# Supplementary material for: Altered DNA methylome profiles of blood leukocytes in Chinese patients with mild cognitive impairment and Alzheimer’s disease
Source: Front Genet. 2023 Jun 14;14:1175864. doi: 10.3389/fgene.2023.1175864 (PMC10300350; doi:10.3389/fgene.2023.1175864)
Supplement: Supplementary file 1 [file Table2.XLSX]

## Sheet: Sheet1
	MCI_to_CHC.logFC	MCI_to_CHC.AveExpr	MCI_to_CHC.t	MCI_to_CHC.P.Value	MCI_to_CHC.adj.P.Val	MCI_to_CHC.B	MCI_to_CHC.CHC_AVG	MCI_to_CHC.MCI_AVG	MCI_to_CHC.deltaBeta	MCI_to_CHC.CHR	MCI_to_CHC.MAPINFO	MCI_to_CHC.Strand	MCI_to_CHC.Type	MCI_to_CHC.gene	MCI_to_CHC.feature	MCI_to_CHC.cgi	MCI_to_CHC.feat.cgi	MCI_to_CHC.UCSC_Islands_Name	MCI_to_CHC.SNP_ID	MCI_to_CHC.SNP_DISTANCE
cg08395793	0.998919	0.500216	1559.12	3.42579e-96	2.38762e-91	145.767	0.000756989	0.999676	0.998919	16	858205	R	I	PRR25	Body	shore	Body-shore	chr16:857341-858025	rs540954557;rs559580965;rs529886745	42;14;2
cg23971107	0.997771	0.499543	1645.34	4.08933e-97	7.63051e-92	145.836	0.000657632	0.998428	0.997771	15	43622012	F	II	LCMT2	1stExon	island	1stExon-island	chr15:43621830-43622953	rs138909135	8
cg17258228	0.997236	0.499659	1643.96	4.22658e-97	7.63051e-92	145.835	0.00104084	0.998277	0.997236	6	135376695	F	II	HBS1L	TSS1500	shore	TSS1500-shore	chr6:135375749-135376141	rs528603887	19
cg14223671	0.99696	0.499097	511.165	4.56862e-77	1.29721e-72	140.87	0.000616856	0.997577	0.99696	16	857981	R	II	PRR25	Body	island	Body-island	chr16:857341-858025	rs112521302	22
cg16100476	0.99689	0.499691	1644.22	4.20025e-97	7.63051e-92	145.835	0.00124587	0.998136	0.99689	6	53517117	R	II	KLHL31	Body	shore	Body-shore	chr6:53516319-53517076	rs201420152;rs142009836	46;16
cg14638351	0.996199	0.498784	938.125	1.76585e-87	6.20774e-83	144.624	0.000683853	0.996883	0.996199	8	95487678	F	II	RAD54B	TSS1500	shore	TSS1500-shore	chr8:95486930-95487374	rs73695620	13
cg04255278	0.995527	0.500575	1545.07	4.89763e-96	3.01303e-91	145.755	0.00281177	0.998339	0.995527	5	92918068	F	II	FLJ42709	TSS1500	shore	TSS1500-shore	chr5:92919558-92921430	rs189833104	22
cg01437515	0.995156	0.498976	1635.61	5.16803e-97	7.63051e-92	145.828	0.00139834	0.996554	0.995156	1	1148315	F	I	TNFRSF4	Body	shore	Body-shore	chr1:1149055-1149524	rs546152972;rs373539926;rs531691331;rs35033502;rs376518717	33;35;39;43;49
cg11965913	0.995006	0.498975	864.92	4.36833e-86	1.46586e-81	144.319	0.00147235	0.996478	0.995006	1	205819406	R	II	PM20D1	TSS200	shore	TSS200-shore	chr1:205818898-205819191	rs541147089	22
cg10695234	0.994106	0.499773	733.935	2.8614e-83	8.8017e-79	143.549	0.00271991	0.996826	0.994106	8	95487613	F	I	RAD54B	TSS1500	shore	TSS1500-shore	chr8:95486930-95487374	rs537596072;rs111317552	17;40
cg20236484	0.99404	0.497541	375.114	9.25143e-72	2.3551e-67	137.073	0.000520705	0.99456	0.99404	8	95487561	R	II	RAD54B	TSS1500	shore	TSS1500-shore	chr8:95486930-95487374	rs2028429	46
cg24856383	0.993209	0.498033	1538.89	5.73772e-96	3.25833e-91	145.75	0.0014283	0.994638	0.993209	3	150480910	F	II	SIAH2	5'UTR	island	5'UTR-island	chr3:150479734-150481888	rs146121542;rs527600235	3;50
cg03400443	0.988448	0.495516	581.872	2.742e-79	8.09704e-75	142.014	0.00129145	0.98974	0.988448	2	74347616	F	I		IGR	island	IGR-island	chr2:74347273-74347777	rs563814250;rs192268634;rs56095668;rs564624088;rs1667618	6;31;45;46;50
cg08442529	0.98772	0.494031	1625.13	6.66228e-97	8.12964e-92	145.82	0.000171113	0.987891	0.98772	6	126070499	F	I	HEY2	TSS1500	island	TSS1500-island	chr6:126068722-126071320	rs142760566;rs528505096	34;37
cg02095219	0.984454	0.507261	156.301	9.32177e-57	1.91159e-52	116.512	0.0150342	0.999488	0.984454	17	57976723	F	II	RPS6KB1	5'UTR	opensea	5'UTR-opensea		rs540362289;rs565325930	0;45
cg23482549	0.9793	0.490055	1557.63	3.55762e-96	2.38762e-91	145.766	0.000404588	0.979705	0.9793	15	67834333	F	II	MAP2K5	TSS1500	shore	TSS1500-shore	chr15:67834786-67835510
cg10197305	0.975471	0.489316	283.722	5.66906e-67	1.30786e-62	132.122	0.0015801	0.977051	0.975471	4	125112	F	I	ZNF718	Body	shore	Body-shore	chr4:124332-124841	rs559044805;rs577332623;rs186656352;rs556581531	6;10;13;49
cg12527384	0.973411	0.487146	1524.47	8.32083e-96	4.38771e-91	145.737	0.000440406	0.973852	0.973411	11	123525060	F	I	SCN3B	1stExon	island	1stExon-island	chr11:123524733-123525685	rs72552195;rs552129491;rs72553915;rs72552196;rs570399225	6;23;33;35;46
cg12052203	0.968153	0.4848	42.0056	2.1549e-34	2.65139e-30	68.5252	0.000723772	0.968876	0.968153	11	66115045	R	I	B3GNT1	1stExon	island	1stExon-island	chr11:66114497-66115525	rs185880727	10
cg14675598	0.967469	0.484925	32.3013	5.16606e-30	5.52725e-26	58.3656	0.00119068	0.96866	0.967469	10	6281328	R	II		IGR	opensea	IGR-opensea		rs140801943;rs187558297	37;2
cg17749961	0.958053	0.47965	24.1322	2.98848e-25	2.12137e-21	47.2477	0.000623873	0.958677	0.958053	2	30669863	R	II	LCLAT1	TSS1500	shore	TSS1500-shore	chr2:30669988-30670720	rs11891646;rs574918902;rs544134888	17;5;1
cg03749207	0.953444	0.476977	21.1424	3.84134e-23	1.71869e-19	42.3106	0.000255703	0.953699	0.953444	16	857863	F	I	PRR25	Body	island	Body-island	chr16:857341-858025	rs554814589	38
cg02407415	0.95232	0.476967	20.9366	5.48047e-23	2.35227e-19	41.9491	0.000806832	0.953127	0.95232	16	857454	F	I	PRR25	Body	island	Body-island	chr16:857341-858025
cg06531573	0.951943	0.476697	20.8146	6.77479e-23	2.77858e-19	41.7334	0.000725089	0.952668	0.951943	16	857576	F	II	PRR25	Body	island	Body-island	chr16:857341-858025	rs532233270;rs547206264	15;25
cg14117219	0.945059	0.473064	19.7001	4.94064e-22	1.53898e-18	39.7119	0.000534902	0.945594	0.945059	9	94476689	R	II		IGR	opensea	IGR-opensea
cg13706908	0.94504	0.472725	20.6582	8.90491e-23	3.5535e-19	41.4553	0.000205294	0.945245	0.94504	2	198651223	R	II	BOLL	TSS1500	island	TSS1500-island	chr2:198649751-198651599	rs145981436	42
cg07691531	0.944654	0.474753	19.8267	3.92448e-22	1.27631e-18	39.9462	0.00242559	0.94708	0.944654	8	144660659	F	II	NAPRT1	TSS200	shore	TSS200-shore	chr8:144659745-144660635	rs574549186;rs3214817	13;38
cg16558432	0.939171	0.470881	20.8637	6.22025e-23	2.56539e-19	41.8203	0.00129498	0.940466	0.939171	17	5403805	F	II	LOC728392	1stExon	island	1stExon-island	chr17:5403131-5404602	rs569076763	16
cg03943177	0.935379	0.468128	33.2744	1.66621e-30	1.83591e-26	59.5094	0.000438213	0.935818	0.935379	1	184021360	F	II	TSEN15	Body	shore	Body-shore	chr1:184020781-184021054	rs536129968	35
cg13962846	0.920834	0.480137	18.744	2.92796e-21	6.88389e-18	37.9011	0.0197204	0.940554	0.920834	1	7973298	F	II		IGR	opensea	IGR-opensea		rs144181655;rs560844769;rs148450674	17;37;46
cg02884428	0.906319	0.454425	18.8569	2.36408e-21	5.6849e-18	38.1188	0.00126541	0.907585	0.906319	10	134120793	R	I	STK32C	Body	island	Body-island	chr10:134120447-134122422	rs562629244;rs531805794	34;30
cg07713853	0.902214	0.451343	977.612	3.46639e-88	1.34686e-83	144.763	0.000236054	0.90245	0.902214	9	33290411	F	I	NFX1	TSS200	island	TSS200-island	chr9:33290318-33291003	rs114843698	16
cg13423262	0.893277	0.446791	24.1046	3.11776e-25	2.19206e-21	47.2046	0.000153147	0.89343	0.893277	6	35108939	F	I	TCP11	5'UTR	island	5'UTR-island	chr6:35108801-35109499	rs113948443;rs536415950;rs548267280	9;12;34
cg03168497	0.88142	0.44323	13.2157	4.42067e-16	8.56344e-14	25.7643	0.00252049	0.88394	0.88142	17	48586147	R	II	MYCBPAP	Body	island	Body-island	chr17:48585385-48586167	rs149713939;rs373135284	24;11
cg04491458	0.84353	0.422821	12.9177	9.22441e-16	1.51938e-13	25.0162	0.00105631	0.844586	0.84353	10	134120795	R	I	STK32C	Body	island	Body-island	chr10:134120447-134122422	rs562629244;rs531805794	36;32
cg03999872	0.832244	0.418182	10.595	4.16196e-13	1.89674e-11	18.8057	0.00205957	0.834304	0.832244	20	62272968	R	II	STMN3	Body	island	Body-island	chr20:62272291-62273972
cg19456032	0.829358	0.469519	16.8577	1.22508e-19	1.47058e-16	34.1004	0.0548395	0.884198	0.829358	16	15916004	R	II	MYH11	Body	opensea	Body-opensea		rs148494742;rs216154;rs553842273;rs572366905	20;17;4;2
cg04188756	0.824319	0.523562	31.4943	1.3529e-29	1.42682e-25	57.3918	0.111403	0.935722	0.824319	14	33162448	R	II	AKAP6	Body	opensea	Body-opensea		rs185742657	2
cg09159795	0.798775	0.399923	10.129	1.54205e-12	5.44275e-11	17.4768	0.000535353	0.79931	0.798775	7	151127123	R	II	CRYGN	3'UTR	shore	3'UTR-shore	chr7:151129121-151129341	rs199515629;rs202011127;rs10265041;rs73476442	39;28;21;1
cg17339882	0.780512	0.393337	12.9677	8.14723e-16	1.37919e-13	25.1425	0.00308101	0.783593	0.780512	1	62596957	R	II	INADL	Body	opensea	Body-opensea
cg21149944	0.771691	0.388321	11.6506	2.37703e-14	1.9301e-12	21.713	0.00247553	0.774166	0.771691	4	124344	R	II	ZNF718	TSS200	island	TSS200-island	chr4:124332-124841	rs555985189;rs574281493;rs542761025;rs561407996	28;23;16;9
cg02009141	0.770458	0.385393	17.1802	6.32758e-20	8.59252e-17	34.7729	0.000163894	0.770622	0.770458	1	202311311	F	II	UBE2T	TSS1500	island	TSS1500-island	chr1:202311043-202311312
cg09651654	0.7649	0.616863	9.8146	3.79101e-12	1.12827e-10	16.5646	0.234412	0.999313	0.7649	12	7781431	F	II		IGR	shore	IGR-shore	chr12:7781003-7781248
cg21646955	0.764691	0.382978	14.0895	5.43324e-17	1.65742e-14	27.8971	0.000632223	0.765324	0.764691	6	35108921	F	I	TCP11	Body	island	Body-island	chr6:35108801-35109499	rs113948443;rs536415950	27;30
cg22831726	0.761823	0.382757	11.4372	4.19087e-14	3.02177e-12	21.1369	0.00184498	0.763668	0.761823	4	124315	R	II	ZNF718	TSS200	shore	TSS200-shore	chr4:124332-124841	rs576759656;rs537724194;rs61261084	38;35;34
cg09120722	0.760164	0.527109	16.2834	4.07057e-19	3.79406e-16	32.8781	0.147027	0.907191	0.760164	4	186549051	F	II	SORBS2	Body	shelf	Body-shelf	chr4:186544754-186545503	rs62334752;rs140766972;rs530977947;rs62334753;rs73028086;rs149724671	0;1;12;24;40;51
cg04282082	0.760135	0.606869	20.8729	6.12079e-23	2.53855e-19	41.8367	0.226801	0.986937	0.760135	9	124988720	R	II	LHX6	Body	island	Body-island	chr9:124987743-124991086	rs150186287	2
cg26094651	0.756721	0.56492	14.9371	7.72237e-18	3.70675e-15	29.8826	0.18656	0.94328	0.756721	2	1802045	F	II	MYT1L	Body	island	Body-island	chr2:1801618-1802060
cg04657470	0.750992	0.394501	15.5662	1.90759e-18	1.25291e-15	31.3058	0.0190053	0.769997	0.750992	2	198365150	R	I	HSPE1	1stExon	island	1stExon-island	chr2:198363689-198365405	rs530775536;rs377047558;rs370142828	42;23;21
cg25900551	0.736719	0.527015	28.2621	8.1524e-28	7.71595e-24	53.2405	0.158656	0.895375	0.736719	17	4802266	R	II	C17orf107	TSS1500	island	TSS1500-island	chr17:4802265-4805402	rs552229479;rs368279189;rs538063018	51;33;26
cg27049827	0.736511	0.507936	14.6689	1.41968e-17	5.91127e-15	29.2629	0.13968	0.876191	0.736511	4	189376729	F	II		IGR	opensea	IGR-opensea		rs530073229;rs546584398;rs560239440;rs78356660;rs184725585	0;1;4;6;41
cg16059161	0.728337	0.612083	16.9706	9.71025e-20	1.21707e-16	34.337	0.247915	0.976252	0.728337	18	76498163	R	II		IGR	opensea	IGR-opensea		rs117256392;rs139654499;rs77277521	29;10;3
cg00440468	0.71137	0.525831	19.6955	4.98231e-22	1.54544e-18	39.7034	0.170146	0.881516	0.71137	1	19110768	F	II		IGR	island	IGR-island	chr1:19110720-19110932	rs556538743;rs568373537	6;11
cg13862711	0.711238	0.639315	11.4033	4.58825e-14	3.24541e-12	21.0449	0.283696	0.994934	0.711238	9	124989915	R	II	LHX6	Body	island	Body-island	chr9:124987743-124991086	rs573949450	42
cg04622888	0.692728	0.627178	14.946	7.56926e-18	3.64273e-15	29.903	0.280814	0.973542	0.692728	9	124990010	F	II	LHX6	TSS200	island	TSS200-island	chr9:124987743-124991086
cg06894149	0.69103	0.652778	9.65986	5.93005e-12	1.62539e-10	16.1111	0.307263	0.998293	0.69103	20	40155253	F	II	CHD6	Body	opensea	Body-opensea		rs541436219;rs11481321;rs555311859;rs575323725	0;2;42;49
cg17342222	0.689416	0.652659	12.7686	1.33819e-15	2.03884e-13	24.6378	0.307951	0.997367	0.689416	5	39394942	F	II	DAB2	5'UTR	opensea	5'UTR-opensea		rs141581153;rs545331943;rs563687152;rs531002442;rs2255280	0;6;26;30;47
cg05840533	0.682068	0.585973	9.76798	4.33664e-12	1.25835e-10	16.4283	0.24494	0.927007	0.682068	20	31755943	F	II	C20orf70	TSS200	opensea	TSS200-opensea		rs538746059;rs11470590;rs7262444	0;2;25
cg02487331	0.678696	0.5305	11.6262	2.53555e-14	2.03175e-12	21.6474	0.191152	0.869848	0.678696	1	146550467	F	II		IGR	island	IGR-island	chr1:146550290-146551260	rs587710628	16
cg05552010	0.678416	0.5818	16.1547	5.35029e-19	4.6688e-16	32.5998	0.242592	0.921008	0.678416	19	52184563	F	II		IGR	opensea	IGR-opensea		rs552567133;rs568365907	0;39
cg23591463	0.676906	0.361641	6.64853	6.16252e-08	3.9563e-07	6.77562	0.0231884	0.700094	0.676906	12	114851495	R	II		IGR	shore	IGR-shore	chr12:114851957-114852360	rs118039005;rs113885688;rs34513619;rs573468409	49;26;3;2
cg10006828	0.672908	0.546168	15.959	8.13367e-19	6.47626e-16	32.1735	0.209714	0.882622	0.672908	3	101220713	F	II	SENP7	5'UTR	opensea	5'UTR-opensea		rs145897451;rs1918407	5;14
cg10326673	0.668306	0.573218	9.95445	2.53686e-12	8.14022e-11	16.9719	0.239065	0.907371	0.668306	2	30669757	R	II	LCLAT1	TSS1500	shore	TSS1500-shore	chr2:30669988-30670720	rs184507399	23
cg11790335	0.653533	0.327356	8.5265	1.72094e-10	2.62504e-09	12.7015	0.000589438	0.654122	0.653533	6	50679857	R	II	TFAP2D	TSS1500	shelf	TSS1500-shelf	chr6:50682334-50683214	rs77938042;rs369200558;rs546308557;rs150589625	29;24;13;2
cg11608150	0.652773	0.346807	9.0809	3.24881e-11	6.57278e-10	14.3882	0.0204199	0.673193	0.652773	5	135415948	R	I		IGR	shore	IGR-shore	chr5:135416204-135416475	rs375721444	1
cg22444562	0.651826	0.351796	6.99283	2.05257e-08	1.52687e-07	7.87987	0.0258829	0.677709	0.651826	2	207090465	F	II	GPR1-AS	Body	opensea	Body-opensea
cg05202629	0.647697	0.362576	12.166	6.18852e-15	6.6744e-13	23.0808	0.0387274	0.686424	0.647697	17	259713	F	II	C17orf97	TSS1500	shore	TSS1500-shore	chr17:259754-260306	rs575606917;rs536360845;rs368983770;rs10468606	8;38;42;51
cg12858746	0.643183	0.349659	14.6301	1.55142e-17	6.34527e-15	29.1726	0.0280675	0.671251	0.643183	11	47235847	R	II	DDB2	TSS1500	shore	TSS1500-shore	chr11:47236404-47236933	rs183969233;rs138780245	42;33
cg07715621	0.624021	0.678783	17.5297	3.12506e-20	4.86654e-17	35.4911	0.366772	0.990794	0.624021	9	128716058	F	II	PBX3	Body	opensea	Body-opensea		rs183006401;rs11369530;rs117933304;rs187355296;rs556806740;rs576894498	0;5;19;29;43;46
cg16914866	0.618285	0.375104	20.4675	1.24584e-22	4.74088e-19	41.1137	0.0659611	0.684246	0.618285	5	155629023	F	II		IGR	opensea	IGR-opensea		rs28551600;rs561626504;rs4704993	0;4;23
cg22761582	0.614916	0.662209	10.9378	1.6169e-13	8.88211e-12	19.7655	0.354751	0.969667	0.614916	21	43243635	R	II	PRDM15	Body	shore	Body-shore	chr21:43242237-43242468	rs192004157	32
cg15864601	0.612688	0.320201	9.87686	3.16921e-12	9.75706e-11	16.7463	0.0138567	0.626545	0.612688	17	259839	F	I	C17orf97	TSS1500	island	TSS1500-island	chr17:259754-260306	rs9911060	38
cg15124400	0.611306	0.689766	7.88557	1.23498e-09	1.37809e-08	10.7109	0.384113	0.995419	0.611306	9	124989839	F	II	LHX6	1stExon	island	1stExon-island	chr9:124987743-124991086	rs573949450	36
cg03314029	0.6084	0.304691	11.4662	3.87894e-14	2.84482e-12	21.2155	0.000491301	0.608891	0.6084	16	88496788	R	I	ZNF469	1stExon	island	1stExon-island	chr16:88496201-88497763
cg18771300	0.6064	0.454104	13.7702	1.15691e-16	3.00521e-14	27.1281	0.150903	0.757304	0.6064	14	63671737	F	II	RHOJ	1stExon	opensea	1stExon-opensea		rs558425531	49
cg25069157	0.60629	0.366351	5.49896	2.47783e-06	1.01057e-05	3.08338	0.0632055	0.669496	0.60629	6	44102572	F	II	TMEM63B	Body	opensea	Body-opensea		rs3841315;rs551299979;rs138352932;rs530562381	1;29;45;51
cg27628312	0.605105	0.302699	6.05366	4.16477e-07	2.09282e-06	4.86181	0.000146191	0.605251	0.605105	7	142552171	F	II	EPHB6	TSS1500	island	TSS1500-island	chr7:142551879-142553186	rs183051178;rs148074307	0;49
cg15127773	0.600889	0.696209	10.0571	1.89179e-12	6.4029e-11	17.2695	0.395764	0.996653	0.600889	12	117094351	F	II		IGR	opensea	IGR-opensea		rs140800034;rs556860009	0;1
cg19486271	0.600564	0.321994	12.933	8.88086e-16	1.47763e-13	25.0548	0.0217119	0.622276	0.600564	11	47235900	R	II	DDB2	TSS1500	shore	TSS1500-shore	chr11:47236404-47236933
cg17298925	0.59966	0.310651	23.7182	5.66884e-25	3.80452e-21	46.5971	0.0108214	0.610481	0.59966	5	6828054	F	II		IGR	opensea	IGR-opensea		rs546816547;rs566963241;rs535530982;rs62351788	1;2;15;25
cg03259703	0.595585	0.637274	22.5448	3.67511e-24	2.11963e-20	44.6972	0.339482	0.935067	0.595585	1	18432992	R	II	IGSF21	TSS1500	shore	TSS1500-shore	chr1:18434105-18434813	rs189305860;rs527391368;rs74056284;rs566943591	33;29;25;1
cg18678645	0.582957	0.328321	6.79373	3.87299e-08	2.642e-07	7.24188	0.0368424	0.6198	0.582957	5	135416331	R	II	MIR886	TSS200	island	TSS200-island	chr5:135416204-135416475	rs554848608;rs200849372;rs576316967	26;15;12
cg11054141	0.578112	0.706357	8.85114	6.45447e-11	1.15888e-09	13.6934	0.417301	0.995413	0.578112	3	170589577	F	II		IGR	shore	IGR-shore	chr3:170587936-170588270	rs146178229;rs564119603	0;51
cg14856563	0.576881	0.578569	10.8437	2.09279e-13	1.08703e-11	19.5036	0.290129	0.86701	0.576881	1	19111089	R	II		IGR	shore	IGR-shore	chr1:19110720-19110932	rs74056623	13
cg25340688	0.568319	0.355595	7.48982	4.2575e-09	3.95071e-08	9.46304	0.0714357	0.639755	0.568319	5	135416398	F	I	MIR886	TSS200	island	TSS200-island	chr5:135416204-135416475
cg23959977	0.567593	0.697294	10.704	3.07609e-13	1.48111e-11	19.1126	0.413497	0.98109	0.567593	2	242509493	R	II	BOK	Body	opensea	Body-opensea		rs537638546;rs556447774;rs142661928;rs111348061	38;28;11;1
cg18511059	0.567053	0.68262	15.0786	5.61848e-18	2.89853e-15	30.2063	0.399094	0.966146	0.567053	14	91108729	F	II	LOC101928909	TSS1500	opensea	TSS1500-opensea		rs118065139;rs113423069	0;49
cg03266952	0.562002	0.716843	9.95173	2.55668e-12	8.19632e-11	16.964	0.435842	0.997844	0.562002	6	74778945	R	II		IGR	opensea	IGR-opensea		rs536937125;rs141908408	39;22
cg08081727	0.558703	0.700035	10.7919	2.41338e-13	1.22148e-11	19.3589	0.420683	0.979386	0.558703	12	39667364	R	II		IGR	opensea	IGR-opensea		rs149698755;rs550179989	31;22
cg04513125	0.55863	0.701671	16.9094	1.1011e-19	1.34806e-16	34.209	0.422356	0.980986	0.55863	15	57891240	R	II	GCOM1	Body	opensea	Body-opensea		rs11071336	1
cg14906510	0.557296	0.71311	9.63672	6.34211e-12	1.71628e-10	16.043	0.434463	0.991758	0.557296	12	7781169	R	II		IGR	island	IGR-island	chr12:7781003-7781248
cg15652532	0.553116	0.548277	7.61344	2.88787e-09	2.83515e-08	9.85423	0.271719	0.824835	0.553116	2	30669759	R	II	LCLAT1	TSS1500	shore	TSS1500-shore	chr2:30669988-30670720	rs184507399	25
cg07157030	0.550396	0.502386	10.0216	2.09397e-12	6.96019e-11	17.1665	0.227188	0.777585	0.550396	14	63671356	F	II	RHOJ	5'UTR	opensea	5'UTR-opensea		rs532841267;rs542802065	30;39
cg25620591	0.549687	0.6939	17.1433	6.82112e-20	9.07322e-17	34.6965	0.419057	0.968744	0.549687	2	11020267	F	II	LOC101929733	Body	opensea	Body-opensea		rs545536831;rs565132145;rs139470293	0;4;25
cg27327312	0.547571	0.704347	14.3659	2.85111e-17	1.01632e-14	28.5533	0.430561	0.978133	0.547571	4	187422091	R	II		IGR	island	IGR-island	chr4:187422034-187422244	rs561218822	9
cg07189587	0.545771	0.457724	10.0197	2.1053e-12	6.99155e-11	17.161	0.184839	0.73061	0.545771	14	63671517	R	II	RHOJ	5'UTR	opensea	5'UTR-opensea		rs144933537;rs111607696	21;15
cg26913710	0.54244	0.313895	13.9252	8.00443e-17	2.24856e-14	27.5028	0.042675	0.585115	0.54244	6	52441888	F	I	TRAM2-AS1	TSS1500	shore	TSS1500-shore	chr6:52441269-52441793	rs539984068;rs548386901	1;40
cg25994622	0.541138	0.674823	14.0337	6.19531e-17	1.83312e-14	27.7635	0.404254	0.945392	0.541138	19	15582775	R	I	PGLYRP2	Body	island	Body-island	chr19:15582605-15582905	rs147572500;rs139692091;rs561087126;rs144544106	50;34;30;13
cg04481923	0.539508	0.326598	6.31215	1.81349e-07	1.01141e-06	5.69362	0.056844	0.596352	0.539508	5	135416205	R	II	MIR886	Body	island	Body-island	chr5:135416204-135416475	rs538710441;rs553551499;rs572325590	38;18;2
cg04027132	0.536258	0.710069	8.76888	8.26566e-11	1.42266e-09	13.4432	0.44194	0.978198	0.536258	2	179265365	R	II	MIR548N	Body	opensea	Body-opensea		rs10201175;rs181607251;rs576382129	19;9;1
cg17221856	0.53298	0.705332	12.8426	1.11219e-15	1.76157e-13	24.8259	0.438842	0.971822	0.53298	5	180396891	R	II		IGR	shore	IGR-shore	chr5:180397288-180397563	rs560980183	46
cg21128517	0.528216	0.26549	7.15398	1.22998e-08	9.80881e-08	8.39489	0.00138187	0.529598	0.528216	16	71928337	R	II	IST1	TSS1500	shore	TSS1500-shore	chr16:71928861-71929953	rs536841155;rs375923002;rs572554248;rs149376447	39;31;14;1
cg02398342	0.522246	0.65334	9.95604	2.52532e-12	8.10775e-11	16.9766	0.392217	0.914463	0.522246	17	80708632	R	II	TBCD	TSS1500	shore	TSS1500-shore	chr17:80709052-80710843	rs570782316;rs145081026;rs1056534;rs149413139	47;45;33;27
cg09352518	0.52045	0.554255	10.2203	1.1905e-12	4.41825e-11	17.7393	0.29403	0.81448	0.52045	19	21265421	R	II	ZNF714	5'UTR	island	5'UTR-island	chr19:21265164-21265433	rs8101412	50
cg12723292	0.516364	0.261184	9.46245	1.05408e-11	2.60309e-10	15.5282	0.00300184	0.519366	0.516364	8	118532951	R	I	MED30	TSS200	island	TSS200-island	chr8:118532855-118533311	rs571852219;rs188451712	35;13
cg07351302	0.514615	0.729292	19.9189	3.32109e-22	1.12216e-18	40.1161	0.471984	0.9866	0.514615	6	169261176	F	II		IGR	island	IGR-island	chr6:169261135-169261427
cg04899715	0.51133	0.635752	9.11023	2.97766e-11	6.11266e-10	14.4765	0.380087	0.891417	0.51133	8	23609424	R	II		IGR	opensea	IGR-opensea		rs554712755;rs115615256;rs183876718	39;18;2
cg18001457	0.504933	0.291299	13.4954	2.23831e-16	5.05172e-14	26.4566	0.0388323	0.543765	0.504933	1	229828242	R	II		IGR	opensea	IGR-opensea		rs181478741;rs151132388;rs552917022	34;7;1
cg09455823	0.504421	0.58876	12.0771	7.78649e-15	7.96827e-13	22.8473	0.336549	0.84097	0.504421	2	201606912	R	II		IGR	opensea	IGR-opensea		rs562027357	38
cg08816590	0.503274	0.269444	12.9322	8.89855e-16	1.47957e-13	25.0527	0.0178067	0.521081	0.503274	12	54954337	F	I	PDE1B	TSS1500	opensea	TSS1500-opensea		rs182569432;rs567419718;rs145176906;rs1874308	0;11;17;19
cg03063057	0.498124	0.711947	8.67497	1.09727e-10	1.80083e-09	13.1566	0.462885	0.961009	0.498124	19	3110400	R	II	GNA11	Body	island	Body-island	chr19:3110096-3110438	rs41276846	41
cg03288803	0.497946	0.74332	9.02345	3.85498e-11	7.57192e-10	14.215	0.494348	0.992293	0.497946	16	88690881	R	I	ZC3H18	Body	opensea	Body-opensea		rs554456746;rs3830228	1;0
cg17328195	0.49792	0.73171	14.7474	1.1868e-17	5.17816e-15	29.4452	0.48275	0.98067	0.49792	2	196966679	R	II		IGR	opensea	IGR-opensea		rs4850657;rs4850658;rs550665490	38;31;1
cg19621877	0.495267	0.714928	11.8819	1.29406e-14	1.19208e-12	22.331	0.467295	0.962562	0.495267	4	1393418	R	II		IGR	shelf	IGR-shelf	chr4:1396291-1401730	rs547625764	1
cg04289314	0.494537	0.722308	11.501	3.53539e-14	2.64676e-12	21.3097	0.47504	0.969577	0.494537	2	131046480	F	II		IGR	island	IGR-island	chr2:131046000-131046481
cg06452669	0.494255	0.260935	6.77074	4.16824e-08	2.81653e-07	7.16811	0.0138076	0.508063	0.494255	5	68463117	F	I	CCNB1	Body	island	Body-island	chr5:68462675-68463214	rs202186533;rs565611927	7;11
cg11885357	0.493215	0.54792	12.5516	2.31088e-15	3.12395e-13	24.0823	0.301312	0.794528	0.493215	3	138152902	R	I	ESYT3	TSS1500	shore	TSS1500-shore	chr3:138153269-138154621	rs182995066;rs572246862	43;32
cg01464730	0.491547	0.73658	12.9638	8.22624e-16	1.38842e-13	25.1326	0.490807	0.982354	0.491547	17	78809873	F	II	RPTOR	Body	opensea	Body-opensea		rs547112016;rs182325720;rs539628272;rs2138117;rs2138116;rs536951644;rs555305544;rs573549963;rs541072069	0;1;6;7;11;24;27;41;45
cg02172885	0.48982	0.739744	10.9048	1.76969e-13	9.53483e-12	19.6739	0.494834	0.984654	0.48982	6	30588193	R	II	MRPS18B	Body	shelf	Body-shelf	chr6:30584885-30585677	rs543753351;rs138059652	32;1
cg09603594	0.488799	0.730211	15.1483	4.80643e-18	2.55242e-15	30.3652	0.485811	0.97461	0.488799	10	81890249	R	II		IGR	shore	IGR-shore	chr10:81892222-81892640
cg17152205	0.486088	0.307868	9.88926	3.05827e-12	9.47278e-11	16.7824	0.0648238	0.550912	0.486088	2	180990647	F	II		IGR	opensea	IGR-opensea		rs527593412;rs114305735;rs183999622	1;10;24
cg17857456	0.484419	0.737207	7.72588	2.03134e-09	2.10231e-08	10.209	0.494998	0.979416	0.484419	3	15332693	R	II	SH3BP5	Body	opensea	Body-opensea		rs13098829;rs13076010;rs370082194	3;2;2
cg25980689	0.48004	0.734557	6.77944	4.05393e-08	2.74867e-07	7.19603	0.494537	0.974577	0.48004	7	187339	F	I		IGR	shore	IGR-shore	chr7:186352-186673	rs533374923;rs117972724;rs566801595;rs527577587;rs549202715;rs567347918	1;6;7;11;13;40
cg16474309	0.475606	0.734458	17.2284	5.73632e-20	7.90073e-17	34.8728	0.496655	0.97226	0.475606	11	19274860	R	II		IGR	opensea	IGR-opensea
cg24785168	0.473556	0.244925	6.11104	3.46263e-07	1.77929e-06	5.0464	0.00814732	0.481704	0.473556	3	112738706	R	II	C3orf17	TSS200	shore	TSS200-shore	chr3:112738244-112738653	rs111485713;rs150501171	12;1
cg24245216	0.472568	0.602536	5.51641	2.34288e-06	9.61736e-06	3.13909	0.366251	0.83882	0.472568	19	7004657	R	II		IGR	opensea	IGR-opensea		rs537719599	20
cg08745965	0.469202	0.30087	6.18813	2.70203e-07	1.43169e-06	5.29449	0.0662688	0.535471	0.469202	5	135416529	F	II	MIR886	TSS1500	shore	TSS1500-shore	chr5:135415069-135415307	rs71589303;rs9327740	7;18
cg05094984	0.468736	0.333572	15.5459	1.99422e-18	1.3017e-15	31.2606	0.0992037	0.567939	0.468736	11	61544890	R	II	MYRF	Body	island	Body-island	chr11:61544727-61545563	rs185949125	13
cg03264748	0.467218	0.633487	9.14782	2.66334e-11	5.57531e-10	14.5894	0.399878	0.867096	0.467218	9	137337338	F	II		IGR	opensea	IGR-opensea		rs145198023;rs3118526;rs539211962;rs111569628	1;19;20;24
cg13704680	0.465946	0.485077	14.8092	1.03131e-17	4.66398e-15	29.5881	0.252104	0.71805	0.465946	18	77905298	R	II	LOC100130522	TSS1500	island	TSS1500-island	chr18:77905297-77905566	rs573490016;rs192137997	40;2
cg07107105	0.463299	0.265925	7.00433	1.97877e-08	1.47932e-07	7.91668	0.0342761	0.497575	0.463299	17	5124961	F	II	SCIMP	Body	opensea	Body-opensea
cg11524184	0.462069	0.745067	9.5024	9.37878e-12	2.36299e-10	15.6466	0.514033	0.976102	0.462069	5	180397383	R	I		IGR	island	IGR-island	chr5:180397288-180397563	rs552483506;rs560917197	49;41
cg06092953	0.457256	0.447837	15.6667	1.53152e-18	1.05331e-15	31.5293	0.219209	0.676465	0.457256	18	77905699	R	II	LOC100130522	TSS200	shore	TSS200-shore	chr18:77905297-77905566	rs188578654;rs532669045;rs550958535	51;44;20
cg09768983	0.456289	0.67265	11.2216	7.47783e-14	4.79747e-12	20.5487	0.444506	0.900795	0.456289	4	183935060	R	II		IGR	opensea	IGR-opensea		rs189236476	22
cg22238209	0.455515	0.718118	7.51696	3.90926e-09	3.67398e-08	9.54902	0.490361	0.945876	0.455515	19	35800743	F	II	MAG	Body	island	Body-island	chr19:35800718-35801031	rs144178944	1
cg13642260	0.455219	0.367656	9.39477	1.28531e-11	3.06591e-10	15.3273	0.140047	0.595266	0.455219	9	130955380	F	II	CIZ1	5'UTR	island	5'UTR-island	chr9:130955166-130955498	rs533721899	36
cg23944405	0.449589	0.761447	9.83991	3.52446e-12	1.06304e-10	16.6386	0.536653	0.986242	0.449589	11	30602030	R	II	MPPED2	1stExon	shelf	1stExon-shelf	chr11:30605558-30605800	rs545370266;rs560183172;rs527295584	45;18;2
cg23501836	0.448662	0.764106	11.6696	2.26085e-14	1.85595e-12	21.7639	0.539774	0.988437	0.448662	14	89629974	R	II	FOXN3	Body	shore	Body-shore	chr14:89628885-89629199	rs73319277;rs538714009;rs78305609	34;32;1
cg21863379	0.44652	0.757122	8.18615	4.8739e-10	6.28481e-09	11.6496	0.533861	0.980382	0.44652	9	137751012	F	II	LOC101448202	Body	opensea	Body-opensea		rs138045535	0
cg05030953	0.445886	0.434502	7.04753	1.72474e-08	1.31337e-07	8.05484	0.211559	0.657445	0.445886	6	31241000	R	II	HLA-C	TSS1500	shore	TSS1500-shore	chr6:31238852-31240120	rs7773175;rs7759127	43;14
cg08272591	0.443548	0.777487	8.98003	4.38806e-11	8.42795e-10	14.0839	0.555713	0.999262	0.443548	8	28576644	F	II	EXTL3	Body	shelf	Body-shelf	chr8:28573597-28573840	rs76048097	0
cg26052728	0.442093	0.276474	8.60964	1.33716e-10	2.12422e-09	12.9567	0.0554278	0.497521	0.442093	7	961841	F	II	ADAP1	TSS1500	shore	TSS1500-shore	chr7:960048-960351	rs12667325;rs12669946	13;46
cg20191338	0.440785	0.454924	18.1679	8.8648e-21	1.71768e-17	36.7735	0.234531	0.675316	0.440785	18	77905663	F	II	LOC100130522	TSS200	shore	TSS200-shore	chr18:77905297-77905566	rs550958535;rs115487470	18;41
cg02032984	0.438974	0.776559	12.5848	2.12459e-15	2.92405e-13	24.1677	0.557072	0.996046	0.438974	7	35490860	F	II		IGR	shelf	IGR-shelf	chr7:35494213-35494702	rs146236799	0
cg19867917	0.437018	0.615774	12.6324	1.88412e-15	2.66413e-13	24.2899	0.397265	0.834283	0.437018	2	3642629	R	I	COLEC11	TSS200	island	TSS200-island	chr2:3642547-3642751	rs187945555	7
cg13344095	0.436301	0.369496	13.3359	3.29589e-16	6.85013e-14	26.063	0.151346	0.587647	0.436301	6	26233352	F	II		IGR	opensea	IGR-opensea		rs544720835;rs10946808	12;35
cg04123836	0.435765	0.768496	12.2534	4.94149e-15	5.61061e-13	23.3095	0.550613	0.986378	0.435765	6	52402557	F	II	TRAM2	Body	opensea	Body-opensea		rs140686363;rs546877298;rs566520778;rs7772287	0;30;38;39
cg26708920	0.433378	0.417045	5.06371	9.95015e-06	3.46801e-05	1.70365	0.200356	0.633734	0.433378	10	13826317	R	II	FRMD4A	Body	opensea	Body-opensea		rs573927270;rs542813173	2;1
cg12988522	0.42999	0.217663	6.63433	6.44906e-08	4.11653e-07	6.73002	0.00266762	0.432658	0.42999	12	57623095	R	II	SHMT2	TSS1500	shore	TSS1500-shore	chr12:57623420-57623903	rs10717122	5
cg18415585	0.429517	0.239223	264.494	9.04536e-66	1.96402e-61	130.632	0.0244642	0.453981	0.429517	14	21100888	R	I		IGR	island	IGR-island	chr14:21100838-21101043	rs78993455;rs79246363	38;37
cg19548912	0.428724	0.770094	9.0762	3.29456e-11	6.65021e-10	14.3741	0.555732	0.984456	0.428724	6	138299068	R	II		IGR	opensea	IGR-opensea		rs575664988;rs544103544;rs554788351;rs574826657	39;30;10;7
cg22629528	0.428234	0.604564	15.9029	9.17734e-19	7.05796e-16	32.0506	0.390447	0.818682	0.428234	11	132951861	F	II	OPCML	Body	island	Body-island	chr11:132951692-132952260	rs534374047;rs552665417	0;16
cg21512276	0.428108	0.769839	15.1036	5.31164e-18	2.76535e-15	30.2634	0.555785	0.983893	0.428108	4	88477632	R	II		IGR	opensea	IGR-opensea		rs113912535;rs138713126;rs141889511	44;20;1
cg03816828	0.422862	0.714027	8.91975	5.25465e-11	9.77769e-10	13.9015	0.502595	0.925458	0.422862	1	10342918	F	II	KIF1B	Body	opensea	Body-opensea		rs75607790;rs547288564;rs9660019	0;10;45
cg08560695	0.422098	0.772225	10.1139	1.60947e-12	5.63276e-11	17.4334	0.561176	0.983274	0.422098	19	54418930	R	II	CACNG7	Body	opensea	Body-opensea		rs566969879;rs112419099	36;1
cg00310386	0.421924	0.345807	14.3361	3.05471e-17	1.07086e-14	28.4831	0.134845	0.556768	0.421924	16	85455848	R	II		IGR	opensea	IGR-opensea		rs541909169	4
cg00739278	0.419278	0.380681	11.7556	1.80187e-14	1.55055e-12	21.9945	0.171042	0.59032	0.419278	7	38351226	F	II		IGR	island	IGR-island	chr7:38350920-38351331
cg04140496	0.418635	0.26562	17.436	3.77163e-20	5.66123e-17	35.2996	0.0563029	0.474937	0.418635	6	111279511	R	I	GTF3C6	TSS1500	shore	TSS1500-shore	chr6:111279644-111280210	rs72939510	9
cg16438031	0.416865	0.770329	13.7029	1.35882e-16	3.40624e-14	26.9644	0.561896	0.978761	0.416865	12	6826769	F	II		IGR	opensea	IGR-opensea		rs188030683;rs115940529;rs191302595;rs576013635;rs141544231	0;16;17;32;49
cg15980797	0.414936	0.292716	116.828	8.93476e-52	1.69129e-47	106.895	0.0852484	0.500184	0.414936	6	137813648	R	I	OLIG3	1stExon	shore	1stExon-shore	chr6:137814355-137815202
cg10071929	0.414635	0.352062	7.46377	4.62116e-09	4.2412e-08	9.38046	0.144744	0.559379	0.414635	9	130955135	R	II	CIZ1	TSS1500	shore	TSS1500-shore	chr9:130955166-130955498	rs560036798	40
cg13273418	0.413953	0.498338	24.7898	1.10204e-25	8.21789e-22	48.2611	0.291362	0.705314	0.413953	7	138349156	F	I	SVOPL	TSS200	island	TSS200-island	chr7:138348962-138349444
cg27466466	0.413696	0.493987	10.2925	9.70724e-13	3.74877e-11	17.9463	0.287139	0.700835	0.413696	22	24261966	R	II		IGR	opensea	IGR-opensea		rs557945566;rs112150141	49;1
cg14614789	0.413624	0.235965	6.60866	7.00194e-08	4.41859e-07	6.64749	0.0291535	0.442777	0.413624	19	5548129	F	II		IGR	opensea	IGR-opensea		rs184016013;rs188948032	17;32
cg09371059	0.413088	0.763882	9.46034	1.06062e-11	2.61573e-10	15.522	0.557338	0.970426	0.413088	16	17842081	F	II		IGR	opensea	IGR-opensea		rs546535439;rs561625870;rs529088097;rs550467707	0;10;11;14
cg19008148	0.410749	0.746816	9.72287	4.94051e-12	1.39732e-10	16.2962	0.541441	0.952191	0.410749	12	131148477	R	II		IGR	opensea	IGR-opensea		rs4759747;rs189935130	20;2
cg02707854	0.410568	0.62996	10.3464	8.33996e-13	3.31873e-11	18.1003	0.424675	0.835244	0.410568	19	17600122	F	I	SLC27A1	Body	shelf	Body-shelf	chr19:17597344-17598000	rs371568887;rs7251644;rs560369003;rs529191181	4;18;28;42
cg13581155	0.410351	0.229398	6.20284	2.57724e-07	1.37369e-06	5.3418	0.0242227	0.434574	0.410351	5	135415781	F	II		IGR	shore	IGR-shore	chr5:135416204-135416475	rs34577747	40
cg13858223	0.409698	0.791295	6.35937	1.55815e-07	8.85965e-07	5.84561	0.586447	0.996144	0.409698	14	95913857	F	II	SYNE3	Body	opensea	Body-opensea		rs141893066;rs185168661	0;50
cg09368486	0.407818	0.553109	13.5863	1.79769e-16	4.23191e-14	26.6797	0.3492	0.757018	0.407818	2	208890779	F	II	PLEKHM3	TSS1500	shore	TSS1500-shore	chr2:208890181-208890394
cg11715858	0.407675	0.557941	13.5446	1.98742e-16	4.57647e-14	26.5776	0.354103	0.761778	0.407675	7	1267228	R	II		IGR	shore	IGR-shore	chr7:1269165-1282864	rs564920955	51
cg25770474	0.406977	0.654655	11.4327	4.24225e-14	3.05211e-12	21.1245	0.451166	0.858143	0.406977	4	141783642	F	II		IGR	opensea	IGR-opensea		rs17006522	21
cg21459470	0.404825	0.781068	12.6499	1.80285e-15	2.57685e-13	24.3347	0.578655	0.98348	0.404825	1	85259271	R	II		IGR	opensea	IGR-opensea		rs145889144;rs536571371	35;14
cg09996245	0.403612	0.79557	7.17615	1.14647e-08	9.23054e-08	8.46563	0.593764	0.997376	0.403612	6	16822408	F	II		IGR	opensea	IGR-opensea		rs188603246	1
cg19478678	0.403556	0.773542	11.6111	2.63865e-14	2.09571e-12	21.6069	0.571764	0.97532	0.403556	12	118298211	F	II	KSR2	Body	opensea	Body-opensea
cg03181300	0.403341	0.314045	8.88619	5.81038e-11	1.06296e-09	13.7998	0.112375	0.515716	0.403341	6	26195995	R	I		IGR	shore	IGR-shore	chr6:26197070-26197537	rs548213977;rs568325650	21;14
cg09973771	0.399829	0.239595	6.62342	6.67857e-08	4.24182e-07	6.69493	0.0396808	0.43951	0.399829	2	1043404	R	II	SNTG2	Body	opensea	Body-opensea		rs190833449;rs539884260;rs557822975;rs572949025	17;5;2;1
cg12666549	0.399264	0.797193	5.48471	2.59363e-06	1.05232e-05	3.03794	0.597561	0.996825	0.399264	4	76901607	F	II	LOC101928809	TSS1500	opensea	TSS1500-opensea		rs150086423;rs536364121;rs547939934	0;13;14
cg18388270	0.398969	0.455861	14.676	1.39683e-17	5.84249e-15	29.2794	0.256377	0.655346	0.398969	1	149212246	F	I		IGR	opensea	IGR-opensea		rs587762661;rs33916123;rs191362010;rs72477356;rs587717853	0;2;16;28;34
cg26274214	0.398755	0.789947	9.14548	2.68185e-11	5.60817e-10	14.5824	0.59057	0.989324	0.398755	19	9471438	F	II		IGR	shelf	IGR-shelf	chr19:9473589-9474001
cg16287180	0.39874	0.797353	6.94067	2.42342e-08	1.76138e-07	7.71292	0.597983	0.996723	0.39874	19	58364502	F	II	ZNF587	Body	shelf	Body-shelf	chr19:58361139-58361560	rs185695216	0
cg09918751	0.398585	0.694886	8.76726	8.30595e-11	1.42823e-09	13.4383	0.495594	0.894179	0.398585	15	100517450	F	II	ADAMTS17	Body	opensea	Body-opensea		rs553127707;rs575194590	31;51
cg17744682	0.396149	0.787619	7.48709	4.29416e-09	3.98103e-08	9.4544	0.589544	0.985693	0.396149	2	202324741	R	II	STRADB	Body	opensea	Body-opensea		rs528379009;rs78822292	2;1
cg17872886	0.395936	0.558313	11.5289	3.28266e-14	2.49706e-12	21.385	0.360345	0.756281	0.395936	2	3642732	R	I	COLEC11	1stExon	island	1stExon-island	chr2:3642547-3642751	rs540163882;rs561886850;rs529098931	38;30;6
cg01911613	0.395483	0.241678	6.8802	2.93875e-08	2.08025e-07	7.51917	0.0439371	0.43942	0.395483	3	196325238	R	I		IGR	opensea	IGR-opensea		rs144888160;rs527462411;rs552124264;rs183333325	44;40;31;14
cg13878646	0.394495	0.316245	18.9815	1.8691e-21	4.61487e-18	38.3579	0.118998	0.513493	0.394495	12	95840895	F	II		IGR	opensea	IGR-opensea		rs146598365	19
cg07158503	0.394038	0.405633	5.05955	1.00824e-05	3.50905e-05	1.69058	0.208614	0.602652	0.394038	5	135415693	R	II		IGR	shore	IGR-shore	chr5:135416204-135416475	rs565279785;rs532638407;rs141726672	47;26;2
cg12135269	0.392552	0.557381	11.1009	1.03654e-13	6.22091e-12	20.217	0.361105	0.753657	0.392552	2	3642586	R	I	COLEC11	1stExon	island	1stExon-island	chr2:3642547-3642751	rs545780894;rs557775650	32;10
cg16823252	0.392447	0.525289	13.4523	2.48434e-16	5.49758e-14	26.3505	0.329066	0.721513	0.392447	22	22472739	F	II		IGR	island	IGR-island	chr22:22471899-22472744	rs546819602;rs531037217;rs370260177	24;31;38
cg05764538	0.391576	0.80179	6.06648	3.9964e-07	2.01886e-06	4.90306	0.606002	0.997578	0.391576	12	107127517	R	II	RFX4	Body	opensea	Body-opensea		rs544366649;rs79448061	30;1
cg05716544	0.390984	0.709368	10.5178	5.15996e-13	2.25123e-11	18.5876	0.513876	0.90486	0.390984	17	41728055	F	II	MEOX1	Body	opensea	Body-opensea
cg01389234	0.390652	0.799324	15.7609	1.24773e-18	8.89978e-16	31.7379	0.603998	0.994649	0.390652	3	114170468	F	II	ZBTB20	Body	opensea	Body-opensea		rs558083620	11
cg03847675	0.390236	0.661048	14.0905	5.42119e-17	1.65599e-14	27.8994	0.46593	0.856166	0.390236	15	93127379	F	II		IGR	opensea	IGR-opensea		rs566502781;rs74403002;rs552359076;rs73452863;rs538236491;rs79956471	0;6;20;25;48;49
cg02111951	0.388771	0.479819	14.1297	4.94498e-17	1.54817e-14	27.9929	0.285434	0.674205	0.388771	11	61544854	F	II	C11orf9	Body	island	Body-island	chr11:61544727-61545563	rs185949125;rs572657080	25;46
cg05597349	0.388311	0.278102	27.2677	3.13593e-27	2.82326e-23	51.8743	0.0839468	0.472258	0.388311	10	102882978	R	II	TLX1NB	5'UTR	island	5'UTR-island	chr10:102882977-102883551	rs62000966	37
cg24473616	0.386476	0.197127	4.73427	2.81777e-05	8.76824e-05	0.675397	0.00388893	0.390365	0.386476	15	58363210	F	II		IGR	opensea	IGR-opensea		rs369158637;rs2642636	6;32
cg24969716	0.385324	0.346145	6.53919	8.74839e-08	5.36134e-07	6.42413	0.153483	0.538806	0.385324	11	45407537	R	II	LOC399886	Body	opensea	Body-opensea		rs7928480;rs561822830;rs181587435	45;30;25
cg21040814	0.385102	0.782634	11.9998	9.51519e-15	9.3287e-13	22.6435	0.590083	0.975186	0.385102	21	41518623	R	II	DSCAM	Body	shelf	Body-shelf	chr21:41516237-41516472	rs531036179;rs537831108;rs145880828	20;5;1
cg03447554	0.383855	0.569996	9.06922	3.3637e-11	6.7619e-10	14.353	0.378068	0.761923	0.383855	11	43094025	F	II		IGR	opensea	IGR-opensea		rs116706086;rs79479935	4;28
cg10184328	0.383768	0.65239	17.748	2.02274e-20	3.39379e-17	35.9338	0.460506	0.844274	0.383768	7	138349158	F	II	SVOPL	Body	island	Body-island	chr7:138348962-138349444
cg14260773	0.383747	0.609625	5.40472	3.35148e-06	1.32017e-05	2.78308	0.417751	0.801498	0.383747	2	33226136	F	II	LTBP1	Body	opensea	Body-opensea		rs527964190	6
cg00835279	0.383741	0.448126	11.0823	1.0904e-13	6.49124e-12	20.1656	0.256255	0.639996	0.383741	2	3642710	R	II	COLEC11	1stExon	island	1stExon-island	chr2:3642547-3642751	rs540163882;rs561886850	16;8
cg05701418	0.383129	0.528905	14.1404	4.82155e-17	1.5179e-14	28.0186	0.33734	0.720469	0.383129	6	30131361	F	I	TRIM15	5'UTR	opensea	5'UTR-opensea		rs538689430;rs552309313	11;24
cg01726273	0.383044	0.368217	11.4945	3.59657e-14	2.68213e-12	21.2923	0.176695	0.559739	0.383044	2	70360150	F	II		IGR	opensea	IGR-opensea		rs181459891;rs567841601;rs77354131	16;36;45
cg23639784	0.382803	0.794622	7.61463	2.87718e-09	2.82623e-08	9.85797	0.603221	0.986024	0.382803	6	86446089	F	II		IGR	opensea	IGR-opensea		rs530370697;rs183266097;rs569975981	0;10;18
cg22048216	0.382063	0.465272	18.7257	3.0313e-21	7.03721e-18	37.8657	0.27424	0.656303	0.382063	18	77377119	R	I		IGR	island	IGR-island	chr18:77376688-77377995	rs112514066;rs186412783;rs564203602	24;15;11
cg23853861	0.382062	0.507203	18.182	8.62447e-21	1.69575e-17	36.8015	0.316172	0.698234	0.382062	6	10720455	F	I		IGR	shelf	IGR-shelf	chr6:10723022-10723609	rs138844032;rs142875514	1;44
cg10969241	0.381656	0.696597	16.6515	1.87851e-19	2.038e-16	33.6653	0.505769	0.887425	0.381656	10	131989534	F	II		IGR	shore	IGR-shore	chr10:131988211-131989332	rs549599647;rs10764938	20;42
cg19079272	0.380126	0.646655	19.2444	1.14339e-21	3.05832e-18	38.858	0.456592	0.836718	0.380126	7	138349138	F	II	SVOPL	TSS200	island	TSS200-island	chr7:138348962-138349444	rs373541572	13
cg09021557	0.377147	0.80375	6.8357	3.38717e-08	2.35235e-07	7.37651	0.615176	0.992323	0.377147	16	80770186	R	II	CDYL2	Body	opensea	Body-opensea		rs147959352;rs187763405	21;1
cg04933384	0.376724	0.792684	5.51702	2.33837e-06	9.60043e-06	3.14101	0.604322	0.981046	0.376724	15	50840217	F	II	USP50	TSS1500	opensea	TSS1500-opensea		rs185286787;rs556851917	0;17
cg25298319	0.375259	0.401473	10.7088	3.03546e-13	1.4657e-11	19.1261	0.213843	0.589102	0.375259	2	233217079	R	I		IGR	island	IGR-island	chr2:233215680-233217556	rs189240847	39
cg17132030	0.374746	0.567982	11.4869	3.67104e-14	2.72565e-12	21.2714	0.380609	0.755355	0.374746	19	17599784	F	II	SLC27A1	Body	shore	Body-shore	chr19:17597344-17598000	rs555294638;rs115772896;rs150085935;rs138941646	5;27;32;40
cg10112249	0.374149	0.800551	10.9575	1.532e-13	8.52508e-12	19.8203	0.613476	0.987625	0.374149	1	30531045	F	II		IGR	opensea	IGR-opensea		rs188813553;rs530054958;rs546615025	0;9;41
cg23371584	0.37369	0.231706	5.90473	6.72545e-07	3.19035e-06	4.38306	0.0448605	0.418551	0.37369	1	203275927	R	II	BTG2	Body	shore	Body-shore	chr1:203274305-203275338	rs190670739;rs10920608	32;1
cg23598115	0.371499	0.221826	11.4134	4.46583e-14	3.17586e-12	21.0723	0.0360762	0.407575	0.371499	1	213681300	F	II		IGR	opensea	IGR-opensea		rs540181759	36
cg23085143	0.371311	0.594661	16.4769	2.70642e-19	2.75206e-16	33.2936	0.409005	0.780317	0.371311	7	138349443	F	II	SVOPL	Body	island	Body-island	chr7:138348962-138349444
cg15679892	0.370054	0.632519	10.8506	2.05331e-13	1.07104e-11	19.5229	0.447491	0.817546	0.370054	7	1267057	F	II		IGR	shore	IGR-shore	chr7:1265111-1265379	rs573736757;rs554916930;rs574733267;rs377552241	9;27;28;42
cg24521141	0.368627	0.742527	6.77675	4.08889e-08	2.76978e-07	7.18741	0.558214	0.926841	0.368627	2	38744309	F	II	LOC101929596	TSS1500	opensea	TSS1500-opensea		rs11888944;rs539027199	28;50
cg22317233	0.368404	0.435668	12.8538	1.08151e-15	1.72482e-13	24.8544	0.251466	0.619871	0.368404	2	47572086	F	II	LOC101927043	Body	opensea	Body-opensea		rs546513686;rs558515875	42;48
cg21139150	0.368355	0.451922	5.50156	2.45725e-06	1.00309e-05	3.09167	0.267745	0.636099	0.368355	21	46976175	F	I		IGR	island	IGR-island	chr21:46975415-46976341	rs539127386;rs8127385	30;33
cg03185888	0.365954	0.807583	9.3395	1.51194e-11	3.50295e-10	15.1628	0.624606	0.990559	0.365954	4	95868848	R	II	BMPR1B	5'UTR	opensea	5'UTR-opensea		rs114972647;rs185123217;rs138174004	50;5;1
cg25275090	0.365816	0.446371	8.42567	2.33945e-10	3.39389e-09	12.3912	0.263463	0.629279	0.365816	2	9879511	F	II		IGR	opensea	IGR-opensea		rs576051611;rs532072330;rs75607002;rs555884811	4;22;31;50
cg04680494	0.365749	0.79375	9.65106	6.08342e-12	1.65905e-10	16.0852	0.610875	0.976624	0.365749	6	168417646	F	II	KIF25	TSS1500	opensea	TSS1500-opensea		rs9346518	47
cg03173748	0.365429	0.187615	5.59182	1.83927e-06	7.76017e-06	3.37996	0.00490097	0.37033	0.365429	16	83760849	F	II	CDH13	Body	opensea	Body-opensea		rs564070553;rs10559095	13;31
cg17416644	0.365357	0.758202	6.74307	4.55369e-08	3.04058e-07	7.0793	0.575524	0.940881	0.365357	11	1474841	R	I	BRSK2	Body	shelf	Body-shelf	chr11:1471339-1471595	rs543823884;rs562182518;rs577197947;rs56252165	50;48;47;44
cg00200803	0.364406	0.343773	19.0683	1.58814e-21	4.04287e-18	38.5236	0.16157	0.525976	0.364406	20	44838776	R	II	CDH22	Body	shore	Body-shore	chr20:44838887-44839204
cg00243480	0.364093	0.39001	13.4609	2.43313e-16	5.40812e-14	26.3717	0.207963	0.572057	0.364093	14	34269416	F	II	NPAS3	Body	island	Body-island	chr14:34268946-34270438
cg16034233	0.363704	0.343104	12.1277	6.83161e-15	7.20278e-13	22.9803	0.161252	0.524956	0.363704	6	14371975	F	II		IGR	opensea	IGR-opensea		rs150786650;rs6941419;rs566093357	1;17;39
cg19154323	0.363394	0.716165	9.99111	2.28427e-12	7.4716e-11	17.0783	0.534468	0.897862	0.363394	2	208890802	R	II	PLEKHM3	TSS1500	shore	TSS1500-shore	chr2:208890181-208890394	rs376707191	26
cg06255693	0.362805	0.817479	5.74678	1.11785e-06	4.99652e-06	3.87612	0.636076	0.998881	0.362805	1	205614765	R	II		IGR	opensea	IGR-opensea		rs528551785	1
cg19774868	0.362782	0.423067	16.2292	4.56565e-19	4.16118e-16	32.7613	0.241676	0.604457	0.362782	18	77905408	R	I	LOC100130522	TSS1500	island	TSS1500-island	chr18:77905297-77905566
cg06238316	0.362201	0.494531	10.2067	1.237e-12	4.5569e-11	17.7004	0.313431	0.675632	0.362201	19	21265364	F	II	ZNF714	5'UTR	island	5'UTR-island	chr19:21265164-21265433	rs560609743;rs8101412	0;9
cg24100841	0.361715	0.654615	5.7044	1.28102e-06	5.63775e-06	3.74029	0.473758	0.835473	0.361715	6	29649024	F	II		IGR	opensea	IGR-opensea		rs112470363;rs3129054	25;32
cg24713959	0.360228	0.72825	11.1038	1.02838e-13	6.18031e-12	20.2251	0.548136	0.908364	0.360228	12	71709550	F	II		IGR	opensea	IGR-opensea		rs531238932;rs74680005	0;16
cg16482462	0.359479	0.784931	6.15846	2.97269e-07	1.55648e-06	5.19898	0.605192	0.964671	0.359479	16	55905570	R	II	CES5A	Body	opensea	Body-opensea		rs117887370;rs146474777;rs199716261;rs369304717;rs543903403;rs143198507;rs533130569;rs148234688	36;35;34;25;14;12;2;1
cg22334681	0.357876	0.587737	9.30367	1.68016e-11	3.8211e-10	15.0559	0.408799	0.766675	0.357876	3	14257893	F	II		IGR	opensea	IGR-opensea		rs528317185	45
cg03839794	0.356076	0.284854	11.9306	1.13956e-14	1.07634e-12	22.4602	0.106816	0.462891	0.356076	14	34269541	F	II	NPAS3	Body	island	Body-island	chr14:34268946-34270438	rs138986655;rs576037399	5;47
cg19504605	0.354772	0.701247	7.50759	4.02611e-09	3.76782e-08	9.51935	0.523861	0.878634	0.354772	8	144339106	R	II	ZFP41	3'UTR	shore	3'UTR-shore	chr8:144337536-144338585	rs58721331;rs572149412	43;16
cg12406789	0.35459	0.806323	10.9773	1.45144e-13	8.17417e-12	19.8752	0.629028	0.983617	0.35459	19	40727342	R	II		IGR	shore	IGR-shore	chr19:40729087-40729430
cg25186140	0.354248	0.813517	10.2368	1.13611e-12	4.25571e-11	17.7867	0.636393	0.990641	0.354248	11	133771378	R	II	LOC283174	Body	opensea	Body-opensea		rs563678661;rs575746796;rs190500956;rs565204023;rs80074213	41;35;10;2;1
cg19099843	0.353863	0.179303	7.72217	2.05497e-09	2.12299e-08	10.1973	0.00237089	0.356234	0.353863	7	12443191	R	II	VWDE	Body	island	Body-island	chr7:12443163-12443705
cg21401457	0.353497	0.548092	12.3414	3.94411e-15	4.70997e-13	23.5387	0.371343	0.72484	0.353497	22	22472743	F	II		IGR	island	IGR-island	chr22:22471899-22472744	rs546819602;rs531037217;rs370260177;rs75073782	20;27;34;50
cg26138821	0.353097	0.177994	5.80363	9.31073e-07	4.25208e-06	4.05845	0.00144494	0.354542	0.353097	11	89956704	F	II	CHORDC1	TSS200	shore	TSS200-shore	chr11:89955742-89956358	rs564553544	47
cg22985281	0.352895	0.783325	13.3895	2.89276e-16	6.16804e-14	26.1957	0.606878	0.959772	0.352895	3	32934782	F	II		IGR	opensea	IGR-opensea		rs117437137;rs575350352;rs543134564	0;1;8
cg09338678	0.35271	0.817051	12.3191	4.1755e-15	4.92653e-13	23.4808	0.640695	0.993406	0.35271	2	97576207	F	II	FAM178B	Body	opensea	Body-opensea		rs185207431;rs188353664;rs146799836;rs148343129;rs550020055	0;1;14;20;21
cg12386645	0.35232	0.823208	6.20635	2.54828e-07	1.36021e-06	5.35311	0.647048	0.999369	0.35232	2	182783512	F	II	SSFA2	Body	opensea	Body-opensea		rs576369806;rs78894663;rs542258563	24;38;48
cg00795791	0.351934	0.761683	7.85436	1.36086e-09	1.49714e-08	10.613	0.585715	0.93765	0.351934	7	135346062	F	II	PL-5283	TSS1500	shore	TSS1500-shore	chr7:135347056-135347498	rs533776702	24
cg09067993	0.351891	0.819161	5.14978	7.56684e-06	2.71852e-05	1.97486	0.643215	0.995106	0.351891	3	67665333	R	II	SUCLG2	Body	opensea	Body-opensea		rs376734830;rs533811487;rs141459012	34;22;1
cg20121472	0.351221	0.764925	9.1405	2.72175e-11	5.67761e-10	14.5674	0.589314	0.940535	0.351221	7	70316444	F	II		IGR	opensea	IGR-opensea		rs146487588	1
cg06132400	0.350695	0.298223	7.7672	1.78549e-09	1.88465e-08	10.3391	0.122875	0.47357	0.350695	7	38350938	R	II		IGR	island	IGR-island	chr7:38350920-38351331	rs531297499;rs189287675;rs77139866;rs2736957;rs547094605;rs141098760;rs539746186	37;36;17;16;7;2;1
cg25071794	0.350094	0.809085	9.6441	6.20765e-12	1.6862e-10	16.0648	0.634038	0.984132	0.350094	5	57791484	R	II	GAPT	3'UTR	opensea	3'UTR-opensea		rs556185588;rs571259751	23;1
cg04492807	0.348537	0.814607	9.91942	2.80474e-12	8.84132e-11	16.8701	0.640338	0.988875	0.348537	5	2225108	R	II		IGR	opensea	IGR-opensea		rs141219432;rs560050214;rs146969794	33;29;3
cg21770758	0.348196	0.795781	7.01277	1.92635e-08	1.44532e-07	7.94368	0.621683	0.969879	0.348196	10	112440394	R	II	RBM20	Body	opensea	Body-opensea		rs11195262;rs558672917	7;1
cg15031594	0.34688	0.809462	9.80584	3.88789e-12	1.15158e-10	16.5391	0.636022	0.982902	0.34688	14	101256510	F	II		IGR	opensea	IGR-opensea		rs535073818;rs555375431;rs572026138	24;32;43
cg13553000	0.346565	0.819198	5.86011	7.7637e-07	3.62143e-06	4.23976	0.645915	0.99248	0.346565	22	44022344	R	II	EFCAB6	ExonBnd	opensea	ExonBnd-opensea		rs571964771;rs35053047;rs148922297	41;15;1
cg23262340	0.3463	0.505189	12.4553	2.94985e-15	3.79656e-13	23.834	0.332039	0.678339	0.3463	7	100472376	R	II	SRRT	TSS1500	island	TSS1500-island	chr7:100472375-100473393
cg04568519	0.345961	0.810247	9.3716	1.37582e-11	3.24254e-10	15.2584	0.637267	0.983227	0.345961	7	158384490	F	II		IGR	shelf	IGR-shelf	chr7:158379328-158381221	rs559767003;rs528702617;rs548793614	0;1;46
cg02122327	0.344808	0.315539	5.44194	2.97474e-06	1.18783e-05	2.90161	0.143135	0.487942	0.344808	13	50194322	F	II		IGR	opensea	IGR-opensea		rs141968586;rs548207551	21;31
cg01218619	0.344674	0.186812	8.53797	1.66198e-10	2.54992e-09	12.7368	0.0144747	0.359148	0.344674	4	25090298	R	I		IGR	island	IGR-island	chr4:25090106-25090510	rs4697546;rs115118301;rs146620966	42;33;1
cg10590442	0.344649	0.17737	4.33504	9.74918e-05	0.00026648	-0.543923	0.00504543	0.349694	0.344649	11	124633181	R	II	ESAM	TSS1500	island	TSS1500-island	chr11:124632063-124633239	rs143270232	18
cg25468058	0.342347	0.826732	5.84069	8.2642e-07	3.82672e-06	4.17741	0.655558	0.997905	0.342347	1	150953680	F	II	ANXA9	TSS1500	opensea	TSS1500-opensea		rs144968823;rs587604090;rs587668469	0;24;33
cg22038059	0.342201	0.200698	13.1995	4.59985e-16	8.84324e-14	25.7239	0.0295972	0.371798	0.342201	19	18699342	F	II	C19orf60	TSS200	shore	TSS200-shore	chr19:18699422-18700554	rs145680625;rs117211673	2;48
cg14089267	0.341487	0.44423	11.7696	1.73686e-14	1.50619e-12	22.0319	0.273487	0.614973	0.341487	13	23412409	R	I		IGR	island	IGR-island	chr13:23412207-23412623	rs572313178;rs560761413;rs576043393;rs192929169	47;39;32;18
cg09226904	0.340668	0.255615	10.7234	2.91538e-13	1.41912e-11	19.1671	0.0852811	0.425949	0.340668	11	61544986	R	I	MYRF	Body	island	Body-island	chr11:61544727-61545563
cg05251669	0.340104	0.35385	15.8667	9.92436e-19	7.47846e-16	31.9709	0.183798	0.523902	0.340104	18	77905391	R	I	LOC100130522	TSS1500	island	TSS1500-island	chr18:77905297-77905566	rs11281142	49
cg05707985	0.339818	0.411808	8.33879	3.05089e-10	4.24078e-09	12.1228	0.241899	0.581717	0.339818	7	142430350	F	II		IGR	opensea	IGR-opensea
cg20443707	0.339434	0.81819	7.23232	9.59574e-09	7.92294e-08	8.64471	0.648472	0.987907	0.339434	6	1766924	F	II	GMDS	Body	opensea	Body-opensea		rs151217725;rs548690240;rs3800046	0;10;49
cg24680439	0.338848	0.670638	8.95308	4.7561e-11	9.00387e-10	14.0024	0.501214	0.840062	0.338848	10	134778467	F	II		IGR	shore	IGR-shore	chr10:134778683-134779073	rs144989742;rs528502198;rs575778392	16;22;31
cg11574665	0.338786	0.821893	11.0027	1.354e-13	7.72714e-12	19.9457	0.6525	0.991286	0.338786	2	242580471	F	II	ATG4B	Body	shelf	Body-shelf	chr2:242575706-242577492	rs138272815;rs550882952;rs142862534	1;22;39
cg07533224	0.338316	0.391939	10.9142	1.72492e-13	9.3461e-12	19.6999	0.222782	0.561097	0.338316	1	205819345	F	II	PM20D1	TSS200	shore	TSS200-shore	chr1:205818898-205819191	rs558562579;rs572183684;rs541147089	0;5;41
cg10831901	0.338307	0.291754	8.94792	4.82993e-11	9.12027e-10	13.9868	0.1226	0.460907	0.338307	20	5485294	F	II	LOC149837	TSS200	opensea	TSS200-opensea		rs534155383;rs35022112;rs567268925	42;43;47
cg12059257	0.336829	0.219601	7.53763	3.66349e-09	3.47666e-08	9.61446	0.0511862	0.388015	0.336829	9	96108860	F	I	C9orf129	TSS200	island	TSS200-island	chr9:96108466-96108992
cg05554000	0.336809	0.620065	11.0785	1.10163e-13	6.5465e-12	20.1552	0.451661	0.78847	0.336809	7	158905015	R	I	VIPR2	Body	shore	Body-shore	chr7:158905270-158905537	rs546312067;rs145717909;rs148921829;rs143711415	19;14;11;4
cg17172308	0.336394	0.293624	8.15674	5.33594e-10	6.77633e-09	11.5581	0.125427	0.461821	0.336394	6	168533631	R	I		IGR	shelf	IGR-shelf	chr6:168529982-168530307	rs117263735	1
cg18797653	0.336064	0.3826	4.49829	5.88735e-05	0.000169488	-0.04945	0.214568	0.550632	0.336064	5	135416613	F	II	MIR886	TSS1500	shore	TSS1500-shore	chr5:135415069-135415307
cg10619895	0.335987	0.209534	8.82288	7.02618e-11	1.24341e-09	13.6076	0.0415401	0.377527	0.335987	7	4456202	R	II		IGR	opensea	IGR-opensea		rs539378739;rs552811974;rs572709168	48;37;10
cg15873301	0.334866	0.204969	11.222	7.46886e-14	4.79445e-12	20.5499	0.0375354	0.372402	0.334866	3	12045459	R	II	SYN2	TSS1500	shore	TSS1500-shore	chr3:12045652-12046627	rs530976538;rs187123744	36;4
cg12859507	0.334865	0.53622	10.4866	5.63039e-13	2.4134e-11	18.499	0.368788	0.703653	0.334865	12	1909963	F	II	CACNA2D4	Body	shelf	Body-shelf	chr12:1905277-1906765	rs530180609;rs2286378;rs563673183;rs530730594	1;16;17;31
cg25582220	0.334819	0.640358	14.6934	1.34248e-17	5.66652e-15	29.3198	0.472949	0.807768	0.334819	6	30130914	F	I	TRIM15	TSS200	opensea	TSS200-opensea
cg10298203	0.334002	0.819775	8.90388	5.51033e-11	1.01734e-09	13.8535	0.652774	0.986776	0.334002	10	73425440	F	II	CDH23	Body	opensea	Body-opensea		rs74145245;rs576626500	0;49
cg16651518	0.333369	0.8295	6.87548	2.98331e-08	2.10744e-07	7.50405	0.662816	0.996185	0.333369	7	41067471	F	II		IGR	opensea	IGR-opensea		rs141558515;rs530070083;rs150884315;rs140114445	0;1;27;46
cg23839761	0.333099	0.326837	10.0041	2.20118e-12	7.24833e-11	17.1159	0.160288	0.493386	0.333099	9	96108838	F	I	C9orf129	TSS200	island	TSS200-island	chr9:96108466-96108992	rs532999276;rs551049305	3;11
cg02673002	0.332071	0.442118	6.66401	5.8644e-08	3.78999e-07	6.82538	0.276082	0.608153	0.332071	11	74459317	R	II	RNF169	TSS1500	shore	TSS1500-shore	chr11:74459858-74460558	rs542925559	31
cg00963378	0.331859	0.365454	13.9243	8.02286e-17	2.25116e-14	27.5005	0.199525	0.531384	0.331859	13	20716638	R	I	GJA3	Body	island	Body-island	chr13:20716137-20717372
cg11900328	0.33175	0.374986	12.4309	3.13885e-15	3.97671e-13	23.7709	0.209111	0.540862	0.33175	8	2263331	R	II		IGR	opensea	IGR-opensea		rs542983644;rs562902250;rs184911586	30;18;12
cg08730256	0.330839	0.826923	6.44664	1.17732e-07	6.93814e-07	6.12642	0.661503	0.992342	0.330839	4	170022252	R	II	SH3RF1	Body	opensea	Body-opensea		rs559757488;rs117015368	50;1
cg16763089	0.329896	0.320033	8.16693	5.17108e-10	6.59909e-09	11.5898	0.155084	0.484981	0.329896	20	5485284	F	II	LOC149837	TSS200	opensea	TSS200-opensea
cg06113552	0.329279	0.746305	10.3634	7.95041e-13	3.19245e-11	18.1489	0.581665	0.910944	0.329279	1	54562389	F	II	TCEANC2	3'UTR	opensea	3'UTR-opensea		rs558500876	20
cg26267481	0.328854	0.184681	9.94923	2.57502e-12	8.24616e-11	16.9568	0.020254	0.349108	0.328854	5	33440240	F	II	TARS	TSS1500	shore	TSS1500-shore	chr5:33440635-33441365	rs530586639;rs544024932;rs186531379	1;17;36
cg11626429	0.328779	0.821533	6.14146	3.13981e-07	1.63279e-06	5.14427	0.657143	0.985922	0.328779	15	40846513	R	II	C15orf57	Body	opensea	Body-opensea		rs562772161;rs142562940;rs78102563	44;24;1
cg13768055	0.328055	0.671052	12.8118	1.20125e-15	1.87368e-13	24.7476	0.507025	0.835079	0.328055	17	65505	F	I	RPH3AL	Body	opensea	Body-opensea		rs543736012;rs199836603;rs529239866;rs541034443;rs559372131;rs144890975;rs370733508	0;1;18;21;40;46;49
cg10699438	0.326846	0.823002	8.47448	2.01602e-10	2.99526e-09	12.5416	0.659579	0.986425	0.326846	2	230923861	R	II	SLC16A14	Body	opensea	Body-opensea		rs202122599;rs371613985	11;1
cg18838701	0.326453	0.370601	8.56219	1.54412e-10	2.39662e-09	12.8112	0.207374	0.533827	0.326453	19	55668612	F	II	TNNI3	Body	shore	Body-shore	chr19:55667532-55668465
cg26896946	0.326364	0.351998	4.43716	7.11528e-05	0.00020087	-0.23534	0.188816	0.51518	0.326364	5	135416405	F	I	MIR886	TSS200	island	TSS200-island	chr5:135416204-135416475	rs559858088;rs527487348	45;51
cg17764313	0.325109	0.654282	7.30901	7.52879e-09	6.43839e-08	8.8889	0.491728	0.816837	0.325109	3	127335263	R	II	MCM2	Body	opensea	Body-opensea		rs782428;rs550995424	23;11
cg02631651	0.324594	0.205797	12.3454	3.90444e-15	4.67242e-13	23.549	0.0435003	0.368094	0.324594	2	89157929	F	II		IGR	opensea	IGR-opensea		rs535529205;rs554239600;rs572392459;rs546204958;rs558519638;rs576782608;rs544046561;rs562101876	1;14;15;18;19;34;40;47
cg27420889	0.322707	0.69317	10.8543	2.03293e-13	1.06274e-11	19.5331	0.531817	0.854524	0.322707	4	187422035	R	II		IGR	island	IGR-island	chr4:187422034-187422244	rs530638351;rs550425447	41;1
cg16496753	0.321785	0.561651	10.7415	2.77282e-13	1.36368e-11	19.2179	0.400759	0.722544	0.321785	3	32511271	F	II		IGR	shore	IGR-shore	chr3:32509265-32509525	rs59613971;rs369751	1;26
cg08291996	0.321208	0.423244	7.95017	1.0105e-09	1.16347e-08	10.9134	0.26264	0.583848	0.321208	19	58791159	F	II	ZNF8	Body	shore	Body-shore	chr19:58789914-58790972	rs576638345;rs545584643	24;30
cg12896271	0.321107	0.189771	6.52128	9.26555e-08	5.63658e-07	6.36654	0.0292168	0.350324	0.321107	4	119512856	R	I	LOC729218	TSS200	opensea	TSS200-opensea		rs531302012;rs551002434;rs570867932;rs533837210;rs553620012;rs12649214	50;35;32;23;13;4
cg05348973	0.320867	0.318139	13.1699	4.94626e-16	9.35812e-14	25.65	0.157706	0.478573	0.320867	1	110697298	R	II	SLC6A17	5'UTR	shelf	5'UTR-shelf	chr1:110692988-110694264	rs183619606;rs11811402	37;15
cg01139861	0.319444	0.388452	14.1817	4.37714e-17	1.41979e-14	28.117	0.22873	0.548174	0.319444	7	50343298	F	I	IKZF1	TSS1500	island	TSS1500-island	chr7:50342895-50343456
cg03331080	0.31933	0.23146	9.79344	4.0294e-12	1.18607e-10	16.5028	0.0717949	0.391125	0.31933	12	75921056	R	II		IGR	opensea	IGR-opensea		rs190670529;rs574205721;rs181143997	29;24;2
cg05328885	0.319191	0.317598	6.60716	7.03558e-08	4.43701e-07	6.64268	0.158002	0.477193	0.319191	11	30943623	F	II	DCDC5	Body	opensea	Body-opensea		rs575715221	1
cg02932204	0.319012	0.290595	7.29815	7.79173e-09	6.6303e-08	8.85434	0.131089	0.450101	0.319012	10	102773013	F	II	PDZD7	Body	opensea	Body-opensea		rs564826999;rs189042917	15;25
cg11174255	0.319006	0.761906	6.74267	4.55958e-08	3.0441e-07	7.078	0.602403	0.921409	0.319006	4	1513259	R	II		IGR	shore	IGR-shore	chr4:1514184-1514520	rs555992180;rs13138478;rs534766632	30;24;20
cg21235746	0.318636	0.365543	9.23584	2.05239e-11	4.50098e-10	14.8533	0.206225	0.524861	0.318636	20	5485144	R	II	LOC149837	Body	opensea	Body-opensea		rs7264030;rs6107636;rs2423107	49;25;8
cg23085823	0.318181	0.831363	8.43131	2.29956e-10	3.34554e-09	12.4085	0.672273	0.990453	0.318181	4	7161810	R	II		IGR	opensea	IGR-opensea		rs560451518;rs553818100	50;2
cg26173986	0.317889	0.571447	5.34778	4.02157e-06	1.55127e-05	2.60199	0.412503	0.730392	0.317889	17	8067016	R	II	VAMP2	TSS1500	shore	TSS1500-shore	chr17:8065909-8066494	rs567001097	31
cg19800295	0.317643	0.831485	9.16303	2.5459e-11	5.37458e-10	14.6351	0.672664	0.990307	0.317643	11	35682377	F	II		IGR	shelf	IGR-shelf	chr11:35684421-35684846	rs560285639;rs529463787;rs549613763	0;26;40
cg02599361	0.317356	0.649609	9.75212	4.53998e-12	1.3056e-10	16.3819	0.490931	0.808287	0.317356	5	178548373	F	II	ADAMTS2	Body	island	Body-island	chr5:178547421-178548701	rs540554642	15
cg20295248	0.317173	0.315104	8.04667	7.49459e-10	9.04174e-09	11.2151	0.156517	0.473691	0.317173	20	5485270	F	II	LOC149837	TSS200	opensea	TSS200-opensea
cg05505459	0.316424	0.307418	8.634	1.24204e-10	1.99762e-09	13.0313	0.149206	0.46563	0.316424	1	911995	R	II	C1orf170	Body	shore	Body-shore	chr1:912869-913153	rs543824411	37
cg07870920	0.316414	0.780496	11.9434	1.10208e-14	1.04778e-12	22.4942	0.622289	0.938703	0.316414	4	121569769	R	II		IGR	opensea	IGR-opensea		rs139903358;rs76362495;rs144484994	38;22;1
cg02249577	0.316362	0.803292	7.27634	8.34798e-09	7.0334e-08	8.78492	0.645111	0.961473	0.316362	10	52434778	R	I		IGR	island	IGR-island	chr10:52434646-52434866	rs115400299;rs374444695;rs11006569;rs534661137;rs148787084;rs112190926	48;43;22;21;12;2
cg04386759	0.316135	0.800056	7.78132	1.70855e-09	1.81509e-08	10.3835	0.641989	0.958124	0.316135	6	170554795	F	I		IGR	opensea	IGR-opensea		rs542512645;rs184814524;rs531023166	3;16;35
cg02827245	0.315947	0.731697	5.38613	3.55702e-06	1.39157e-05	2.72393	0.573723	0.889671	0.315947	2	118730140	F	II	CCDC93	Body	opensea	Body-opensea		rs551108491;rs34350545	38;46
cg16283102	0.315927	0.826582	4.10816	0.000194806	0.000496417	-1.22002	0.668618	0.984545	0.315927	2	197940260	F	II	ANKRD44	Body	opensea	Body-opensea		rs151183012;rs141449864;rs542041683	0;1;13
cg08889023	0.315161	0.752252	11.0863	1.07852e-13	6.43037e-12	20.1767	0.594672	0.909832	0.315161	17	517799	R	II	VPS53	Body	opensea	Body-opensea		rs142795244;rs560299108	35;2
cg15914379	0.314954	0.274474	20.4336	1.3228e-22	5.00408e-19	41.0527	0.116997	0.431951	0.314954	6	33195622	R	II		IGR	opensea	IGR-opensea		rs144161338;rs112379208;rs213194	44;29;20
cg27438304	0.314938	0.265188	11.8167	1.535e-14	1.36038e-12	22.1574	0.107719	0.422657	0.314938	11	61544906	R	II	MYRF	Body	island	Body-island	chr11:61544727-61545563	rs185949125;rs572657080	29;8
cg23299919	0.313464	0.431479	9.21211	2.20159e-11	4.76732e-10	14.7822	0.274747	0.588211	0.313464	7	157406096	R	I	PTPRN2	Body	island	Body-island	chr7:157405009-157406608	rs530066671;rs6971857;rs570108477	42;41;11
cg20698501	0.313377	0.238366	8.24522	4.06461e-10	5.39727e-09	11.833	0.0816779	0.395055	0.313377	17	259755	R	II	C17orf97	TSS1500	island	TSS1500-island	chr17:259754-260306	rs575606917;rs536360845;rs368983770	36;6;2
cg10618621	0.313121	0.72652	5.89806	6.87149e-07	3.25162e-06	4.36161	0.569959	0.88308	0.313121	12	16342991	R	II	SLC15A5	Body	opensea	Body-opensea		rs544108649;rs3915244;rs574263169;rs184943510	47;22;2;1
cg16185475	0.312726	0.224683	11.354	5.23699e-14	3.6096e-12	20.9105	0.06832	0.381046	0.312726	2	134432798	F	II		IGR	opensea	IGR-opensea
cg06316758	0.31271	0.671005	4.13952	0.000177146	0.000455783	-1.12739	0.51465	0.82736	0.31271	13	31073758	R	II		IGR	opensea	IGR-opensea		rs7984962;rs533261323	25;1
cg17178900	0.312649	0.424954	12.9759	7.98302e-16	1.35873e-13	25.1632	0.26863	0.581279	0.312649	1	205818956	R	I	PM20D1	Body	island	Body-island	chr1:205818898-205819191	rs572245419;rs540811455	31;30
cg13912224	0.31212	0.515308	7.65596	2.52777e-09	2.5322e-08	9.98849	0.359248	0.671367	0.31212	6	52172083	F	I		IGR	island	IGR-island	chr6:52171922-52172147	rs532252745	9
cg14159672	0.311257	0.357898	10.1598	1.41271e-12	5.07235e-11	17.5657	0.20227	0.513527	0.311257	1	205819179	F	II	PM20D1	1stExon	island	1stExon-island	chr1:205818898-205819191	rs35846832;rs113992474;rs536916938	13;31;49
cg26772116	0.311215	0.373291	6.44662	1.17738e-07	6.93835e-07	6.12637	0.217683	0.528898	0.311215	13	28016624	R	II	MTIF3	5'UTR	opensea	5'UTR-opensea		rs540987335;rs560951564;rs530133080;rs61944705;rs563893844	49;37;16;15;11
cg14893161	0.310966	0.302062	11.1277	9.63942e-14	5.87875e-12	20.2908	0.146579	0.457545	0.310966	1	205819251	R	II	PM20D1	5'UTR	shore	5'UTR-shore	chr1:205818898-205819191	rs113992474;rs536916938	43;25
cg05577388	0.310876	0.809448	6.78439	3.99036e-08	2.71157e-07	7.2119	0.65401	0.964886	0.310876	2	29038193	F	II	SPDYA	5'UTR	opensea	5'UTR-opensea		rs536454531	0
cg22325292	0.310275	0.621101	6.39787	1.37688e-07	7.95341e-07	5.96951	0.465964	0.776238	0.310275	17	80708367	R	I	FN3K	Body	island	Body-island	chr17:80708192-80708528
cg20673407	0.30967	0.77472	4.94739	1.43896e-05	4.81676e-05	1.3387	0.619885	0.929555	0.30967	10	31040939	R	II		IGR	opensea	IGR-opensea		rs527329265;rs144628257	42;1
cg19504245	0.309636	0.371249	9.25762	1.92454e-11	4.268e-10	14.9184	0.216431	0.526067	0.309636	19	55660620	R	II	TNNT1	TSS200	opensea	TSS200-opensea		rs147081925;rs555309417;rs190043446	30;30;2
cg05802075	0.309511	0.290826	5.71425	1.24111e-06	5.48241e-06	3.77184	0.136071	0.445581	0.309511	10	63721212	R	II	ARID5B	Body	opensea	Body-opensea		rs187025030;rs7090445	45;38
cg23914842	0.309337	0.458004	8.98889	4.27352e-11	8.24721e-10	14.1107	0.303336	0.612672	0.309337	1	9327170	F	II	H6PD	3'UTR	shelf	3'UTR-shelf	chr1:9324202-9324439	rs546598715;rs72641817;rs186564188;rs551095585	0;7;10;31
cg16814680	0.309031	0.265057	3.22037	0.00256307	0.00506321	-3.70147	0.110542	0.419573	0.309031	8	91681699	F	II		IGR	opensea	IGR-opensea		rs5893130;rs562092115	1;1
cg19090398	0.308796	0.823975	11.2084	7.74849e-14	4.93041e-12	20.5126	0.669578	0.978373	0.308796	20	16456242	R	II	KIF16B	Body	opensea	Body-opensea		rs6111154;rs542166889;rs75887493;rs143352030	43;39;38;1
cg20082916	0.308773	0.83681	5.05337	1.02825e-05	3.57074e-05	1.67113	0.682424	0.991197	0.308773	12	66035623	F	II	LOC100507065	Body	opensea	Body-opensea		rs117280207;rs542369554	0;1
cg15181598	0.308558	0.241905	7.79042	1.66076e-09	1.77215e-08	10.4121	0.0876261	0.396184	0.308558	7	38350921	R	II		IGR	island	IGR-island	chr7:38350920-38351331	rs531297499;rs189287675	20;19
cg08322244	0.30832	0.299086	4.57482	4.64033e-05	0.000136989	0.184386	0.144926	0.453246	0.30832	17	8066669	F	I	VAMP2	TSS1500	shore	TSS1500-shore	chr17:8065909-8066494
cg26960988	0.307819	0.803898	13.3321	3.32635e-16	6.90371e-14	26.0536	0.649988	0.957808	0.307819	5	140728617	F	II	PCDHGA2	Body	shelf	Body-shelf	chr5:140731239-140731979	rs147383043	49
cg08779649	0.307653	0.354267	4.02206	0.000252587	0.000626714	-1.47286	0.20044	0.508093	0.307653	13	50194554	R	II		IGR	opensea	IGR-opensea
cg27353899	0.307643	0.364915	9.18527	2.38355e-11	5.08672e-10	14.7018	0.211093	0.518736	0.307643	3	195488922	F	I	MUC4	Body	island	Body-island	chr3:195488595-195489381	rs199552700;rs376198451	8;27
cg22548845	0.307462	0.835689	10.4379	6.45188e-13	2.69098e-11	18.3608	0.681958	0.98942	0.307462	12	105647510	R	II		IGR	opensea	IGR-opensea		rs75990367;rs572625965;rs377350789;rs115259093;rs17036863;rs112596605	48;31;25;23;9;1
cg00748494	0.307082	0.441651	11.7903	1.6449e-14	1.44101e-12	22.0872	0.28811	0.595192	0.307082	13	23412343	R	I		IGR	island	IGR-island	chr13:23412207-23412623	rs189381744;rs113371060;rs572035182	47;31;22
cg03245326	0.306455	0.475603	12.6659	1.73173e-15	2.49402e-13	24.3756	0.322376	0.628831	0.306455	7	142532995	R	II		IGR	opensea	IGR-opensea		rs74426119;rs148956200;rs147054958;rs541373601	45;29;2;1
cg09373148	0.30631	0.562295	10.9456	1.5825e-13	8.73452e-12	19.7874	0.40914	0.71545	0.30631	3	138152837	F	I	ESYT3	TSS1500	shore	TSS1500-shore	chr3:138153269-138154621	rs569830353;rs538776857;rs182995066;rs572246862	0;2;24;35
cg03883921	0.306161	0.678463	11.0616	1.15359e-13	6.79728e-12	20.1084	0.525383	0.831544	0.306161	9	130572269	F	I	FPGS	Body	opensea	Body-opensea		rs568982346;rs199862103;rs201756483;rs200287234;rs144481667	27;29;36;37;47
cg23230564	0.306	0.434337	6.49896	9.95324e-08	5.99843e-07	6.29476	0.281337	0.587336	0.306	5	31470890	F	II	RNASEN	Body	opensea	Body-opensea		rs73064342;rs547788583;rs73064343	11;29;48
cg07296387	0.305994	0.669063	15.428	2.58448e-18	1.58998e-15	30.9967	0.516066	0.82206	0.305994	20	44838981	F	I	CDH22	Body	island	Body-island	chr20:44838887-44839204
cg05293897	0.305588	0.466428	11.9277	1.148e-14	1.0828e-12	22.4527	0.313634	0.619222	0.305588	2	226913713	R	II		IGR	opensea	IGR-opensea
cg07076816	0.30547	0.251256	7.05992	1.65812e-08	1.26997e-07	8.09445	0.0985208	0.403991	0.30547	7	38351154	R	I		IGR	island	IGR-island	chr7:38350920-38351331	rs138899460;rs546129073;rs562739869;rs576607538	44;30;29;1
cg02625222	0.305374	0.570236	10.8444	2.08845e-13	1.08538e-11	19.5057	0.417549	0.722923	0.305374	9	126135169	R	II	CRB2	Body	shore	Body-shore	chr9:126135407-126136193	rs75637503;rs551393308	49;2
cg15007983	0.305368	0.198598	9.89122	3.0411e-12	9.43146e-11	16.7881	0.0459136	0.351282	0.305368	19	18699326	F	II	C19orf60	TSS200	shore	TSS200-shore	chr19:18699422-18700554	rs10409392;rs527699872;rs145680625	7;8;18
cg06536614	0.304607	0.377201	3.97099	0.000294406	0.000719665	-1.62176	0.224897	0.529504	0.304607	5	135416381	F	I	MIR886	TSS200	island	TSS200-island	chr5:135416204-135416475	rs577302824;rs533771522	7;13
cg10486069	0.304417	0.608003	7.86578	1.31337e-09	1.45206e-08	10.6489	0.455794	0.760211	0.304417	11	133658113	R	I		IGR	opensea	IGR-opensea		rs78998827;rs147740129	22;12
cg09518226	0.304409	0.412939	8.10992	6.16444e-10	7.6624e-09	11.4123	0.260734	0.565143	0.304409	9	129174148	R	II	NRON	TSS1500	opensea	TSS1500-opensea
cg13773741	0.303304	0.658636	24.4301	1.89611e-25	1.38593e-21	47.7099	0.506984	0.810288	0.303304	17	9967499	F	I	GAS7	Body	opensea	Body-opensea		rs533327609;rs12943383;rs564327309;rs3930968	1;14;22;23
cg16781264	0.303036	0.505574	5.44817	2.91598e-06	1.16704e-05	2.92145	0.354056	0.657093	0.303036	2	101087575	F	I	NMS	Body	opensea	Body-opensea		rs549387021;rs17024368	0;22
cg06478886	0.302864	0.350017	4.51337	5.61811e-05	0.000162524	-0.00348625	0.198585	0.501449	0.302864	5	135416029	R	II		IGR	shore	IGR-shore	chr5:135416204-135416475	rs564360394	46
cg14796658	0.302647	0.832537	9.84822	3.44127e-12	1.04247e-10	16.6628	0.681213	0.98386	0.302647	22	18429965	F	II	MICAL3	5'UTR	opensea	5'UTR-opensea		rs367990100;rs202055058	0;38
cg21030607	0.30253	0.785849	8.26564	3.81765e-10	5.12138e-09	11.8963	0.634584	0.937114	0.30253	4	174462423	F	II	NBLA00301	Body	shelf	Body-shelf	chr4:174459200-174460054	rs115705887;rs371826429;rs142847933;rs146103062	0;19;22;23
cg02566259	0.302378	0.413118	10.3119	9.19212e-13	3.58839e-11	18.0016	0.261929	0.564307	0.302378	4	3043199	R	II		IGR	island	IGR-island	chr4:3043018-3043547	rs567332457;rs2857854;rs2857853	25;17;16
cg16717637	0.302121	0.83837	9.95722	2.51679e-12	8.08493e-11	16.98	0.68731	0.989431	0.302121	15	70475396	F	II		IGR	opensea	IGR-opensea		rs557222561;rs573840235	2;33
cg06732223	0.301961	0.831881	5.38143	3.61092e-06	1.41048e-05	2.70899	0.6809	0.982861	0.301961	9	130642775	R	II		IGR	shelf	IGR-shelf	chr9:130639738-130640143	rs2026823;rs9919018;rs150452308	46;22;1
cg25335841	0.301915	0.232328	8.86845	6.12776e-11	1.11067e-09	13.746	0.0813705	0.383285	0.301915	7	38351094	F	I		IGR	island	IGR-island	chr7:38350920-38351331	rs150234116;rs369517869;rs138899460;rs546129073;rs562739869	2;3;18;32;33
cg19279342	0.301831	0.299443	13.2569	3.99685e-16	7.9297e-14	25.8668	0.148528	0.450359	0.301831	19	863054	R	I	CFD	Body	island	Body-island	chr19:862930-863227	rs188277685;rs539779993;rs10407668;rs181369145	35;29;18;2
cg09338932	0.301783	0.817042	16.342	3.59555e-19	3.44726e-16	33.0044	0.666151	0.967934	0.301783	12	133073452	F	II	FBRSL1	Body	island	Body-island	chr12:133073397-133073632	rs561458257	1
cg18231159	0.301479	0.180473	50.0307	2.44979e-37	3.41233e-33	75.2974	0.0297334	0.331212	0.301479	7	99214508	F	I	ZNF498	TSS200	island	TSS200-island	chr7:99214144-99214885	rs567952356;rs79194220	3;35
cg07970752	0.301325	0.714807	14.264	3.61295e-17	1.22014e-14	28.3123	0.564144	0.86547	0.301325	16	817463	R	I	MSLN	Body	opensea	Body-opensea		rs538679960;rs138216025;rs201169888;rs572046253;rs372418783;rs143402842;rs562393857;rs150095532	38;32;26;12;11;8;7;2
cg03089940	0.301294	0.839837	5.94844	5.84302e-07	2.81937e-06	4.52351	0.68919	0.990484	0.301294	8	21767146	R	II	DOK2	Body	shelf	Body-shelf	chr8:21769694-21770080	rs545414060;rs148406662;rs140347319	43;29;2
cg26834418	0.301272	0.31516	8.57572	1.48198e-10	2.31508e-09	12.8527	0.164524	0.465796	0.301272	11	89957033	R	II	CHORDC1	TSS1500	shore	TSS1500-shore	chr11:89955742-89956358	rs138496926;rs533650765	45;19
cg27645446	0.301253	0.820899	4.62622	3.95267e-05	0.000118668	0.342128	0.670272	0.971525	0.301253	15	49022355	R	II		IGR	opensea	IGR-opensea		rs187777184;rs533632177;rs551659480;rs79760845	30;29;15;1
cg06888746	0.301126	0.164548	5.88926	7.06868e-07	3.33388e-06	4.33337	0.0139853	0.315111	0.301126	10	105517764	F	I	SH3PXD2A	Body	opensea	Body-opensea		rs116363892;rs571376671;rs185616306;rs550814953	7;8;17;35
cg21859546	0.299889	0.35721	10.1271	1.55017e-12	5.46565e-11	17.4715	0.207266	0.507155	0.299889	12	3563766	F	II	PRMT8	Body	opensea	Body-opensea		rs559375366	6
cg06610376	0.299693	0.334159	9.25067	1.96445e-11	4.34061e-10	14.8976	0.184313	0.484006	0.299693	4	154712902	R	II		IGR	shore	IGR-shore	chr4:154713537-154714240
cg00402533	0.299472	0.589141	15.524	2.09258e-18	1.34802e-15	31.2116	0.439405	0.738876	0.299472	2	197458695	F	II	HECW2	TSS1500	shore	TSS1500-shore	chr2:197457392-197458522	rs191678559;rs113991483;rs143310253	6;7;41
cg16373817	0.29931	0.823139	5.11943	8.33454e-06	2.96276e-05	1.87911	0.673484	0.972794	0.29931	4	169480345	R	II	PALLD	Body	opensea	Body-opensea		rs535350714;rs75808128;rs112575187	16;2;1
cg01807241	0.299034	0.345002	13.2724	3.84865e-16	7.71237e-14	25.9053	0.195485	0.494519	0.299034	4	3043527	R	II		IGR	island	IGR-island	chr4:3043018-3043547	rs577131184;rs546500203;rs2857851;rs34227749;rs2857850;rs189055146;rs561010018	39;22;17;17;16;14;4
cg22047004	0.29857	0.836737	6.27681	2.03167e-07	1.11658e-06	5.57987	0.687452	0.986022	0.29857	17	816650	F	II	NXN	Body	opensea	Body-opensea		rs151279801;rs536220902;rs141683951	0;1;28
cg18063486	0.298388	0.770043	8.04649	7.49871e-10	9.04598e-09	11.2145	0.620849	0.919237	0.298388	4	1512966	R	II		IGR	shore	IGR-shore	chr4:1514184-1514520	rs544938035;rs549837184;rs530654689	32;28;3
cg14775309	0.297927	0.837661	8.36077	2.85246e-10	4.01137e-09	12.1908	0.688698	0.986625	0.297927	22	36835007	F	II		IGR	opensea	IGR-opensea		rs192872550;rs536671070;rs556505632	0;1;9
cg24625984	0.297678	0.763898	9.1467	2.67218e-11	5.59096e-10	14.586	0.615059	0.912737	0.297678	10	130279707	R	II		IGR	opensea	IGR-opensea		rs540660473;rs564990437;rs150319206	45;41;1
cg08161306	0.297462	0.612318	9.24127	2.01978e-11	4.44079e-10	14.8695	0.463587	0.761049	0.297462	22	47169227	R	II	TBC1D22A	TSS1500	opensea	TSS1500-opensea		rs114867884;rs74764259	25;24
cg22125112	0.296865	0.308874	12.0311	8.7718e-15	8.75924e-13	22.7262	0.160442	0.457307	0.296865	3	69402811	F	II	FRMD4B	Body	opensea	Body-opensea		rs533884186	37
cg03198009	0.296706	0.550702	5.4183	3.20881e-06	1.27001e-05	2.82632	0.402349	0.699054	0.296706	6	29648604	F	I		IGR	opensea	IGR-opensea		rs114184656	9
cg23603995	0.296412	0.794263	7.77416	1.74714e-09	1.85036e-08	10.361	0.646057	0.942469	0.296412	6	157198648	R	II	ARID1B	Body	opensea	Body-opensea		rs572702279;rs150171159;rs75825590;rs564508762	38;31;1;1
cg14016568	0.295826	0.394152	5.52361	2.28942e-06	9.424e-06	3.16205	0.24624	0.542065	0.295826	12	116370109	R	II		IGR	opensea	IGR-opensea		rs151205456;rs188547953	2;1
cg14157578	0.295642	0.490681	7.16606	1.18377e-08	9.49087e-08	8.43342	0.34286	0.638502	0.295642	9	110764967	F	II		IGR	opensea	IGR-opensea		rs567202513;rs10759270;rs558557622;rs145093804	0;14;34;35
cg25420767	0.295063	0.409334	7.14673	1.2586e-08	1.00047e-07	8.37175	0.261802	0.556865	0.295063	5	148620091	R	II	ABLIM3	Body	opensea	Body-opensea		rs188573039	24
cg20383801	0.294935	0.353669	11.2933	6.16345e-14	4.1066e-12	20.745	0.206202	0.501137	0.294935	2	208890514	F	II	PLEKHM3	TSS1500	shore	TSS1500-shore	chr2:208890181-208890394	rs116137281	40
cg21048050	0.294697	0.433618	8.37304	2.74739e-10	3.88767e-09	12.2287	0.286269	0.580967	0.294697	15	51912957	F	II	DMXL2	Body	shore	Body-shore	chr15:51914167-51915396	rs10519312;rs530417541;rs541895627	14;19;40
cg02155558	0.294635	0.249663	6.69786	5.26224e-08	3.44875e-07	6.93412	0.102345	0.39698	0.294635	15	43621948	F	II	ADAL	TSS1500	island	TSS1500-island	chr15:43621830-43622953	rs200675491	21
cg02917640	0.294633	0.206693	11.9261	1.15287e-14	1.08628e-12	22.4484	0.059376	0.354009	0.294633	6	37673773	F	II		IGR	island	IGR-island	chr6:37673308-37673774
cg08122386	0.293796	0.252028	6.55563	8.29916e-08	5.12338e-07	6.477	0.10513	0.398926	0.293796	6	26195954	R	II		IGR	shore	IGR-shore	chr6:26197070-26197537	rs806791;rs572344376	51;45
cg16992340	0.293711	0.778369	6.90521	2.71343e-08	1.94209e-07	7.59933	0.631514	0.925224	0.293711	19	22710698	F	II	LOC101929124	Body	opensea	Body-opensea		rs12460428;rs113134275;rs1433087;rs12462444	6;39;44;47
cg13401893	0.293553	0.490494	6.31397	1.80292e-07	1.00626e-06	5.69947	0.343718	0.637271	0.293553	6	30039432	R	I	RNF39	Body	island	Body-island	chr6:30038881-30039477	rs2301752;rs555716425	16;15
cg05624930	0.293384	0.626772	7.18159	1.12687e-08	9.09245e-08	8.48298	0.480081	0.773464	0.293384	6	52172005	F	II		IGR	island	IGR-island	chr6:52171922-52172147
cg05508168	0.29332	0.219183	9.1678	2.51013e-11	5.31152e-10	14.6494	0.0725228	0.365843	0.29332	19	41255947	R	II	C19orf54	TSS200	shore	TSS200-shore	chr19:41256317-41257234	rs541041456;rs192909597;rs4803364	45;42;29
cg17429870	0.293021	0.754252	7.11594	1.38782e-08	1.08875e-07	8.27343	0.607741	0.900762	0.293021	11	1463662	F	II	BRSK2	Body	shore	Body-shore	chr11:1464295-1464899	rs372850636;rs370004925	8;21
cg19579217	0.293011	0.629508	13.839	9.82198e-17	2.64153e-14	27.2946	0.483003	0.776014	0.293011	6	10720630	R	I		IGR	shelf	IGR-shelf	chr6:10723022-10723609	rs544076515;rs565466766;rs73438121;rs112360653;rs559997645	49;48;19;15;5
cg20992785	0.29299	0.436976	10.1741	1.35661e-12	4.91077e-11	17.6068	0.290481	0.583471	0.29299	6	168533507	F	II		IGR	shelf	IGR-shelf	chr6:168529982-168530307	rs555325617	32
cg18843803	0.292984	0.825683	4.15295	0.000170075	0.000439414	-1.08767	0.679191	0.972175	0.292984	19	31799406	R	II	TSHZ3	Body	opensea	Body-opensea
cg21958394	0.29278	0.846959	5.82661	8.64726e-07	3.98313e-06	4.1322	0.700569	0.993348	0.29278	2	145425418	F	II		IGR	opensea	IGR-opensea		rs79179815;rs566783607;rs146914137	0;20;29
cg10218876	0.292718	0.276229	8.67092	1.11079e-10	1.81963e-09	13.1442	0.12987	0.422588	0.292718	19	55660625	R	I	TNNT1	TSS200	opensea	TSS200-opensea		rs147081925;rs555309417;rs190043446	35;35;7
cg13546858	0.292536	0.523944	9.38927	1.30622e-11	3.10616e-10	15.3109	0.377676	0.670211	0.292536	1	869346	R	II	SAMD11	Body	island	Body-island	chr1:869332-871872	rs113171913;rs13303207;rs192223047;rs184313849	45;25;15;14
cg27650137	0.292447	0.847583	6.65983	5.94353e-08	3.83458e-07	6.81193	0.701359	0.993806	0.292447	14	86529489	F	II	LOC101928767	Body	opensea	Body-opensea		rs138627328;rs75570494;rs78202073;rs533357345;rs142447014;rs566621280	2;32;33;42;46;48
cg05715076	0.292298	0.586311	6.54406	8.61289e-08	5.29002e-07	6.43979	0.440162	0.732461	0.292298	14	100075957	R	II		IGR	opensea	IGR-opensea		rs189654810;rs192858689;rs574809445;rs573348902	45;22;20;1
cg25350722	0.292199	0.848908	10.7898	2.42702e-13	1.22662e-11	19.3532	0.702809	0.995008	0.292199	1	246942431	R	II		IGR	opensea	IGR-opensea		rs147783371	1
cg02813298	0.292147	0.254036	11.8476	1.41543e-14	1.27867e-12	22.2398	0.107962	0.400109	0.292147	19	863136	R	I	CFD	Body	island	Body-island	chr19:862930-863227	rs113257297;rs577832450	20;5
cg13151547	0.29163	0.842212	6.85624	3.17221e-08	2.22243e-07	7.44237	0.696397	0.988027	0.29163	12	130064554	F	II	TMEM132D	Body	opensea	Body-opensea		rs568923298	1
cg00947782	0.289086	0.353905	7.1927	1.08788e-08	8.82423e-08	8.51841	0.209362	0.498448	0.289086	6	30039142	F	I	RNF39	Body	island	Body-island	chr6:30038881-30039477
cg13872627	0.288971	0.65083	6.24914	2.22067e-07	1.20617e-06	5.49083	0.506345	0.795316	0.288971	6	31238036	R	II	HLA-C	Body	shore	Body-shore	chr6:31238852-31240120	rs41556321;rs2308628;rs41546713;rs41558713;rs1131014;rs1131015;rs61759945;rs41540117;rs2308622;rs72558149	51;47;37;36;29;28;17;11;9;2
cg23928763	0.288876	0.722319	11.9195	1.17296e-14	1.1013e-12	22.4308	0.577881	0.866757	0.288876	9	140312446	R	I	EXD3	5'UTR	island	5'UTR-island	chr9:140310894-140312457	rs573416468;rs545333014	41;37
cg02772121	0.288859	0.60994	11.8228	1.51069e-14	1.34287e-12	22.1737	0.46551	0.75437	0.288859	6	30130881	F	I	TRIM15	TSS200	opensea	TSS200-opensea		rs572977368	31
cg15555622	0.288591	0.84434	12.5447	2.35158e-15	3.17087e-13	24.0645	0.700045	0.988636	0.288591	19	11754404	R	II		IGR	shelf	IGR-shelf	chr19:11750529-11751006	rs567757455;rs138414314	9;2
cg23016068	0.288554	0.594499	10.5047	5.35273e-13	2.31698e-11	18.5503	0.450222	0.738776	0.288554	7	158905063	R	I	VIPR2	Body	shore	Body-shore	chr7:158905270-158905537	rs562004564	13
cg03160526	0.28855	0.637043	10.6161	3.92477e-13	1.80683e-11	18.8653	0.492767	0.781318	0.28855	17	80928410	R	I	B3GNTL1	Body	shore	Body-shore	chr17:80929062-80929354	rs73372864;rs78072175;rs530908476;rs543090916	16;12;3;1
cg22318901	0.288496	0.52001	13.9246	8.0159e-17	2.25007e-14	27.5014	0.375762	0.664258	0.288496	13	34253578	R	II		IGR	opensea	IGR-opensea		rs73163995;rs116547028	11;2
cg03004329	0.2884	0.556098	7.66605	2.44921e-09	2.46427e-08	10.0203	0.411898	0.700298	0.2884	15	86683313	R	II		IGR	opensea	IGR-opensea		rs184518503;rs62012442;rs74698164;rs568626783	32;31;24;14
cg24049888	0.288099	0.41478	9.46389	1.04966e-11	2.59433e-10	15.5325	0.270731	0.55883	0.288099	11	111250129	F	I	POU2AF1	1stExon	opensea	1stExon-opensea		rs548388770;rs147974379	23;34
cg21497977	0.28809	0.458483	13.8946	8.60739e-17	2.38079e-14	27.4289	0.314438	0.602528	0.28809	6	159360984	F	II		IGR	shore	IGR-shore	chr6:159360625-159360952	rs543849482	19
cg22044028	0.288063	0.257008	4.90929	1.62333e-05	5.363e-05	1.21957	0.112977	0.40104	0.288063	1	1015392	R	I		IGR	shore	IGR-shore	chr1:1016863-1017439	rs190966347;rs377575513;rs563890333;rs529484733;rs549535884;rs116693125	51;50;40;12;6;1
cg16311918	0.287996	0.840964	7.53419	3.70321e-09	3.50873e-08	9.60359	0.696966	0.984962	0.287996	5	133190225	R	II		IGR	opensea	IGR-opensea		rs117768797	2
cg05736869	0.286586	0.58434	7.00155	1.99636e-08	1.49073e-07	7.90779	0.441047	0.727633	0.286586	3	194500943	R	II	LOC100507391	Body	opensea	Body-opensea		rs12487771;rs111549594	19;1
cg21716632	0.285906	0.851585	6.81928	3.56949e-08	2.46108e-07	7.32384	0.708632	0.994538	0.285906	1	15833649	F	II	CASP9	Body	opensea	Body-opensea		rs2308942;rs550976159;rs570941032;rs2308937	0;15;33;42
cg14760916	0.285542	0.74228	6.5621	8.12874e-08	5.03155e-07	6.49781	0.599509	0.885051	0.285542	3	32497762	R	II		IGR	opensea	IGR-opensea		rs530403208	14
cg22711187	0.28526	0.240593	7.32783	7.09433e-09	6.11583e-08	8.94874	0.0979628	0.383223	0.28526	19	55660858	F	II	TNNT1	TSS200	opensea	TSS200-opensea		rs561695955;rs181656474	12;34
cg19957506	0.285232	0.851128	9.93263	2.70049e-12	8.5758e-11	16.9086	0.708512	0.993744	0.285232	6	160505619	R	II	IGF2R	Body	opensea	Body-opensea		rs548015875;rs567892725;rs527449370	29;26;1
cg20311868	0.284799	0.202528	8.50397	1.84299e-10	2.77764e-09	12.6323	0.0601283	0.344927	0.284799	7	73256971	R	I	WBSCR27	TSS200	shore	TSS200-shore	chr7:73256704-73256926	rs10233171	6
cg23080060	0.284774	0.696229	10.3966	7.24285e-13	2.95691e-11	18.2435	0.553842	0.838615	0.284774	5	61028303	F	II		IGR	opensea	IGR-opensea		rs78750435	30
cg23987493	0.284764	0.258148	5.7145	1.24009e-06	5.47838e-06	3.77266	0.115766	0.40053	0.284764	2	162101063	R	II	LOC100996579	TSS200	shore	TSS200-shore	chr2:162101439-162101650
cg00033450	0.284153	0.442553	7.41285	5.42501e-09	4.86031e-08	9.21891	0.300476	0.584629	0.284153	4	25970375	R	II		IGR	opensea	IGR-opensea		rs536896929	18
cg06583077	0.283795	0.851383	9.29605	1.71832e-11	3.89205e-10	15.0332	0.709485	0.99328	0.283795	2	240090977	R	II	HDAC4	Body	opensea	Body-opensea		rs186439681;rs564076899;rs199582864	28;15;1
cg22452837	0.283732	0.460674	6.0163	4.69675e-07	2.32688e-06	4.74167	0.318808	0.60254	0.283732	6	28664155	F	I		IGR	opensea	IGR-opensea
cg14089881	0.283687	0.593623	12.2252	5.31338e-15	5.92442e-13	23.2358	0.45178	0.735466	0.283687	1	6296630	F	I	ICMT	TSS1500	shore	TSS1500-shore	chr1:6295528-6296261	rs541682723	23
cg03066050	0.283238	0.445302	12.0222	8.97711e-15	8.91243e-13	22.7026	0.303683	0.586921	0.283238	9	110249749	R	II	KLF4	Body	island	Body-island	chr9:110249748-110252660	rs145474824;rs148401285;rs1059914	49;42;37
cg19618634	0.283218	0.20756	3.56123	0.000981011	0.00212853	-2.78458	0.065951	0.349169	0.283218	17	69085963	R	II		IGR	opensea	IGR-opensea		rs201226439;rs5821824	2;1
cg18249968	0.282458	0.852643	5.26988	5.15878e-06	1.93459e-05	2.35476	0.711414	0.993872	0.282458	21	36245584	F	II	RUNX1	Body	opensea	Body-opensea		rs117734570;rs140424648	0;1
cg11693285	0.282173	0.318123	9.4535	1.08206e-11	2.65985e-10	15.5017	0.177036	0.45921	0.282173	10	131927345	R	I		IGR	island	IGR-island	chr10:131927304-131927519	rs548431290	40
cg06249604	0.281524	0.456094	5.69767	1.30905e-06	5.74557e-06	3.71872	0.315332	0.596856	0.281524	6	30039206	F	I	RNF39	Body	island	Body-island	chr6:30038881-30039477	rs528904872;rs2301753;rs565673977	5;34;48
cg26246440	0.281129	0.857904	4.42109	7.4776e-05	0.000210032	-0.284043	0.717339	0.998469	0.281129	3	114869111	F	II		IGR	shore	IGR-shore	chr3:114865436-114867124	rs546057282	0
cg09551793	0.280939	0.567223	5.90703	6.67597e-07	3.16975e-06	4.39043	0.426754	0.707692	0.280939	10	3133735	R	II	PFKP	Body	opensea	Body-opensea		rs139653001;rs11592619;rs186848935;rs192854527;rs184775508	41;23;9;8;1
cg23212445	0.28084	0.616422	12.4239	3.19539e-15	4.02349e-13	23.7527	0.476002	0.756842	0.28084	2	176928222	R	II		IGR	shelf	IGR-shelf	chr2:176931575-176932663	rs572907715	25
cg15631638	0.2808	0.607847	7.19189	1.09069e-08	8.84375e-08	8.51581	0.467447	0.748247	0.2808	2	18249281	R	II		IGR	opensea	IGR-opensea		rs149086282;rs7419475;rs13383689;rs143115964;rs565811762	32;31;22;17;2
cg09089355	0.280581	0.85515	8.56401	1.5356e-10	2.38496e-09	12.8167	0.71486	0.995441	0.280581	13	51960210	R	II	INTS6	Body	opensea	Body-opensea		rs146668194;rs140352113	9;1
cg06848468	0.280111	0.856691	6.20124	2.59049e-07	1.37982e-06	5.33667	0.716635	0.996746	0.280111	1	1597086	F	II	CDK11B	Body	shelf	Body-shelf	chr1:1600981-1601231	rs564174168;rs533338391;rs147285260;rs188348131;rs529520031	0;3;9;10;49
cg03433313	0.279813	0.771227	6.60666	7.04686e-08	4.44313e-07	6.64108	0.631321	0.911134	0.279813	16	819064	F	II	MIR662	TSS1500	opensea	TSS1500-opensea		rs530333269;rs189603456;rs146994997	1;15;21
cg04515200	0.279809	0.256142	5.12959	8.06931e-06	2.87844e-05	1.91115	0.116237	0.396046	0.279809	5	135415762	F	II		IGR	shore	IGR-shore	chr5:135416204-135416475	rs549321749	15
cg05820861	0.279759	0.83499	7.97342	9.40232e-10	1.09497e-08	10.9861	0.695111	0.97487	0.279759	13	24882296	R	I	C1QTNF9	TSS1500	island	TSS1500-island	chr13:24882098-24882951	rs545044172;rs558697489	30;4
cg14848409	0.279632	0.85649	6.96669	2.23064e-08	1.64026e-07	7.79624	0.716674	0.996306	0.279632	1	96048160	F	II		IGR	opensea	IGR-opensea		rs182589812;rs573960883;rs555174799;rs574676786	0;1;6;30
cg24433124	0.279426	0.670369	4.07269	0.000216852	0.000546504	-1.32444	0.530656	0.810082	0.279426	6	30755968	F	II		IGR	opensea	IGR-opensea
cg16569937	0.279322	0.642001	9.06478	3.40841e-11	6.83704e-10	14.3397	0.50234	0.781662	0.279322	5	57174377	R	II		IGR	opensea	IGR-opensea		rs570996121;rs7700598;rs546434014	25;23;2
cg08761155	0.279244	0.2793	9.95937	2.50132e-12	8.04365e-11	16.9862	0.139678	0.418921	0.279244	1	111574786	F	II		IGR	opensea	IGR-opensea		rs183307617;rs1777140;rs149178982	1;8;9
cg12898220	0.279231	0.413845	8.49637	1.88609e-10	2.83329e-09	12.6089	0.274229	0.553461	0.279231	1	205819356	F	II	PM20D1	TSS200	shore	TSS200-shore	chr1:205818898-205819191	rs541147089	30
cg08010094	0.279197	0.602074	7.70486	2.16921e-09	2.22319e-08	10.1427	0.462476	0.741672	0.279197	2	139539001	F	II	NXPH2	TSS1500	shore	TSS1500-shore	chr2:139537692-139538650
cg12798157	0.279057	0.263102	10.0148	2.13475e-12	7.06772e-11	17.1469	0.123574	0.402631	0.279057	1	19600719	F	I	AKR7L	TSS200	island	TSS200-island	chr1:19600249-19600942	rs185918163;rs531655624;rs189720860;rs181862162	12;20;21;38
cg10426581	0.278887	0.365147	10.5647	4.52805e-13	2.03123e-11	18.7201	0.225703	0.50459	0.278887	7	100472382	F	I	SRRT	TSS1500	island	TSS1500-island	chr7:100472375-100473393	rs148405517	4
cg12273319	0.278223	0.356092	7.39201	5.79333e-09	5.14005e-08	9.15275	0.21698	0.495204	0.278223	19	50861262	F	II		IGR	island	IGR-island	chr19:50860846-50861263	rs531393547	18
cg22081008	0.277355	0.185921	6.78483	3.98471e-08	2.70835e-07	7.21332	0.0472436	0.324598	0.277355	11	47236131	F	II	DDB2	TSS1500	shore	TSS1500-shore	chr11:47236404-47236933	rs377410821;rs568794187;rs532019440	23;28;36
cg01498833	0.277315	0.834336	5.2395	5.68418e-06	2.10778e-05	2.25852	0.695679	0.972994	0.277315	10	113750686	F	II		IGR	opensea	IGR-opensea		rs116288907;rs562835939;rs533157042;rs545509842	0;15;43;47
cg21415084	0.277161	0.557862	3.5765	0.000938809	0.00204601	-2.74234	0.419282	0.696443	0.277161	12	84218134	F	II		IGR	opensea	IGR-opensea		rs56878260	1
cg18679732	0.276581	0.854479	6.67272	5.70313e-08	3.69914e-07	6.85337	0.716189	0.992769	0.276581	19	50525462	F	II	VRK3	5'UTR	shelf	5'UTR-shelf	chr19:50528176-50529486	rs143501330	0
cg06893020	0.276472	0.262733	14.4262	2.47956e-17	9.1343e-15	28.6954	0.124497	0.400969	0.276472	5	15209660	F	II	LOC101929454	Body	opensea	Body-opensea
cg06994898	0.276435	0.446079	16.4523	2.84979e-19	2.85847e-16	33.241	0.307861	0.584296	0.276435	10	105512519	R	II	SH3PXD2A	Body	opensea	Body-opensea		rs537875677;rs147824046	38;2
cg14151199	0.276259	0.849379	7.49104	4.24117e-09	3.93793e-08	9.46691	0.711249	0.987509	0.276259	4	30759567	F	II	PCDH7	Body	opensea	Body-opensea		rs370895947;rs34907707;rs545230932	0;1;26
cg26730347	0.275885	0.519077	9.63165	6.43617e-12	1.73613e-10	16.0281	0.381134	0.65702	0.275885	22	32438947	R	II	SLC5A1	TSS200	shore	TSS200-shore	chr22:32439046-32439442	rs564604727;rs2899172;rs546806994;rs61253698	16;8;4;2
cg14344550	0.27588	0.258502	10.8701	1.94639e-13	1.02722e-11	19.5772	0.120562	0.396441	0.27588	2	29516596	F	II	ALK	Body	opensea	Body-opensea
cg17709467	0.27538	0.211224	12.5992	2.04883e-15	2.84311e-13	24.2046	0.0735343	0.348914	0.27538	5	20972878	R	II		IGR	opensea	IGR-opensea
cg23041295	0.275223	0.292287	15.3801	2.87232e-18	1.7142e-15	30.8892	0.154675	0.429898	0.275223	5	15502456	F	II	FBXL7	Body	shore	Body-shore	chr5:15500076-15500923	rs78769953	30
cg07609662	0.275059	0.857884	5.39884	3.41525e-06	1.34239e-05	2.76435	0.720354	0.995413	0.275059	3	139174713	R	II	RBP2	Body	opensea	Body-opensea		rs144647295;rs138535723;rs141569310	13;11;1
cg15922174	0.274453	0.303158	8.5315	1.69498e-10	2.59224e-09	12.7169	0.165931	0.440385	0.274453	9	126135998	F	I	CRB2	Body	island	Body-island	chr9:126135407-126136193	rs377347664	16
cg26366181	0.273831	0.854506	6.75724	4.35208e-08	2.92304e-07	7.12477	0.717591	0.991422	0.273831	9	126148054	R	II	DENND1A	Body	opensea	Body-opensea		rs117068495;rs186531561	45;1
cg26701289	0.273784	0.140338	5.27833	5.02135e-06	1.88908e-05	2.38155	0.00344555	0.27723	0.273784	15	73611289	F	II		IGR	island	IGR-island	chr15:73611173-73611529	rs139421997;rs569571034	0;1
cg16127514	0.273424	0.768519	11.2076	7.76494e-14	4.93875e-12	20.5104	0.631807	0.905232	0.273424	10	29273678	F	II		IGR	opensea	IGR-opensea		rs536336758	17
cg03599984	0.273417	0.855598	6.64243	6.28392e-08	4.02406e-07	6.75605	0.71889	0.992307	0.273417	2	97498742	R	II	CNNM3	3'UTR	opensea	3'UTR-opensea		rs554660711;rs574538273;rs540278697;rs377754031	30;5;2;1
cg02297173	0.272963	0.681725	9.54587	8.26134e-12	2.13024e-10	15.7751	0.545244	0.818207	0.272963	5	140772023	R	II	PCDHGA8	5'UTR	shore	5'UTR-shore	chr5:140772385-140772682	rs576614359	42
cg18476566	0.27295	0.431524	9.89543	3.00462e-12	9.34259e-11	16.8003	0.295049	0.567999	0.27295	14	20482899	R	II	OR4K14	1stExon	opensea	1stExon-opensea		rs200693939;rs144784636	20;3
cg21206147	0.272897	0.346326	9.59328	7.19579e-12	1.90225e-10	15.9151	0.209877	0.482775	0.272897	2	23749087	R	II	KLHL29	5'UTR	island	5'UTR-island	chr2:23749086-23749291	rs141069213;rs367687417	35;1
cg12287936	0.27275	0.247139	10.7405	2.78065e-13	1.36689e-11	19.2151	0.110764	0.383514	0.27275	5	1800606	F	II	NDUFS6	TSS1500	island	TSS1500-island	chr5:1799461-1801905	rs145298654;rs185958217;rs557034558	4;19;39
cg09978860	0.272743	0.420437	9.50829	9.21881e-12	2.33033e-10	15.664	0.284066	0.556809	0.272743	4	56023921	F	I		IGR	island	IGR-island	chr4:56023750-56024066	rs571120913;rs536941492	36;43
cg22275543	0.272357	0.757013	12.5893	2.10049e-15	2.89899e-13	24.1793	0.620834	0.893191	0.272357	20	60096549	R	II	CDH4	Body	opensea	Body-opensea		rs73150288;rs146230262	24;1
cg22190077	0.271015	0.457334	5.44755	2.92174e-06	1.16912e-05	2.91948	0.321827	0.592842	0.271015	12	27959878	R	II		IGR	opensea	IGR-opensea		rs73088206;rs148143579	40;24
cg17747265	0.270566	0.396447	10.3491	8.27832e-13	3.29811e-11	18.1079	0.261164	0.53173	0.270566	1	1875780	F	II		IGR	island	IGR-island	chr1:1875617-1875877	rs58650322	1
cg06777732	0.27035	0.312861	5.30095	4.67115e-06	1.77169e-05	2.45331	0.177686	0.448036	0.27035	12	131118426	F	I		IGR	opensea	IGR-opensea		rs554130778;rs145592921	6;50
cg07990759	0.269797	0.864413	4.19743	0.000148552	0.000389127	-0.955646	0.729515	0.999312	0.269797	20	18178301	F	II		IGR	opensea	IGR-opensea		rs183512497;rs541052278;rs559826007	0;7;43
cg10378741	0.269753	0.743308	12.4351	3.10598e-15	3.94794e-13	23.7816	0.608431	0.878184	0.269753	12	99289904	F	II	ANKS1B	TSS1500	shore	TSS1500-shore	chr12:99288222-99289374
cg24982343	0.269713	0.593103	28.379	6.97822e-28	6.77844e-24	53.3982	0.458246	0.72796	0.269713	1	158369334	R	I	OR10T2	TSS200	opensea	TSS200-opensea		rs200138455;rs6696357	50;17
cg16078649	0.269681	0.398655	5.75607	1.08497e-06	4.86609e-06	3.90589	0.263815	0.533496	0.269681	6	30039466	R	I	RNF39	Body	island	Body-island	chr6:30038881-30039477	rs2301752;rs555716425	50;49
cg07382347	0.269314	0.361036	5.07065	9.73306e-06	3.40037e-05	1.72549	0.226379	0.495694	0.269314	6	30039408	R	I	RNF39	Body	island	Body-island	chr6:30038881-30039477	rs11753382;rs61754472	46;37
cg03904042	0.269251	0.330002	4.42529	7.38116e-05	0.00020758	-0.271315	0.195377	0.464628	0.269251	20	32255491	F	II	NECAB3	Body	island	Body-island	chr20:32254811-32255989	rs538359598;rs553916528;rs572600554	5;19;33
cg13903503	0.269216	0.263691	7.85885	1.34197e-09	1.47909e-08	10.6271	0.129083	0.398299	0.269216	11	26087609	F	II		IGR	opensea	IGR-opensea
cg03450844	0.268827	0.370991	13.3831	2.93869e-16	6.23947e-14	26.1797	0.236578	0.505404	0.268827	7	150416671	F	II	GIMAP1	Body	shore	Body-shore	chr7:150417414-150418018	rs189512093;rs73163557;rs146221004;rs543030008	20;24;25;38
cg21675464	0.268343	0.393913	9.97531	2.3898e-12	7.75187e-11	17.0325	0.259741	0.528084	0.268343	4	33717878	F	II		IGR	opensea	IGR-opensea
cg10590925	0.268281	0.739692	6.09949	3.59372e-07	1.83866e-06	5.00924	0.605552	0.873833	0.268281	11	1463620	R	II	BRSK2	Body	shore	Body-shore	chr11:1464295-1464899	rs571854614;rs145303138;rs551112202;rs375230218	49;36;12;6
cg24863693	0.268117	0.53209	8.58771	1.42908e-10	2.24498e-09	12.8894	0.398032	0.666149	0.268117	1	95776709	R	II		IGR	opensea	IGR-opensea		rs371841561	13
cg12359832	0.2681	0.77964	5.01739	1.15267e-05	3.95302e-05	1.5581	0.64559	0.91369	0.2681	16	3719945	F	II	TRAP1	Body	opensea	Body-opensea		rs150473848	6
cg20228636	0.268072	0.696895	4.43556	7.15047e-05	0.000201751	-0.240177	0.562859	0.830931	0.268072	6	29648525	F	II		IGR	opensea	IGR-opensea		rs141767002;rs2747431	10;39
cg04137096	0.267886	0.32211	13.6595	1.50752e-16	3.67906e-14	26.8587	0.188167	0.456053	0.267886	1	29828221	R	II		IGR	opensea	IGR-opensea		rs571317588;rs79276403	25;2
cg21251970	0.267312	0.676913	11.1345	9.46358e-14	5.79048e-12	20.3095	0.543257	0.810569	0.267312	9	140311919	F	I	EXD3	5'UTR	island	5'UTR-island	chr9:140310894-140312457
cg05295671	0.267086	0.160227	8.24251	4.09858e-10	5.43621e-09	11.8246	0.0266841	0.29377	0.267086	13	79234353	F	II	RNF219	TSS1500	shore	TSS1500-shore	chr13:79232822-79233417	rs549086165;rs568814598;rs369147812	0;24;48
cg17370012	0.266961	0.85801	6.70307	5.1753e-08	3.39877e-07	6.95084	0.72453	0.991491	0.266961	11	8723999	F	II	ST5	Body	opensea	Body-opensea		rs533861181;rs553632685;rs573339872	31;47;48
cg05091658	0.26694	0.522405	6.31649	1.78838e-07	9.99008e-07	5.70758	0.388935	0.655875	0.26694	10	6954856	R	II		IGR	opensea	IGR-opensea		rs141864011;rs7899837;rs544251048;rs555952608	39;35;2;1
cg12808797	0.266145	0.763841	4.69993	3.13836e-05	9.65278e-05	0.569229	0.630768	0.896914	0.266145	2	86178864	R	II		IGR	opensea	IGR-opensea		rs143727039;rs184064330	29;12
cg15458017	0.266088	0.443636	6.09064	3.69755e-07	1.88577e-06	4.98076	0.310593	0.57668	0.266088	17	9672274	R	II		IGR	shelf	IGR-shelf	chr17:9674854-9675265	rs568117741	8
cg24467349	0.265851	0.497608	7.34904	6.63466e-09	5.77668e-08	9.0162	0.364683	0.630534	0.265851	1	110254835	R	I	GSTM5	TSS200	opensea	TSS200-opensea		rs530772271;rs185770769;rs561342151;rs530235020;rs549186896;rs565912665	49;46;35;23;13;6
cg08166072	0.265759	0.441408	7.6347	2.70176e-09	2.68027e-08	9.92138	0.308528	0.574287	0.265759	2	46213920	R	II	PRKCE	Body	opensea	Body-opensea		rs574917286;rs184597313;rs557356208	51;39;26
cg13750264	0.265653	0.779579	7.35547	6.50129e-09	5.67594e-08	9.03664	0.646752	0.912405	0.265653	10	134910540	F	I	GPR123	Body	shore	Body-shore	chr10:134911976-134912483	rs113359644;rs149279537;rs199784535;rs62624493	0;3;12;45
cg03660162	0.2654	0.778743	5.12972	8.06601e-06	2.87746e-05	1.91156	0.646043	0.911443	0.2654	16	78913085	F	II	WWOX	Body	opensea	Body-opensea		rs190467067;rs547662222;rs16948711;rs536629472	0;10;30;51
cg20607287	0.265093	0.367547	8.50975	1.81082e-10	2.73743e-09	12.6501	0.235001	0.500094	0.265093	7	12443886	F	II	VWDE	TSS200	shore	TSS200-shore	chr7:12443163-12443705	rs139614344;rs185606004	39;43
cg19379125	0.264998	0.533418	9.97567	2.38738e-12	7.74642e-11	17.0335	0.400919	0.665916	0.264998	10	130538407	F	II		IGR	opensea	IGR-opensea		rs186319579;rs542201046	0;18
cg26948066	0.264593	0.860118	5.08201	9.3879e-06	3.2935e-05	1.76124	0.727821	0.992414	0.264593	1	224300453	R	II	FBXO28	TSS1500	shore	TSS1500-shore	chr1:224301835-224302472	rs543502050;rs35639743	11;6
cg15095922	0.264577	0.200423	9.28901	1.75433e-11	3.95714e-10	15.0122	0.0681344	0.332711	0.264577	5	1800542	R	I	NDUFS6	TSS1500	island	TSS1500-island	chr5:1799461-1801905	rs534775454;rs367825074	50;22
cg23482582	0.264574	0.846671	8.88405	5.84779e-11	1.0684e-09	13.7933	0.714384	0.978958	0.264574	8	146079270	F	II	COMMD5	TSS1500	shore	TSS1500-shore	chr8:146077931-146078881	rs201423140	19
cg00783877	0.264349	0.706545	9.64574	6.17805e-12	1.67945e-10	16.0696	0.57437	0.83872	0.264349	2	65955222	R	II		IGR	opensea	IGR-opensea		rs554431137;rs13015423;rs187771873	38;25;2
cg04321711	0.264116	0.835256	4.734	2.82022e-05	8.77517e-05	0.674539	0.703198	0.967314	0.264116	4	82529431	R	II		IGR	opensea	IGR-opensea		rs140664165;rs535684684;rs114737279;rs186723909;rs117534172	50;41;19;2;1
cg00122614	0.263805	0.580554	4.94153	1.46593e-05	4.8971e-05	1.32035	0.448651	0.712456	0.263805	7	1562658	R	II		IGR	opensea	IGR-opensea		rs555396742;rs67895171;rs543874731;rs67573033	41;29;14;12
cg16572876	0.263803	0.4582	8.62156	1.28973e-10	2.06102e-09	12.9932	0.326299	0.590101	0.263803	4	56024045	F	II		IGR	island	IGR-island	chr4:56023750-56024066	rs17712245;rs17774236	18;39
cg12483005	0.263733	0.785238	8.81103	7.28096e-11	1.2807e-09	13.5715	0.653371	0.917104	0.263733	1	23474871	R	II	LUZP1	5'UTR	opensea	5'UTR-opensea		rs138178761	10
cg25958766	0.263629	0.403469	8.55359	1.58495e-10	2.4496e-09	12.7848	0.271654	0.535283	0.263629	20	5485268	R	II	LOC149837	TSS200	opensea	TSS200-opensea		rs148645444	9
cg14593306	0.263558	0.500205	65.6699	6.00909e-42	9.43864e-38	85.7542	0.368426	0.631984	0.263558	19	54041847	R	II	ZNF331	TSS200	island	TSS200-island	chr19:54040812-54041857	rs575785056	2
cg22105158	0.263459	0.639641	13.2197	4.37835e-16	8.50825e-14	25.7741	0.507911	0.77137	0.263459	19	3480672	F	II	C19orf77	TSS200	shore	TSS200-shore	chr19:3481782-3482048	rs549226662	22
cg12905798	0.263229	0.431807	11.4089	4.52003e-14	3.2052e-12	21.0601	0.300193	0.563421	0.263229	21	23294344	F	II		IGR	opensea	IGR-opensea		rs190169022;rs148538633	3;29
cg08576975	0.262924	0.843006	6.5475	8.51815e-08	5.23964e-07	6.45088	0.711544	0.974468	0.262924	1	11626664	F	II		IGR	opensea	IGR-opensea		rs142823407;rs567014617;rs534514272	0;11;40
cg22443212	0.262594	0.622957	4.60724	4.19405e-05	0.000125135	0.283818	0.49166	0.754254	0.262594	17	78253912	R	II	RNF213	Body	opensea	Body-opensea		rs577192942;rs190658929;rs79437938;rs181503291;rs8073256	33;31;3;3;1
cg20070195	0.262517	0.861932	6.01271	4.75134e-07	2.35093e-06	4.73012	0.730674	0.993191	0.262517	7	36988960	F	II	ELMO1	Body	opensea	Body-opensea		rs185655890;rs10225164	0;42
cg19472310	0.261841	0.370101	5.64468	1.55204e-06	6.68092e-06	3.54907	0.23918	0.501022	0.261841	11	55125234	R	II		IGR	opensea	IGR-opensea		rs545699303;rs540350932;rs115500224;rs188087072	51;40;23;1
cg05756792	0.26184	0.685689	14.2056	4.13938e-17	1.35635e-14	28.1739	0.554769	0.816609	0.26184	19	3480603	R	I	SMIM24	TSS200	shore	TSS200-shore	chr19:3481782-3482048	rs549796546;rs563419821	42;33
cg15192736	0.261753	0.612499	12.1129	7.09773e-15	7.41718e-13	22.9414	0.481622	0.743375	0.261753	22	49448123	R	I		IGR	island	IGR-island	chr22:49447339-49448283	rs190244798;rs4823980	34;24
cg16414893	0.261716	0.555992	13.0174	7.20479e-16	1.25327e-13	25.2675	0.425134	0.68685	0.261716	6	913960	F	II		IGR	opensea	IGR-opensea		rs9505492;rs9505493	14;17
cg05543844	0.261668	0.284827	11.6642	2.29309e-14	1.87553e-12	21.7496	0.153993	0.41566	0.261668	16	863569	R	II	PRR25	Body	island	Body-island	chr16:863278-863917	rs370642584;rs528136367;rs73493265;rs201985000;rs530298017	51;25;23;19;12
cg11649415	0.26149	0.32135	10.2647	1.04992e-12	3.99655e-11	17.8668	0.190605	0.452094	0.26149	19	5336174	F	II	PTPRS	5'UTR	shore	5'UTR-shore	chr19:5335044-5335261	rs530150388;rs546944584	17;46
cg17837572	0.261468	0.85431	9.39668	1.27814e-11	3.05178e-10	15.333	0.723576	0.985044	0.261468	7	4211212	R	II	SDK1	Body	opensea	Body-opensea		rs546597595	1
cg04480106	0.261086	0.820935	8.78719	7.82218e-11	1.35826e-09	13.499	0.690392	0.951477	0.261086	5	72934606	F	II	RGNEF	5'UTR	opensea	5'UTR-opensea		rs564920564;rs79538671;rs2703640;rs139977873	17;28;32;46
cg16646600	0.260943	0.781652	10.5109	5.26031e-13	2.28468e-11	18.568	0.651181	0.912124	0.260943	1	54562543	R	II	C1orf83	3'UTR	opensea	3'UTR-opensea
cg01792601	0.26043	0.334942	7.83339	1.45264e-09	1.58236e-08	10.5472	0.204727	0.465157	0.26043	6	28446840	R	II		IGR	opensea	IGR-opensea		rs186457462	15
cg05132077	0.260302	0.566114	11.2206	7.49674e-14	4.80752e-12	20.5461	0.435963	0.696265	0.260302	22	49448320	R	I		IGR	shore	IGR-shore	chr22:49447339-49448283	rs569903850	42
cg26749518	0.260201	0.551894	8.69232	1.04123e-10	1.72443e-09	13.2096	0.421793	0.681995	0.260201	19	51506165	R	I	KLK9	3'UTR	island	3'UTR-island	chr19:51505914-51506363	rs186334167;rs2659096;rs374641889	26;19;11
cg18140268	0.259674	0.744028	7.04199	1.75536e-08	1.3334e-07	8.03714	0.614191	0.873865	0.259674	1	147781827	F	II		IGR	shore	IGR-shore	chr1:147782066-147782473	rs587674164;rs587703477	29;48
cg00652039	0.259644	0.494908	11.2996	6.06025e-14	4.05185e-12	20.7622	0.365086	0.62473	0.259644	14	26863964	F	II		IGR	opensea	IGR-opensea		rs187212177;rs139942054;rs143363109	11;23;25
cg17223846	0.259508	0.65087	12.7411	1.43367e-15	2.15823e-13	24.5677	0.521116	0.780624	0.259508	19	3480363	R	II	C19orf77	Body	shore	Body-shore	chr19:3481782-3482048	rs2074961	7
cg21224286	0.259303	0.654959	7.7489	1.89044e-09	1.97834e-08	10.2815	0.525307	0.78461	0.259303	12	1909916	R	II	CACNA2D4	Body	shelf	Body-shelf	chr12:1905277-1906765	rs576665286;rs544062409;rs560620883;rs529634924;rs114343089	39;23;16;15;7
cg04163048	0.259146	0.321178	12.3602	3.75926e-15	4.53619e-13	23.5875	0.191605	0.450751	0.259146	1	23291330	R	II	LACTBL1	Body	opensea	Body-opensea		rs530256991;rs191837284	15;1
cg16410401	0.259104	0.671531	13.0321	6.94619e-16	1.21891e-13	25.3047	0.541979	0.801083	0.259104	10	3524562	R	II	LOC105376360	Body	opensea	Body-opensea		rs549979922	15
cg11586570	0.25907	0.459791	11.1275	9.6452e-14	5.8813e-12	20.2902	0.330256	0.589327	0.25907	7	63498133	F	II		IGR	island	IGR-island	chr7:63498112-63498314	rs528114973	45
cg15607708	0.258977	0.395637	73.329	7.97755e-44	1.30875e-39	89.939	0.266149	0.525126	0.258977	19	54041308	R	I	ZNF331	TSS200	island	TSS200-island	chr19:54040812-54041857	rs546454487;rs151226749	13;1
cg14253448	0.258947	0.439741	9.69833	5.30427e-12	1.48087e-10	16.2242	0.310267	0.569215	0.258947	11	117466319	F	I	DSCAML1	Body	opensea	Body-opensea		rs547951204;rs184042793;rs558438749	0;1;50
cg07467482	0.258387	0.739645	12.0845	7.63895e-15	7.84557e-13	22.8667	0.610451	0.868838	0.258387	7	154006066	F	II	DPP6	Body	shelf	Body-shelf	chr7:154001964-154002281	rs549276612;rs567138550;rs183661546;rs189157487	1;6;28;38
cg12648671	0.258212	0.704495	13.2783	3.7929e-16	7.62756e-14	25.9201	0.575389	0.833601	0.258212	18	77377538	F	II		IGR	island	IGR-island	chr18:77376688-77377995	rs147402230;rs112534720	42;48
cg26262573	0.258069	0.549136	8.12851	5.82084e-10	7.29425e-09	11.4702	0.420102	0.678171	0.258069	7	56516129	F	II	LOC650226	TSS200	shore	TSS200-shore	chr7:56515585-56515864
cg08164151	0.258038	0.363797	4.65287	3.63669e-05	0.0001101	0.42412	0.234778	0.492816	0.258038	12	131118432	F	II		IGR	opensea	IGR-opensea		rs554130778;rs145592921	0;44
cg22920707	0.258032	0.446616	5.72655	1.19298e-06	5.29297e-06	3.81127	0.3176	0.575632	0.258032	4	90057870	F	II		IGR	opensea	IGR-opensea		rs183073923	0
cg03499639	0.257892	0.51125	62.3031	4.71012e-41	6.81806e-37	83.7438	0.382304	0.640196	0.257892	19	54041856	R	II	ZNF331	5'UTR	island	5'UTR-island	chr19:54040812-54041857	rs575785056	11
cg03124146	0.257777	0.33877	6.84808	3.25595e-08	2.27322e-07	7.4162	0.209881	0.467658	0.257777	7	63361127	R	II		IGR	island	IGR-island	chr7:63361126-63361493	rs9918695;rs142191545;rs117315652	51;37;3
cg16086782	0.25777	0.862361	6.2706	2.07263e-07	1.13608e-06	5.55989	0.733476	0.991246	0.25777	11	70741332	R	I	SHANK2	Body	opensea	Body-opensea		rs560387019	47
cg12396237	0.257291	0.865156	6.8663	3.07198e-08	2.16139e-07	7.47463	0.736511	0.993802	0.257291	8	25336262	R	II	CDCA2	Body	opensea	Body-opensea		rs1532916;rs544581771	38;1
cg03188948	0.256764	0.298819	8.18714	4.85918e-10	6.26955e-09	11.6526	0.170437	0.427201	0.256764	7	1209495	F	I		IGR	opensea	IGR-opensea		rs187286340;rs562788812;rs531664191	32;40;46
cg02962597	0.256573	0.496309	8.1994	4.67921e-10	6.07546e-09	11.6907	0.368023	0.624596	0.256573	12	117799749	R	II	NOS1	TSS200	shore	TSS200-shore	chr12:117798076-117799448	rs566979981	9
cg14759565	0.256553	0.842574	7.73355	1.98323e-09	2.06043e-08	10.2331	0.714298	0.970851	0.256553	11	65360123	R	II		IGR	island	IGR-island	chr11:65359292-65360328	rs556666995;rs576497168	18;8
cg23828686	0.256428	0.241123	8.36303	2.83283e-10	3.98817e-09	12.1978	0.112909	0.369337	0.256428	12	133177546	F	II		IGR	shore	IGR-shore	chr12:133177826-133178055	rs76366552;rs535825333	0;2
cg14667685	0.256239	0.550437	12.6422	1.83846e-15	2.61559e-13	24.3148	0.422318	0.678557	0.256239	1	39249604	F	I		IGR	opensea	IGR-opensea
cg03739172	0.256136	0.621632	13.5045	2.18929e-16	4.96842e-14	26.4792	0.493564	0.7497	0.256136	1	19046707	R	II	PAX7	Body	shelf	Body-shelf	chr1:19043390-19043828	rs78635529;rs556116119;rs190728105;rs143733012	45;41;40;39
cg27435667	0.255703	0.160875	12.9639	8.22394e-16	1.38835e-13	25.1329	0.0330232	0.288726	0.255703	14	96328764	R	II		IGR	opensea	IGR-opensea		rs535026462;rs149442219	6;2
cg12633154	0.255702	0.494826	5.24065	5.66336e-06	2.1011e-05	2.26216	0.366974	0.622677	0.255702	6	30039435	R	I	RNF39	Body	island	Body-island	chr6:30038881-30039477	rs2301752;rs555716425	19;18
cg15140721	0.25549	0.467548	6.25474	2.18102e-07	1.18749e-06	5.50886	0.339803	0.595293	0.25549	2	131010115	F	II		IGR	island	IGR-island	chr2:131009569-131010185	rs548085973	33
cg21727486	0.255282	0.339098	9.48101	9.98382e-12	2.48902e-10	15.5832	0.211457	0.466739	0.255282	11	112831501	R	II	NCAM1	TSS1500	shore	TSS1500-shore	chr11:112832524-112834490	rs553667775;rs2301228	45;44
cg23878564	0.255008	0.184955	4.29152	0.000111428	0.000300487	-0.674661	0.0574511	0.312459	0.255008	17	7287449	F	I	TNK1	Body	island	Body-island	chr17:7287198-7287940	rs373016915;rs548689113;rs570180203	17;35;49
cg21838488	0.254972	0.372153	6.21154	2.5061e-07	1.3405e-06	5.36981	0.244667	0.499639	0.254972	13	79234435	R	II	RNF219	TSS1500	shore	TSS1500-shore	chr13:79232822-79233417	rs369147812	36
cg00551609	0.254789	0.303589	8.4066	2.47966e-10	3.56489e-09	12.3323	0.176195	0.430984	0.254789	2	74214662	R	II		IGR	shelf	IGR-shelf	chr2:74211214-74212314	rs545990203	51
cg16326304	0.254635	0.862899	6.44722	1.1751e-07	6.92639e-07	6.12831	0.735581	0.990217	0.254635	17	68554917	R	II		IGR	opensea	IGR-opensea		rs546388377;rs567957873;rs112202833	45;37;2
cg10923662	0.254346	0.410501	8.70578	9.99769e-11	1.6672e-09	13.2507	0.283328	0.537674	0.254346	6	32064258	F	I	TNXB	Body	island	Body-island	chr6:32063533-32065044	rs547835381;rs375984855;rs536601819	14;17;36
cg01168595	0.253938	0.860577	12.0855	7.618e-15	7.82949e-13	22.8695	0.733608	0.987546	0.253938	12	101917028	F	II		IGR	opensea	IGR-opensea		rs115942599	40
cg26964426	0.253936	0.70443	7.73146	1.99622e-09	2.07139e-08	10.2265	0.577461	0.831398	0.253936	16	85455911	R	II		IGR	opensea	IGR-opensea
cg22790377	0.253835	0.643585	9.764	4.38671e-12	1.27019e-10	16.4167	0.516667	0.770502	0.253835	1	228291668	F	I	C1orf35	TSS1500	shore	TSS1500-shore	chr1:228289669-228291184	rs536892174;rs556883917;rs143366796	14;19;23
cg21252282	0.25375	0.833818	8.65822	1.15428e-10	1.87952e-09	13.1054	0.706943	0.960693	0.25375	9	90439702	F	II		IGR	island	IGR-island	chr9:90439605-90440092	rs554602857;rs10120917;rs540204336;rs544964689	19;22;25;47
cg04928577	0.253443	0.570435	7.69892	2.20992e-09	2.25863e-08	10.124	0.443713	0.697156	0.253443	12	63696410	F	II		IGR	opensea	IGR-opensea		rs563444628;rs577226147;rs546080616;rs139138114	10;16;28;44
cg25828445	0.253355	0.836386	4.82293	2.132e-05	6.83577e-05	0.950423	0.709709	0.963064	0.253355	12	7781288	R	II		IGR	shore	IGR-shore	chr12:7781003-7781248
cg12744031	0.253345	0.34242	5.41794	3.21254e-06	1.27132e-05	2.82516	0.215748	0.469093	0.253345	7	158751184	F	I		IGR	island	IGR-island	chr7:158750984-158751210	rs201339125	15
cg14085080	0.253173	0.190363	19.8895	3.50211e-22	1.16987e-18	40.0621	0.0637765	0.31695	0.253173	6	106565546	R	II		IGR	opensea	IGR-opensea		rs143980481;rs576185702;rs562493743	33;29;2
cg01203153	0.25299	0.187978	9.56012	7.92523e-12	2.05867e-10	15.8172	0.0614829	0.314473	0.25299	5	180643432	F	II		IGR	shore	IGR-shore	chr5:180644239-180644683	rs557541302;rs577672219;rs186586752	4;25;48
cg10196532	0.252614	0.648227	10.8341	2.1487e-13	1.11122e-11	19.4768	0.52192	0.774534	0.252614	13	50134640	R	II	RCBTB1	Body	opensea	Body-opensea		rs546710881;rs568030688	32;1
cg24608381	0.252528	0.426271	7.4967	4.16637e-09	3.87921e-08	9.48484	0.300007	0.552535	0.252528	2	139538746	F	II	NXPH2	TSS1500	shore	TSS1500-shore	chr2:139537692-139538650
cg22381686	0.252385	0.346896	11.9105	1.20096e-14	1.12285e-12	22.4068	0.220704	0.473089	0.252385	20	7746117	R	II		IGR	opensea	IGR-opensea
cg20336539	0.252267	0.42726	21.9763	9.36969e-24	4.97633e-20	43.7455	0.301126	0.553393	0.252267	5	19791054	F	II	CDH18	Body	opensea	Body-opensea		rs10473158	30
cg25108548	0.252197	0.529662	6.79229	3.89089e-08	2.6526e-07	7.23725	0.403564	0.655761	0.252197	12	13196954	F	II	KIAA1467	TSS1500	shore	TSS1500-shore	chr12:13197238-13197781	rs1872625	9
cg08835755	0.252026	0.587016	12.6073	2.00738e-15	2.80446e-13	24.2254	0.461003	0.713029	0.252026	4	1514317	R	II		IGR	island	IGR-island	chr4:1514184-1514520	rs74594811	43
cg02852959	0.251919	0.592491	12.3427	3.93075e-15	4.69689e-13	23.5422	0.466531	0.71845	0.251919	12	2944436	R	II	NRIP2	TSS1500	opensea	TSS1500-opensea		rs373853817;rs138528818;rs548743460;rs3814248	26;25;2;1
cg10318771	0.251668	0.593684	4.83771	2.03493e-05	6.55871e-05	0.996409	0.46785	0.719518	0.251668	2	207367674	R	II	ADAM23	Body	opensea	Body-opensea		rs144383143;rs561360008;rs2059303	23;19;16
cg24358785	0.251607	0.576354	13.1481	5.2191e-16	9.77909e-14	25.5954	0.450551	0.702157	0.251607	6	160783793	R	II	SLC22A3	Body	island	Body-island	chr6:160783666-160784135	rs137964079;rs563776604	13;8
cg25210835	0.251579	0.478821	7.92548	1.09097e-09	1.24211e-08	10.8361	0.353031	0.60461	0.251579	1	110254828	R	I	GSTM5	TSS200	opensea	TSS200-opensea		rs530772271;rs185770769;rs561342151;rs530235020;rs549186896	42;39;28;16;6
cg21862353	0.251388	0.634059	6.42398	1.26615e-07	7.39455e-07	6.05353	0.508365	0.759753	0.251388	2	1801628	R	II	MYT1L	Body	island	Body-island	chr2:1801618-1802060
cg03287299	0.251175	0.356324	7.68579	2.30249e-09	2.33839e-08	10.0826	0.230736	0.481911	0.251175	20	5485245	R	II	LOC149837	TSS200	opensea	TSS200-opensea		rs533435135;rs551704112	39;37
cg23530906	0.251021	0.442222	15.301	3.422e-18	1.9538e-15	30.711	0.316712	0.567733	0.251021	12	114708303	R	II		IGR	opensea	IGR-opensea		rs148678357	51
cg16300531	0.250875	0.300675	8.99167	4.23816e-11	8.19398e-10	14.1191	0.175238	0.426112	0.250875	12	118405988	R	II	KSR2	5'UTR	shore	5'UTR-shore	chr12:118406590-118407364
cg06484167	0.250397	0.416645	9.14967	2.64875e-11	5.55107e-10	14.595	0.291446	0.541844	0.250397	6	27832180	R	II	HIST1H2AL	TSS1500	shore	TSS1500-shore	chr6:27833120-27833406
cg17075502	0.249934	0.213082	10.7286	2.87399e-13	1.40286e-11	19.1816	0.0881144	0.338049	0.249934	12	125412366	R	I		IGR	shore	IGR-shore	chr12:125412891-125413165	rs537268394;rs548877923;rs567553080;rs534572414;rs554248509;rs373329344;rs12306809;rs201461577	49;43;33;32;8;6;1;1
cg12454169	0.249611	0.219651	5.45314	2.86992e-06	1.15065e-05	2.93727	0.0948457	0.344457	0.249611	2	30669597	F	II	LCLAT1	TSS1500	shore	TSS1500-shore	chr2:30669988-30670720
cg21616243	0.249382	0.86594	12.1613	6.2639e-15	6.74191e-13	23.0685	0.741249	0.990631	0.249382	12	129299702	R	II	MGC16384	TSS1500	opensea	TSS1500-opensea		rs2306683;rs189014775	29;28
cg08584759	0.249334	0.648371	6.36037	1.55315e-07	8.83455e-07	5.84883	0.523704	0.773038	0.249334	10	11912126	F	I	C10orf47	Body	island	Body-island	chr10:11911554-11912432	rs577124442;rs17851505	5;18
cg06759629	0.249251	0.213775	7.93917	1.04559e-09	1.19795e-08	10.8789	0.089149	0.3384	0.249251	4	25090198	R	II		IGR	island	IGR-island	chr4:25090106-25090510	rs536543772;rs553254160	27;9
cg18941342	0.248788	0.865359	6.91931	2.59419e-08	1.86847e-07	7.64449	0.740965	0.989753	0.248788	12	65953405	R	II	LOC100507065	Body	opensea	Body-opensea		rs189865980;rs578152227;rs117882163	29;19;1
cg24644672	0.248727	0.669562	10.2459	1.10735e-12	4.16941e-11	17.8127	0.545198	0.793926	0.248727	7	134232734	F	I	AKR1B15	TSS1500	opensea	TSS1500-opensea		rs569286720;rs537922460	11;50
cg05308744	0.248554	0.839198	4.96054	1.38028e-05	4.64227e-05	1.37987	0.714921	0.963475	0.248554	2	130956199	R	I	TUBA3E	TSS200	island	TSS200-island	chr2:130955619-130956274	rs563048382;rs112225712;rs183916985	31;6;1
cg08175041	0.248471	0.429698	21.6276	1.68088e-23	8.38443e-20	43.1512	0.305463	0.553934	0.248471	19	29885022	R	II	LOC284395	Body	opensea	Body-opensea
cg14280181	0.248398	0.492488	9.97646	2.382e-12	7.73399e-11	17.0358	0.368288	0.616687	0.248398	2	223291007	F	II	SGPP2	Body	shore	Body-shore	chr2:223288922-223290013
cg23239574	0.248108	0.532534	12.6643	1.73859e-15	2.5005e-13	24.3716	0.40848	0.656588	0.248108	1	228653136	R	I		IGR	shore	IGR-shore	chr1:228651447-228652529	rs550119477;rs76188356;rs538733206	9;8;4
cg23295647	0.248107	0.585494	15.7727	1.21639e-18	8.72679e-16	31.7638	0.46144	0.709548	0.248107	14	34269637	R	I	NPAS3	Body	island	Body-island	chr14:34268946-34270438	rs576037399;rs141427321;rs201801296;rs577922546;rs201277410;rs368649578	51;37;32;22;9;2
cg24098990	0.248037	0.851962	7.4437	4.92259e-09	4.47517e-08	9.31681	0.727943	0.97598	0.248037	17	77245306	F	II	HRNBP3	5'UTR	opensea	5'UTR-opensea		rs548049421	1
cg08376325	0.247845	0.412477	9.13784	2.74335e-11	5.71606e-10	14.5594	0.288554	0.536399	0.247845	12	22143084	R	II		IGR	opensea	IGR-opensea		rs575225522	1
cg16430428	0.2477	0.421589	9.20345	2.25868e-11	4.86956e-10	14.7563	0.297739	0.545439	0.2477	2	3642847	F	I	COLEC11	5'UTR	shore	5'UTR-shore	chr2:3642547-3642751	rs536396819;rs566349929	21;46
cg09982942	0.247615	0.555574	9.16995	2.49419e-11	5.284e-10	14.6558	0.431766	0.679381	0.247615	2	112898400	F	I	FBLN7	Body	shore	Body-shore	chr2:112895792-112897841	rs543211367	40
cg15206067	0.247277	0.631613	10.6201	3.88108e-13	1.79062e-11	18.8766	0.507975	0.755251	0.247277	9	140312163	F	I	EXD3	Body	island	Body-island	chr9:140310894-140312457	rs557202603	24
cg10842702	0.247127	0.714802	12.7613	1.36288e-15	2.07109e-13	24.6192	0.591238	0.838366	0.247127	17	58648389	R	II	LOC388406	Body	opensea	Body-opensea
cg22970003	0.247034	0.263049	7.73708	1.96149e-09	2.04107e-08	10.2442	0.139532	0.386566	0.247034	7	157406032	R	II	PTPRN2	Body	island	Body-island	chr7:157405009-157406608	rs547843425	17
cg00819895	0.246912	0.261938	10.2883	9.82198e-13	3.78544e-11	17.9344	0.138481	0.385394	0.246912	13	34361495	F	II		IGR	opensea	IGR-opensea
cg27043097	0.2468	0.466843	12.8422	1.11328e-15	1.76227e-13	24.8249	0.343443	0.590243	0.2468	13	112706377	F	II	LINC00403	Body	shore	Body-shore	chr13:112707804-112708696	rs549541198	10
cg16583552	0.246139	0.641456	11.5702	2.94144e-14	2.28729e-12	21.4966	0.518387	0.764526	0.246139	5	140553150	R	I	PCDHB7	1stExon	shore	1stExon-shore	chr5:140553681-140554637	rs574144062;rs543149365	33;20
cg07859548	0.245984	0.419367	18.2728	7.23021e-21	1.49096e-17	36.981	0.296375	0.54236	0.245984	22	49727390	F	II		IGR	opensea	IGR-opensea		rs570545165;rs185805790;rs189975557	0;20;42
cg13712544	0.24595	0.348515	12.7786	1.30495e-15	2.00036e-13	24.6634	0.22554	0.47149	0.24595	7	4163656	F	II	SDK1	Body	opensea	Body-opensea		rs562682524;rs554894182;rs116630528	1;27;36
cg27560391	0.2459	0.310106	7.73275	1.98818e-09	2.06471e-08	10.2306	0.187156	0.433056	0.2459	14	94546481	F	II	DDX24	5'UTR	shore	5'UTR-shore	chr14:94547001-94547665	rs577562853;rs3790042;rs3790041;rs575311857	4;14;21;43
cg02119792	0.245863	0.237178	7.07067	1.60242e-08	1.23309e-07	8.12881	0.114246	0.360109	0.245863	21	47010818	R	I		IGR	island	IGR-island	chr21:47009996-47011163	rs138431050	5
cg25271479	0.245859	0.361507	7.22372	9.8608e-09	8.11186e-08	8.61728	0.238577	0.484436	0.245859	11	1457346	R	II	BRSK2	Body	opensea	Body-opensea		rs199610376;rs374861632	26;23
cg09406004	0.245746	0.421335	8.51855	1.76305e-10	2.67738e-09	12.6771	0.298462	0.544208	0.245746	7	155284355	F	II		IGR	island	IGR-island	chr7:155284018-155284356	rs536093851	44
cg03959186	0.245542	0.199289	8.30885	3.34388e-10	4.5813e-09	12.0302	0.0765182	0.32206	0.245542	2	9893528	F	II		IGR	opensea	IGR-opensea		rs73160411	0
cg18047214	0.245326	0.87335	6.25002	2.21437e-07	1.20322e-06	5.49367	0.750687	0.996013	0.245326	17	73948102	R	II	ACOX1	Body	opensea	Body-opensea		rs139366785;rs149897065	2;1
cg00191458	0.24521	0.288338	12.0352	8.67877e-15	8.68161e-13	22.737	0.165733	0.410943	0.24521	5	169757859	F	II	LOC257358	TSS1500	opensea	TSS1500-opensea		rs565832969	46
cg00809820	0.24519	0.51113	5.82374	8.72755e-07	4.01546e-06	4.12298	0.388535	0.633724	0.24519	17	80708513	F	II	TBCD	TSS1500	island	TSS1500-island	chr17:80708192-80708528	rs144849238;rs138224764;rs117622449	9;11;14
cg10919664	0.245093	0.326347	7.32822	7.08553e-09	6.10979e-08	8.94999	0.2038	0.448893	0.245093	6	28945322	R	I		IGR	opensea	IGR-opensea		rs576323233;rs550025368;rs561929718	48;27;1
cg08076044	0.245073	0.278269	7.58247	3.18242e-09	3.08085e-08	9.75633	0.155732	0.400805	0.245073	17	26685074	R	II	TMEM199	Body	shore	Body-shore	chr17:26684165-26684875	rs533465964;rs190533799	37;2
cg00635356	0.24491	0.820589	7.58551	3.15219e-09	3.05519e-08	9.76595	0.698134	0.943044	0.24491	5	140603942	R	II	PCDHB14	1stExon	shore	1stExon-shore	chr5:140604453-140605304	rs568876620;rs201067198;rs61978584;rs551460821;rs61978583;rs77544263	46;44;23;22;21;8
cg12788328	0.244722	0.780015	7.27538	8.37351e-09	7.05075e-08	8.78185	0.657654	0.902376	0.244722	4	165930260	F	II		IGR	opensea	IGR-opensea		rs559147467;rs529859002;rs13124015;rs11942750	1;21;22;39
cg07534554	0.244321	0.258078	11.2053	7.81368e-14	4.9659e-12	20.5041	0.135917	0.380238	0.244321	11	111250338	F	II	POU2AF1	TSS200	opensea	TSS200-opensea		rs546552774;rs568381738;rs535631640	2;5;48
cg25478114	0.244262	0.364223	7.0283	1.83346e-08	1.38533e-07	7.99337	0.242092	0.486354	0.244262	6	19328477	R	II		IGR	opensea	IGR-opensea		rs530646598	17
cg23973310	0.243783	0.61153	8.40827	2.46704e-10	3.55038e-09	12.3375	0.489639	0.733422	0.243783	2	65955240	R	II		IGR	opensea	IGR-opensea		rs13015423;rs187771873;rs566557924	43;20;2
cg05333568	0.243733	0.408615	8.68815	1.05445e-10	1.74276e-09	13.1969	0.286749	0.530482	0.243733	1	223566794	R	II	C1orf65	5'UTR	island	5'UTR-island	chr1:223566642-223567268	rs576486474;rs563608413;rs372910030;rs57755601	35;28;9;2
cg22082780	0.243127	0.395467	7.90806	1.1516e-09	1.30013e-08	10.7815	0.273904	0.517031	0.243127	1	68452167	R	II		IGR	opensea	IGR-opensea
cg01132696	0.242991	0.523233	8.96506	4.58875e-11	8.74154e-10	14.0387	0.401737	0.644729	0.242991	6	33048558	R	I	HLA-DPB1	Body	island	Body-island	chr6:33048416-33048814	rs12722018;rs9277348;rs1042117;rs1042121	28;22;21;18
cg25705167	0.242765	0.429401	7.14119	1.28093e-08	1.01593e-07	8.35405	0.308018	0.550783	0.242765	8	106290539	F	II		IGR	opensea	IGR-opensea		rs558524414;rs117426181;rs12155641	1;28;39
cg25654768	0.242711	0.519633	9.60855	6.88319e-12	1.83559e-10	15.9601	0.398277	0.640988	0.242711	7	100618934	R	II	MUC12	Body	opensea	Body-opensea		rs73168364;rs561924573;rs113609774	49;32;31
cg25218220	0.242591	0.489135	9.08614	3.19867e-11	6.48735e-10	14.404	0.36784	0.61043	0.242591	13	46895635	R	II		IGR	opensea	IGR-opensea
cg26379759	0.242552	0.472637	14.3734	2.80181e-17	1.00165e-14	28.571	0.351361	0.593913	0.242552	1	240398016	R	II	FMN2	Body	opensea	Body-opensea
cg18795569	0.242367	0.683046	12.8935	9.79753e-16	1.59525e-13	24.9549	0.561863	0.80423	0.242367	19	3480508	F	I	C19orf77	5'UTR	shore	5'UTR-shore	chr19:3481782-3482048	rs564084227;rs533145681	37;39
cg09279736	0.242235	0.457348	5.3195	4.40228e-06	1.681e-05	2.51217	0.33623	0.578465	0.242235	6	30039403	R	I	RNF39	Body	island	Body-island	chr6:30038881-30039477	rs11753382;rs61754472	41;32
cg27296330	0.242217	0.409342	67.7209	1.80261e-42	2.89296e-38	86.9251	0.288234	0.530451	0.242217	19	54041251	R	II	ZNF331	TSS200	island	TSS200-island	chr19:54040812-54041857	rs530940167;rs143204729;rs567437803;rs58777975	43;35;34;11
cg03065785	0.242061	0.603217	11.4321	4.24863e-14	3.05546e-12	21.123	0.482187	0.724248	0.242061	7	93003791	F	II		IGR	opensea	IGR-opensea		rs573547701	28
cg15644076	0.241891	0.8698	5.84138	8.24589e-07	3.81942e-06	4.17963	0.748855	0.990746	0.241891	2	105319126	F	II		IGR	opensea	IGR-opensea		rs144155665;rs552488579	0;36
cg07965995	0.241744	0.535684	3.76953	0.000535249	0.00123269	-2.20091	0.414812	0.656556	0.241744	17	811389	R	II	NXN	Body	opensea	Body-opensea		rs532324528	7
cg04544267	0.241635	0.332408	11.4349	4.21679e-14	3.03827e-12	21.1306	0.21159	0.453225	0.241635	7	115116310	F	II		IGR	opensea	IGR-opensea
cg16559843	0.241472	0.871567	6.14125	3.14185e-07	1.63368e-06	5.14362	0.750831	0.992303	0.241472	4	2511236	F	II	RNF4	Body	opensea	Body-opensea		rs80039100;rs369919967	16;21
cg03651054	0.241427	0.530935	4.76517	2.55709e-05	8.04108e-05	0.771089	0.410222	0.651649	0.241427	13	50194643	F	II		IGR	opensea	IGR-opensea		rs558730880	44
cg15548198	0.240984	0.366412	7.0772	1.56952e-08	1.21086e-07	8.14967	0.24592	0.486904	0.240984	5	140588139	F	II	PCDHB12	TSS200	shore	TSS200-shore	chr5:140589744-140590657	rs140385391;rs576191078	0;33
cg05634630	0.240836	0.406823	9.9823	2.34249e-12	7.62556e-11	17.0528	0.286405	0.527241	0.240836	12	99251017	F	II	ANKS1B	Body	opensea	Body-opensea		rs138480083;rs192329011	39;50
cg01819759	0.240825	0.369344	4.42436	7.40253e-05	0.000208119	-0.27415	0.248932	0.489757	0.240825	13	79234251	F	II	RNF219	TSS1500	shore	TSS1500-shore	chr13:79232822-79233417
cg01767631	0.240737	0.461273	13.7348	1.25897e-16	3.21156e-14	27.0421	0.340904	0.581641	0.240737	13	20716728	F	II	GJA3	Body	island	Body-island	chr13:20716137-20717372	rs544116497	43
cg10529613	0.240493	0.582215	16.3007	3.92383e-19	3.68542e-16	32.9155	0.461968	0.702462	0.240493	14	25287305	F	II	STXBP6	Body	opensea	Body-opensea		rs112822728;rs535844759	0;43
cg25005368	0.240394	0.473875	15.8552	1.01739e-18	7.61743e-16	31.9456	0.353678	0.594072	0.240394	10	47967085	R	I		IGR	shore	IGR-shore	chr10:47967314-47967636	rs587742199;rs2669688;rs587719678;rs587772239	48;42;40;19
cg09918110	0.240248	0.556354	7.95445	9.97173e-10	1.15035e-08	10.9268	0.43623	0.676478	0.240248	5	87798170	R	II		IGR	opensea	IGR-opensea		rs8180480	10
cg02196220	0.239935	0.183327	7.60916	2.9269e-09	2.86866e-08	9.8407	0.06336	0.303295	0.239935	9	96108881	F	I	C9orf129	TSS200	island	TSS200-island	chr9:96108466-96108992	rs2248261	37
cg25396728	0.239852	0.498053	9.49463	9.59417e-12	2.40732e-10	15.6236	0.378127	0.617979	0.239852	12	248500	F	II	IQSEC3	Body	island	Body-island	chr12:247455-248501	rs146264787;rs143980472;rs558894907	20;39;45
cg16322792	0.239758	0.527439	8.56038	1.55261e-10	2.40763e-09	12.8056	0.40756	0.647319	0.239758	1	120165303	F	II	ZNF697	3'UTR	island	3'UTR-island	chr1:120165302-120166626	rs200074846;rs201661121	0;1
cg24829292	0.239653	0.456729	11.1326	9.51211e-14	5.81504e-12	20.3043	0.336903	0.576555	0.239653	11	132951838	R	II	OPCML	Body	island	Body-island	chr11:132951692-132952260
cg18443437	0.239137	0.590105	12.7965	1.24787e-15	1.93252e-13	24.7089	0.470537	0.709674	0.239137	5	3326731	F	I		IGR	shore	IGR-shore	chr5:3324644-3324973	rs142212700;rs57735331;rs555275496	1;31;33
cg16429619	0.239083	0.496759	11.2355	7.20135e-14	4.6504e-12	20.587	0.377218	0.616301	0.239083	16	12755896	R	II	CPPED1	3'UTR	opensea	3'UTR-opensea		rs567551795	51
cg12668523	0.238873	0.770487	8.74	9.01698e-11	1.5294e-09	13.3552	0.651051	0.889924	0.238873	21	46851112	R	I	COL18A1	Body	shore	Body-shore	chr21:46850573-46850841	rs183278500;rs570248943;rs117265607;rs549421050	20;15;2;1
cg15148078	0.238603	0.695847	12.7862	1.28046e-15	1.9714e-13	24.6826	0.576546	0.815149	0.238603	19	3480561	R	II	C19orf77	TSS200	shore	TSS200-shore	chr19:3481782-3482048	rs564084227;rs533145681	18;16
cg02773171	0.238427	0.751658	6.98385	2.11208e-08	1.56514e-07	7.85114	0.632444	0.870872	0.238427	13	36787282	F	II	SOHLH2	Body	shore	Body-shore	chr13:36788414-36789038	rs181347725;rs554079089	0;39
cg22237300	0.238169	0.74283	7.15959	1.20829e-08	9.66131e-08	8.41279	0.623745	0.861915	0.238169	6	52171973	R	I		IGR	island	IGR-island	chr6:52171922-52172147	rs192903324;rs146259505	42;19
cg12564567	0.237998	0.492197	7.74906	1.88946e-09	1.97754e-08	10.282	0.373197	0.611196	0.237998	11	116371188	F	I		IGR	island	IGR-island	chr11:116371182-116371606	rs573595835;rs542212290;rs562470247	7;43;45
cg12935359	0.237876	0.303347	9.71342	5.07753e-12	1.42912e-10	16.2684	0.184409	0.422284	0.237876	14	103987150	R	II	CKB	Body	island	Body-island	chr14:103987063-103989796	rs534715523;rs557704499;rs577922464;rs2071407;rs557625598;rs574200017;rs559713677	47;45;14;12;11;3;1
cg24874555	0.237833	0.319087	8.76204	8.43747e-11	1.44713e-09	13.4224	0.200171	0.438004	0.237833	19	12832212	F	II	TNPO2	5'UTR	island	5'UTR-island	chr19:12831793-12832225
cg14396892	0.237514	0.262089	8.01443	8.28069e-10	9.83692e-09	11.1144	0.143332	0.380846	0.237514	9	96623032	R	II		IGR	shore	IGR-shore	chr9:96623110-96623481	rs534135264	25
cg02238549	0.237502	0.407799	8.46693	2.06297e-10	3.05277e-09	12.5183	0.289048	0.52655	0.237502	10	131927554	F	II		IGR	shore	IGR-shore	chr10:131927304-131927519	rs180738057;rs562343131;rs531360130;rs187213365	8;32;43;45
cg10146935	0.236815	0.270795	7.27393	8.41187e-09	7.07781e-08	8.77725	0.152387	0.389202	0.236815	1	871308	R	I	SAMD11	Body	island	Body-island	chr1:869332-871872	rs201312730;rs148386909;rs146347471	38;35;34
cg00308130	0.236697	0.423108	6.19022	2.68395e-07	1.42319e-06	5.30121	0.30476	0.541457	0.236697	5	135415190	R	I		IGR	island	IGR-island	chr5:135415069-135415307
cg23881566	0.236546	0.443024	12.3086	4.28976e-15	5.02999e-13	23.4533	0.324751	0.561297	0.236546	12	119457146	R	II	SRRM4	Body	opensea	Body-opensea		rs112689272;rs149435027;rs547201193	38;37;1
cg14996263	0.236403	0.206466	7.97134	9.46309e-10	1.10122e-08	10.9796	0.0882648	0.324668	0.236403	12	7046277	F	II	ATN1	Body	island	Body-island	chr12:7046237-7047257	rs199903899;rs150801397	13;18
cg06460475	0.236271	0.657941	8.33452	3.09105e-10	4.28857e-09	12.1096	0.539806	0.776077	0.236271	11	7110148	F	I	RBMXL2	TSS200	island	TSS200-island	chr11:7110132-7111376	rs7108672;rs7120146	5;40
cg24191225	0.236058	0.17196	4.54289	5.12546e-05	0.000149761	0.086663	0.0539307	0.289989	0.236058	12	9885824	R	II	CLECL1	1stExon	opensea	1stExon-opensea		rs61913428	13
cg26913836	0.23602	0.162695	5.88774	7.10339e-07	3.34829e-06	4.32848	0.0446847	0.280705	0.23602	16	86542923	F	II	FOXF1	TSS1500	island	TSS1500-island	chr16:86541430-86545228	rs72295915	4
cg19696900	0.235997	0.297743	13.5677	1.87999e-16	4.38372e-14	26.6341	0.179744	0.415741	0.235997	1	52607582	R	I	ZFYVE9	TSS200	island	TSS200-island	chr1:52607400-52608504	rs532810725	1
cg09462640	0.23598	0.814265	9.65462	6.02096e-12	1.64554e-10	16.0957	0.696274	0.932255	0.23598	6	2246953	F	II	GMDS	TSS1500	shore	TSS1500-shore	chr6:2245118-2246153	rs143221492;rs79713739	15;33
cg06996081	0.235969	0.510341	8.12787	5.83251e-10	7.30677e-09	11.4682	0.392357	0.628325	0.235969	14	65380736	R	II	CHURC1	TSS1500	shore	TSS1500-shore	chr14:65381075-65381382
cg25740457	0.235932	0.467171	15.2738	3.63464e-18	2.04828e-15	30.6496	0.349205	0.585137	0.235932	11	6292896	F	II	CCKBR	3'UTR	shore	3'UTR-shore	chr11:6291338-6291558	rs201080709;rs141257400;rs199821533;rs551796939	1;11;26;29
cg04887675	0.235711	0.537874	11.647	2.39986e-14	1.94497e-12	21.7033	0.420018	0.655729	0.235711	13	110956761	F	II	COL4A1	Body	shelf	Body-shelf	chr13:110958891-110960590
cg19509778	0.235597	0.677232	7.04717	1.72672e-08	1.31471e-07	8.05368	0.559434	0.795031	0.235597	10	129537308	R	II	FOXI2	3'UTR	island	3'UTR-island	chr10:129534410-129537366	rs533147899;rs551373207	36;26
cg05981278	0.235473	0.878454	4.92539	1.54275e-05	5.12549e-05	1.26987	0.760717	0.996191	0.235473	13	101242541	F	II	GGACT	TSS1500	shore	TSS1500-shore	chr13:101240689-101241226	rs139779084;rs549722743;rs560411595	0;11;12
cg21903646	0.235433	0.400485	8.78043	7.98299e-11	1.38154e-09	13.4784	0.282768	0.518201	0.235433	6	28447115	R	I		IGR	opensea	IGR-opensea
cg23012310	0.23536	0.842255	8.69977	1.01807e-10	1.69248e-09	13.2324	0.724575	0.959935	0.23536	14	102050627	F	I		IGR	shore	IGR-shore	chr14:102050814-102051025
cg15196197	0.235261	0.235363	11.998	9.55915e-15	9.36186e-13	22.6388	0.117733	0.352994	0.235261	6	32064573	F	I	TNXB	Body	island	Body-island	chr6:32063533-32065044	rs369785145	10
cg27252086	0.235108	0.620581	9.63468	6.37971e-12	1.7245e-10	16.037	0.503027	0.738135	0.235108	15	43621643	R	II	LCMT2	1stExon	shore	1stExon-shore	chr15:43621830-43622953	rs200790502;rs547136693;rs113163259	46;24;11
cg27253170	0.234989	0.881746	4.00993	0.000261962	0.000647637	-1.5083	0.764252	0.999241	0.234989	2	233630405	F	II	GIGYF2	Body	opensea	Body-opensea		rs138371262;rs76160958;rs78090583;rs188588057;rs568786303;rs76055053;rs74645467	0;1;4;6;35;44;49
cg08970655	0.23493	0.673752	8.89204	5.70933e-11	1.04777e-09	13.8176	0.556287	0.791217	0.23493	9	125437326	F	II	OR1L3	TSS200	opensea	TSS200-opensea		rs182675213;rs57997958	0;23
cg17797229	0.234845	0.594964	6.9423	2.41092e-08	1.75356e-07	7.71812	0.477542	0.712386	0.234845	13	110522297	F	II		IGR	shore	IGR-shore	chr13:110521979-110522266	rs536636541;rs9583432	3;19
cg00020172	0.234685	0.580399	5.36611	3.79251e-06	1.47299e-05	2.66024	0.463056	0.697741	0.234685	6	31050373	F	II		IGR	opensea	IGR-opensea
cg09279930	0.234643	0.244724	6.68584	5.46861e-08	3.56718e-07	6.89551	0.127403	0.362046	0.234643	8	43232712	R	II		IGR	opensea	IGR-opensea		rs79766672	45
cg05731801	0.23449	0.276958	6.30147	1.87683e-07	1.04214e-06	5.65924	0.159713	0.394203	0.23449	16	10647200	R	II	EMP2	5'UTR	opensea	5'UTR-opensea		rs577951067;rs563252889;rs528952690;rs548702820;rs189118426;rs528434660;rs577999768	48;40;31;22;8;5;3
cg03953789	0.234427	0.123325	5.48123	2.62277e-06	1.06277e-05	3.02683	0.00611159	0.240539	0.234427	17	78963035	F	II		IGR	shelf	IGR-shelf	chr17:78965416-78966484	rs560798873;rs553581529	1;25
cg20663376	0.23439	0.314283	10.4468	6.292e-13	2.63876e-11	18.3863	0.197088	0.431478	0.23439	15	31372997	F	I	TRPM1	5'UTR	opensea	5'UTR-opensea		rs567715511;rs536753445	17;30
cg05886620	0.233428	0.266835	10.1325	1.52673e-12	5.39901e-11	17.4869	0.150121	0.383549	0.233428	7	1266180	F	II		IGR	shore	IGR-shore	chr7:1263496-1264364	rs186162385	50
cg03265956	0.233411	0.348059	10.7437	2.75662e-13	1.35733e-11	19.2239	0.231353	0.464764	0.233411	5	140571170	F	II	PCDHB10	TSS1500	shelf	TSS1500-shelf	chr5:140573423-140574316	rs183405409;rs187684743;rs12659392;rs530528483	4;5;8;34
cg10955144	0.233392	0.494199	10.9762	1.45574e-13	8.1912e-12	19.8722	0.377503	0.610895	0.233392	4	90790505	R	II		IGR	opensea	IGR-opensea		rs191628339	24
cg13132497	0.233322	0.685777	7.99016	8.92688e-10	1.04812e-08	11.0385	0.569116	0.802438	0.233322	15	100469152	R	II		IGR	shelf	IGR-shelf	chr15:100466480-100466691	rs556425417	23
cg03343571	0.233177	0.430287	5.69629	1.31486e-06	5.76807e-06	3.71431	0.313699	0.546876	0.233177	6	30039175	F	I	RNF39	Body	island	Body-island	chr6:30038881-30039477	rs528904872	36
cg00058938	0.232973	0.412141	8.4299	2.30949e-10	3.35755e-09	12.4042	0.295654	0.528627	0.232973	19	40724733	R	II	TTC9B	TSS1500	shore	TSS1500-shore	chr19:40723104-40724389	rs574486482	44
cg22315544	0.232906	0.325401	4.31816	0.000102681	0.00027916	-0.594674	0.208948	0.441854	0.232906	17	8066671	F	II	VAMP2	TSS1500	shore	TSS1500-shore	chr17:8065909-8066494
cg02672830	0.232885	0.582388	4.58247	4.53095e-05	0.000134098	0.207837	0.465945	0.698831	0.232885	8	6286451	R	II	MCPH1	Body	opensea	Body-opensea		rs79352762;rs562872194;rs375001782;rs57793247	36;22;20;16
cg04360047	0.232537	0.60853	12.7495	1.40392e-15	2.12296e-13	24.589	0.492262	0.724799	0.232537	13	108517592	R	II	FAM155A	Body	shore	Body-shore	chr13:108519292-108521063
cg04788957	0.232247	0.189671	9.74865	4.58569e-12	1.31669e-10	16.3717	0.073547	0.305794	0.232247	10	105438008	F	II	SH3PXD2A	Body	opensea	Body-opensea		rs541122402;rs572611051;rs541638377;rs564550818	26;33;38;39
cg22584104	0.232181	0.717091	21.312	2.87205e-23	1.35915e-19	42.6064	0.601001	0.833182	0.232181	11	11580234	F	II	GALNT18	Body	opensea	Body-opensea		rs569866687;rs538881532;rs558773240	0;2;25
cg02276826	0.231653	0.57737	8.43144	2.29868e-10	3.34446e-09	12.4089	0.461543	0.693196	0.231653	10	134778648	R	I		IGR	shore	IGR-shore	chr10:134778683-134779073	rs551290001	32
cg26096884	0.231483	0.348711	5.23322	5.79938e-06	2.14532e-05	2.23862	0.232969	0.464452	0.231483	18	19904701	R	II		IGR	opensea	IGR-opensea		rs572271904;rs116455187;rs140632051	44;3;1
cg26076054	0.231364	0.817954	8.62462	1.27782e-10	2.04539e-09	13.0026	0.702272	0.933636	0.231364	5	421317	F	I	AHRR	Body	island	Body-island	chr5:421224-421751	rs553196159	12
cg00154902	0.231339	0.656105	4.53132	5.31312e-05	0.000154616	0.051335	0.540436	0.771775	0.231339	8	1245703	R	I		IGR	island	IGR-island	chr8:1245671-1246464	rs182286410;rs574308797;rs542235544;rs562525145;rs576017562;rs200521182;rs544710623;rs60804675;rs58005542	33;22;21;12;9;6;4;2;1
cg23712018	0.23133	0.292309	6.02661	4.54349e-07	2.25954e-06	4.77482	0.176644	0.407974	0.23133	6	30039132	F	I	RNF39	Body	island	Body-island	chr6:30038881-30039477	rs9261293	6
cg21027282	0.231211	0.866808	7.06542	1.62939e-08	1.25104e-07	8.11202	0.751203	0.982414	0.231211	14	68816721	F	II	RAD51L1	Body	opensea	Body-opensea		rs147997782;rs574713930;rs190131672	0;13;24
cg08276565	0.231052	0.651957	13.9904	6.86206e-17	1.98661e-14	27.6595	0.536431	0.767484	0.231052	6	30295772	F	II	HCG18	TSS1500	shore	TSS1500-shore	chr6:30294169-30295071	rs184679111;rs188255140;rs150343286	0;40;50
cg16244155	0.230983	0.480904	14.5933	1.68769e-17	6.77134e-15	29.0869	0.365412	0.596395	0.230983	18	77905565	F	I	LOC100130522	TSS1500	island	TSS1500-island	chr18:77905297-77905566	rs8088376;rs561513906	10;41
cg21598751	0.230707	0.790782	3.81356	0.000470145	0.00109676	-2.07552	0.675429	0.906136	0.230707	1	159791473	F	II		IGR	opensea	IGR-opensea		rs571035015;rs149428053	17;39
cg26015416	0.23066	0.279973	7.91771	1.11762e-09	1.26764e-08	10.8117	0.164643	0.395303	0.23066	1	108023482	F	II	NTNG1	3'UTR	shore	3'UTR-shore	chr1:108023232-108023442	rs577255487	1
cg14097152	0.230644	0.722701	7.33655	6.90162e-09	5.97444e-08	8.97647	0.607379	0.838023	0.230644	18	68919585	F	II		IGR	opensea	IGR-opensea
cg07782112	0.230425	0.69196	5.29485	4.76314e-06	1.80263e-05	2.43395	0.576748	0.807173	0.230425	2	53107842	R	II		IGR	opensea	IGR-opensea		rs562502179;rs531633697	44;3
cg14714867	0.230407	0.856949	9.8385	3.53882e-12	1.06637e-10	16.6344	0.741746	0.972153	0.230407	10	18522735	F	II	CACNB2	Body	opensea	Body-opensea		rs186410660;rs572851276;rs371462890	0;15;28
cg09314196	0.230246	0.414874	4.48005	6.23016e-05	0.000178291	-0.105006	0.299752	0.529997	0.230246	19	22816508	R	II	ZNF492	TSS1500	shore	TSS1500-shore	chr19:22817274-22817546	rs556088581	12
cg13571460	0.23008	0.732469	5.39886	3.41498e-06	1.34228e-05	2.76443	0.617429	0.847509	0.23008	9	124989337	F	I	LHX6	Body	island	Body-island	chr9:124987743-124991086	rs112043881	44
cg25910261	0.230064	0.29321	6.20211	2.58329e-07	1.37648e-06	5.33945	0.178178	0.408242	0.230064	7	157405965	F	II	PTPRN2	Body	island	Body-island	chr7:157405009-157406608
cg13270055	0.230046	0.631171	8.96899	4.53521e-11	8.6581e-10	14.0506	0.516148	0.746194	0.230046	22	36960499	R	II	CACNG2	Body	island	Body-island	chr22:36960369-36961054	rs547867640	46
cg22088683	0.229979	0.234318	8.32407	3.19155e-10	4.40663e-09	12.0773	0.119328	0.349308	0.229979	8	145639037	R	I	SLC39A4	Body	island	Body-island	chr8:145637965-145639182	rs541760813	35
cg06666376	0.229942	0.745697	12.2747	4.67934e-15	5.36661e-13	23.3649	0.630726	0.860668	0.229942	19	3480596	R	II	C19orf77	TSS200	shore	TSS200-shore	chr19:3481782-3482048	rs533145681;rs549796546;rs563419821	51;35;26
cg03543603	0.229939	0.703277	6.53497	8.86742e-08	5.42366e-07	6.41058	0.588307	0.818246	0.229939	5	172675282	R	II		IGR	shelf	IGR-shelf	chr5:172670829-172671824	rs116281588;rs58703935	48;1
cg06478143	0.229684	0.430384	10.5614	4.56963e-13	2.0451e-11	18.7109	0.315542	0.545226	0.229684	19	55669059	R	II	TNNI3	1stExon	shore	1stExon-shore	chr19:55667532-55668465	rs376861481;rs181036338;rs186540595;rs12973773;rs557391836	31;27;19;6;1
cg19635571	0.229434	0.347649	8.60853	1.34166e-10	2.13008e-09	12.9533	0.232932	0.462366	0.229434	1	149145020	F	II		IGR	shore	IGR-shore	chr1:149146208-149146697
cg06619939	0.228557	0.627018	17.561	2.93578e-20	4.63102e-17	35.5547	0.51274	0.741297	0.228557	11	15732102	F	II		IGR	opensea	IGR-opensea		rs530221099	19
cg26465113	0.228429	0.797052	14.5523	1.85413e-17	7.27499e-15	28.9912	0.682837	0.911267	0.228429	1	3631545	R	II	TP73	Body	shelf	Body-shelf	chr1:3634633-3635101	rs183810182;rs143086801;rs116847685	45;22;1
cg10212854	0.228413	0.511083	10.5519	4.69168e-13	2.08839e-11	18.6841	0.396877	0.625289	0.228413	15	96714775	F	II	NR2F2-AS1	Body	opensea	Body-opensea		rs56332871	41
cg00919305	0.228339	0.315337	12.6391	1.85248e-15	2.62994e-13	24.3071	0.201168	0.429506	0.228339	12	130751482	R	II		IGR	opensea	IGR-opensea		rs561852863	1
cg05144928	0.228129	0.439349	7.88268	1.2461e-09	1.38865e-08	10.7019	0.325285	0.553414	0.228129	16	68481543	F	II	SMPD3	5'UTR	island	5'UTR-island	chr16:68480864-68482822	rs79952065	27
cg18918831	0.228019	0.666728	5.27625	5.05484e-06	1.90035e-05	2.37495	0.552719	0.780738	0.228019	3	195489782	R	II	MUC4	Body	island	Body-island	chr3:195489669-195489943	rs185379165	25
cg14468236	0.227943	0.502402	8.80728	7.3636e-11	1.29277e-09	13.5601	0.388431	0.616374	0.227943	4	3746931	F	II		IGR	shore	IGR-shore	chr4:3748224-3748581	rs59428165;rs187195266	7;41
cg14307477	0.22762	0.72458	8.19665	4.71906e-10	6.11827e-09	11.6822	0.61077	0.83839	0.22762	19	51330469	R	I	KLK15	Body	island	Body-island	chr19:51330212-51330470	rs61752560	48
cg04046629	0.227572	0.586102	10.3543	8.15761e-13	3.2595e-11	18.1228	0.472316	0.699888	0.227572	11	60775831	F	II	CD6	Body	island	Body-island	chr11:60775036-60776307	rs112093706;rs75939429	25;33
cg06205333	0.227443	0.811678	4.14118	0.000176258	0.000453733	-1.12249	0.697957	0.9254	0.227443	1	112161618	R	II	RAP1A	TSS1500	shore	TSS1500-shore	chr1:112162204-112162837	rs537599812;rs76509717;rs573908662;rs146647744;rs77446670;rs78946135;rs545358774	48;44;23;15;12;8;1
cg15728517	0.227352	0.881515	4.45349	6.7646e-05	0.000191921	-0.185764	0.767839	0.995191	0.227352	5	179267827	F	II	C5orf45	Body	opensea	Body-opensea		rs148820960	1
cg13155609	0.227293	0.778403	8.10878	6.18627e-10	7.68629e-09	11.4088	0.664757	0.89205	0.227293	10	27235260	R	II		IGR	opensea	IGR-opensea		rs180992623;rs74558274;rs533204198;rs78592595;rs549900274	28;19;9;8;2
cg22459517	0.227237	0.751396	4.16341	0.000164756	0.000427083	-1.05668	0.637777	0.865014	0.227237	19	55587193	R	II	EPS8L1	TSS200	opensea	TSS200-opensea		rs72402545	15
cg17369140	0.227055	0.442321	2.53966	0.01514	0.0251325	-5.35861	0.328794	0.555849	0.227055	3	150066466	F	II		IGR	opensea	IGR-opensea		rs56255754;rs71619334	0;0
cg07694252	0.226987	0.808625	18.4475	5.15986e-21	1.12183e-17	37.3244	0.695131	0.922118	0.226987	8	108440954	R	II	ANGPT1	Body	opensea	Body-opensea		rs28373703;rs4734967;rs534047087;rs138777305	44;30;16;1
cg15822155	0.226771	0.393954	11.0107	1.32499e-13	7.60449e-12	19.9677	0.280569	0.50734	0.226771	16	54396006	R	II		IGR	opensea	IGR-opensea		rs190122124	29
cg01056004	0.226673	0.459558	7.31887	7.29781e-09	6.2667e-08	8.92027	0.346221	0.572894	0.226673	10	98948259	F	II		IGR	shelf	IGR-shelf	chr10:98945062-98946239	rs183658584	48
cg01866359	0.22666	0.700173	13.0714	6.30478e-16	1.12835e-13	25.4032	0.586843	0.813503	0.22666	10	16564102	R	II	C1QL3	TSS200	shore	TSS200-shore	chr10:16561604-16563822	rs577705116;rs186576057	45;1
cg12954512	0.226611	0.414209	7.32026	7.26598e-09	6.24366e-08	8.92467	0.300904	0.527514	0.226611	7	158750244	R	I		IGR	island	IGR-island	chr7:158750223-158750498	rs142156039	3
cg15742848	0.226524	0.433517	8.55025	1.6011e-10	2.47171e-09	12.7745	0.320255	0.546779	0.226524	2	169769501	R	I		IGR	opensea	IGR-opensea		rs139448986	46
cg05825244	0.226446	0.587125	7.61569	2.86759e-09	2.81828e-08	9.86133	0.473902	0.700348	0.226446	20	2730488	F	I	EBF4	Body	island	Body-island	chr20:2729997-2730797	rs377613370	24
cg14519997	0.226352	0.682916	9.1637	2.54086e-11	5.36608e-10	14.6371	0.56974	0.796092	0.226352	9	14321079	R	II		IGR	shore	IGR-shore	chr9:14322393-14322985
cg12064373	0.226303	0.557498	6.09654	3.62795e-07	1.85405e-06	4.99976	0.444346	0.670649	0.226303	11	1457153	F	I	BRSK2	Body	opensea	Body-opensea		rs551352724;rs566965384;rs533993381	0;27;37
cg08709360	0.226249	0.869572	7.31035	7.49714e-09	6.41497e-08	8.89314	0.756447	0.982697	0.226249	1	1003376	R	I		IGR	island	IGR-island	chr1:1002663-1005318	rs143659346;rs527441912	39;6
cg04392082	0.226244	0.48815	9.49097	9.69713e-12	2.42812e-10	15.6127	0.375028	0.601272	0.226244	4	186732926	F	I	SORBS2	5'UTR	opensea	5'UTR-opensea
cg24871213	0.226205	0.344135	4.95019	1.4263e-05	4.77933e-05	1.34744	0.231033	0.457237	0.226205	20	51026767	F	II		IGR	opensea	IGR-opensea		rs151327319;rs567612670;rs536543063;rs4140429;rs573254876	0;1;9;17;35
cg03436911	0.226193	0.625317	8.37918	2.69631e-10	3.82757e-09	12.2477	0.51222	0.738413	0.226193	20	44942251	F	II		IGR	shore	IGR-shore	chr20:44941342-44941569	rs565481071	6
cg04242577	0.226155	0.668197	10.7503	2.7068e-13	1.33753e-11	19.2424	0.55512	0.781275	0.226155	4	25657921	R	II	SLC34A2	5'UTR	shore	5'UTR-shore	chr4:25657119-25657547	rs144422076	6
cg24503407	0.22604	0.331462	8.07232	6.92327e-10	8.45738e-09	11.2951	0.218442	0.444482	0.22604	1	205819492	R	II	PM20D1	TSS1500	shore	TSS1500-shore	chr1:205818898-205819191
cg14161159	0.226039	0.775862	6.4257	1.25919e-07	7.3578e-07	6.05905	0.662843	0.888882	0.226039	2	132481826	F	I	C2orf27A	5'UTR	opensea	5'UTR-opensea		rs530605416	12
cg07189381	0.225995	0.280572	9.11015	2.97835e-11	6.11322e-10	14.4762	0.167575	0.39357	0.225995	19	55660514	F	II	TNNT1	5'UTR	opensea	5'UTR-opensea		rs539247551;rs549910857;rs9636153;rs535492396	0;1;23;28
cg07681579	0.225819	0.206697	10.1962	1.27444e-12	4.66853e-11	17.6701	0.0937869	0.319606	0.225819	12	54954396	R	II	PDE1B	TSS1500	opensea	TSS1500-opensea		rs567419718;rs145176906;rs1874308	50;44;42
cg09133363	0.225723	0.237759	9.73144	4.81967e-12	1.37002e-10	16.3213	0.124898	0.35062	0.225723	2	85153928	F	I		IGR	opensea	IGR-opensea		rs561898862	50
cg04857380	0.225676	0.646162	8.82655	6.94907e-11	1.23189e-09	13.6187	0.533324	0.758999	0.225676	9	137966942	F	II	OLFM1	TSS200	shore	TSS200-shore	chr9:137967110-137967727	rs563267119;rs530745614	1;40
cg14979509	0.225633	0.706122	8.69972	1.01823e-10	1.69271e-09	13.2322	0.593306	0.818939	0.225633	3	157807694	R	II		IGR	opensea	IGR-opensea		rs529213935	27
cg05790550	0.225633	0.269296	8.48917	1.92785e-10	2.88504e-09	12.5868	0.15648	0.382113	0.225633	9	96108842	F	I	C9orf129	TSS200	island	TSS200-island	chr9:96108466-96108992	rs551049305	7
cg01178624	0.225566	0.678069	8.46545	2.07228e-10	3.0644e-09	12.5137	0.565286	0.790852	0.225566	11	65360327	R	I	KCNK7	3'UTR	island	3'UTR-island	chr11:65359292-65360328	rs186767215	10
cg13079538	0.225537	0.505625	9.85357	3.38872e-12	1.02971e-10	16.6784	0.392857	0.618394	0.225537	3	29556979	F	II	RBMS3	Body	opensea	Body-opensea		rs536852882;rs181107296;rs570707009	1;41;50
cg09774589	0.22545	0.146769	5.65041	1.52372e-06	6.57318e-06	3.56741	0.0340445	0.259494	0.22545	8	9009347	F	II	PPP1R3B	TSS1500	island	TSS1500-island	chr8:9008058-9009353	rs190948025;rs544578384	5;44
cg26526883	0.225396	0.533414	11.0373	1.23238e-13	7.1705e-12	20.0413	0.420716	0.646112	0.225396	6	168549936	R	II		IGR	opensea	IGR-opensea		rs6933250;rs150662650	39;27
cg06421590	0.225327	0.361792	10.0801	1.77215e-12	6.0751e-11	17.3357	0.249129	0.474456	0.225327	4	3043752	R	II		IGR	shore	IGR-shore	chr4:3043018-3043547	rs552448503	3
cg09815769	0.225275	0.558113	10.4974	5.46268e-13	2.35598e-11	18.5297	0.445475	0.67075	0.225275	1	119539738	F	II		IGR	shelf	IGR-shelf	chr1:119543056-119543454	rs572312379;rs542794573;rs561115788	1;32;43
cg21785034	0.225255	0.259363	10.2187	1.19588e-12	4.4342e-11	17.7347	0.146735	0.37199	0.225255	7	142494439	R	II		IGR	shore	IGR-shore	chr7:142494563-142495248	rs544068766	2
cg27209610	0.225131	0.590208	11.1164	9.93969e-14	6.02257e-12	20.2596	0.477642	0.702773	0.225131	2	86218199	R	II		IGR	opensea	IGR-opensea		rs12714165;rs547574590;rs59200187;rs527479899	40;32;23;2
cg19717060	0.224958	0.355418	9.51048	9.16007e-12	2.31818e-10	15.6705	0.242939	0.467897	0.224958	17	70553078	F	II		IGR	opensea	IGR-opensea		rs140457991	1
cg20509117	0.224913	0.717379	9.43439	1.14435e-11	2.78338e-10	15.445	0.604922	0.829836	0.224913	7	22767314	R	I	IL6	Body	opensea	Body-opensea		rs34277345	33
cg21469772	0.224894	0.788755	4.35555	9.15297e-05	0.000251762	-0.482138	0.676308	0.901202	0.224894	9	124989294	R	II	LHX6	Body	island	Body-island	chr9:124987743-124991086
cg05685892	0.224841	0.438514	7.65239	2.55618e-09	2.55619e-08	9.97723	0.326094	0.550935	0.224841	6	30421091	R	I		IGR	shore	IGR-shore	chr6:30418844-30419630	rs72502524;rs72502525;rs555882670	46;11;2
cg01777861	0.224839	0.410471	9.25788	1.9231e-11	4.26593e-10	14.9192	0.298051	0.522891	0.224839	4	56023843	R	I		IGR	island	IGR-island	chr4:56023750-56024066	rs140153787;rs143776139	39;18
cg20290983	0.224499	0.172958	7.25871	8.82685e-09	7.37536e-08	8.72877	0.0607083	0.285208	0.224499	6	43655470	F	I	MRPS18A	1stExon	island	1stExon-island	chr6:43655271-43655618	rs145399807;rs199785567;rs149209493;rs34855626;rs551206492	21;28;34;38;50
cg16287373	0.224492	0.409962	4.8771	1.79712e-05	5.87283e-05	1.11911	0.297715	0.522208	0.224492	21	16421300	R	II	NRIP1	5'UTR	opensea	5'UTR-opensea		rs531180093;rs75094276;rs564780506;rs75544707;rs145675324	35;12;3;1;1
cg11945929	0.224377	0.41151	8.86485	6.19438e-11	1.12035e-09	13.735	0.299322	0.523699	0.224377	7	158750384	F	I		IGR	island	IGR-island	chr7:158750223-158750498	rs568144709;rs373129109;rs557408872;rs577364566	19;27;40;48
cg18346412	0.223899	0.407337	6.04064	4.343e-07	2.17168e-06	4.81993	0.295388	0.519287	0.223899	1	111929363	F	II	LOC441897	Body	opensea	Body-opensea		rs569017968;rs538148713	1;25
cg15009596	0.223875	0.75926	6.45089	1.16136e-07	6.85691e-07	6.1401	0.647322	0.871197	0.223875	15	85177792	F	II	SCAND2P	Body	shore	Body-shore	chr15:85176628-85177414	rs143928074;rs182750864;rs548681198;rs568618417	0;5;17;24
cg06134980	0.223833	0.735869	5.52677	2.26632e-06	9.33864e-06	3.17215	0.623953	0.847785	0.223833	15	50551582	F	II	HDC	Body	opensea	Body-opensea		rs186256956;rs189210699;rs569898464;rs17796788;rs142154386;rs2238292	0;4;10;13;41;50
cg10735475	0.223786	0.333577	11.2733	6.50527e-14	4.29213e-12	20.6902	0.221683	0.44547	0.223786	13	112984976	R	II		IGR	island	IGR-island	chr13:112984966-112985733	rs116612394;rs75540967	36;24
cg01093878	0.2237	0.557792	7.84448	1.40336e-09	1.53714e-08	10.582	0.445943	0.669642	0.2237	2	131512663	R	II	FAM123C	TSS1500	shore	TSS1500-shore	chr2:131513363-131514183	rs535854330	5
cg21606490	0.223284	0.226871	7.83396	1.45008e-09	1.58009e-08	10.5489	0.115229	0.338513	0.223284	1	108023428	F	II	NTNG1	Body	island	Body-island	chr1:108023232-108023442	rs377123625;rs554194868	31;41
cg13835168	0.223278	0.646039	3.61574	0.000838268	0.00184722	-2.63344	0.5344	0.757678	0.223278	6	29648756	F	II		IGR	opensea	IGR-opensea		rs369674623;rs146035947;rs416560	0;16;29
cg27432784	0.223178	0.331415	6.01011	4.79134e-07	2.36814e-06	4.72175	0.219826	0.443004	0.223178	5	1246254	F	II	SLC6A18	3'UTR	island	3'UTR-island	chr5:1245901-1246927	rs576399070;rs140436341;rs543467452	0;5;24
cg26916936	0.223125	0.478291	8.69628	1.02886e-10	1.7073e-09	13.2217	0.366728	0.589854	0.223125	11	121970613	F	II	LOC399959	Body	opensea	Body-opensea		rs556377162;rs574586029;rs535643276	24;31;44
cg04068313	0.223112	0.477628	5.4584	2.82188e-06	1.13366e-05	2.95406	0.366072	0.589183	0.223112	7	73304732	R	II		IGR	opensea	IGR-opensea
cg08419873	0.223111	0.137911	3.90476	0.000358761	0.000859933	-1.81363	0.0263559	0.249467	0.223111	13	27296010	R	I		IGR	opensea	IGR-opensea		rs35546739;rs541872611	47;37
cg22737241	0.222911	0.392201	8.20741	4.56534e-10	5.95201e-09	11.7156	0.280745	0.503656	0.222911	10	557605	F	II	DIP2C	Body	opensea	Body-opensea		rs372330595;rs575213387	1;49
cg12211867	0.222652	0.253038	8.14542	5.52524e-10	6.97784e-09	11.5229	0.141712	0.364364	0.222652	1	108023441	F	II	NTNG1	Body	island	Body-island	chr1:108023232-108023442	rs377123625;rs554194868;rs577255487	18;28;42
cg11935738	0.222568	0.41686	6.50003	9.91923e-08	5.98057e-07	6.29819	0.305576	0.528144	0.222568	6	29520752	F	II		IGR	shore	IGR-shore	chr6:29521110-29521833	rs564100007;rs142258899;rs557884462;rs446145;rs562085911	18;21;35;35;36
cg15374193	0.222403	0.829797	4.90265	1.65775e-05	5.46447e-05	1.19883	0.718595	0.940998	0.222403	4	10412521	R	I		IGR	opensea	IGR-opensea		rs77935206;rs112582821	35;29
cg17817949	0.222399	0.377237	8.95613	4.71289e-11	8.93674e-10	14.0117	0.266038	0.488437	0.222399	16	73777761	R	II		IGR	opensea	IGR-opensea		rs113229897	19
cg04522821	0.222345	0.522665	49.0658	5.2238e-37	7.14154e-33	74.5439	0.411493	0.633838	0.222345	19	54041329	R	II	ZNF331	TSS200	island	TSS200-island	chr19:54040812-54041857	rs546454487;rs151226749;rs73051520;rs116537769	34;22;8;4
cg15844419	0.222281	0.709254	6.81582	3.6091e-08	2.48462e-07	7.31276	0.598113	0.820394	0.222281	21	46850665	R	II	COL18A1	Body	island	Body-island	chr21:46850573-46850841	rs531583672;rs529735189;rs550180972;rs374838285;rs529438629	33;18;13;12;1
cg25372693	0.222241	0.372471	10.9688	1.48537e-13	8.31924e-12	19.8517	0.26135	0.483592	0.222241	3	118959985	R	II	B4GALT4	TSS1500	shore	TSS1500-shore	chr3:118959339-118959934	rs183563740	39
cg09436290	0.222022	0.811728	11.2567	6.801e-14	4.44317e-12	20.6451	0.700718	0.922739	0.222022	16	89663612	R	II	CPNE7	3'UTR	shore	3'UTR-shore	chr16:89661799-89662043	rs374618119;rs534200147;rs138232916	49;38;17
cg21648202	0.222021	0.755012	18.4776	4.86957e-21	1.06992e-17	37.3833	0.644001	0.866022	0.222021	19	14171331	F	II	PALM3	TSS1500	shelf	TSS1500-shelf	chr19:14168142-14168512	rs138722116	0
cg08316083	0.222018	0.300204	7.7135	2.11144e-09	2.17202e-08	10.17	0.189195	0.411213	0.222018	19	1796207	R	I	ATP8B3	Body	island	Body-island	chr19:1795922-1797001	rs8100856;rs371916781;rs373323935	43;42;26
cg24329783	0.22197	0.504308	8.38839	2.62153e-10	3.73737e-09	12.2761	0.393323	0.615294	0.22197	1	161160887	R	II	ADAMTS4	3'UTR	opensea	3'UTR-opensea		rs538312174;rs34884997	44;17
cg10507304	0.221954	0.392208	6.99696	2.02573e-08	1.50948e-07	7.89311	0.281231	0.503185	0.221954	6	27637520	F	II		IGR	opensea	IGR-opensea		rs144338750	34
cg23730781	0.221787	0.740981	9.64378	6.2133e-12	1.68755e-10	16.0638	0.630088	0.851875	0.221787	6	28832571	F	II		IGR	shore	IGR-shore	chr6:28831682-28832134	rs144946026;rs538376618	2;41
cg15736220	0.221662	0.6135	10.6991	3.11773e-13	1.49856e-11	19.0989	0.502669	0.724332	0.221662	7	183875	R	II		IGR	shelf	IGR-shelf	chr7:186352-186673	rs143922118;rs10244166;rs548455826;rs533240058;rs551834998	45;32;28;8;2
cg09428340	0.221647	0.662484	8.27002	3.76658e-10	5.06465e-09	11.9099	0.55166	0.773308	0.221647	6	163570371	F	I	PACRG	Body	island	Body-island	chr6:163570162-163570814	rs76592503;rs540469616	18;51
cg07602229	0.221622	0.204158	11.0533	1.1799e-13	6.91803e-12	20.0855	0.0933465	0.314969	0.221622	11	124671093	R	II	MSANTD2	TSS1500	shore	TSS1500-shore	chr11:124669377-124670519
cg11480278	0.221585	0.231419	8.15203	5.41384e-10	6.85919e-09	11.5435	0.120626	0.342211	0.221585	17	83580	R	II	RPH3AL	Body	shore	Body-shore	chr17:85009-85414	rs115729759;rs368345743	8;1
cg24994319	0.221516	0.329439	9.04105	3.65793e-11	7.24999e-10	14.2682	0.218681	0.440197	0.221516	6	25027586	F	II		IGR	opensea	IGR-opensea		rs547970813;rs143691563	24;47
cg16591159	0.221418	0.449816	8.51939	1.75851e-10	2.67191e-09	12.6797	0.339107	0.560525	0.221418	16	31487813	F	II	TGFB1I1	Body	island	Body-island	chr16:31487152-31488967	rs148448987	0
cg16961923	0.221416	0.887185	5.57811	1.92205e-06	8.06789e-06	3.33613	0.776477	0.997893	0.221416	4	153146998	R	II		IGR	opensea	IGR-opensea		rs540292735;rs554636573;rs186490815	49;13;1
cg20676602	0.221279	0.219633	5.80539	9.258e-07	4.2309e-06	4.06412	0.108993	0.330272	0.221279	17	45402355	R	II	THCAT158	TSS1500	shore	TSS1500-shore	chr17:45400874-45401440	rs547217131;rs371212667;rs535719063	28;17;3
cg05730183	0.221177	0.244738	10.0232	2.08441e-12	6.93529e-11	17.1711	0.134149	0.355326	0.221177	5	146831807	F	II	DPYSL3	Body	shore	Body-shore	chr5:146832560-146833938
cg27404186	0.221158	0.701308	9.05953	3.46213e-11	6.92448e-10	14.3238	0.590729	0.811887	0.221158	2	242843821	R	I		IGR	island	IGR-island	chr2:242843760-242844198	rs28390289;rs145228326;rs3935292;rs186406461;rs113419434;rs112712033	51;49;46;30;7;6
cg11282156	0.221123	0.193282	10.0107	2.16006e-12	7.13711e-11	17.135	0.0827208	0.303844	0.221123	3	63428840	F	II	SYNPR	5'UTR	opensea	5'UTR-opensea		rs575627270	42
cg18740583	0.221096	0.589087	6.45008	1.16437e-07	6.87207e-07	6.13751	0.478539	0.699635	0.221096	19	43202312	F	II		IGR	island	IGR-island	chr19:43202099-43202313	rs10411164	18
cg25359168	0.221053	0.541105	12.571	2.20003e-15	3.00268e-13	24.1322	0.430579	0.651632	0.221053	20	39331340	F	II		IGR	opensea	IGR-opensea		rs534836816;rs143867112	1;23
cg07262395	0.220858	0.527838	6.90524	2.71318e-08	1.94193e-07	7.59942	0.417409	0.638268	0.220858	10	111966094	F	II	MXI1	TSS1500	shore	TSS1500-shore	chr10:111967428-111970723
cg22062068	0.220816	0.716371	9.75821	4.4608e-12	1.28775e-10	16.3997	0.605963	0.826779	0.220816	11	7110074	R	II	RBMXL2	TSS200	shore	TSS200-shore	chr11:7110132-7111376	rs528775101;rs560920522	46;37
cg19844266	0.220769	0.73631	4.89331	1.7074e-05	5.60998e-05	1.16968	0.625925	0.846694	0.220769	18	10702425	R	II	PIEZO2	Body	opensea	Body-opensea		rs62095593;rs551147528;rs140488514	34;25;2
cg19624462	0.220762	0.876986	6.21117	2.50906e-07	1.34189e-06	5.36863	0.766604	0.987367	0.220762	8	128668032	F	II		IGR	opensea	IGR-opensea		rs564117371;rs75181808;rs549856839;rs80040063	0;1;4;20
cg15265085	0.220654	0.381845	13.1706	4.9388e-16	9.34639e-14	25.6516	0.271518	0.492172	0.220654	6	32064588	F	I	TNXB	Body	island	Body-island	chr6:32063533-32065044
cg06211550	0.220616	0.447257	4.61025	4.15476e-05	0.00012408	0.293075	0.336949	0.557565	0.220616	16	3230726	F	I		IGR	shelf	IGR-shelf	chr16:3232835-3234048	rs568523790;rs531013946	5;8
cg18688293	0.22057	0.239605	10.5015	5.39964e-13	2.33291e-11	18.5415	0.12932	0.34989	0.22057	6	142409417	F	II	NMBR	1stExon	shore	1stExon-shore	chr6:142409473-142410112	rs143952823;rs371812387	0;29
cg26119877	0.220438	0.585082	9.4552	1.07667e-11	2.64929e-10	15.5067	0.474863	0.695301	0.220438	14	37530475	F	II	SLC25A21	Body	opensea	Body-opensea		rs544796786;rs149017590;rs186073215	0;14;36
cg27612324	0.220434	0.245107	7.42226	5.26646e-09	4.73854e-08	9.24879	0.13489	0.355324	0.220434	12	133177383	F	II		IGR	shore	IGR-shore	chr12:133177826-133178055
cg21050234	0.220346	0.426589	10.0618	1.86714e-12	6.33443e-11	17.2828	0.316416	0.536762	0.220346	18	10726518	F	I	FAM38B	Body	island	Body-island	chr18:10726247-10726667	rs540061106;rs546595778;rs186053510;rs192130545;rs540617759	6;7;12;13;47
cg26113488	0.220246	0.31061	7.69315	2.25012e-09	2.29318e-08	10.1058	0.200486	0.420733	0.220246	1	39249433	F	II		IGR	opensea	IGR-opensea		rs148886887	12
cg26283170	0.220069	0.558397	8.55572	1.57476e-10	2.43589e-09	12.7913	0.448362	0.668431	0.220069	11	132951950	R	I	OPCML	Body	island	Body-island	chr11:132951692-132952260	rs576408811	1
cg03165014	0.219976	0.267194	9.62306	6.59887e-12	1.77302e-10	16.0028	0.157206	0.377182	0.219976	13	102106348	F	I	ITGBL1	Body	island	Body-island	chr13:102106165-102106488	rs114011815	43
cg26886462	0.219964	0.298577	17.2432	5.56717e-20	7.68209e-17	34.9033	0.188595	0.408559	0.219964	5	155108449	R	I		IGR	island	IGR-island	chr5:155107504-155108934	rs569899608;rs181806372;rs530029901	48;23;6
cg17537241	0.21982	0.886044	8.62738	1.26718e-10	2.03134e-09	13.011	0.776134	0.995954	0.21982	18	13590450	F	II	LDLRAD4	Body	opensea	Body-opensea		rs78561478	0
cg22590804	0.219768	0.887537	4.61228	4.12851e-05	0.000123375	0.299309	0.777653	0.997421	0.219768	16	28990828	R	II	SPNS1	Body	opensea	Body-opensea		rs191946718;rs117877777	4;1
cg05542681	0.21963	0.184404	9.77029	4.30784e-12	1.25147e-10	16.4351	0.0745894	0.294219	0.21963	16	744328	R	I	FBXL16	Body	island	Body-island	chr16:743924-745943
cg11929279	0.219535	0.340419	9.92171	2.78638e-12	8.7937e-11	16.8768	0.230652	0.450187	0.219535	2	58675439	F	II		IGR	opensea	IGR-opensea		rs533640869;rs10557281;rs558763784;rs577091423	14;26;36;41
cg10960055	0.219471	0.318353	4.97886	1.30248e-05	4.40969e-05	1.43723	0.208618	0.428088	0.219471	6	28664226	R	II		IGR	opensea	IGR-opensea		rs16894216	15
cg03277049	0.219173	0.515101	17.7926	1.85186e-20	3.17197e-17	36.0237	0.405514	0.624687	0.219173	3	156534076	F	I		IGR	island	IGR-island	chr3:156533839-156535131	rs566984479;rs534020492;rs555382845;rs377000090	0;12;24;45
cg19382688	0.21915	0.312731	13.407	2.77247e-16	5.97417e-14	26.2389	0.203156	0.422306	0.21915	7	112727944	R	II	GPR85	TSS1500	opensea	TSS1500-opensea		rs181014431	51
cg15067806	0.219123	0.304595	9.00675	4.05179e-11	7.89193e-10	14.1646	0.195033	0.414156	0.219123	1	149146748	F	I		IGR	shore	IGR-shore	chr1:149148145-149148374	rs587688897;rs7521007;rs182738039	0;45;51
cg03343190	0.21906	0.714609	6.22402	2.40752e-07	1.2947e-06	5.40997	0.605079	0.824139	0.21906	7	33525946	R	II	BBS9	Body	opensea	Body-opensea		rs548797730	35
cg01540911	0.219029	0.872472	6.1018	3.56706e-07	1.82647e-06	5.01669	0.762957	0.981986	0.219029	7	129283500	R	II	NRF1	5'UTR	opensea	5'UTR-opensea		rs73466667	23
cg10615765	0.218981	0.26711	7.38779	5.87096e-09	5.19843e-08	9.13935	0.15762	0.376601	0.218981	5	42991657	R	II		IGR	shore	IGR-shore	chr5:42992033-42992955	rs145219246	42
cg12906381	0.218978	0.599535	6.17068	2.85807e-07	1.5036e-06	5.23832	0.490046	0.709024	0.218978	22	32599516	F	I	RFPL2	TSS200	opensea	TSS200-opensea		rs542369262;rs117148492	17;24
cg13185413	0.218911	0.348105	4.72138	2.93417e-05	9.09317e-05	0.635507	0.238649	0.45756	0.218911	6	30039202	F	I	RNF39	Body	island	Body-island	chr6:30038881-30039477	rs528904872;rs2301753	9;38
cg14223966	0.218689	0.644924	8.6717	1.10819e-10	1.81604e-09	13.1466	0.535579	0.754268	0.218689	9	74061323	F	II		IGR	shore	IGR-shore	chr9:74061513-74062097	rs536818068	42
cg19492423	0.218678	0.644784	7.30163	7.7065e-09	6.56853e-08	8.86541	0.535445	0.754123	0.218678	19	18700933	F	II	C19orf60	Body	shore	Body-shore	chr19:18699422-18700554	rs56137020	29
cg08065408	0.218438	0.450336	6.86027	3.1317e-08	2.19849e-07	7.45528	0.341117	0.559555	0.218438	6	29520774	R	II		IGR	shore	IGR-shore	chr6:29521110-29521833	rs147622766;rs564100007;rs142258899	41;6;3
cg24334149	0.218421	0.657992	7.64072	2.65132e-09	2.63722e-08	9.94038	0.548782	0.767203	0.218421	2	71175539	F	II	ATP6V1B1	Body	opensea	Body-opensea		rs34723947	14
cg11479503	0.21838	0.829899	5.40713	3.32569e-06	1.31115e-05	2.79076	0.720709	0.939089	0.21838	9	124989052	F	I	LHX6	Body	island	Body-island	chr9:124987743-124991086	rs566800306;rs534092061	29;41
cg23593208	0.218301	0.412749	7.20807	1.0362e-08	8.46329e-08	8.5674	0.303598	0.521899	0.218301	19	22778462	R	II	GOLGA2P9	TSS1500	opensea	TSS1500-opensea		rs561215066;rs528309755	20;6
cg24699670	0.2182	0.176615	6.26727	2.09494e-07	1.14678e-06	5.54917	0.0675145	0.285715	0.2182	19	55660614	R	II	TNNT1	TSS200	opensea	TSS200-opensea		rs147081925;rs555309417	24;24
cg06869292	0.218003	0.221189	3.04025	0.00418305	0.00788072	-4.16432	0.112188	0.330191	0.218003	1	182038423	F	II		IGR	opensea	IGR-opensea		rs559214310;rs533006952	26;38
cg13400512	0.217997	0.303534	10.1071	1.64124e-12	5.71928e-11	17.4136	0.194536	0.412532	0.217997	6	32064578	F	I	TNXB	Body	island	Body-island	chr6:32063533-32065044	rs369785145	5
cg07167872	0.217931	0.258947	6.89605	2.7939e-08	1.99138e-07	7.56996	0.149982	0.367913	0.217931	1	205819463	F	II	PM20D1	TSS200	shore	TSS200-shore	chr1:205818898-205819191
cg12504925	0.217819	0.565142	13.7631	1.17676e-16	3.04606e-14	27.1108	0.456233	0.674052	0.217819	13	93373145	R	II	GPC5-AS1	TSS1500	opensea	TSS1500-opensea
cg03363289	0.217756	0.512283	5.06314	9.96821e-06	3.47368e-05	1.70186	0.403405	0.621161	0.217756	9	124990165	R	II	LHX6	Body	island	Body-island	chr9:124987743-124991086
cg02174634	0.217547	0.284704	9.8921	3.03343e-12	9.41322e-11	16.7907	0.17593	0.393477	0.217547	8	37824306	F	II	ADRB3	TSS200	shore	TSS200-shore	chr8:37822486-37824008	rs138472359;rs143108105;rs576404402	4;16;24
cg05136264	0.217501	0.793271	5.93082	6.18387e-07	2.96429e-06	4.46689	0.68452	0.902021	0.217501	9	124989408	R	II	LHX6	Body	island	Body-island	chr9:124987743-124991086	rs112043881	29
cg01980311	0.217498	0.336145	7.36881	6.23332e-09	5.47396e-08	9.07903	0.227396	0.444894	0.217498	3	130235479	R	II		IGR	shore	IGR-shore	chr3:130235989-130236203
cg00055486	0.217204	0.583328	9.07855	3.27168e-11	6.6127e-10	14.3811	0.474726	0.69193	0.217204	2	236411200	R	II	AGAP1	Body	opensea	Body-opensea		rs541509370	2
cg11126410	0.217144	0.462012	9.36453	1.4047e-11	3.29815e-10	15.2373	0.35344	0.570584	0.217144	3	128841191	F	I	RAB43	TSS1500	shore	TSS1500-shore	chr3:128839934-128840633	rs4569676	39
cg25178900	0.217135	0.511307	10.6403	3.66963e-13	1.71128e-11	18.9335	0.40274	0.619875	0.217135	10	27546458	R	II		IGR	shore	IGR-shore	chr10:27547668-27548402	rs76752176;rs145944371;rs139796919;rs61607571;rs537458108;rs550968563;rs2488368;rs536585933	41;25;24;21;19;18;17;16
cg26144909	0.217048	0.594038	9.54836	8.20152e-12	2.11659e-10	15.7825	0.485514	0.702562	0.217048	5	2262036	F	I		IGR	opensea	IGR-opensea		rs565551121;rs532739983;rs76603580	14;17;38
cg16004875	0.216939	0.469418	6.97774	2.15352e-08	1.59144e-07	7.83161	0.360948	0.577887	0.216939	1	18902086	F	II		IGR	opensea	IGR-opensea
cg19312667	0.216817	0.114598	5.49283	2.52702e-06	1.02831e-05	3.06382	0.00618925	0.223006	0.216817	4	25090491	F	II		IGR	island	IGR-island	chr4:25090106-25090510
cg18202521	0.216813	0.237829	10.5829	4.30454e-13	1.95148e-11	18.7715	0.129423	0.346236	0.216813	1	19600702	F	I	AKR7L	TSS200	island	TSS200-island	chr1:19600249-19600942	rs185918163;rs531655624;rs189720860	29;37;38
cg18220774	0.216727	0.526065	10.4659	5.9644e-13	2.52838e-11	18.4405	0.417701	0.634428	0.216727	18	25284971	F	II		IGR	opensea	IGR-opensea		rs191999196	1
cg09656629	0.216664	0.194824	5.57642	1.93251e-06	8.10675e-06	3.33073	0.0864921	0.303156	0.216664	6	162572090	F	II	PARK2	Body	opensea	Body-opensea		rs546275841;rs566272425	1;14
cg21714849	0.216615	0.88751	6.33063	1.70888e-07	9.59758e-07	5.75312	0.779202	0.995817	0.216615	6	126413224	F	II		IGR	opensea	IGR-opensea
cg02612650	0.21649	0.215325	5.81353	9.01894e-07	4.1346e-06	4.09022	0.10708	0.323569	0.21649	6	26195910	F	II		IGR	shore	IGR-shore	chr6:26197070-26197537	rs572344376	1
cg13215003	0.216169	0.635355	9.49907	9.47041e-12	2.38137e-10	15.6367	0.52727	0.743439	0.216169	10	69161353	R	II	CTNNA3	Body	opensea	Body-opensea		rs529943711;rs144645925;rs139299250	5;2;1
cg23009546	0.216158	0.882727	5.45273	2.87365e-06	1.15198e-05	2.93598	0.774648	0.990806	0.216158	6	21245934	R	II		IGR	opensea	IGR-opensea		rs184944857;rs79055409	5;1
cg20893180	0.216157	0.702109	19.6898	5.03458e-22	1.54864e-18	39.6927	0.594031	0.810188	0.216157	8	36957379	R	I		IGR	opensea	IGR-opensea		rs547200418;rs1111119;rs75364851;rs527425935	33;12;5;2
cg20765022	0.216089	0.546985	15.5293	2.0685e-18	1.33601e-15	31.2233	0.438941	0.65503	0.216089	20	59795417	F	II		IGR	opensea	IGR-opensea		rs111654672	46
cg15321211	0.216082	0.274984	7.85488	1.35866e-09	1.49502e-08	10.6147	0.166943	0.383025	0.216082	10	43905515	R	II	HNRNPF	TSS1500	shore	TSS1500-shore	chr10:43902580-43904792	rs75867460;rs79613970;rs78976649;rs58609636;rs548674753	51;49;48;34;33
cg03173536	0.21596	0.180957	11.0221	1.28455e-13	7.41327e-12	19.9992	0.0729772	0.288938	0.21596	7	138794915	R	II	ZC3HAV1	TSS1500	shore	TSS1500-shore	chr7:138793113-138794608	rs7792792;rs188745730	38;18
cg23691961	0.215891	0.224413	10.2674	1.04201e-12	3.97324e-11	17.8744	0.116467	0.332359	0.215891	4	46126373	F	II	GABRG1	TSS1500	opensea	TSS1500-opensea		rs561472300	30
cg23926898	0.215866	0.534266	6.64337	6.26507e-08	4.01324e-07	6.75906	0.426333	0.642199	0.215866	7	126496590	R	II	GRM8	Body	opensea	Body-opensea		rs185638996	2
cg04095097	0.215753	0.439321	6.32979	1.71351e-07	9.61974e-07	5.75041	0.331445	0.547198	0.215753	10	15515112	F	II		IGR	opensea	IGR-opensea		rs567758276;rs12263141	25;41
cg06581201	0.215527	0.390925	8.44991	2.17278e-10	3.18874e-09	12.4659	0.283162	0.498689	0.215527	6	168534038	R	II		IGR	shelf	IGR-shelf	chr6:168529982-168530307	rs185559079	35
cg02251754	0.215478	0.640388	14.1476	4.74155e-17	1.50052e-14	28.0357	0.532649	0.748127	0.215478	1	28572299	F	II		IGR	shore	IGR-shore	chr1:28573701-28574022	rs12129745;rs577628797	18;39
cg25744433	0.215476	0.17401	4.24736	0.000127559	0.000339287	-0.806833	0.066272	0.281748	0.215476	16	83760920	F	II	CDH13	Body	opensea	Body-opensea		rs189177038;rs80137223;rs7199442;rs556113734	11;18;33;39
cg20646939	0.21507	0.568199	34.687	3.40149e-31	3.92363e-27	61.1141	0.460664	0.675734	0.21507	19	54040774	R	II	ZNF331	TSS1500	shore	TSS1500-shore	chr19:54040812-54041857	rs189503788;rs13344121	34;26
cg04134958	0.215036	0.766031	10.6432	3.64073e-13	1.6997e-11	18.9415	0.658513	0.873549	0.215036	2	236761574	F	II	AGAP1	Body	opensea	Body-opensea		rs367772066;rs555718818;rs572479216;rs144935130;rs564567080	1;5;17;40;44
cg23424043	0.214782	0.293365	10.0589	1.8825e-12	6.3776e-11	17.2745	0.185974	0.400756	0.214782	7	138795004	F	II	ZC3HAV1	TSS1500	shore	TSS1500-shore	chr7:138793113-138794608	rs564087358;rs13244713	34;50
cg10546219	0.214755	0.25359	11.8076	1.57214e-14	1.38615e-12	22.1331	0.146212	0.360967	0.214755	17	29336262	R	II		IGR	island	IGR-island	chr17:29335397-29336452	rs573090889	12
cg00681735	0.214692	0.223862	10.5762	4.38494e-13	1.98088e-11	18.7527	0.116516	0.331208	0.214692	9	138594241	F	II	KCNT1	Body	island	Body-island	chr9:138593527-138594253	rs370583132;rs373341130;rs555216022;rs573431990;rs5901089;rs372348322;rs565565753;rs577204309;rs544572817	1;11;23;25;26;38;46;48;50
cg27339021	0.214689	0.245361	11.884	1.28678e-14	1.18729e-12	22.3367	0.138016	0.352705	0.214689	1	51700771	F	II	RNF11	TSS1500	shore	TSS1500-shore	chr1:51701767-51702542	rs148963124;rs118158276	24;34
cg16590166	0.214536	0.738075	7.17577	1.14788e-08	9.24087e-08	8.46439	0.630807	0.845344	0.214536	21	46668753	F	II		IGR	opensea	IGR-opensea		rs115801629;rs2838841	1;24
cg17363540	0.214437	0.619136	9.49936	9.46244e-12	2.37993e-10	15.6376	0.511917	0.726354	0.214437	11	57001479	R	II	APLNR	Body	opensea	Body-opensea		rs535521539	1
cg16206744	0.214281	0.27719	10.3547	8.14882e-13	3.25689e-11	18.1239	0.17005	0.38433	0.214281	6	28832274	F	II		IGR	shore	IGR-shore	chr6:28831682-28832134	rs537830294	21
cg04156016	0.21426	0.610859	5.71684	1.23081e-06	5.44195e-06	3.78015	0.503729	0.717989	0.21426	5	1868137	F	II		IGR	opensea	IGR-opensea
cg03835123	0.21408	0.87469	7.94073	1.04054e-09	1.19303e-08	10.8838	0.767649	0.98173	0.21408	19	19585737	R	II	GATAD2A	Body	opensea	Body-opensea		rs530994206;rs550282510;rs190149543;rs539069865;rs552973277;rs138976249	47;30;23;22;20;1
cg15059639	0.213966	0.565635	4.29697	0.000109581	0.000295975	-0.658306	0.458652	0.672618	0.213966	2	171220061	R	II	MYO3B	Body	opensea	Body-opensea		rs571924177;rs368575809;rs554167065	35;17;1
cg14544666	0.213862	0.389154	9.2465	1.98879e-11	4.38546e-10	14.8851	0.282223	0.496085	0.213862	5	179634789	F	I	RASGEF1C	5'UTR	island	5'UTR-island	chr5:179634577-179634875
cg21551271	0.213758	0.606259	9.72851	4.86063e-12	1.37911e-10	16.3127	0.49938	0.713138	0.213758	16	867552	R	II		IGR	island	IGR-island	chr16:867032-867833	rs12325335;rs12325665;rs542434944	13;11;1
cg20638675	0.213726	0.381471	8.03872	7.68093e-10	9.2308e-09	11.1903	0.274608	0.488334	0.213726	10	45374906	R	I		IGR	opensea	IGR-opensea		rs77138182;rs61741221;rs139367387	45;24;2
cg11076280	0.21371	0.65216	8.41893	2.3881e-10	3.4538e-09	12.3704	0.545305	0.759015	0.21371	17	64733766	R	II	PRKCA	Body	opensea	Body-opensea		rs557411958;rs9909890;rs9909896;rs9910289	43;42;30;28
cg14804593	0.213656	0.608079	7.32406	7.17932e-09	6.17875e-08	8.93675	0.501251	0.714907	0.213656	4	189139691	R	II		IGR	opensea	IGR-opensea		rs553259688	45
cg07136909	0.213638	0.540659	4.02599	0.000249617	0.000620134	-1.46136	0.43384	0.647478	0.213638	11	71278894	F	II		IGR	opensea	IGR-opensea		rs545411445;rs9651752	12;21
cg26983198	0.213591	0.300091	23.7199	5.65366e-25	3.80452e-21	46.5998	0.193295	0.406886	0.213591	11	1952756	R	II	TNNT3	Body	shelf	Body-shelf	chr11:1948915-1949188	rs549710603;rs568301117;rs190847274;rs34597931	44;23;18;9
cg22993038	0.213457	0.887869	5.18434	6.77775e-06	2.46535e-05	2.08402	0.781141	0.994598	0.213457	3	32432449	R	II	CMTM7	TSS1500	shore	TSS1500-shore	chr3:32433104-32434162
cg13045351	0.213383	0.271402	7.18407	1.11807e-08	9.03327e-08	8.49087	0.16471	0.378093	0.213383	6	28092048	F	II	ZSCAN16	TSS1500	opensea	TSS1500-opensea		rs151284479;rs537143572	8;23
cg22832557	0.21334	0.566421	8.73398	9.1822e-11	1.55239e-09	13.3368	0.45975	0.673091	0.21334	19	52996083	F	I	ZNF578	5'UTR	island	5'UTR-island	chr19:52995940-52996595	rs531956204;rs549592028;rs36680;rs186921593;rs190420592;rs142506248	2;8;21;25;32;44
cg07355428	0.213315	0.48879	14.4093	2.57842e-17	9.39535e-15	28.6556	0.382132	0.595447	0.213315	1	169519798	R	II	F5	Body	opensea	Body-opensea		rs13306331	35
cg17565627	0.213281	0.145214	10.2247	1.17558e-12	4.37409e-11	17.7521	0.0385738	0.251855	0.213281	2	198651111	R	I	BOLL	TSS1500	island	TSS1500-island	chr2:198649751-198651599	rs557057253;rs577142070	8;3
cg02258724	0.21328	0.461729	7.88859	1.22344e-09	1.3673e-08	10.7204	0.355089	0.568369	0.21328	19	53832577	F	II		IGR	island	IGR-island	chr19:53832371-53832578	rs529998853;rs547882135;rs566424716	0;28;43
cg07136108	0.213274	0.295277	11.5691	2.95018e-14	2.29209e-12	21.4935	0.18864	0.401914	0.213274	11	61545187	F	I	C11orf9	Body	island	Body-island	chr11:61544727-61545563
cg10047845	0.213176	0.735979	10.6705	3.37525e-13	1.59882e-11	19.0184	0.629391	0.842567	0.213176	16	87184939	R	II		IGR	opensea	IGR-opensea		rs140644457;rs142154134;rs183070246	49;28;1
cg24819596	0.213152	0.840239	6.56787	7.97973e-08	4.95081e-07	6.51637	0.733663	0.946815	0.213152	2	86135013	F	II		IGR	opensea	IGR-opensea		rs528422195	40
cg06493301	0.213062	0.523998	12.5375	2.39478e-15	3.2167e-13	24.046	0.417467	0.630529	0.213062	1	30478976	F	II		IGR	opensea	IGR-opensea		rs555415847;rs147149065;rs452132	17;19;20
cg18362325	0.213003	0.556908	6.80711	3.71094e-08	2.54591e-07	7.28481	0.450406	0.663409	0.213003	20	51649472	R	II	TSHZ2	Body	opensea	Body-opensea
cg01200177	0.21281	0.469274	11.3579	5.18228e-14	3.57984e-12	20.9212	0.362869	0.575679	0.21281	2	128616082	F	II	POLR2D	TSS1500	shore	TSS1500-shore	chr2:128615479-128616004
cg07028396	0.212771	0.649507	9.88125	3.12948e-12	9.65729e-11	16.7591	0.543121	0.755892	0.212771	10	93805682	F	I		IGR	island	IGR-island	chr10:93805512-93805845	rs77303354;rs569811153	24;39
cg12615327	0.212605	0.294508	7.01798	1.89467e-08	1.4247e-07	7.96035	0.188206	0.400811	0.212605	9	134989512	F	II		IGR	opensea	IGR-opensea		rs187594166	39
cg03486986	0.212567	0.360622	8.46233	2.09206e-10	3.08938e-09	12.5041	0.254339	0.466906	0.212567	13	112986285	R	I		IGR	shore	IGR-shore	chr13:112984966-112985733	rs574361980	13
cg01598144	0.212567	0.450148	11.5691	2.94993e-14	2.29209e-12	21.4936	0.343864	0.556431	0.212567	2	21856440	R	II		IGR	opensea	IGR-opensea		rs553531929;rs111401484	29;24
cg19419650	0.212492	0.492194	11.858	1.37741e-14	1.25214e-12	22.2675	0.385948	0.598441	0.212492	19	7929643	F	II	EVI5L	3'UTR	shore	3'UTR-shore	chr19:7926590-7928752	rs12563	47
cg02312438	0.212433	0.492391	10.9174	1.70982e-13	9.27999e-12	19.7088	0.386175	0.598608	0.212433	2	168148419	R	II		IGR	shore	IGR-shore	chr2:168149033-168150797	rs556045271;rs575997374	48;43
cg10489650	0.212428	0.279853	5.94041	5.996e-07	2.88493e-06	4.4977	0.173639	0.386067	0.212428	18	3512188	R	II	DLGAP1	Body	opensea	Body-opensea
cg16590635	0.212339	0.789067	16.0797	6.27952e-19	5.27396e-16	32.4368	0.682897	0.895237	0.212339	16	87641681	R	I	JPH3	Body	opensea	Body-opensea		rs11859934;rs370007708	51;27
cg01711360	0.212299	0.362447	10.1941	1.28194e-12	4.68924e-11	17.6642	0.256297	0.468596	0.212299	4	158492770	R	II	LOC340017	TSS1500	opensea	TSS1500-opensea		rs556325399;rs550496923;rs72972514	26;4;1
cg05351887	0.212236	0.492699	7.73429	1.97863e-09	2.05621e-08	10.2355	0.386581	0.598817	0.212236	16	3988869	R	I		IGR	shore	IGR-shore	chr16:3989006-3989348	rs11644414	43
cg20689962	0.212123	0.395682	4.84542	1.98607e-05	6.41775e-05	1.0204	0.28962	0.501743	0.212123	1	28390766	R	II	EYA3	Body	opensea	Body-opensea		rs143020616;rs531345596	36;1
cg14485097	0.21207	0.462196	10.5071	5.31672e-13	2.30369e-11	18.5572	0.356161	0.568231	0.21207	7	4671479	F	II		IGR	opensea	IGR-opensea		rs114659408	15
cg17916960	0.212039	0.341256	5.12767	8.11875e-06	2.89412e-05	1.9051	0.235236	0.447275	0.212039	15	79447300	F	II		IGR	opensea	IGR-opensea		rs540472721;rs554438223	33;49
cg12537405	0.212025	0.777365	8.05655	7.26895e-10	8.81113e-09	11.2459	0.671352	0.883378	0.212025	10	134898881	F	II		IGR	shore	IGR-shore	chr10:134896690-134897151	rs139015917;rs73397172	0;37
cg17737967	0.211992	0.317884	10.0532	1.91313e-12	6.46357e-11	17.2581	0.211888	0.42388	0.211992	19	12758716	R	I	MAN2B1	Body	island	Body-island	chr19:12758273-12758754	rs537549918;rs559044566	46;8
cg15296105	0.211798	0.245643	9.29856	1.70565e-11	3.86846e-10	15.0407	0.139744	0.351542	0.211798	17	80407753	F	II	C17orf62	Body	shore	Body-shore	chr17:80408294-80408879
cg15484811	0.211677	0.415994	10.5096	5.28011e-13	2.29173e-11	18.5642	0.310156	0.521832	0.211677	15	90808161	F	II	NGRN	TSS1500	shore	TSS1500-shore	chr15:90808574-90809251
cg20577102	0.211392	0.815207	15.397	2.767e-18	1.66481e-15	30.9272	0.709511	0.920903	0.211392	20	39966297	R	II		IGR	shelf	IGR-shelf	chr20:39968607-39968860	rs562877866;rs531712854;rs551822761	29;2;1
cg24389739	0.211331	0.133371	10.1439	1.47821e-12	5.26017e-11	17.5197	0.0277051	0.239036	0.211331	12	117804882	F	II		IGR	opensea	IGR-opensea		rs557438973;rs571048219	9;16
cg22933800	0.211285	0.244679	3.25669	0.00231843	0.0046254	-3.60625	0.139037	0.350322	0.211285	6	32605704	R	II	HLA-DQA1	Body	opensea	Body-opensea		rs9272465;rs28383347;rs9272466;rs111541957;rs9272467	51;17;10;7;1
cg20946898	0.211126	0.41747	10.0979	1.68468e-12	5.83568e-11	17.3871	0.311906	0.523033	0.211126	7	34131103	R	II	BMPER	Body	opensea	Body-opensea
cg06634914	0.211018	0.216395	10.3941	7.29431e-13	2.97249e-11	18.2363	0.110886	0.321904	0.211018	12	30354611	F	II		IGR	island	IGR-island	chr12:30353915-30354612	rs74080675	31
cg16481365	0.210816	0.669498	8.59817	1.38444e-10	2.18536e-09	12.9215	0.56409	0.774906	0.210816	14	105554352	F	II		IGR	island	IGR-island	chr14:105553233-105554883
cg04898039	0.210751	0.840469	17.1377	6.89948e-20	9.16095e-17	34.6849	0.735094	0.945845	0.210751	7	2151184	F	II	MAD1L1	Body	shelf	Body-shelf	chr7:2154677-2155252
cg05885717	0.210284	0.877237	5.40183	3.38263e-06	1.33096e-05	2.77388	0.772096	0.982379	0.210284	2	53681296	R	II		IGR	opensea	IGR-opensea
cg10864200	0.210215	0.616641	5.5249	2.27994e-06	9.38926e-06	3.16618	0.511533	0.721749	0.210215	4	720809	R	I	PCGF3	5'UTR	shelf	5'UTR-shelf	chr4:724335-726070	rs536335195	17
cg09745688	0.210211	0.247583	7.07948	1.55817e-08	1.20312e-07	8.15698	0.142478	0.352689	0.210211	16	2908918	R	II	PRSS22	TSS1500	shore	TSS1500-shore	chr16:2907574-2907836	rs542695422;rs570520195;rs531313289	39;20;1
cg27535148	0.210102	0.325946	9.3395	1.51194e-11	3.50295e-10	15.1628	0.220895	0.430997	0.210102	6	70768321	R	II	COL19A1	Body	opensea	Body-opensea		rs576424515;rs545179546	38;21
cg22682154	0.21006	0.237414	7.75354	1.86324e-09	1.95445e-08	10.2961	0.132384	0.342444	0.21006	19	57683164	F	II		IGR	shore	IGR-shore	chr19:57683596-57683850	rs67651132;rs550011316	7;38
cg19623624	0.209934	0.630383	6.21544	2.47484e-07	1.32604e-06	5.38237	0.525416	0.73535	0.209934	10	135278901	R	I	LOC619207	Body	island	Body-island	chr10:135278716-135279116
cg17263723	0.209923	0.883901	11.4499	4.05177e-14	2.94321e-12	21.1712	0.778939	0.988862	0.209923	12	99226052	R	II	ANKS1B	5'UTR	opensea	5'UTR-opensea
cg22425438	0.20984	0.352246	8.61758	1.30537e-10	2.08188e-09	12.981	0.247326	0.457166	0.20984	7	157807917	R	II	PTPRN2	Body	opensea	Body-opensea
cg00056497	0.209822	0.600747	9.36595	1.39882e-11	3.28676e-10	15.2416	0.495836	0.705658	0.209822	10	134785521	R	II		IGR	opensea	IGR-opensea		rs544919126;rs561571913;rs530194496	39;32;17
cg02771260	0.209815	0.726142	4.58289	4.52505e-05	0.000133943	0.209118	0.621234	0.831049	0.209815	11	59836817	R	II	MS4A3	Body	opensea	Body-opensea		rs554833380	49
cg00156147	0.209798	0.264927	10.6694	3.38546e-13	1.60293e-11	19.0153	0.160028	0.369826	0.209798	5	166721949	R	II	TENM2	Body	opensea	Body-opensea
cg13983884	0.209755	0.374593	6.57297	7.85042e-08	4.88166e-07	6.53275	0.269716	0.479471	0.209755	1	154717993	F	II	KCNN3	Body	opensea	Body-opensea		rs539848372;rs531976757	1;44
cg25250132	0.209753	0.308691	27.1409	3.73573e-27	3.32273e-23	51.6967	0.203814	0.413567	0.209753	10	43704423	F	II	RASGEF1A	5'UTR	opensea	5'UTR-opensea		rs530024918;rs148132655;rs78637676;rs534173374	0;1;13;43
cg27483342	0.209565	0.325122	8.39571	2.56353e-10	3.66679e-09	12.2987	0.22034	0.429905	0.209565	7	156400881	F	II		IGR	shore	IGR-shore	chr7:156400018-156400712	rs191649226;rs563872604	3;45
cg24913501	0.209028	0.348085	10.1616	1.40572e-12	5.05116e-11	17.5707	0.243571	0.4526	0.209028	13	61776390	R	II		IGR	opensea	IGR-opensea		rs528199107;rs141659732	39;2
cg05806864	0.208993	0.438524	8.04862	7.44937e-10	8.99706e-09	11.2212	0.334028	0.54302	0.208993	19	12758681	R	II	MAN2B1	Body	island	Body-island	chr19:12758273-12758754	rs570034271;rs537549918	26;11
cg05431947	0.208905	0.285338	12.9604	8.29625e-16	1.39609e-13	25.124	0.180886	0.389791	0.208905	11	12621248	F	II		IGR	opensea	IGR-opensea		rs527369484	32
cg06875181	0.208894	0.596998	6.29081	1.94221e-07	1.07375e-06	5.62495	0.492551	0.701445	0.208894	17	76649257	R	II		IGR	opensea	IGR-opensea		rs576610420;rs539178782;rs558954026	49;48;8
cg20891558	0.208889	0.588728	3.92742	0.000335347	0.000809193	-1.74816	0.484284	0.693173	0.208889	2	74357851	R	II		IGR	island	IGR-island	chr2:74357574-74358014
cg14453935	0.208821	0.54656	10.8038	2.3353e-13	1.18906e-11	19.3923	0.44215	0.650971	0.208821	18	77398086	F	II		IGR	island	IGR-island	chr18:77397556-77398898	rs577793374	16
cg07926092	0.208719	0.186808	4.36389	8.92087e-05	0.000246001	-0.456983	0.0824487	0.291168	0.208719	13	79233506	F	II	RNF219	TSS200	shore	TSS200-shore	chr13:79232822-79233417	rs571799950;rs539054231;rs140850275;rs144607965;rs55662326;rs146683807	26;30;34;38;40;48
cg05194983	0.208711	0.188858	10.4639	5.99792e-13	2.53909e-11	18.4348	0.0845025	0.293213	0.208711	5	180257804	F	II	HEIH	Body	shore	Body-shore	chr5:180258186-180258784	rs544833300;rs140839816;rs539313529	22;26;47
cg12584458	0.208687	0.550174	5.28771	4.87304e-06	1.83973e-05	2.41131	0.445831	0.654518	0.208687	6	28447107	R	II		IGR	opensea	IGR-opensea
cg20212940	0.20855	0.558913	12.7711	1.32974e-15	2.03034e-13	24.6442	0.454638	0.663189	0.20855	10	31121906	F	II		IGR	opensea	IGR-opensea
cg02511570	0.208529	0.283685	5.02642	1.12012e-05	3.85373e-05	1.58644	0.179421	0.38795	0.208529	17	45402380	R	II	THCAT158	TSS1500	shore	TSS1500-shore	chr17:45400874-45401440	rs371212667;rs535719063;rs184239587	42;28;10
cg16299898	0.208512	0.826638	11.7348	1.90354e-14	1.61786e-12	21.9388	0.722382	0.930894	0.208512	17	49124570	R	II	SPAG9	TSS1500	opensea	TSS1500-opensea		rs115585511	1
cg01773685	0.208492	0.733513	6.6197	6.75853e-08	4.28546e-07	6.68299	0.629267	0.837759	0.208492	19	51330453	R	II	KLK15	Body	island	Body-island	chr19:51330212-51330470	rs61752560	32
cg04850286	0.208457	0.674535	10.3218	8.93854e-13	3.51019e-11	18.03	0.570306	0.778763	0.208457	10	81895943	F	II	PLAC9	Body	shelf	Body-shelf	chr10:81892222-81892640	rs566537750;rs575219314;rs2789698;rs575291250	0;1;27;38
cg10756887	0.208359	0.200693	6.30051	1.88259e-07	1.04501e-06	5.65617	0.0965129	0.304872	0.208359	22	24105692	F	II	C22orf15	Body	opensea	Body-opensea		rs561158031	44
cg25115524	0.208355	0.888443	9.97405	2.39842e-12	7.77711e-11	17.0288	0.784266	0.99262	0.208355	5	137621045	F	II	CDC25C	3'UTR	opensea	3'UTR-opensea		rs150884142;rs565771354;rs138254117;rs535945792	0;1;34;37
cg20675222	0.208251	0.439584	9.54061	8.38904e-12	2.15796e-10	15.7596	0.335459	0.54371	0.208251	11	7725394	R	II	OVCH2	Body	opensea	Body-opensea		rs537543826;rs551052165	51;1
cg09092986	0.208184	0.892792	8.23165	4.23764e-10	5.59193e-09	11.7909	0.7887	0.996884	0.208184	2	202829997	F	II		IGR	opensea	IGR-opensea		rs75779658;rs16838517	0;20
cg10929690	0.208184	0.71524	8.79571	7.62425e-11	1.3305e-09	13.5249	0.611148	0.819332	0.208184	18	77376689	R	II		IGR	island	IGR-island	chr18:77376688-77377995	rs549776966	28
cg16363684	0.208177	0.287444	8.56372	1.53694e-10	2.38679e-09	12.8159	0.183355	0.391532	0.208177	4	184264223	R	II		IGR	opensea	IGR-opensea		rs531160613;rs201373337;rs551276606;rs79573677	45;38;37;25
cg08712303	0.208086	0.731685	5.73774	1.15082e-06	5.12701e-06	3.84713	0.627641	0.835728	0.208086	20	42417112	R	II		IGR	opensea	IGR-opensea		rs541604626;rs139800052	44;6
cg14228592	0.208082	0.314696	8.71015	9.86656e-11	1.6488e-09	13.2641	0.210655	0.418737	0.208082	8	145639181	R	I	SLC39A4	Body	island	Body-island	chr8:145637965-145639182
cg04912338	0.208073	0.194757	9.74215	4.67267e-12	1.33651e-10	16.3527	0.0907208	0.298794	0.208073	22	26299446	R	II	MYO18B	Body	opensea	Body-opensea
cg04154653	0.208046	0.781572	5.30069	4.67512e-06	1.77296e-05	2.45247	0.677549	0.885596	0.208046	1	1133248	F	I	TTLL10	3'UTR	shore	3'UTR-shore	chr1:1132827-1133218	rs12026794;rs140292943;rs532341063;rs552494217;rs569124997;rs12031928;rs554976890	6;13;14;20;23;25;36
cg26393629	0.207869	0.404402	5.37242	3.71669e-06	1.44704e-05	2.6803	0.300467	0.508337	0.207869	14	21191859	F	II		IGR	island	IGR-island	chr14:21191657-21191860	rs555927862;rs574261240	8;24
cg25620760	0.207809	0.55475	8.93705	4.9895e-11	9.37362e-10	13.9539	0.450845	0.658654	0.207809	3	170202937	R	II	SLC7A14	Body	opensea	Body-opensea		rs543885426	12
cg12296550	0.2078	0.650083	6.78592	3.9709e-08	2.70019e-07	7.21681	0.546183	0.753983	0.2078	6	32728862	R	II	HLA-DQB2	Body	shore	Body-shore	chr6:32729342-32729877	rs551555533	49
cg04551846	0.207793	0.42561	12.2333	5.20387e-15	5.82857e-13	23.2569	0.321713	0.529506	0.207793	6	69677797	F	II	ADGRB3	Body	opensea	Body-opensea
cg11612700	0.207757	0.23822	8.92654	5.14903e-11	9.61484e-10	13.9221	0.134342	0.342099	0.207757	13	112985677	F	I	LINC01044	TSS200	island	TSS200-island	chr13:112984966-112985733	rs368747420;rs115879779;rs191835421;rs527411816;rs9577706	0;10;26;43;47
cg27600938	0.207704	0.151232	5.82706	8.63463e-07	3.97801e-06	4.13366	0.0473801	0.255085	0.207704	10	23478530	R	II		IGR	shelf	IGR-shelf	chr10:23480697-23482455
cg11766577	0.207476	0.795486	6.45908	1.13121e-07	6.70468e-07	6.16646	0.691748	0.899224	0.207476	21	47581405	R	I	C21orf56	Body	island	Body-island	chr21:47580492-47582065	rs200257589	18
cg22475353	0.207463	0.44024	115.984	1.18856e-51	2.19362e-47	106.643	0.336508	0.543971	0.207463	19	54041163	R	I	ZNF331	TSS200	island	TSS200-island	chr19:54040812-54041857	rs559930911	2
cg09035930	0.20742	0.700252	4.49505	5.94688e-05	0.00017101	-0.0593284	0.596542	0.803963	0.20742	12	129282057	R	II	SLC15A4	Body	shore	Body-shore	chr12:129280256-129280486	rs542606416;rs559391183	18;14
cg04876245	0.207348	0.497577	7.66546	2.45373e-09	2.46802e-08	10.0185	0.393903	0.601251	0.207348	1	149148208	F	II		IGR	island	IGR-island	chr1:149148145-149148374
cg02466830	0.207315	0.281989	6.41558	1.30079e-07	7.57116e-07	6.02648	0.178332	0.385647	0.207315	3	98376390	R	I		IGR	island	IGR-island	chr3:98376316-98376542	rs562410043;rs548405114	42;11
cg23656083	0.207273	0.658649	9.45881	1.06535e-11	2.62565e-10	15.5174	0.555013	0.762286	0.207273	6	88757371	R	I	SPACA1	TSS200	island	TSS200-island	chr6:88757292-88757879	rs574905252;rs536122523;rs563738138	41;18;6
cg02820566	0.207101	0.763063	4.86564	1.86331e-05	6.06432e-05	1.08339	0.659513	0.866613	0.207101	7	187254	F	I		IGR	shore	IGR-shore	chr7:186352-186673	rs148327776;rs529428123	30;41
cg23489630	0.207072	0.789562	4.88062	1.77722e-05	5.81445e-05	1.1301	0.686026	0.893098	0.207072	19	44645078	F	II	ZNF234	TSS1500	shore	TSS1500-shore	chr19:44645494-44646069	rs75796618	12
cg01516851	0.206937	0.347719	6.29263	1.93091e-07	1.06832e-06	5.6308	0.244251	0.451188	0.206937	6	28945338	R	I		IGR	opensea	IGR-opensea		rs550025368;rs561929718	43;17
cg26505274	0.206919	0.673779	12.6706	1.71155e-15	2.47123e-13	24.3875	0.57032	0.777239	0.206919	12	121474114	R	II	OASL	Body	opensea	Body-opensea		rs567450426;rs536404123;rs115946609	29;25;11
cg10788694	0.20688	0.639228	13.5776	1.83541e-16	4.29878e-14	26.6585	0.535788	0.742668	0.20688	7	127225940	F	II	GCC1	TSS1500	island	TSS1500-island	chr7:127225200-127225950	rs373790797;rs536861810	8;51
cg16653991	0.206877	0.342835	3.82174	0.000458913	0.00107333	-2.05212	0.239396	0.446274	0.206877	10	123244536	F	II	FGFR2	Body	opensea	Body-opensea		rs192642579;rs558233821;rs578157818;rs3135808;rs560368431	0;1;4;14;48
cg21788897	0.206801	0.165332	5.31785	4.42557e-06	1.68906e-05	2.50693	0.0619315	0.268732	0.206801	8	145639074	R	I	SLC39A4	Body	island	Body-island	chr8:145637965-145639182	rs563557198	10
cg03940650	0.206716	0.509541	5.86409	7.6649e-07	3.58084e-06	4.25254	0.406183	0.612899	0.206716	1	230312724	F	II	GALNT2	Body	opensea	Body-opensea		rs551617120;rs571747202;rs183593156	10;28;33
cg20716515	0.206716	0.36378	8.3607	2.8531e-10	4.01211e-09	12.1906	0.260422	0.467138	0.206716	19	44172263	F	I	PLAUR	Body	shore	Body-shore	chr19:44172916-44173252	rs540503930	45
cg14530513	0.20669	0.278788	9.53532	8.51929e-12	2.1856e-10	15.744	0.175443	0.382133	0.20669	2	86948810	F	II	RMND5A	Body	shore	Body-shore	chr2:86946401-86948451	rs535978626;rs148311361;rs572487582;rs545907006;rs28527279;rs577072056;rs150787612	1;12;14;17;25;31;35
cg18587137	0.206664	0.856389	7.78348	1.69707e-09	1.80499e-08	10.3903	0.753057	0.959721	0.206664	14	103593503	R	I	TNFAIP2	Body	island	Body-island	chr14:103593234-103593923
cg04706123	0.206577	0.783164	14.0441	6.04616e-17	1.79764e-14	27.7883	0.679876	0.886452	0.206577	2	120638824	R	II	PTPN4	Body	opensea	Body-opensea
cg14194263	0.20657	0.318274	12.8947	9.76771e-16	1.59182e-13	24.958	0.214989	0.421559	0.20657	9	136075669	F	I		IGR	island	IGR-island	chr9:136075388-136075701	rs13295207	10
cg05719902	0.206569	0.545661	12.7062	1.56483e-15	2.30998e-13	24.4787	0.442377	0.648946	0.206569	7	138348774	R	II	SVOPL	Body	shore	Body-shore	chr7:138348962-138349444	rs562150173;rs575526787	43;19
cg23106045	0.206492	0.506617	6.7351	4.67135e-08	3.10871e-07	7.05369	0.403371	0.609863	0.206492	1	149162430	F	II		IGR	island	IGR-island	chr1:149162389-149162615	rs587734957;rs587630479	1;8
cg07087293	0.206451	0.1269	10.5318	4.96262e-13	2.18137e-11	18.6271	0.0236746	0.230126	0.206451	16	23313392	R	I	SCNN1B	TSS200	island	TSS200-island	chr16:23313239-23313946	rs187099952	48
cg16885113	0.206302	0.789039	3.26345	0.00227538	0.00454775	-3.58844	0.685888	0.89219	0.206302	6	29648507	F	II		IGR	opensea	IGR-opensea		rs141767002	28
cg14503395	0.206289	0.725363	6.54396	8.61555e-08	5.29139e-07	6.43948	0.622218	0.828507	0.206289	9	126128745	R	I	CRB2	Body	island	Body-island	chr9:126128196-126128757	rs550133416;rs568491931	29;26
cg11376198	0.206166	0.319913	9.11382	2.94609e-11	6.05997e-10	14.4872	0.21683	0.422995	0.206166	1	19600730	F	I	AKR7L	TSS200	island	TSS200-island	chr1:19600249-19600942	rs185918163;rs531655624;rs189720860;rs181862162	1;9;10;27
cg18434912	0.206116	0.708331	3.12061	0.0033674	0.00647863	-3.95982	0.605273	0.811389	0.206116	6	111194786	F	II	AMD1	TSS1500	shore	TSS1500-shore	chr6:111195383-111197576	rs543915626	30
cg00915671	0.206052	0.240444	7.57551	3.25271e-09	3.1389e-08	9.73431	0.137418	0.34347	0.206052	19	55660870	F	II	TNNT1	TSS200	opensea	TSS200-opensea		rs561695955;rs181656474	0;22
cg24434056	0.206014	0.609264	13.0358	6.88299e-16	1.20984e-13	25.314	0.506257	0.71227	0.206014	13	112550360	F	II		IGR	shelf	IGR-shelf	chr13:112547458-112548130	rs531363807;rs149762515	1;38
cg24998527	0.205996	0.506338	8.13693	5.67185e-10	7.13479e-09	11.4964	0.403339	0.609336	0.205996	1	42611607	F	I		IGR	island	IGR-island	chr1:42611485-42611691
cg03600259	0.205967	0.33746	8.83825	6.70925e-11	1.19659e-09	13.6543	0.234476	0.440443	0.205967	6	164052180	F	II		IGR	island	IGR-island	chr6:164051485-164052323	rs533766825	49
cg13861099	0.205766	0.406399	9.84884	3.43506e-12	1.04093e-10	16.6646	0.303516	0.509282	0.205766	2	211368502	R	II	CPS1	Body	opensea	Body-opensea		rs189228485;rs192812734;rs184928775;rs151045100	48;37;28;15
cg18948646	0.205721	0.874149	4.79815	2.30507e-05	7.32942e-05	0.873415	0.771288	0.97701	0.205721	4	83674694	F	II	SCD5	Body	opensea	Body-opensea		rs376448257;rs551060985	0;2
cg10321204	0.20551	0.302928	14.6978	1.32884e-17	5.62826e-15	29.3302	0.200174	0.405683	0.20551	14	106397847	F	II	KIAA0125	Body	opensea	Body-opensea
cg27213238	0.205502	0.535469	10.0214	2.09475e-12	6.96245e-11	17.1661	0.432717	0.63822	0.205502	6	10530035	F	II	GCNT2	Body	opensea	Body-opensea		rs150542637;rs139794913;rs200966417	0;1;30
cg04398451	0.205391	0.802429	8.5114	1.80178e-10	2.72577e-09	12.6551	0.699734	0.905124	0.205391	17	18023971	R	I	MYO15A	Body	island	Body-island	chr17:18022195-18024868
cg25154586	0.205346	0.352427	8.59525	1.39678e-10	2.20225e-09	12.9126	0.249754	0.4551	0.205346	4	175444627	F	II	HPGD	TSS1500	shore	TSS1500-shore	chr4:175443406-175443837
cg17688837	0.205285	0.175092	8.47573	2.00839e-10	2.98627e-09	12.5454	0.0724497	0.277734	0.205285	4	25090665	R	II		IGR	shore	IGR-shore	chr4:25090106-25090510
cg14773178	0.205269	0.444205	6.79126	3.90366e-08	2.66015e-07	7.23396	0.34157	0.546839	0.205269	5	1868261	R	II		IGR	opensea	IGR-opensea		rs540676149	2
cg03695236	0.205196	0.359499	8.00129	8.62448e-10	1.01806e-08	11.0733	0.256901	0.462097	0.205196	7	157369121	R	II	PTPRN2	Body	island	Body-island	chr7:157369120-157369394
cg01538731	0.205181	0.714393	7.44072	4.96899e-09	4.51047e-08	9.30735	0.611802	0.816984	0.205181	16	87757018	F	II	KLHDC4	Body	shelf	Body-shelf	chr16:87754008-87754285	rs530249897;rs548666854;rs184082619	1;33;45
cg18302375	0.205173	0.435578	7.71993	2.06944e-09	2.13548e-08	10.1902	0.332992	0.538165	0.205173	11	6641073	R	II	TPP1	TSS1500	opensea	TSS1500-opensea		rs539088987	22
cg11486821	0.20514	0.402102	6.85896	3.1448e-08	2.20632e-07	7.45109	0.299532	0.504672	0.20514	11	75265714	F	II		IGR	opensea	IGR-opensea		rs7123968;rs543476927;rs557454131	6;44;50
cg00815399	0.205136	0.365848	5.29112	4.82024e-06	1.82189e-05	2.42212	0.26328	0.468416	0.205136	7	158750607	F	II		IGR	shore	IGR-shore	chr7:158750984-158751210	rs117176373;rs140376692;rs563441650	0;17;25
cg08657705	0.205113	0.581807	11.3553	5.2183e-14	3.60135e-12	20.9141	0.479251	0.684364	0.205113	5	30662916	R	II		IGR	opensea	IGR-opensea		rs547204946;rs147994694	14;1
cg11301254	0.205072	0.49247	12.4396	3.0707e-15	3.91237e-13	23.7932	0.389934	0.595006	0.205072	5	40756440	F	II	TTC33	TSS1500	shore	TSS1500-shore	chr5:40755537-40756257	rs560157885;rs527384845;rs552347890	6;12;32
cg05526015	0.204901	0.749838	5.11713	8.39579e-06	2.982e-05	1.87186	0.647388	0.852288	0.204901	6	170553845	F	I		IGR	opensea	IGR-opensea		rs200240887;rs78951380;rs71556023;rs6939406;rs554909896	22;29;30;32;35
cg15214448	0.204883	0.297963	8.8799	5.92088e-11	1.07935e-09	13.7807	0.195521	0.400404	0.204883	17	13506230	R	I	HS3ST3A1	TSS1500	shore	TSS1500-shore	chr17:13503829-13505559	rs1005639	27
cg09066676	0.204852	0.758482	8.40745	2.4733e-10	3.55758e-09	12.3349	0.656056	0.860908	0.204852	16	819526	F	II	MIR662	TSS1500	opensea	TSS1500-opensea		rs138619784;rs370383908;rs112488695;rs372080972	0;1;22;35
cg22010065	0.204845	0.208863	11.1268	9.66384e-14	5.88878e-12	20.2882	0.106441	0.311286	0.204845	19	59085427	F	II	MZF1	TSS1500	shore	TSS1500-shore	chr19:59086697-59087299	rs76582686	34
cg15627136	0.204834	0.604826	8.70544	1.00078e-10	1.66833e-09	13.2497	0.502409	0.707243	0.204834	13	112986635	F	II		IGR	shore	IGR-shore	chr13:112984966-112985733	rs570019757;rs538066923;rs114409612	18;32;35
cg25838818	0.204817	0.205478	4.41274	7.67319e-05	0.000214952	-0.309357	0.103069	0.307886	0.204817	2	108905173	F	II	SULT1C2	5'UTR	opensea	5'UTR-opensea		rs562343448	12
cg10409680	0.204802	0.108128	4.5012	5.83444e-05	0.000168134	-0.0405869	0.00572653	0.210529	0.204802	6	31239320	R	II	HLA-C	Body	island	Body-island	chr6:31238852-31240120	rs540545214;rs9264665;rs41562920;rs9264666;rs41544813;rs17879195;rs7383157;rs544242633	51;43;38;26;25;17;16;9
cg09842314	0.204467	0.270683	5.25899	5.3413e-06	1.99496e-05	2.32025	0.168449	0.372916	0.204467	9	101299351	F	II	GABBR2	Body	opensea	Body-opensea		rs546402678;rs188346329;rs115014563	0;6;48
cg02775129	0.204391	0.296423	10.4945	5.50733e-13	2.3708e-11	18.5214	0.194227	0.398618	0.204391	4	119771670	F	II		IGR	opensea	IGR-opensea		rs554941519;rs113359732;rs554144566	1;11;19
cg09926178	0.204234	0.495124	8.33299	3.10549e-10	4.30536e-09	12.1049	0.393007	0.597241	0.204234	1	229569101	F	II	ACTA1	5'UTR	island	5'UTR-island	chr1:229567206-229570684
cg14958041	0.20417	0.777251	6.02566	4.55749e-07	2.26575e-06	4.77175	0.675166	0.879336	0.20417	9	95675546	R	II		IGR	island	IGR-island	chr9:95675545-95675773	rs539869486	19
cg16387046	0.204165	0.261693	7.76797	1.78118e-09	1.88091e-08	10.3415	0.159611	0.363776	0.204165	12	55248207	F	II	MUCL1	TSS200	opensea	TSS200-opensea		rs574091953;rs569866997	1;16
cg14921437	0.204127	0.26381	5.2164	6.11915e-06	2.25064e-05	2.18538	0.161747	0.365874	0.204127	20	32255988	F	II	NECAB3	Body	island	Body-island	chr20:32254811-32255989	rs536898716	19
cg11091397	0.20412	0.880131	5.0175	1.15227e-05	3.95182e-05	1.55843	0.778071	0.982191	0.20412	8	35979179	F	II		IGR	opensea	IGR-opensea		rs537273510;rs114086333;rs2843912;rs2702507;rs139851424	8;9;22;24;42
cg06053528	0.203995	0.886399	6.13594	3.19605e-07	1.65838e-06	5.12652	0.784402	0.988396	0.203995	1	156047061	R	II	MEX3A	Body	island	Body-island	chr1:156046343-156047384
cg02023728	0.203923	0.632685	8.31142	3.31759e-10	4.55104e-09	12.0381	0.530724	0.734647	0.203923	11	77925099	R	II	USP35	3'UTR	shelf	3'UTR-shelf	chr11:77921113-77921380	rs541355309;rs564437874;rs533402049	46;43;33
cg06657721	0.20392	0.462785	7.04824	1.72081e-08	1.31078e-07	8.05713	0.360825	0.564745	0.20392	6	25027618	R	I		IGR	opensea	IGR-opensea		rs543585194;rs186259511;rs190616412;rs547970813	46;45;42;10
cg22547540	0.203852	0.665036	13.6222	1.64885e-16	3.95597e-14	26.7676	0.56311	0.766963	0.203852	6	32055007	R	II	TNXB	Body	shore	Body-shore	chr6:32055067-32055601	rs182372085;rs187015845;rs377704711	51;36;22
cg13126279	0.203835	0.79622	6.43073	1.23901e-07	7.25443e-07	6.07524	0.694302	0.898137	0.203835	21	47581558	F	I	C21orf56	Body	island	Body-island	chr21:47580492-47582065	rs148543005;rs555420090	17;19
cg08590069	0.203803	0.654464	8.16057	5.27338e-10	6.70934e-09	11.57	0.552563	0.756366	0.203803	8	101118899	F	II	RGS22	TSS1500	shore	TSS1500-shore	chr8:101117922-101118693	rs545499852;rs565269880	10;13
cg23387904	0.203755	0.528424	8.53112	1.69691e-10	2.5944e-09	12.7158	0.426546	0.630301	0.203755	14	97228930	R	II		IGR	opensea	IGR-opensea		rs528262034	23
cg19642077	0.203754	0.868668	4.88722	1.74056e-05	5.70757e-05	1.15069	0.766791	0.970545	0.203754	8	144877434	F	II	SCRIB	ExonBnd	opensea	ExonBnd-opensea		rs144589736;rs200246577;rs548052372;rs559894214	0;15;16;40
cg13348458	0.203743	0.268256	7.11204	1.40508e-08	1.10027e-07	8.26099	0.166385	0.370128	0.203743	6	27569671	F	II		IGR	opensea	IGR-opensea
cg11300809	0.203682	0.439219	11.2776	6.42884e-14	4.25006e-12	20.7022	0.337378	0.54106	0.203682	2	223288637	F	II	SGPP2	TSS1500	shore	TSS1500-shore	chr2:223288922-223290013	rs564248238	15
cg26851661	0.203667	0.440128	6.79707	3.83193e-08	2.61746e-07	7.25259	0.338295	0.541961	0.203667	19	16045708	R	II	CYP4F11	TSS200	opensea	TSS200-opensea		rs555398475;rs116066796;rs564465132	27;19;18
cg14185918	0.203595	0.364166	10.6439	3.63343e-13	1.69726e-11	18.9436	0.262369	0.465964	0.203595	9	110249966	F	I	KLF4	Body	island	Body-island	chr9:110249748-110252660	rs61749200;rs571824051;rs539270836;rs200477740	18;25;47;49
cg10208897	0.20348	0.755093	7.74105	1.93733e-09	2.0202e-08	10.2567	0.653353	0.856833	0.20348	5	178548229	R	I	ADAMTS2	Body	island	Body-island	chr5:178547421-178548701	rs183270135;rs186800326;rs537929778	36;35;26
cg14497223	0.203416	0.492088	8.58574	1.43763e-10	2.25632e-09	12.8834	0.39038	0.593796	0.203416	6	168534096	R	I		IGR	shelf	IGR-shelf	chr6:168529982-168530307	rs545515845;rs554059082;rs572567425;rs117601120	28;23;9;8
cg18649823	0.20334	0.203455	6.8821	2.92096e-08	2.0692e-07	7.52527	0.101785	0.305125	0.20334	19	55660591	R	II	TNNT1	1stExon	opensea	1stExon-opensea		rs535492396;rs147081925;rs555309417	51;1;1
cg10149723	0.203177	0.679174	9.3074	1.66181e-11	3.78892e-10	15.0671	0.577585	0.780762	0.203177	12	130655153	F	II		IGR	opensea	IGR-opensea		rs573034531;rs141198667;rs113977462	0;28;44
cg19261727	0.203132	0.227649	9.73543	4.76427e-12	1.35752e-10	16.333	0.126082	0.329215	0.203132	10	105438068	F	II	SH3PXD2A	Body	opensea	Body-opensea		rs142466220;rs12357919	16;44
cg01597387	0.203131	0.196206	8.53989	1.65233e-10	2.537e-09	12.7427	0.0946407	0.297771	0.203131	14	24458208	R	II	DHRS4L2	1stExon	shore	1stExon-shore	chr14:24457864-24458100	rs548328923;rs2273946;rs143897302;rs372560000;rs148680889;rs147724387;rs538646288	49;48;26;14;10;9;2
cg13207212	0.203097	0.545548	6.23218	2.34516e-07	1.26567e-06	5.43623	0.444	0.647096	0.203097	4	40892564	R	II	APBB2	Body	opensea	Body-opensea		rs569337793;rs140849635	30;23
cg14156797	0.203071	0.543957	5.36071	3.85859e-06	1.49545e-05	2.64308	0.442422	0.645493	0.203071	15	51537082	F	II	CYP19A1	5'UTR	opensea	5'UTR-opensea		rs10851499	45
cg12830684	0.203032	0.669804	11.7607	1.77791e-14	1.53512e-12	22.0081	0.568288	0.77132	0.203032	1	10613540	R	II	PEX14	Body	opensea	Body-opensea		rs10157119;rs142666655	45;11
cg21699894	0.202992	0.221186	12.2694	4.74274e-15	5.42499e-13	23.3513	0.11969	0.322682	0.202992	20	42545443	R	II	TOX2	5'UTR	shore	5'UTR-shore	chr20:42543097-42545137	rs535150823	25
cg23664553	0.202975	0.23833	8.84592	6.55644e-11	1.17422e-09	13.6776	0.136843	0.339817	0.202975	2	131768474	R	II	ARHGEF4	Body	opensea	Body-opensea		rs559382025;rs72998309;rs150512054	37;36;26
cg23206461	0.202926	0.72037	6.44141	1.19724e-07	7.04083e-07	6.10961	0.618907	0.821833	0.202926	1	147782116	F	II		IGR	island	IGR-island	chr1:147782066-147782473
cg00250645	0.202771	0.574946	8.27592	3.69905e-10	4.98848e-09	11.9282	0.473561	0.676332	0.202771	8	72534391	R	II		IGR	opensea	IGR-opensea		rs188823109;rs116133976	2;1
cg09332180	0.202675	0.635209	8.20949	4.53623e-10	5.92107e-09	11.7221	0.533872	0.736547	0.202675	19	55661387	R	II	TNNT1	TSS1500	opensea	TSS1500-opensea		rs191635978;rs181787125;rs3842419	51;28;7
cg25858657	0.202577	0.645154	11.6951	2.11352e-14	1.75728e-12	21.8324	0.543866	0.746443	0.202577	3	70157409	R	II		IGR	opensea	IGR-opensea
cg25317025	0.202515	0.492833	3.35525	0.00176144	0.00361038	-3.34474	0.391575	0.59409	0.202515	18	47019823	R	II	RPL17	TSS1500	shore	TSS1500-shore	chr18:47018434-47018948	rs538805256;rs558902536;rs144169341	31;29;23
cg07891179	0.202511	0.363384	10.1401	1.49423e-12	5.30671e-11	17.5088	0.262129	0.46464	0.202511	7	29923883	R	II	WIPF3	Body	island	Body-island	chr7:29923882-29924264	rs138069702	19
cg19409174	0.202356	0.728921	8.89867	5.59706e-11	1.03057e-09	13.8377	0.627743	0.830099	0.202356	4	7635247	F	II	SORCS2	Body	opensea	Body-opensea		rs540411601;rs555319055;rs75516484;rs111768271;rs544728690;rs562837653	1;8;25;28;33;44
cg07582825	0.202253	0.766887	11.8416	1.43806e-14	1.29358e-12	22.2237	0.66576	0.868014	0.202253	3	152769889	R	II		IGR	opensea	IGR-opensea		rs539706085;rs140503577	45;10
cg19421526	0.202237	0.19653	7.79262	1.64941e-09	1.76187e-08	10.419	0.0954112	0.297648	0.202237	10	99734513	F	II	CRTAC1	Body	opensea	Body-opensea
cg08911368	0.202069	0.219341	6.44991	1.165e-07	6.87511e-07	6.13696	0.118306	0.320375	0.202069	8	11471085	R	I		IGR	island	IGR-island	chr8:11471014-11471249
cg18735015	0.202042	0.520225	10.6597	3.47715e-13	1.6369e-11	18.9882	0.419204	0.621246	0.202042	10	105428506	R	II	SH3PXD2A	Body	island	Body-island	chr10:105428505-105428713	rs532378420;rs200905891;rs553118583;rs552204391	40;29;26;16
cg01672042	0.201865	0.640146	11.3111	5.87627e-14	3.95813e-12	20.7935	0.539214	0.741078	0.201865	16	49623820	F	II	ZNF423	Body	opensea	Body-opensea		rs548823344;rs559263299;rs528069133;rs551384570	1;9;16;27
cg11737298	0.201641	0.393163	10.285	9.91375e-13	3.81423e-11	17.925	0.292343	0.493983	0.201641	11	132217395	F	II		IGR	opensea	IGR-opensea		rs573197199	19
cg22324939	0.201558	0.256683	9.50946	9.18731e-12	2.32379e-10	15.6675	0.155904	0.357462	0.201558	4	46126346	R	II	GABRG1	TSS1500	opensea	TSS1500-opensea		rs563350609;rs530987511	50;2
cg18111500	0.201516	0.253576	7.30981	7.50989e-09	6.42437e-08	8.89143	0.152818	0.354334	0.201516	14	61655727	F	II		IGR	opensea	IGR-opensea		rs111410012	4
cg27010141	0.201341	0.287986	3.42299	0.00145536	0.00303972	-3.1625	0.187316	0.388657	0.201341	22	43259569	F	II		IGR	opensea	IGR-opensea		rs116478396;rs138875468;rs372336579	12;27;46
cg01121071	0.201312	0.565938	13.3216	3.41255e-16	7.03179e-14	26.0276	0.465282	0.666594	0.201312	8	144690705	R	II	PYCRL	Body	shore	Body-shore	chr8:144691400-144692269	rs189930517	35
cg15837280	0.201191	0.290334	4.84327	1.99961e-05	6.45662e-05	1.01369	0.189739	0.39093	0.201191	5	135415258	R	II		IGR	island	IGR-island	chr5:135415069-135415307	rs534061156	8
cg23053921	0.201174	0.748309	9.88771	3.07197e-12	9.50683e-11	16.7779	0.647723	0.848896	0.201174	20	55563274	R	II		IGR	opensea	IGR-opensea		rs531155944	26
cg00492979	0.201137	0.512237	10.9949	1.38331e-13	7.86156e-12	19.924	0.411669	0.612806	0.201137	10	105428385	F	II	SH3PXD2A	Body	shore	Body-shore	chr10:105428505-105428713	rs200454434;rs149386041;rs201923565;rs560078713	1;21;30;39
cg10875753	0.201129	0.667028	10.109	1.63233e-12	5.69446e-11	17.4191	0.566464	0.767592	0.201129	4	3733842	R	II		IGR	opensea	IGR-opensea		rs190611506	1
cg03643149	0.200817	0.53106	84.2878	3.37267e-46	5.79034e-42	95.1503	0.430651	0.631469	0.200817	19	54041519	R	I	ZNF331	TSS1500	island	TSS1500-island	chr19:54040812-54041857	rs78844064;rs543025203;rs116964125;rs528346333;rs185947297	41;40;29;17;10
cg19637330	0.200773	0.590909	4.5228	5.45573e-05	0.000158314	0.0253185	0.490522	0.691296	0.200773	1	19110922	R	I		IGR	island	IGR-island	chr1:19110720-19110932	rs554232081;rs572540981;rs546017432	48;46;1
cg18105675	0.200748	0.698944	7.9383	1.04841e-09	1.2007e-08	10.8762	0.59857	0.799318	0.200748	2	3642400	F	II	COLEC11	TSS1500	shore	TSS1500-shore	chr2:3642547-3642751	rs568572572;rs182929289;rs556613305	1;2;12
cg23682160	0.200706	0.145573	11.147	9.14872e-14	5.63757e-12	20.3439	0.0452198	0.245926	0.200706	1	41446243	F	II	CTPS1	5'UTR	shore	5'UTR-shore	chr1:41444870-41446116	rs541978496;rs74068292	13;45
cg17050756	0.200681	0.488619	8.53513	1.67637e-10	2.56816e-09	12.7281	0.388279	0.58896	0.200681	6	21771976	F	II	FLJ22536	Body	opensea	Body-opensea		rs4710984;rs4710985	14;19
cg15319693	0.20052	0.629322	5.71249	1.24813e-06	5.50957e-06	3.76622	0.529062	0.729582	0.20052	4	185283811	F	II		IGR	opensea	IGR-opensea		rs553360877;rs73874613	1;16
cg09363586	0.200483	0.531864	8.34837	2.96271e-10	4.14007e-09	12.1525	0.431622	0.632105	0.200483	14	78996548	R	II	NRXN3	5'UTR	opensea	5'UTR-opensea		rs149313392	1
cg22850128	0.200361	0.721971	5.91144	6.58181e-07	3.13058e-06	4.40462	0.621791	0.822152	0.200361	1	68654112	F	II	GPR177	Body	opensea	Body-opensea		rs551848298;rs111530492;rs551001108;rs539580245;rs184186382	0;1;5;6;49
cg08712702	0.200355	0.739252	9.92242	2.78067e-12	8.78056e-11	16.8789	0.639075	0.83943	0.200355	19	29051914	R	II	LOC100420587	Body	opensea	Body-opensea		rs531296335	26
cg12705989	0.199933	0.639095	11.8319	1.47486e-14	1.31928e-12	22.1981	0.539129	0.739061	0.199933	20	55583586	F	II		IGR	opensea	IGR-opensea		rs73175907	45
cg01238435	0.199915	0.429022	9.49528	9.57584e-12	2.40387e-10	15.6255	0.329064	0.528979	0.199915	5	141595696	R	II		IGR	opensea	IGR-opensea		rs545299747;rs565278191;rs536530283	44;43;0
cg25953417	0.199879	0.408595	11.8929	1.25739e-14	1.16557e-12	22.3602	0.308655	0.508534	0.199879	6	30690712	R	II	TUBB	Body	shore	Body-shore	chr6:30688624-30689530
cg00188351	0.199826	0.599573	17.5684	2.89265e-20	4.57276e-17	35.5697	0.499659	0.699486	0.199826	15	28604638	R	II		IGR	opensea	IGR-opensea		rs4035940	23
cg21812470	0.199788	0.345523	4.54514	5.08962e-05	0.000148832	0.0935573	0.24563	0.445417	0.199788	4	48015021	F	II	CNGA1	TSS200	shelf	TSS200-shelf	chr4:48018490-48019381	rs3113881;rs185014074;rs541158819;rs559830006	14;19;21;42
cg13358761	0.199761	0.366902	10.3533	8.18023e-13	3.26697e-11	18.12	0.267022	0.466783	0.199761	3	109056802	R	II	DPPA4	TSS1500	opensea	TSS1500-opensea		rs144928572;rs531562009	39;17
cg11935287	0.199751	0.345962	7.39022	5.82618e-09	5.16447e-08	9.14706	0.246087	0.445838	0.199751	9	4138322	R	II	GLIS3	5'UTR	opensea	5'UTR-opensea		rs529687776;rs549498435	15;1
cg25769590	0.199669	0.802966	7.05586	1.67963e-08	1.28411e-07	8.08149	0.703131	0.9028	0.199669	7	158789503	R	II		IGR	island	IGR-island	chr7:158789486-158790019	rs532542827;rs552594005;rs185347347	39;28;19
cg03502767	0.199658	0.204671	7.73351	1.98345e-09	2.06061e-08	10.233	0.104843	0.3045	0.199658	1	108023486	F	II	NTNG1	3'UTR	shore	3'UTR-shore	chr1:108023232-108023442
cg18034978	0.199628	0.495638	25.6463	3.11088e-26	2.41746e-22	49.5456	0.395824	0.595453	0.199628	1	179479373	R	II	AXDND1	Body	opensea	Body-opensea
cg19781462	0.19955	0.111349	6.93809	2.44343e-08	1.77388e-07	7.70466	0.0115741	0.211124	0.19955	12	124744261	R	II		IGR	opensea	IGR-opensea		rs137900319;rs568072151	31;1
cg12342675	0.199507	0.665947	4.64638	3.71125e-05	0.000112116	0.404143	0.566193	0.7657	0.199507	10	60411127	F	II	BICC1	Body	opensea	Body-opensea		rs117650818;rs181502469;rs77364045	4;17;46
cg23356884	0.199502	0.757953	14.8969	8.45537e-18	3.99623e-15	29.7903	0.658202	0.857704	0.199502	2	174328120	R	II		IGR	opensea	IGR-opensea		rs148068272	1
cg02105458	0.199318	0.318768	7.10659	1.42963e-08	1.1166e-07	8.24357	0.219109	0.418427	0.199318	15	93653048	F	II		IGR	island	IGR-island	chr15:93652755-93653049
cg00564737	0.199274	0.374972	10.9111	1.73947e-13	9.40151e-12	19.6913	0.275335	0.474609	0.199274	1	196847182	R	I		IGR	island	IGR-island	chr1:196847158-196847418	rs571809623	18
cg05703053	0.199179	0.340112	6.25107	2.2069e-07	1.19973e-06	5.49705	0.240522	0.439701	0.199179	2	169769616	F	II		IGR	opensea	IGR-opensea		rs544877769	14
cg14179326	0.19908	0.247243	10.1221	1.57247e-12	5.52975e-11	17.457	0.147703	0.346784	0.19908	20	62259593	R	II	GMEB2	TSS1500	shore	TSS1500-shore	chr20:62257589-62259476
cg05277096	0.199047	0.426077	10.4556	6.13992e-13	2.58763e-11	18.4111	0.326554	0.5256	0.199047	3	73672998	R	II	PDZRN3	Body	shore	Body-shore	chr3:73673230-73674375	rs13321679	12
cg21692434	0.198943	0.653897	12.3124	4.24766e-15	4.99411e-13	23.4633	0.554425	0.753368	0.198943	1	162219640	F	II	NOS1AP	Body	opensea	Body-opensea		rs535013471;rs139814159;rs571596056	5;42;43
cg18269963	0.198882	0.429004	7.20918	1.03255e-08	8.43699e-08	8.57095	0.329563	0.528444	0.198882	4	174436918	R	II		IGR	shore	IGR-shore	chr4:174437914-174438346	rs571312763;rs183973773	50;45
cg00021855	0.198874	0.67047	10.4844	5.66457e-13	2.42481e-11	18.4929	0.571032	0.769907	0.198874	8	144690956	F	II	PYCRL	Body	shore	Body-shore	chr8:144691400-144692269	rs80035629	22
cg03185704	0.198873	0.301752	5.65297	1.51124e-06	6.5249e-06	3.57561	0.202315	0.401188	0.198873	7	150020125	F	II	LRRC61	TSS200	island	TSS200-island	chr7:150019950-150020752	rs576789963	5
cg09330192	0.198852	0.589558	6.48042	1.05634e-07	6.31597e-07	6.23511	0.490132	0.688984	0.198852	5	115296978	R	II	LVRN	TSS1500	shore	TSS1500-shore	chr5:115298350-115299137	rs7704899;rs12516208;rs559433025;rs181689935	40;35;27;5
cg25226285	0.198792	0.653994	9.6414	6.25649e-12	1.69703e-10	16.0568	0.554599	0.75339	0.198792	13	31480136	R	II	MEDAG	TSS200	shore	TSS200-shore	chr13:31480272-31481105	rs544470619	2
cg15681295	0.198787	0.618034	8.21531	4.45582e-10	5.83447e-09	11.7401	0.51864	0.717427	0.198787	10	134778286	R	II	LINC01168	TSS1500	shore	TSS1500-shore	chr10:134778683-134779073	rs185325411;rs553093668;rs566352189	40;5;1
cg01933073	0.198734	0.540633	7.69468	2.2394e-09	2.28423e-08	10.1106	0.441266	0.64	0.198734	4	186732942	F	II	SORBS2	5'UTR	opensea	5'UTR-opensea		rs566839850	49
cg16728181	0.198729	0.857934	5.1586	7.35729e-06	2.65191e-05	2.00269	0.758569	0.957298	0.198729	8	1141614	F	II		IGR	shelf	IGR-shelf	chr8:1137207-1138672	rs79391994;rs10046607;rs140991259	8;26;34
cg09983885	0.198718	0.336733	11.1929	8.07885e-14	5.10619e-12	20.4702	0.237374	0.436092	0.198718	11	4415245	F	II	TRIM21	TSS1500	opensea	TSS1500-opensea		rs191306452;rs10767979	1;21
cg02713960	0.198701	0.247397	11.365	5.08483e-14	3.52738e-12	20.9405	0.148047	0.346748	0.198701	16	746048	R	II	FBXL16	Body	shore	Body-shore	chr16:743924-745943	rs112597043;rs187006034;rs543964492;rs538668302	39;29;19;6
cg01101677	0.198673	0.876771	9.93789	2.66005e-12	8.47178e-11	16.9239	0.777434	0.976108	0.198673	2	44313980	R	II		IGR	shore	IGR-shore	chr2:44314288-44314564	rs571191587;rs12612923;rs577853085;rs140400061	21;18;4;1
cg01993818	0.198662	0.745203	10.0641	1.85462e-12	6.29758e-11	17.2896	0.645872	0.844534	0.198662	14	34270437	R	I	NPAS3	3'UTR	island	3'UTR-island	chr14:34268946-34270438	rs565314182;rs532528411;rs149071153	32;24;18
cg01781617	0.198653	0.339925	7.50888	4.00976e-09	3.75461e-08	9.52345	0.240599	0.439251	0.198653	17	60216199	R	I		IGR	island	IGR-island	chr17:60214775-60216785	rs569921378;rs535759234;rs548990684	46;32;19
cg20761965	0.198645	0.385143	13.0515	6.62112e-16	1.17134e-13	25.3534	0.28582	0.484465	0.198645	8	136737623	R	II		IGR	opensea	IGR-opensea		rs572961620;rs4074935	50;30
cg12601575	0.198528	0.526259	9.4623	1.05455e-11	2.60398e-10	15.5278	0.426995	0.625523	0.198528	16	5039928	R	II	SEC14L5	Body	shore	Body-shore	chr16:5038074-5038331	rs546714875	1
cg22999099	0.198363	0.834133	5.75273	1.09666e-06	4.91232e-06	3.8952	0.734952	0.933315	0.198363	2	242509709	R	I	BOK	Body	opensea	Body-opensea		rs375947780;rs538077295;rs138737081;rs147943274;rs199967975;rs553613549	48;45;24;18;16;1
cg04070007	0.198265	0.282494	11.5439	3.15379e-14	2.41684e-12	21.4257	0.183362	0.381627	0.198265	10	11218007	F	II	CELF2	Body	opensea	Body-opensea		rs191119088	11
cg06699195	0.198253	0.675649	8.69155	1.04367e-10	1.72773e-09	13.2073	0.576523	0.774775	0.198253	2	863889	F	II		IGR	shore	IGR-shore	chr2:863930-865091	rs575239047;rs555597103	12;43
cg02780130	0.198245	0.355425	5.94613	5.88657e-07	2.83798e-06	4.51609	0.256302	0.454548	0.198245	12	312753	F	I	LOC101929384	TSS200	island	TSS200-island	chr12:312591-313331	rs566896181	1
cg18865445	0.19821	0.482048	7.07812	1.56494e-08	1.20778e-07	8.15261	0.382943	0.581153	0.19821	13	110522265	F	I		IGR	island	IGR-island	chr13:110521979-110522266	rs567846082;rs536636541;rs9583432	15;35;51
cg19672751	0.198186	0.737026	6.58851	7.46895e-08	4.67402e-07	6.58272	0.637933	0.836119	0.198186	12	78153763	F	II		IGR	opensea	IGR-opensea		rs186407925;rs149480621;rs551030291	0;1;1
cg18066598	0.198184	0.727228	11.5386	3.19844e-14	2.4431e-12	21.4114	0.628136	0.82632	0.198184	8	64992450	R	II		IGR	opensea	IGR-opensea
cg25439807	0.19818	0.255239	5.92638	6.2729e-07	3.00179e-06	4.45261	0.156149	0.354329	0.19818	18	3771151	R	II	DLGAP1	Body	shore	Body-shore	chr18:3771354-3771571	rs537180305	25
cg21556178	0.198143	0.640591	6.20553	2.55498e-07	1.36331e-06	5.35048	0.541519	0.739662	0.198143	17	80708336	R	II	FN3K	Body	island	Body-island	chr17:80708192-80708528	rs200018029	50
cg10578777	0.1981	0.759779	5.10906	8.61411e-06	3.05079e-05	1.84643	0.660729	0.858829	0.1981	12	7781093	F	I		IGR	island	IGR-island	chr12:7781003-7781248
cg02925049	0.198065	0.316669	9.57193	7.65713e-12	2.00057e-10	15.8521	0.217637	0.415702	0.198065	8	127568854	F	I	FAM84B	Body	island	Body-island	chr8:127568676-127570873	rs148176598	3
cg16714791	0.198011	0.538601	8.38402	2.65675e-10	3.77948e-09	12.2626	0.439596	0.637607	0.198011	5	7870206	F	II	MTRR	5'UTR	shore	5'UTR-shore	chr5:7868863-7869840	rs186623207;rs548133475;rs567989799	26;41;49
cg04546999	0.197957	0.848986	5.37206	3.7209e-06	1.44844e-05	2.67918	0.750008	0.947965	0.197957	1	152956429	R	II	SPRR1A	TSS200	opensea	TSS200-opensea		rs1611753;rs544355084;rs1611754;rs1611755	50;45;16;11
cg14073986	0.197924	0.111119	5.40183	3.38262e-06	1.33096e-05	2.77389	0.0121565	0.210081	0.197924	20	57617431	R	II	SLMO2	Body	island	Body-island	chr20:57617430-57618222	rs575416153	32
cg19913551	0.197915	0.573622	10.6634	3.44184e-13	1.6239e-11	18.9985	0.474665	0.67258	0.197915	19	3806615	R	II	ZFR2	Body	shore	Body-shore	chr19:3805859-3806172	rs375773376;rs544136317	45;44
cg07678448	0.197912	0.575671	6.71111	5.04394e-08	3.32338e-07	6.97665	0.476715	0.674627	0.197912	10	45731454	R	II		IGR	opensea	IGR-opensea		rs185081344;rs573972245;rs187894329;rs150329526	27;16;2;1
cg05662444	0.197826	0.444239	4.67105	3.43558e-05	0.00010465	0.48012	0.345326	0.543152	0.197826	5	154026397	R	II		IGR	shore	IGR-shore	chr5:154026818-154027257	rs538054787	24
cg14236062	0.197802	0.178473	10.9241	1.67862e-13	9.14966e-12	19.7275	0.0795719	0.277374	0.197802	18	60119693	F	II		IGR	opensea	IGR-opensea		rs75879025;rs60426222	0;32
cg14464052	0.197793	0.376776	9.69075	5.42201e-12	1.50701e-10	16.2019	0.277879	0.475672	0.197793	2	237173071	R	II	ASB18	TSS200	opensea	TSS200-opensea		rs199949640;rs142164329;rs146737753	37;36;12
cg04751558	0.197749	0.164193	8.13942	5.62846e-10	7.08892e-09	11.5042	0.0653186	0.263068	0.197749	10	131927401	R	II		IGR	island	IGR-island	chr10:131927304-131927519	rs568547749;rs533892285	45;43
cg02090877	0.197747	0.489695	6.82222	3.53611e-08	2.44123e-07	7.33328	0.390821	0.588568	0.197747	6	8482345	R	II	LOC100506207	Body	opensea	Body-opensea		rs537425593	35
cg20765408	0.197706	0.181433	9.87364	3.19869e-12	9.83592e-11	16.7369	0.0825802	0.280286	0.197706	13	25085669	F	II	PARP4	5'UTR	shore	5'UTR-shore	chr13:25086522-25087067
cg10983929	0.197643	0.669834	6.14557	3.09856e-07	1.61402e-06	5.1575	0.571013	0.768655	0.197643	12	8380001	R	II	FAM90A1	5'UTR	opensea	5'UTR-opensea		rs2953218	36
cg00363045	0.197571	0.561496	7.83568	1.44231e-09	1.5728e-08	10.5544	0.462711	0.660281	0.197571	13	28611746	R	II	FLT3	Body	opensea	Body-opensea		rs2491235;rs7990001;rs115540379;rs2491236	38;29;20;10
cg20451566	0.197562	0.582818	20.5654	1.04827e-22	4.09459e-19	41.2893	0.484037	0.6816	0.197562	12	54867454	R	I	GTSF1	TSS200	opensea	TSS200-opensea		rs183768306	28
cg22742493	0.197377	0.559843	6.56043	8.17246e-08	5.05535e-07	6.49243	0.461154	0.658531	0.197377	3	39418645	R	II		IGR	opensea	IGR-opensea		rs138101755	2
cg05950140	0.19737	0.361379	11.7523	1.81784e-14	1.55993e-12	21.9856	0.262694	0.460064	0.19737	15	95287018	F	II		IGR	opensea	IGR-opensea		rs185700473;rs556796740;rs191040136;rs881913;rs555504816	1;11;22;32;47
cg05783139	0.197332	0.174621	7.3309	7.02585e-09	6.06605e-08	8.95851	0.0759545	0.273287	0.197332	2	198650985	R	I	BOLL	TSS200	island	TSS200-island	chr2:198649751-198651599	rs190217502	6
cg19331221	0.197286	0.211528	16.6222	1.99692e-19	2.13964e-16	33.603	0.112886	0.310171	0.197286	15	90728027	R	I	SEMA4B	TSS200	island	TSS200-island	chr15:90727879-90728570
cg02314692	0.197242	0.486846	7.81231	1.55121e-09	1.67367e-08	10.4809	0.388225	0.585467	0.197242	19	7868075	F	II		IGR	opensea	IGR-opensea		rs547940145;rs188524236	0;17
cg11431402	0.197228	0.59009	9.57427	7.60523e-12	1.9894e-10	15.859	0.491476	0.688705	0.197228	9	126135408	R	II	CRB2	Body	island	Body-island	chr9:126135407-126136193	rs368809598;rs538919470	32;2
cg23118561	0.197133	0.666732	4.50905	5.69388e-05	0.000164497	-0.0166419	0.568165	0.765299	0.197133	13	51565237	F	I		IGR	opensea	IGR-opensea
cg21393408	0.197091	0.101648	114.432	2.02066e-51	3.63839e-47	106.174	0.00310256	0.200193	0.197091	2	242254659	F	I	SEPT2	1stExon	island	1stExon-island	chr2:242254299-242256026	rs542836022;rs16842495	18;39
cg20016673	0.197026	0.3284	8.57974	1.46403e-10	2.29086e-09	12.865	0.229887	0.426913	0.197026	1	108023366	R	I	NTNG1	Body	island	Body-island	chr1:108023232-108023442	rs183342709;rs201187016	43;34
cg19759522	0.196947	0.624243	8.80084	7.5076e-11	1.3135e-09	13.5405	0.52577	0.722717	0.196947	10	25744998	R	II	GPR158	Body	opensea	Body-opensea		rs77280332;rs538321717;rs139717978	46;32;8
cg07895657	0.196944	0.613021	8.21981	4.39465e-10	5.76623e-09	11.7541	0.514549	0.711493	0.196944	22	50616420	F	II	PANX2	Body	island	Body-island	chr22:50615278-50617900
cg18464137	0.196882	0.188042	12.8522	1.08576e-15	1.73009e-13	24.8504	0.0896007	0.286483	0.196882	7	83278504	R	II	SEMA3E	TSS200	opensea	TSS200-opensea		rs562936485	43
cg23302570	0.196876	0.575711	6.6983	5.25495e-08	3.44455e-07	6.93551	0.477273	0.674149	0.196876	2	139538601	R	I	NXPH2	TSS1500	island	TSS1500-island	chr2:139537692-139538650	rs533128303;rs546401406	7;2
cg02300840	0.196787	0.370225	6.8055	3.73013e-08	2.55707e-07	7.27963	0.271832	0.468619	0.196787	9	23829435	F	II		IGR	opensea	IGR-opensea
cg09841842	0.196783	0.372324	6.39986	1.36812e-07	7.91082e-07	5.97591	0.273932	0.470715	0.196783	14	51974848	F	I	FRMD6	5'UTR	opensea	5'UTR-opensea		rs559020656;rs575614748;rs182434151	1;6;18
cg16810339	0.196718	0.588518	11.6879	2.15424e-14	1.7859e-12	21.813	0.490158	0.686877	0.196718	12	21099804	F	II		IGR	opensea	IGR-opensea		rs186320108;rs572959252;rs115252922	19;35;37
cg23916104	0.196694	0.716803	6.57968	7.68322e-08	4.79089e-07	6.55435	0.618456	0.815151	0.196694	11	7110083	F	II	RBMXL2	TSS200	shore	TSS200-shore	chr11:7110132-7111376	rs73393636;rs569372039	3;51
cg14476700	0.19668	0.245256	9.17694	2.4431e-11	5.19275e-10	14.6768	0.146916	0.343596	0.19668	4	46126261	F	II	GABRG1	TSS200	opensea	TSS200-opensea		rs368537484;rs563350609	14;37
cg18862597	0.196653	0.847561	9.96262	2.4782e-12	7.98009e-11	16.9957	0.749234	0.945887	0.196653	1	17265457	R	I	CROCC	Body	opensea	Body-opensea		rs542622166;rs143408534;rs114323849;rs145341541;rs111489117;rs145995946;rs373070567	49;46;43;32;29;14;2
cg07333305	0.196623	0.353389	9.79914	3.96372e-12	1.16993e-10	16.5195	0.255078	0.4517	0.196623	20	52029943	R	II	TSHZ2	3'UTR	opensea	3'UTR-opensea		rs577335112;rs75187505;rs556707703	43;20;11
cg25319279	0.196456	0.824742	7.0017	1.99541e-08	1.49011e-07	7.90826	0.726514	0.92297	0.196456	11	5960081	R	II		IGR	opensea	IGR-opensea		rs7946713;rs567521910	47;43
cg11964823	0.196419	0.357515	8.89897	5.59205e-11	1.02991e-09	13.8386	0.259305	0.455725	0.196419	6	31466726	R	I	MICB	Body	shore	Body-shore	chr6:31465460-31466188	rs532344907;rs547668308	23;1
cg16927164	0.196346	0.45143	7.14525	1.26453e-08	1.00467e-07	8.36702	0.353257	0.549603	0.196346	6	27271440	F	II		IGR	opensea	IGR-opensea		rs559555992;rs528272483;rs141315873	13;30;34
cg17069396	0.196321	0.234749	12.4814	2.76055e-15	3.59999e-13	23.9015	0.136588	0.332909	0.196321	20	2731102	F	I	EBF4	Body	island	Body-island	chr20:2731063-2731395	rs534797709;rs552957718	3;8
cg14585513	0.196295	0.814044	6.33752	1.67147e-07	9.4142e-07	5.77529	0.715896	0.912192	0.196295	6	26254060	R	II		IGR	shore	IGR-shore	chr6:26251898-26252233	rs555028146;rs115617697;rs373822063	16;10;1
cg24891434	0.196289	0.367284	12.0383	8.60926e-15	8.62728e-13	22.7452	0.269139	0.465428	0.196289	11	69934031	R	I	ANO1	Body	island	Body-island	chr11:69933919-69934209	rs369009893;rs567660905;rs201150364	41;8;1
cg01495995	0.196281	0.6399	7.95289	1.002e-09	1.15522e-08	10.9219	0.541759	0.738041	0.196281	16	86355413	F	II		IGR	opensea	IGR-opensea		rs554547465;rs76856949;rs145543123	3;32;33
cg26261627	0.19628	0.33131	12.3444	3.91431e-15	4.68272e-13	23.5464	0.23317	0.429449	0.19628	2	31806173	F	I	SRD5A2	TSS200	island	TSS200-island	chr2:31805293-31806403	rs533123428	10
cg03900072	0.196228	0.677839	13.3061	3.54401e-16	7.23545e-14	25.9892	0.579725	0.775953	0.196228	20	30060822	R	II	DEFB124	TSS200	shelf	TSS200-shelf	chr20:30062969-30063281	rs201742635	1
cg25034424	0.196167	0.852091	6.75237	4.42034e-08	2.96287e-07	7.10914	0.754007	0.950174	0.196167	4	1513089	R	I		IGR	shore	IGR-shore	chr4:1514184-1514520	rs372758295;rs528129206	44;2
cg24686497	0.196012	0.131365	5.09032	9.14321e-06	3.21715e-05	1.78739	0.0333592	0.229371	0.196012	10	13481944	F	II	BEND7	Body	opensea	Body-opensea		rs118149981;rs182819775	14;22
cg15974673	0.195823	0.195595	7.83647	1.43877e-09	1.56964e-08	10.5569	0.0976835	0.293507	0.195823	19	7926970	F	I	EVI5L	Body	island	Body-island	chr19:7926590-7928752	rs548108479;rs568215876	0;4
cg09479564	0.195812	0.682983	11.5653	2.97955e-14	2.30981e-12	21.4835	0.585077	0.780889	0.195812	4	25301710	F	II		IGR	opensea	IGR-opensea		rs529337240	0
cg06771126	0.195787	0.412087	7.42375	5.24187e-09	4.71913e-08	9.2535	0.314194	0.50998	0.195787	4	57547699	R	II	HOPX	5'UTR	opensea	5'UTR-opensea		rs545772476	16
cg05871254	0.195705	0.62428	7.75291	1.86692e-09	1.95772e-08	10.2941	0.526427	0.722132	0.195705	17	14213225	F	II	HS3ST3B1	Body	shore	Body-shore	chr17:14212363-14212788	rs147418790;rs564701068	19;45
cg17275905	0.195598	0.520497	10.9555	1.54042e-13	8.55879e-12	19.8147	0.422698	0.618296	0.195598	6	98490396	F	II		IGR	opensea	IGR-opensea		rs540074656	23
cg18634852	0.195561	0.450881	7.66038	2.49306e-09	2.50202e-08	10.0024	0.3531	0.548662	0.195561	4	12799379	F	II		IGR	opensea	IGR-opensea		rs553446595;rs573273352;rs28575365	0;13;44
cg02358323	0.195412	0.754974	9.62624	6.53805e-12	1.75957e-10	16.0122	0.657268	0.85268	0.195412	11	44541718	F	II		IGR	island	IGR-island	chr11:44541537-44541956	rs376259467	30
cg03152428	0.195384	0.810429	9.0888	3.17347e-11	6.4474e-10	14.412	0.712737	0.908121	0.195384	21	46850691	F	II	COL18A1	Body	island	Body-island	chr21:46850573-46850841	rs139121785	9
cg02837825	0.195378	0.313922	8.66297	1.13783e-10	1.85663e-09	13.1199	0.216232	0.411611	0.195378	6	9607150	R	II		IGR	opensea	IGR-opensea		rs554147804;rs572303660;rs190964232	23;20;4
cg01511231	0.19536	0.408094	10.0154	2.1308e-12	7.05751e-11	17.1488	0.310415	0.505774	0.19536	1	1109676	F	II	TTLL10	5'UTR	island	5'UTR-island	chr1:1109314-1110145	rs74045199;rs186001005	0;1
cg26057976	0.195302	0.322264	9.35923	1.42674e-11	3.34045e-10	15.2215	0.224613	0.419914	0.195302	20	37037427	F	II		IGR	opensea	IGR-opensea		rs372774781	11
cg06928246	0.195175	0.690562	10.997	1.37524e-13	7.82654e-12	19.9299	0.592974	0.788149	0.195175	1	227974645	R	II		IGR	island	IGR-island	chr1:227974428-227974827	rs557108192;rs568968458;rs539140829	45;32;23
cg02148426	0.195151	0.273303	9.57098	7.67834e-12	2.0042e-10	15.8493	0.175728	0.370879	0.195151	7	32801268	R	II		IGR	shore	IGR-shore	chr7:32801484-32801972	rs112848048	41
cg23155853	0.1951	0.754773	9.27013	1.85481e-11	4.14005e-10	14.9558	0.657223	0.852322	0.1951	2	10930911	R	II	PDIA6	Body	opensea	Body-opensea		rs149768142;rs4807;rs145487229	43;10;2
cg21680327	0.194999	0.458669	9.57905	7.5001e-12	1.96732e-10	15.8731	0.361169	0.556168	0.194999	1	36108225	R	I	PSMB2	TSS1500	shore	TSS1500-shore	chr1:36106969-36107261	rs139253035	47
cg02873315	0.194975	0.630605	8.05928	7.20793e-10	8.75053e-09	11.2544	0.533118	0.728092	0.194975	10	131927449	F	I		IGR	island	IGR-island	chr10:131927304-131927519	rs556779615;rs576751639;rs140681299	4;25;35
cg10824582	0.194971	0.832585	29.1056	2.68829e-28	2.6819e-24	54.365	0.735099	0.93007	0.194971	11	116855630	R	II	SIK3	Body	opensea	Body-opensea		rs145124425	1
cg20839206	0.194956	0.317054	11.1984	7.96043e-14	5.04267e-12	20.4852	0.219576	0.414531	0.194956	6	28584121	F	I		IGR	island	IGR-island	chr6:28583934-28584289
cg13806095	0.194924	0.367745	7.90117	1.17653e-09	1.32394e-08	10.7599	0.270283	0.465207	0.194924	20	13620048	F	II	TASP1	TSS1500	shore	TSS1500-shore	chr20:13619285-13619770	rs113405713	27
cg11336382	0.194901	0.54022	7.58128	3.19435e-09	3.09082e-08	9.75256	0.442769	0.63767	0.194901	1	228658646	R	II		IGR	shore	IGR-shore	chr1:228658937-228659152
cg25245989	0.194896	0.225836	7.18738	1.10639e-08	8.95206e-08	8.50143	0.128388	0.323284	0.194896	10	125754632	R	II		IGR	shelf	IGR-shelf	chr10:125751132-125751984	rs543741380;rs557530412;rs562059766;rs5788649;rs529437537	32;26;13;12;11
cg11061773	0.194802	0.878502	5.26335	5.2675e-06	1.97069e-05	2.33406	0.781101	0.975903	0.194802	3	149969552	R	II		IGR	opensea	IGR-opensea
cg12694372	0.194763	0.324146	9.61232	6.80813e-12	1.81932e-10	15.9712	0.226764	0.421527	0.194763	6	32064582	F	I	TNXB	Body	island	Body-island	chr6:32063533-32065044	rs369785145	1
cg01351822	0.194756	0.180028	4.00525	0.000265665	0.000655925	-1.52194	0.0826499	0.277406	0.194756	15	91473475	F	I	UNC45A	5'UTR	island	5'UTR-island	chr15:91473314-91473592
cg16734433	0.194642	0.841008	9.78787	4.09471e-12	1.20137e-10	16.4865	0.743688	0.938329	0.194642	10	115860297	R	I		IGR	shore	IGR-shore	chr10:115860679-115861093	rs537654612	13
cg06484146	0.194601	0.366682	6.80215	3.77022e-08	2.58129e-07	7.26889	0.269382	0.463982	0.194601	7	12443880	F	II	VWDE	TSS200	shore	TSS200-shore	chr7:12443163-12443705	rs150593490;rs139614344;rs185606004	0;45;49
cg18127012	0.194586	0.399796	9.33946	1.51215e-11	3.50323e-10	15.1627	0.302503	0.497089	0.194586	4	160514445	F	II		IGR	opensea	IGR-opensea
cg18843258	0.194545	0.219879	5.93827	6.03737e-07	2.90242e-06	4.49083	0.122606	0.317152	0.194545	12	133177075	F	II		IGR	shore	IGR-shore	chr12:133177826-133178055	rs4242910;rs190131474	28;42
cg26679004	0.194398	0.385868	8.23562	4.18616e-10	5.53547e-09	11.8032	0.288669	0.483068	0.194398	10	88023135	R	I	GRID1	Body	island	Body-island	chr10:88022640-88023279
cg27408471	0.194373	0.344037	5.34503	4.05708e-06	1.56332e-05	2.59326	0.24685	0.441223	0.194373	15	73940201	F	II		IGR	opensea	IGR-opensea		rs190631737;rs571924601	14;37
cg02794779	0.194263	0.185265	8.11706	6.03023e-10	7.5195e-09	11.4346	0.0881338	0.282397	0.194263	13	100150711	F	II		IGR	island	IGR-island	chr13:100150692-100151020	rs545351929	4
cg01156747	0.194243	0.727678	2.31063	0.0261611	0.0411165	-5.8539	0.630556	0.8248	0.194243	7	120659	R	II		IGR	island	IGR-island	chr7:120519-120758	rs369103423;rs141181987;rs11282365;rs556166041;rs553207727	32;31;9;2;1
cg26348243	0.194225	0.611517	10.5219	5.10137e-13	2.23028e-11	18.5991	0.514405	0.70863	0.194225	6	31540461	R	I	LTA	5'UTR	opensea	5'UTR-opensea		rs529018664;rs746868;rs4647193;rs184649284	42;34;32;6
cg06324373	0.194186	0.348377	6.93124	2.4974e-08	1.80768e-07	7.6827	0.251284	0.44547	0.194186	10	99734805	R	I	CRTAC1	Body	opensea	Body-opensea		rs554957274;rs186675106	3;2
cg15973954	0.194156	0.300592	7.39219	5.79006e-09	5.13745e-08	9.15332	0.203514	0.39767	0.194156	13	23309774	R	II		IGR	opensea	IGR-opensea		rs542242548;rs74037684;rs143399660;rs544752435	41;39;34;32
cg15231363	0.194141	0.301244	10.8233	2.21372e-13	1.13862e-11	19.4466	0.204174	0.398315	0.194141	20	25058189	F	II	VSX1	Body	shore	Body-shore	chr20:25058288-25058726
cg15451853	0.194128	0.809051	8.26197	3.86086e-10	5.17042e-09	11.8849	0.711987	0.906114	0.194128	4	1515692	R	II		IGR	shore	IGR-shore	chr4:1514184-1514520	rs193122365;rs375287967;rs550020183	42;29;28
cg03938978	0.194099	0.276996	5.41992	3.1922e-06	1.26408e-05	2.83147	0.179946	0.374045	0.194099	2	103052716	R	II	IL18RAP	Body	opensea	Body-opensea		rs553754561;rs188234984;rs542614185;rs560943797;rs191331678;rs140114749	40;35;19;18;11;2
cg23390595	0.19404	0.51138	6.41118	1.31926e-07	7.66412e-07	6.01235	0.41436	0.608401	0.19404	7	121953573	F	II		IGR	shelf	IGR-shelf	chr7:121956543-121957341	rs574156259	2
cg21390512	0.193975	0.33971	9.24834	1.97803e-11	4.36533e-10	14.8906	0.242723	0.436698	0.193975	8	127568850	F	I	FAM84B	Body	island	Body-island	chr8:127568676-127570873	rs148176598	7
cg00636194	0.193966	0.34103	11.4014	4.61238e-14	3.25831e-12	21.0395	0.244047	0.438013	0.193966	20	44168629	R	II	WFDC6	TSS1500	opensea	TSS1500-opensea		rs573458503	36
cg15655868	0.193954	0.664781	7.0642	1.63568e-08	1.25511e-07	8.10815	0.567804	0.761758	0.193954	3	137835011	R	II	DZIP1L	TSS1500	shore	TSS1500-shore	chr3:137833848-137834592	rs527260693;rs79058206	37;31
cg11076900	0.193857	0.225708	6.40003	1.36737e-07	7.90691e-07	5.97646	0.12878	0.322637	0.193857	4	175444341	R	II	HPGD	TSS1500	shore	TSS1500-shore	chr4:175443406-175443837	rs6825010	31
cg08383695	0.193645	0.400653	6.19402	2.65138e-07	1.40812e-06	5.31342	0.303831	0.497476	0.193645	6	10886346	F	II	SYCP2L	TSS1500	shore	TSS1500-shore	chr6:10887184-10887622	rs35084918	28
cg14179389	0.193597	0.302184	11.3297	5.58987e-14	3.80479e-12	20.8443	0.205386	0.398983	0.193597	1	92947961	R	I	GFI1	Body	island	Body-island	chr1:92945907-92952609	rs571245475;rs532268313	47;33
cg00844197	0.193548	0.813556	12.3982	3.41206e-15	4.22709e-13	23.686	0.716783	0.91033	0.193548	19	55661330	R	II	TNNT1	TSS1500	opensea	TSS1500-opensea		rs548792903	2
cg12418129	0.193545	0.559786	8.06506	7.08027e-10	8.62022e-09	11.2725	0.463014	0.656559	0.193545	2	237026484	R	II	AGAP1	Body	shelf	Body-shelf	chr2:237028848-237029121	rs564886508	2
cg10643271	0.193533	0.524629	10.8308	2.16813e-13	1.11969e-11	19.4677	0.427862	0.621395	0.193533	12	129309330	F	II	SLC15A4	TSS1500	shore	TSS1500-shore	chr12:129307947-129308724	rs549039377;rs78617153;rs534328115;rs551417628	22;29;38;47
cg10065823	0.193445	0.231886	8.51066	1.80586e-10	2.73111e-09	12.6528	0.135163	0.328609	0.193445	9	96108467	R	II	C9orf129	1stExon	island	1stExon-island	chr9:96108466-96108992	rs77541921;rs72743463;rs78447809	45;42;40
cg21085035	0.19341	0.372596	7.30267	7.68131e-09	6.54963e-08	8.86871	0.275891	0.469301	0.19341	17	6555584	F	II	MED31	TSS1500	island	TSS1500-island	chr17:6554832-6555585	rs529942171;rs188271330;rs560108497;rs532373530	6;13;21;31
cg10243004	0.193384	0.764834	12.281	4.60448e-15	5.30217e-13	23.3813	0.668142	0.861527	0.193384	2	128616167	R	I	POLR2D	TSS1500	shore	TSS1500-shore	chr2:128615479-128616004	rs192598728	9
cg05301470	0.193366	0.447579	9.5726	7.64212e-12	1.99743e-10	15.8541	0.350896	0.544262	0.193366	6	28558006	F	I		IGR	shelf	IGR-shelf	chr6:28554863-28555124	rs377342599	40
cg10432947	0.193297	0.686696	7.38133	5.99192e-09	5.29029e-08	9.11881	0.590048	0.783345	0.193297	4	2062441	R	II	NAT8L	Body	island	Body-island	chr4:2059928-2063181	rs113004610	46
cg13679303	0.193296	0.342404	6.82291	3.52837e-08	2.43659e-07	7.33548	0.245757	0.439052	0.193296	9	96623674	R	I		IGR	shore	IGR-shore	chr9:96623110-96623481	rs192318479	2
cg06065453	0.193215	0.497111	10.0359	2.00997e-12	6.7359e-11	17.208	0.400504	0.593719	0.193215	2	210528082	R	II	MAP2	Body	opensea	Body-opensea		rs544628894;rs564507385	2;1
cg23725986	0.193156	0.316996	10.9265	1.66754e-13	9.10405e-12	19.7342	0.220418	0.413574	0.193156	2	75938438	F	II	C2orf3	TSS1500	shore	TSS1500-shore	chr2:75937657-75938139	rs7562857	18
cg23012519	0.193109	0.378134	5.63157	1.61884e-06	6.93475e-06	3.50709	0.281579	0.474688	0.193109	11	397486	F	II	PKP3	Body	shore	Body-shore	chr11:396685-397462	rs141039769;rs368219528;rs574738430;rs540660378	2;5;47;48
cg24960641	0.193043	0.897444	7.06773	1.61747e-08	1.24319e-07	8.11941	0.800922	0.993965	0.193043	10	104476743	F	II	SFXN2	5'UTR	shelf	5'UTR-shelf	chr10:104473399-104474711	rs547328328	1
cg22026953	0.192885	0.744274	3.81252	0.000471588	0.00109981	-2.07848	0.647832	0.840717	0.192885	6	87763957	F	II		IGR	opensea	IGR-opensea		rs558011059;rs141845490;rs534136339;rs115217910	1;35;36;45
cg04825215	0.192874	0.316286	7.35772	6.45535e-09	5.64111e-08	9.04378	0.219849	0.412723	0.192874	6	31466722	R	I	MICB	Body	shore	Body-shore	chr6:31465460-31466188	rs532344907	19
cg03626541	0.192839	0.577111	7.89031	1.21691e-09	1.36117e-08	10.7258	0.480691	0.673531	0.192839	7	97982115	F	II	BAIAP2L1	Body	opensea	Body-opensea
cg23932820	0.192791	0.400502	9.22724	2.10527e-11	4.59578e-10	14.8275	0.304106	0.496897	0.192791	10	127240078	F	II		IGR	opensea	IGR-opensea		rs182234784;rs566385335;rs539993594;rs558437229;rs570128624	0;1;36;40;41
cg16446721	0.192714	0.104918	9.64147	6.25523e-12	1.69679e-10	16.057	0.00856072	0.201275	0.192714	2	176978757	F	II		IGR	shore	IGR-shore	chr2:176977284-176977540	rs568068736;rs535584299	0;21
cg01402814	0.192675	0.256444	10.1468	1.46614e-12	5.22555e-11	17.528	0.160107	0.352782	0.192675	16	30418374	R	II	ZNF771	TSS1500	shore	TSS1500-shore	chr16:30418557-30419272	rs569816305	17
cg24019599	0.192663	0.149094	8.5672	1.52083e-10	2.36635e-09	12.8265	0.0527628	0.245426	0.192663	5	180643713	R	II		IGR	shore	IGR-shore	chr5:180644239-180644683
cg13318241	0.192635	0.760658	14.8638	9.11248e-18	4.22564e-15	29.7141	0.66434	0.856976	0.192635	6	3455537	R	II	SLC22A23	Body	shore	Body-shore	chr6:3456061-3457963	rs557775231;rs187284268;rs562448749	33;26;17
cg00520378	0.19262	0.374462	9.40091	1.26238e-11	3.02001e-10	15.3455	0.278151	0.470772	0.19262	16	88773576	R	II	CTU2	Body	shore	Body-shore	chr16:88772237-88773195	rs11641194;rs199768298	50;29
cg00120721	0.19254	0.465088	8.31661	3.26525e-10	4.49092e-09	12.0542	0.368818	0.561358	0.19254	10	19175217	F	II		IGR	opensea	IGR-opensea		rs142321533;rs565904215	40;47
cg10091265	0.192533	0.521368	8.14258	5.57392e-10	7.02981e-09	11.514	0.425101	0.617634	0.192533	2	223288331	F	II	SGPP2	TSS1500	shore	TSS1500-shore	chr2:223288922-223290013	rs537919045;rs150235321;rs577731123;rs6758392	15;25;32;38
cg27655214	0.19253	0.233837	9.30861	1.65589e-11	3.77788e-10	15.0707	0.137572	0.330102	0.19253	12	95840848	R	I		IGR	opensea	IGR-opensea
cg15769395	0.192523	0.106703	195.511	1.36625e-60	2.88179e-56	123.116	0.010441	0.202964	0.192523	1	11866072	R	I	MTHFR	5'UTR	island	5'UTR-island	chr1:11865462-11866566
cg08233985	0.192252	0.356898	12.2512	4.96934e-15	5.63616e-13	23.3038	0.260773	0.453024	0.192252	19	19430726	F	II	MAU2	TSS1500	shore	TSS1500-shore	chr19:19430966-19432194	rs560078170	26
cg01231141	0.192091	0.502874	6.99622	2.03049e-08	1.51257e-07	7.89075	0.406828	0.598919	0.192091	5	178692691	F	I	ADAMTS2	Body	opensea	Body-opensea		rs369267387;rs79899197;rs576940152	8;39;40
cg14601038	0.192031	0.710552	7.77108	1.76397e-09	1.86541e-08	10.3513	0.614536	0.806567	0.192031	2	1481097	R	I	TPO	Body	island	Body-island	chr2:1480758-1481631	rs570011939;rs28910597;rs199859782	38;29;27
cg15992284	0.192017	0.242769	14.0948	5.366e-17	1.64306e-14	27.9098	0.14676	0.338777	0.192017	1	91191254	R	I		IGR	island	IGR-island	chr1:91190489-91192804
cg20170271	0.191915	0.195628	7.69503	2.23693e-09	2.28216e-08	10.1117	0.0996705	0.291586	0.191915	22	38034681	F	II	SH3BP1	TSS1500	shore	TSS1500-shore	chr22:38035350-38035928	rs569454090	22
cg16368183	0.191906	0.401157	10.2988	9.53683e-13	3.69463e-11	17.9643	0.305204	0.49711	0.191906	17	70294156	R	II		IGR	opensea	IGR-opensea		rs566015088;rs76719697;rs548129803	39;21;2
cg09722057	0.191833	0.684346	8.20494	4.60015e-10	5.98946e-09	11.7079	0.58843	0.780263	0.191833	1	11959312	R	II		IGR	opensea	IGR-opensea		rs574854921	49
cg27607283	0.191826	0.646099	10.1726	1.36257e-12	4.92825e-11	17.6023	0.550185	0.742012	0.191826	5	15385796	F	II		IGR	opensea	IGR-opensea
cg16527405	0.191759	0.254145	12.2819	4.59309e-15	5.29453e-13	23.3838	0.158265	0.350025	0.191759	2	15830137	F	II	LOC101926966	TSS1500	opensea	TSS1500-opensea		rs541168652;rs570451859;rs559655468;rs533352194;rs551845335;rs180729468	6;7;7;8;15;51
cg25883619	0.191686	0.290737	8.20773	4.56087e-10	5.94703e-09	11.7166	0.194894	0.38658	0.191686	10	104676920	F	II	CNNM2	TSS1500	shore	TSS1500-shore	chr10:104677315-104679312	rs549440925;rs34856260;rs117107046	15;34;48
cg22344745	0.191647	0.741693	10.4232	6.72272e-13	2.78398e-11	18.3191	0.64587	0.837516	0.191647	1	227746294	F	I		IGR	island	IGR-island	chr1:227746157-227746454	rs573564112;rs543769611	11;32
cg22322277	0.191633	0.582168	8.80369	7.44338e-11	1.3043e-09	13.5492	0.486352	0.677985	0.191633	6	75459158	R	II		IGR	opensea	IGR-opensea		rs145804394	7
cg18810947	0.191633	0.353862	9.28176	1.79224e-11	4.02612e-10	14.9905	0.258046	0.449679	0.191633	19	12831659	F	I	TNPO2	Body	shore	Body-shore	chr19:12831793-12832225	rs535364507	43
cg13263947	0.191616	0.590072	4.16832	0.000162316	0.000421399	-1.04212	0.494264	0.68588	0.191616	2	191443609	F	II		IGR	opensea	IGR-opensea		rs370171226	0
cg10501093	0.191548	0.86347	6.32271	1.75298e-07	9.81559e-07	5.7276	0.767696	0.959244	0.191548	14	103593520	R	I	TNFAIP2	Body	island	Body-island	chr14:103593234-103593923
cg06023661	0.191492	0.407315	10.5138	5.21855e-13	2.27155e-11	18.5761	0.311569	0.50306	0.191492	6	32164801	F	I	NOTCH4	Body	shore	Body-shore	chr6:32163292-32164383	rs143991041	18
cg15191021	0.191482	0.366041	8.45802	2.11972e-10	3.1236e-09	12.4909	0.2703	0.461781	0.191482	17	41321218	R	I	NBR1	TSS1500	shore	TSS1500-shore	chr17:41322972-41323363	rs561870143;rs568053032	19;17
cg20647118	0.191327	0.350727	7.15678	1.21914e-08	9.73646e-08	8.4038	0.255064	0.446391	0.191327	13	92051786	R	II	GPC5	Body	shore	Body-shore	chr13:92051153-92051716	rs545297905	13
cg26929925	0.191222	0.821554	8.84872	6.50146e-11	1.16581e-09	13.6861	0.725943	0.917165	0.191222	5	138714136	R	I	SLC23A1	Body	island	Body-island	chr5:138713814-138714340
cg27360277	0.191211	0.755143	5.89996	6.82961e-07	3.23363e-06	4.36772	0.659537	0.850748	0.191211	21	40297666	F	II	LOC400867	Body	opensea	Body-opensea		rs577064845;rs545879336	9;44
cg00213052	0.191157	0.202696	12.7422	1.42955e-15	2.15399e-13	24.5706	0.107118	0.298274	0.191157	18	77397557	R	II		IGR	island	IGR-island	chr18:77397556-77398898	rs150469643	30
cg05655647	0.191136	0.314864	8.25239	3.97601e-10	5.30108e-09	11.8552	0.219296	0.410433	0.191136	12	51157023	F	I	ATF1	TSS1500	shore	TSS1500-shore	chr12:51157498-51158842	rs541024300;rs10876082	23;27
cg06833656	0.191095	0.893993	4.72672	2.88536e-05	8.95781e-05	0.652035	0.798446	0.989541	0.191095	17	80845752	R	II	TBCD	Body	opensea	Body-opensea		rs145780047;rs373829860	24;1
cg09127314	0.191048	0.258945	7.14208	1.2773e-08	1.01338e-07	8.35691	0.163421	0.354469	0.191048	1	152161683	F	II		IGR	island	IGR-island	chr1:152161321-152161928	rs535111346;rs10788824;rs10788825;rs537245044;rs557162529;rs577106878	2;11;26;28;37;45
cg13824270	0.191011	0.688001	2.93389	0.00555089	0.0101695	-4.42986	0.592496	0.783507	0.191011	6	4020946	R	II	PRPF4B	TSS1500	shore	TSS1500-shore	chr6:4021444-4022004	rs554153601	4
cg05250119	0.190997	0.238594	7.28493	8.12443e-09	6.87032e-08	8.81225	0.143095	0.334093	0.190997	15	79123384	F	II		IGR	island	IGR-island	chr15:79122967-79124550	rs7165081	12
cg06141302	0.190993	0.53813	14.6312	1.54729e-17	6.33192e-15	29.1753	0.442634	0.633626	0.190993	2	151632449	R	II		IGR	opensea	IGR-opensea		rs573992057;rs191490032	35;10
cg11362935	0.190973	0.512878	10.5626	4.55443e-13	2.0396e-11	18.7142	0.417391	0.608365	0.190973	11	111250201	R	I	POU2AF1	TSS200	opensea	TSS200-opensea		rs548388770;rs147974379	51;40
cg03834968	0.190934	0.516958	11.8016	1.59672e-14	1.40448e-12	22.1174	0.421491	0.612425	0.190934	8	71381197	R	II		IGR	opensea	IGR-opensea		rs10096078;rs142276729	33;3
cg12000587	0.190843	0.479982	13.1926	4.67856e-16	8.95491e-14	25.7066	0.38456	0.575403	0.190843	17	30186630	R	II	C17orf79	TSS1500	shore	TSS1500-shore	chr17:30185764-30186580	rs11658984	20
cg08365349	0.190814	0.267656	7.02199	1.87064e-08	1.40911e-07	7.97318	0.172249	0.363063	0.190814	15	51536845	R	II	CYP19A1	5'UTR	opensea	5'UTR-opensea		rs541483224;rs561030284	31;20
cg01539483	0.190793	0.464456	6.04852	4.23415e-07	2.12362e-06	4.84529	0.369059	0.559852	0.190793	4	147164948	R	II		IGR	opensea	IGR-opensea		rs549370247;rs548231009	31;26
cg23688479	0.190788	0.680668	7.61755	2.85096e-09	2.80484e-08	9.8672	0.585274	0.776062	0.190788	5	42756851	R	II	CCDC152	TSS200	opensea	TSS200-opensea		rs539448792	39
cg02415057	0.190779	0.196338	7.91945	1.11159e-09	1.26195e-08	10.8172	0.100948	0.291727	0.190779	12	75784884	R	I	GLIPR1L2	TSS200	island	TSS200-island	chr12:75784799-75785241	rs143963633;rs200745142	42;21
cg03424860	0.190769	0.58042	12.8069	1.21576e-15	1.89351e-13	24.7354	0.485035	0.675804	0.190769	7	157887716	R	II	PTPRN2	Body	shelf	Body-shelf	chr7:157890656-157891557	rs566828886	30
cg16453056	0.190734	0.486075	8.91703	5.29761e-11	9.84597e-10	13.8933	0.390708	0.581442	0.190734	7	76145632	F	II	UPK3B	3'UTR	island	3'UTR-island	chr7:76145396-76145781	rs143525498	40
cg04885674	0.190729	0.829761	10.3415	8.45539e-13	3.35544e-11	18.0864	0.734397	0.925126	0.190729	17	22020822	F	II		IGR	shelf	IGR-shelf	chr17:22016769-22017189	rs79452987;rs77770974;rs80137394;rs533624287;rs552039097;rs563871234;rs75241290;rs183260101;rs549145242;rs72619361	6;7;10;11;24;25;30;32;47;50
cg02916816	0.190719	0.186973	10.7927	2.40819e-13	1.21953e-11	19.3611	0.0916135	0.282333	0.190719	14	24047021	F	II	JPH4	5'UTR	shore	5'UTR-shore	chr14:24044886-24046760	rs570315019	5
cg22037671	0.190597	0.44522	6.89164	2.83345e-08	2.01551e-07	7.55584	0.349922	0.540519	0.190597	12	114650933	R	II		IGR	opensea	IGR-opensea		rs537673229	2
cg13415566	0.190558	0.232283	6.99262	2.05391e-08	1.5277e-07	7.87921	0.137004	0.327562	0.190558	10	125423240	F	II		IGR	shelf	IGR-shelf	chr10:125425495-125426642	rs149854982	1
cg24630035	0.190379	0.590484	3.02048	0.00441054	0.00826487	-4.21413	0.495294	0.685673	0.190379	5	120389062	R	II		IGR	opensea	IGR-opensea		rs558207939	17
cg23783229	0.190365	0.579995	12.3632	3.73058e-15	4.51008e-13	23.5953	0.484812	0.675177	0.190365	8	49022400	R	II		IGR	opensea	IGR-opensea		rs532130253	38
cg26968378	0.190352	0.51407	4.87109	1.83152e-05	5.97303e-05	1.10038	0.418894	0.609246	0.190352	6	28447087	R	II		IGR	opensea	IGR-opensea
cg07297242	0.190351	0.376183	7.10227	1.44935e-08	1.13026e-07	8.22979	0.281007	0.471358	0.190351	2	167467305	F	II		IGR	opensea	IGR-opensea		rs556605538;rs531475212	40;45
cg09463001	0.190328	0.441531	18.9674	1.91935e-21	4.72315e-18	38.3309	0.346367	0.536695	0.190328	6	42710083	F	II		IGR	shelf	IGR-shelf	chr6:42713166-42713986	rs61296601;rs559027881	1;4
cg26320663	0.190295	0.301916	6.72333	4.85058e-08	3.21218e-07	7.01589	0.206768	0.397063	0.190295	1	152161521	F	II		IGR	island	IGR-island	chr1:152161321-152161928
cg26267310	0.190294	0.102213	4.70661	3.07324e-05	9.47435e-05	0.589885	0.00706582	0.19736	0.190294	19	49340593	R	II	PLEKHA4	3'UTR	island	3'UTR-island	chr19:49340488-49340774	rs181900548;rs535857361	8;1
cg17502594	0.19016	0.112941	6.45379	1.15058e-07	6.80236e-07	6.14945	0.0178606	0.208021	0.19016	1	62107542	F	II		IGR	opensea	IGR-opensea		rs4915769;rs563675590;rs530953166	16;18;24
cg10832308	0.190069	0.590733	6.99817	2.01792e-08	1.50464e-07	7.89699	0.495699	0.685768	0.190069	13	43938315	F	II	ENOX1	Body	opensea	Body-opensea		rs113226717;rs534330006	0;1
cg03860256	0.190052	0.428373	9.92759	2.73975e-12	8.67398e-11	16.8939	0.333347	0.523399	0.190052	22	50528291	F	I	MOV10L1	TSS200	island	TSS200-island	chr22:50528201-50529085	rs143148305;rs147508608;rs138510226;rs564145688;rs528420555;rs546709113	1;2;10;15;16;39
cg02287371	0.190047	0.27533	6.42028	1.28128e-07	7.47236e-07	6.04162	0.180307	0.370354	0.190047	5	1246274	F	II	SLC6A18	3'UTR	island	3'UTR-island	chr5:1245901-1246927	rs543467452	4
cg26878949	0.189826	0.282783	10.7289	2.87145e-13	1.402e-11	19.1825	0.18787	0.377696	0.189826	9	98279753	F	II	PTCH1	TSS1500	island	TSS1500-island	chr9:98278128-98279754	rs28705285	48
cg03680517	0.189782	0.606132	9.45037	1.09201e-11	2.67883e-10	15.4924	0.511241	0.701023	0.189782	10	43632967	R	II	CSGALNACT2	TSS1500	island	TSS1500-island	chr10:43632966-43634222	rs574163559	46
cg17057719	0.18974	0.35676	8.65227	1.17523e-10	1.90804e-09	13.0872	0.26189	0.451631	0.18974	3	72704701	R	II		IGR	shore	IGR-shore	chr3:72704323-72704610	rs530512378	2
cg14973360	0.189677	0.872587	3.22431	0.00253543	0.00501426	-3.69119	0.777748	0.967425	0.189677	2	9800511	F	I		IGR	opensea	IGR-opensea		rs62121167;rs73913164	1;41
cg24277007	0.189582	0.594393	7.60881	2.93012e-09	2.87125e-08	9.83959	0.499602	0.689184	0.189582	11	78509647	R	II	ODZ4	Body	opensea	Body-opensea		rs115296603	51
cg08966619	0.189491	0.654628	8.02481	8.0187e-10	9.57066e-09	11.1468	0.559883	0.749374	0.189491	11	31844481	F	II		IGR	shelf	IGR-shelf	chr11:31847132-31847958
cg06857441	0.189478	0.671431	9.00209	4.10846e-11	7.98148e-10	14.1506	0.576692	0.76617	0.189478	13	50141638	F	II	RCBTB1	5'UTR	opensea	5'UTR-opensea		rs151103600	1
cg08085267	0.189428	0.121947	3.84558	0.00042768	0.00100736	-1.9839	0.0272333	0.216661	0.189428	17	45401833	R	II	C17orf57	5'UTR	shore	5'UTR-shore	chr17:45400874-45401440	rs59392615;rs573102082;rs192884926	43;34;22
cg17567933	0.18912	0.284138	9.07314	3.32472e-11	6.69956e-10	14.3648	0.189578	0.378698	0.18912	9	137978260	R	II	OLFM1	TSS1500	shore	TSS1500-shore	chr9:137978821-137980254	rs573109016	2
cg05204104	0.189034	0.447852	8.36433	2.82157e-10	3.97481e-09	12.2018	0.353335	0.542369	0.189034	2	235403141	R	II	ARL4C	3'UTR	shore	3'UTR-shore	chr2:235404502-235406541
cg03237712	0.189028	0.553966	8.48218	1.96934e-10	2.93647e-09	12.5652	0.459452	0.64848	0.189028	9	122509316	R	II		IGR	opensea	IGR-opensea		rs10115460;rs571380259;rs10984672;rs191461811	34;31;12;10
cg23099211	0.189016	0.626489	9.52536	8.77054e-12	2.23615e-10	15.7145	0.531981	0.720997	0.189016	14	24912934	R	II	SDR39U1	TSS1500	shore	TSS1500-shore	chr14:24911411-24912119	rs77892475	47
cg15591276	0.189008	0.316865	8.12451	5.8932e-10	7.37178e-09	11.4578	0.222361	0.411369	0.189008	7	1265851	F	II		IGR	shore	IGR-shore	chr7:1263496-1264364	rs545715945;rs149663374;rs560428703	13;36;37
cg03899215	0.188975	0.636619	8.06621	7.05521e-10	8.59495e-09	11.2761	0.542131	0.731107	0.188975	7	157996423	R	II	PTPRN2	Body	shore	Body-shore	chr7:157996642-157997027
cg04891708	0.188971	0.523156	6.29944	1.88909e-07	1.04817e-06	5.65272	0.42867	0.617641	0.188971	6	25027496	F	II	FAM65B	Body	opensea	Body-opensea		rs9358825	50
cg13782301	0.188931	0.377289	11.3701	5.01511e-14	3.48916e-12	20.9545	0.282824	0.471755	0.188931	6	32116875	F	I	PRRT1	3'UTR	island	3'UTR-island	chr6:32116590-32117229
cg03556669	0.188905	0.385015	13.8428	9.73273e-17	2.62422e-14	27.3039	0.290563	0.479468	0.188905	6	32064497	F	I	TNXB	Body	island	Body-island	chr6:32063533-32065044	rs9380279	32
cg21303468	0.188891	0.235148	7.27781	8.30937e-09	7.00545e-08	8.78959	0.140703	0.329594	0.188891	14	79256726	F	II	NRXN3	Body	opensea	Body-opensea		rs548251334	1
cg26618058	0.188839	0.349288	7.69242	2.25523e-09	2.2974e-08	10.1035	0.254868	0.443707	0.188839	12	118022239	F	II	KSR2	Body	opensea	Body-opensea		rs373211397	1
cg06184863	0.188822	0.241577	8.29466	3.49249e-10	4.75106e-09	11.9862	0.147166	0.335989	0.188822	1	14256749	F	II		IGR	opensea	IGR-opensea		rs540581020	34
cg13758111	0.188803	0.893735	5.36907	3.75667e-06	1.46073e-05	2.66967	0.799334	0.988136	0.188803	11	111666233	R	II	ALG9	Body	opensea	Body-opensea		rs150156291;rs533949911;rs138391226	28;11;1
cg04460417	0.188763	0.302776	8.6521	1.17583e-10	1.90881e-09	13.0867	0.208394	0.397157	0.188763	11	125647382	F	II	PATE2	Body	opensea	Body-opensea
cg21272037	0.188753	0.680919	7.32116	7.2452e-09	6.2279e-08	8.92756	0.586543	0.775296	0.188753	20	6920873	R	II		IGR	opensea	IGR-opensea		rs534312639;rs140256951;rs573789261	50;8;2
cg23634401	0.188687	0.393429	7.21983	9.98284e-09	8.19864e-08	8.60491	0.299086	0.487773	0.188687	15	58521438	F	II		IGR	opensea	IGR-opensea
cg26330416	0.18862	0.23889	12.1774	6.00926e-15	6.52395e-13	23.1106	0.144579	0.3332	0.18862	11	62691066	F	II		IGR	island	IGR-island	chr11:62690974-62691488	rs116819727;rs543411028	17;48
cg05243256	0.188617	0.902013	4.50655	5.73837e-05	0.000165653	-0.0242848	0.807704	0.996322	0.188617	22	40111555	R	II		IGR	opensea	IGR-opensea		rs139432479;rs536798020;rs548370092	39;36;1
cg13880113	0.188547	0.405265	9.44284	1.11636e-11	2.72661e-10	15.4701	0.310991	0.499538	0.188547	12	98178057	F	II		IGR	opensea	IGR-opensea		rs545792768	14
cg18321943	0.188445	0.779437	8.1223	5.93351e-10	7.41517e-09	11.4509	0.685214	0.873659	0.188445	13	61990113	R	II	PCDH20	TSS1500	opensea	TSS1500-opensea		rs529296077;rs183362811	42;36
cg06609049	0.188363	0.339214	3.80062	0.00048843	0.00113512	-2.11242	0.245032	0.433396	0.188363	19	2785107	R	II	THOP1	TSS1500	shore	TSS1500-shore	chr19:2785211-2785839
cg24820672	0.18834	0.675921	6.01698	4.68652e-07	2.32238e-06	4.74385	0.58175	0.770091	0.18834	13	112984728	F	I		IGR	shore	IGR-shore	chr13:112984966-112985733	rs372100829	39
cg02025944	0.188305	0.321885	7.89623	1.19472e-09	1.34078e-08	10.7444	0.227732	0.416037	0.188305	4	80998921	F	II		IGR	opensea	IGR-opensea		rs532563441;rs142289715;rs56339730	11;22;48
cg14413584	0.1883	0.609558	7.62441	2.7903e-09	2.75375e-08	9.88888	0.515408	0.703708	0.1883	9	136474904	R	II		IGR	shore	IGR-shore	chr9:136474170-136474748
cg13557773	0.188247	0.716886	10.6389	3.68423e-13	1.71589e-11	18.9295	0.622762	0.811009	0.188247	13	114814114	R	I	RASA3	Body	island	Body-island	chr13:114813942-114814457	rs145757936	30
cg05323345	0.188198	0.235087	7.76989	1.77054e-09	1.87142e-08	10.3475	0.140988	0.329186	0.188198	11	2163174	F	II	IGF2AS	Body	shore	Body-shore	chr11:2165135-2165672	rs548520853	32
cg27615775	0.188143	0.297866	8.01536	8.25666e-10	9.81216e-09	11.1173	0.203795	0.391938	0.188143	13	31665342	F	II		IGR	opensea	IGR-opensea		rs555634567	38
cg09052401	0.18812	0.201245	6.0729	3.91469e-07	1.98281e-06	4.92371	0.107185	0.295305	0.18812	22	24105444	R	II	C22orf15	1stExon	opensea	1stExon-opensea		rs536427822	39
cg25286176	0.188081	0.902484	5.756	1.08518e-06	4.8669e-06	3.90569	0.808443	0.996524	0.188081	12	66739407	R	II		IGR	opensea	IGR-opensea		rs546839790;rs185610916;rs138853003;rs149347769	33;10;2;1
cg08707404	0.188079	0.434839	10.7503	2.70627e-13	1.33736e-11	19.2426	0.340799	0.528878	0.188079	21	22255501	R	II		IGR	opensea	IGR-opensea
cg04456235	0.188054	0.477854	8.13841	5.64588e-10	7.1083e-09	11.5011	0.383827	0.571881	0.188054	1	52762312	R	II	ZFYVE9	Body	opensea	Body-opensea
cg10000184	0.188011	0.338239	9.36011	1.42305e-11	3.33351e-10	15.2242	0.244233	0.432244	0.188011	2	199884798	R	II		IGR	opensea	IGR-opensea		rs116422615;rs535057337;rs553466678	27;13;1
cg06320213	0.187994	0.897036	6.34525	1.63048e-07	9.21339e-07	5.80015	0.803039	0.991033	0.187994	7	2317120	R	II	SNX8	Body	shore	Body-shore	chr7:2318238-2319079	rs113693064;rs144461726;rs532831175;rs560095494;rs528746743	40;38;29;2;1
cg10166889	0.187962	0.734524	7.74605	1.90731e-09	1.99365e-08	10.2725	0.640543	0.828505	0.187962	5	61028374	R	II		IGR	opensea	IGR-opensea		rs78750435;rs534580408;rs150161938	43;16;12
cg15939523	0.18796	0.850235	6.86818	3.05358e-08	2.15044e-07	7.48066	0.756255	0.944215	0.18796	4	189333296	R	II		IGR	opensea	IGR-opensea		rs575460475;rs544446026;rs79914610;rs906287	47;43;42;22
cg22867944	0.187826	0.482851	10.417	6.84015e-13	2.82405e-11	18.3015	0.388938	0.576764	0.187826	20	51694144	F	II	TSHZ2	Body	opensea	Body-opensea
cg17382918	0.187707	0.564964	11.6952	2.11269e-14	1.75699e-12	21.8328	0.471111	0.658818	0.187707	20	57042544	R	I	APCDD1L	Body	island	Body-island	chr20:57042166-57042765	rs527410687;rs548804159	39;37
cg06306128	0.18754	0.401728	9.41494	1.21146e-11	2.92042e-10	15.3872	0.307958	0.495498	0.18754	9	75652657	F	II		IGR	opensea	IGR-opensea		rs554278764;rs572946367;rs12375460;rs555341498	1;6;15;43
cg02558542	0.187393	0.260267	12.5077	2.58265e-15	3.41505e-13	23.9692	0.166571	0.353964	0.187393	1	211854597	F	II		IGR	opensea	IGR-opensea		rs183578897;rs188914956	22;24
cg02860671	0.187386	0.534645	9.55808	7.97239e-12	2.06786e-10	15.8112	0.440952	0.628338	0.187386	10	103469861	R	II		IGR	opensea	IGR-opensea		rs147391148	44
cg01211283	0.187323	0.237086	11.5278	3.29194e-14	2.50128e-12	21.3822	0.143425	0.330748	0.187323	8	22735276	F	II	PEBP4	Body	opensea	Body-opensea
cg25305153	0.1873	0.79006	11.7179	1.99003e-14	1.67708e-12	21.8936	0.69641	0.88371	0.1873	2	237163447	F	II	ASB18	Body	opensea	Body-opensea		rs573319822	48
cg26455718	0.18729	0.383119	5.67198	1.42169e-06	6.18112e-06	3.63646	0.289474	0.476764	0.18729	19	36076992	F	II		IGR	opensea	IGR-opensea		rs74392849;rs575776890;rs544628560	5;38;45
cg07962143	0.187226	0.311439	16.2844	4.06188e-19	3.79096e-16	32.8803	0.217826	0.405052	0.187226	19	57149436	F	I		IGR	island	IGR-island	chr19:57149423-57149631	rs62130906;rs545556384	25;42
cg00481227	0.187167	0.31897	11.5153	3.40326e-14	2.57026e-12	21.3484	0.225386	0.412553	0.187167	20	36322069	R	II	CTNNBL1	TSS1500	shore	TSS1500-shore	chr20:36322168-36322586	rs572817561	27
cg10935889	0.186958	0.378968	11.3341	5.52392e-14	3.76964e-12	20.8563	0.285489	0.472447	0.186958	3	123603624	R	II	MYLK	TSS1500	shore	TSS1500-shore	chr3:123602588-123603540
cg26940328	0.186951	0.218774	10.4939	5.5156e-13	2.37384e-11	18.5199	0.125299	0.31225	0.186951	17	11148412	F	II	SHISA6	Body	shelf	Body-shelf	chr17:11143487-11145416	rs559900468;rs4792110;rs540299937	23;28;37
cg01084566	0.186946	0.324223	6.22587	2.39324e-07	1.28791e-06	5.41592	0.23075	0.417696	0.186946	4	175444482	R	II	HPGD	TSS1500	shore	TSS1500-shore	chr4:175443406-175443837	rs574829094;rs75092212	46;1
cg15720832	0.186942	0.71155	7.44362	4.92377e-09	4.47602e-08	9.31656	0.618078	0.805021	0.186942	1	228291682	F	I	C1orf35	TSS1500	shore	TSS1500-shore	chr1:228289669-228291184	rs536892174;rs556883917;rs143366796;rs190950881;rs142074466	0;5;9;49;51
cg02042585	0.186908	0.7557	7.108	1.42323e-08	1.11261e-07	8.24809	0.662246	0.849154	0.186908	6	160783785	R	II	SLC22A3	Body	island	Body-island	chr6:160783666-160784135	rs529659540;rs137964079	51;5
cg16464373	0.186861	0.255376	5.4695	2.7233e-06	1.09881e-05	2.98942	0.161945	0.348807	0.186861	8	65293734	F	II		IGR	shelf	IGR-shelf	chr8:65290108-65290946	rs553060425	20
cg18683082	0.186771	0.35812	4.52115	5.48384e-05	0.000159039	0.0202698	0.264734	0.451505	0.186771	4	525886	F	II	PIGG	Body	shelf	Body-shelf	chr4:529166-529556
cg25153233	0.186717	0.547598	13.0861	6.07985e-16	1.09741e-13	25.4402	0.45424	0.640957	0.186717	20	37854269	R	II	LOC339568	TSS1500	opensea	TSS1500-opensea		rs144481251;rs527320999	2;1
cg04794593	0.186716	0.631228	5.21102	6.22512e-06	2.28522e-05	2.16836	0.53787	0.724586	0.186716	1	7598988	F	II	CAMTA1	Body	opensea	Body-opensea		rs537685219;rs142490229;rs577833652	1;40;45
cg18339718	0.1867	0.432945	7.08311	1.5403e-08	1.1912e-07	8.16857	0.339595	0.526295	0.1867	19	12759034	F	II	MAN2B1	Body	island	Body-island	chr19:12758975-12759210
cg01781662	0.186632	0.467161	9.99959	2.22951e-12	7.32429e-11	17.1029	0.373845	0.560477	0.186632	9	132387805	F	II	METTL11A	TSS1500	shore	TSS1500-shore	chr9:132388344-132388748	rs555737515	30
cg11555345	0.186537	0.403874	7.31536	7.37917e-09	6.327e-08	8.90911	0.310605	0.497142	0.186537	19	16869899	R	II	NWD1	Body	opensea	Body-opensea		rs577395811;rs116006821;rs180897002;rs528467053;rs548605546	22;18;16;13;12
cg26873880	0.186488	0.796154	6.95711	2.29975e-08	1.68392e-07	7.76557	0.70291	0.889399	0.186488	6	160023689	F	II		IGR	opensea	IGR-opensea		rs184377312;rs543670920	0;17
cg10356759	0.186488	0.48283	9.50386	9.3389e-12	2.35455e-10	15.6509	0.389587	0.576074	0.186488	12	248889	R	II	IQSEC3	Body	shore	Body-shore	chr12:247455-248501	rs115324551;rs532445713	13;2
cg03302539	0.186472	0.80725	6.61188	6.93012e-08	4.37989e-07	6.65784	0.714014	0.900486	0.186472	11	7110133	F	I	RBMXL2	TSS200	island	TSS200-island	chr11:7110132-7111376	rs569372039;rs7108672	1;20
cg21894124	0.186466	0.28138	8.90376	5.5123e-11	1.01766e-09	13.8531	0.188147	0.374613	0.186466	12	132904689	R	II	GALNT9	Body	shore	Body-shore	chr12:132905449-132906206	rs554778139;rs568241056	44;29
cg05212259	0.186453	0.902498	2.98653	0.00482855	0.00896845	-4.29919	0.809271	0.995724	0.186453	15	93677174	R	II		IGR	opensea	IGR-opensea		rs17649498;rs189361822;rs76361262	32;26;1
cg05935571	0.186402	0.105577	10.1198	1.58305e-12	5.55796e-11	17.4502	0.0123761	0.198778	0.186402	3	32023257	F	I	ZNF860	TSS200	island	TSS200-island	chr3:32021969-32023364	rs58075697;rs538131151	18;38
cg14205511	0.186401	0.476839	10.9662	1.49595e-13	8.35761e-12	19.8445	0.383639	0.570039	0.186401	8	48572137	F	I	SPIDR	Body	opensea	Body-opensea		rs545514012;rs140821953	28;36
cg01879420	0.186381	0.71133	2.92072	0.00574693	0.0104932	-4.46234	0.61814	0.804521	0.186381	6	111194645	R	II	AMD1	TSS1500	shore	TSS1500-shore	chr6:111195383-111197576
cg05895034	0.186329	0.257605	7.10134	1.45364e-08	1.13323e-07	8.22682	0.164441	0.35077	0.186329	16	2908892	R	II	PRSS22	TSS1500	shore	TSS1500-shore	chr16:2907574-2907836	rs542695422	13
cg25037335	0.186305	0.744275	8.04622	7.50499e-10	9.05192e-09	11.2137	0.651123	0.837427	0.186305	8	740043	R	I		IGR	shelf	IGR-shelf	chr8:735901-736172	rs13254154;rs569205332;rs112557375;rs190263668	47;34;21;14
cg02693870	0.1863	0.411666	7.25148	9.03128e-09	7.52047e-08	8.70573	0.318516	0.504816	0.1863	16	55689324	F	II	SLC6A2	TSS1500	shore	TSS1500-shore	chr16:55689598-55690895	rs562960013;rs200025289;rs530482023	15;44;47
cg03455316	0.186294	0.715938	5.58899	1.85605e-06	7.82316e-06	3.37092	0.622791	0.809085	0.186294	15	62516405	R	I		IGR	island	IGR-island	chr15:62516324-62516805	rs539142752;rs557956933	37;6
cg15461542	0.186292	0.635599	11.7569	1.79579e-14	1.54622e-12	21.998	0.542453	0.728745	0.186292	1	20712767	R	II	LINC01141	Body	opensea	Body-opensea		rs549628179	2
cg03787837	0.186253	0.558097	3.52899	0.00107614	0.00231424	-2.87341	0.46497	0.651223	0.186253	6	32605385	F	II	HLA-DQA1	Body	opensea	Body-opensea		rs201313770;rs9272442;rs9272443;rs9272444;rs9272445;rs9272446	3;15;33;34;35;38
cg21482290	0.186252	0.723902	11.2502	6.92274e-14	4.50722e-12	20.627	0.630776	0.817028	0.186252	17	77395837	R	II	HRNBP3	5'UTR	opensea	5'UTR-opensea		rs10445219;rs565754300	35;9
cg21054919	0.186235	0.499282	5.48959	2.5534e-06	1.03779e-05	3.05349	0.406164	0.592399	0.186235	2	233216361	R	II		IGR	island	IGR-island	chr2:233215680-233217556	rs113513822;rs550082424;rs573235151	45;41;26
cg06349780	0.186216	0.49876	12.4487	3.00031e-15	3.84541e-13	23.8168	0.405652	0.591868	0.186216	2	123393412	F	II		IGR	opensea	IGR-opensea		rs142528503	1
cg01485177	0.186173	0.254849	7.05984	1.65853e-08	1.2702e-07	8.0942	0.161763	0.347936	0.186173	10	42863594	F	II	LOC441666	TSS200	shore	TSS200-shore	chr10:42862953-42863216
cg24675775	0.186172	0.812771	6.47451	1.07658e-07	6.42108e-07	6.21608	0.719685	0.905857	0.186172	11	74032679	F	II	LOC101928580	Body	opensea	Body-opensea		rs11236053	19
cg16951942	0.186142	0.314588	6.89077	2.8413e-08	2.02029e-07	7.55306	0.221517	0.407659	0.186142	4	2366563	R	I	ZFYVE28	1stExon	island	1stExon-island	chr4:2366421-2367092	rs528998382;rs140100257	32;7
cg15089111	0.18604	0.575546	7.27883	8.28246e-09	6.98687e-08	8.79285	0.482526	0.668566	0.18604	14	34270113	F	II	NPAS3	Body	island	Body-island	chr14:34268946-34270438
cg15202848	0.185997	0.246436	8.26367	3.8407e-10	5.14725e-09	11.8902	0.153437	0.339434	0.185997	11	64618819	F	II		IGR	shelf	IGR-shelf	chr11:64621207-64622246	rs144967888;rs140914760	0;1
cg26967842	0.185997	0.442763	9.2032	2.26036e-11	4.87194e-10	14.7555	0.349764	0.535761	0.185997	7	157369158	R	I	PTPRN2	Body	island	Body-island	chr7:157369120-157369394
cg05785081	0.185935	0.511987	11.9055	1.21668e-14	1.13524e-12	22.3936	0.41902	0.604955	0.185935	21	15989108	F	II	LOC388813	Body	opensea	Body-opensea		rs376140858	23
cg07492045	0.185771	0.129731	11.6498	2.38205e-14	1.9333e-12	21.7109	0.0368458	0.222616	0.185771	5	180257795	F	I	LOC729678	Body	shore	Body-shore	chr5:180258186-180258784	rs544833300;rs140839816	31;35
cg17044418	0.185761	0.819154	7.90971	1.14573e-09	1.29481e-08	10.7866	0.726273	0.912034	0.185761	13	112982588	F	II	LINC01044	Body	shelf	Body-shelf	chr13:112984966-112985733	rs145025781	0
cg13699771	0.185619	0.580194	15.6298	1.66007e-18	1.1212e-15	31.4472	0.487385	0.673004	0.185619	19	30078458	F	II		IGR	opensea	IGR-opensea		rs186497235	51
cg16512376	0.185608	0.549479	15.3589	3.01013e-18	1.77937e-15	30.8415	0.456675	0.642283	0.185608	9	21527787	R	II	MIR31HG	Body	opensea	Body-opensea
cg20884524	0.185419	0.668874	10.3019	9.45305e-13	3.66853e-11	17.9732	0.576165	0.761584	0.185419	6	76108836	R	II	FILIP1	Body	opensea	Body-opensea		rs556170460	1
cg05635274	0.185367	0.771098	9.8935	3.02132e-12	9.38433e-11	16.7947	0.678415	0.863782	0.185367	16	2866901	F	II	PRSS21	TSS1500	shore	TSS1500-shore	chr16:2867245-2868002
cg12754571	0.18535	0.66468	5.59413	1.82564e-06	7.70927e-06	3.38737	0.572005	0.757355	0.18535	1	247694271	R	I	LOC148824	TSS200	island	TSS200-island	chr1:247694035-247694501	rs549678833;rs568060461	41;5
cg25112202	0.185317	0.409748	11.0143	1.31209e-13	7.54564e-12	19.9777	0.31709	0.502407	0.185317	3	72704468	R	II		IGR	island	IGR-island	chr3:72704323-72704610	rs189808300	19
cg04438395	0.185298	0.71616	22.9013	2.06466e-24	1.24936e-20	45.2834	0.623511	0.808809	0.185298	10	132200182	R	II		IGR	opensea	IGR-opensea		rs555205010	16
cg10110267	0.185152	0.413865	12.2899	4.49989e-15	5.2061e-13	23.4047	0.321289	0.506442	0.185152	9	134675988	F	II		IGR	opensea	IGR-opensea		rs566266386;rs183659658;rs551776111;rs11243538;rs112309973	0;3;4;34;39
cg27179622	0.185129	0.600256	8.34002	3.03941e-10	4.22749e-09	12.1266	0.507691	0.69282	0.185129	1	226127290	F	I	LEFTY2	Body	island	Body-island	chr1:226127112-226127695	rs530184482;rs548655695;rs569986361	27;33;40
cg05393828	0.185095	0.729227	10.7704	2.56049e-13	1.2811e-11	19.2988	0.636679	0.821775	0.185095	1	23034799	F	II		IGR	shelf	IGR-shelf	chr1:23036823-23038362	rs560598518;rs534928755;rs142028966	1;9;28
cg04395006	0.18501	0.895109	9.00165	4.11386e-11	7.99e-10	14.1493	0.802604	0.987614	0.18501	16	4436902	R	II	CORO7	Body	opensea	Body-opensea		rs565429006;rs191030943	46;1
cg25064395	0.185001	0.386358	7.71321	2.11334e-09	2.1737e-08	10.169	0.293857	0.478859	0.185001	4	55143557	R	II	PDGFRA	Body	opensea	Body-opensea		rs542263601;rs181960276	45;24
cg12497786	0.184962	0.656069	25.2942	5.2083e-26	3.92346e-22	49.0223	0.563588	0.74855	0.184962	6	3849577	F	I	FAM50B	TSS200	island	TSS200-island	chr6:3849271-3851048	rs374309363;rs574472897;rs375276048	6;9;18
cg21949858	0.184861	0.789378	6.16412	2.91902e-07	1.53175e-06	5.21721	0.696947	0.881809	0.184861	11	7110145	F	I	RBMXL2	TSS200	island	TSS200-island	chr11:7110132-7111376	rs7108672;rs7120146	8;43
cg06266189	0.184839	0.516494	7.62136	2.81707e-09	2.77616e-08	9.87925	0.424075	0.608914	0.184839	2	233790293	F	II	NGEF	Body	shore	Body-shore	chr2:233791783-233793922	rs34448395	41
cg08013331	0.184821	0.246461	6.57796	7.72573e-08	4.81325e-07	6.54881	0.154051	0.338872	0.184821	12	56040208	R	I		IGR	island	IGR-island	chr12:56039988-56040337	rs566168991;rs536690601;rs77625892;rs574001929	51;14;9;3
cg14931118	0.184736	0.668865	8.288	3.56447e-10	4.83339e-09	11.9656	0.576497	0.761233	0.184736	2	213228956	F	II	ERBB4	Body	opensea	Body-opensea		rs181632414;rs186196760	43;45
cg23178069	0.184717	0.854436	6.61531	6.85424e-08	4.33839e-07	6.66888	0.762077	0.946794	0.184717	11	21043240	F	II	NELL1	Body	opensea	Body-opensea		rs150352062;rs558418116;rs568706500	0;1;6
cg27496719	0.184696	0.695417	5.06947	9.76971e-06	3.41214e-05	1.72177	0.603069	0.787765	0.184696	19	482935	F	II		IGR	opensea	IGR-opensea		rs10407723	49
cg12351126	0.184667	0.198038	8.24249	4.09884e-10	5.43646e-09	11.8245	0.105704	0.290371	0.184667	12	75784864	R	I	GLIPR1L2	TSS200	island	TSS200-island	chr12:75784799-75785241	rs113853390;rs143963633;rs200745142	41;22;1
cg15996459	0.184641	0.346743	9.10151	3.05575e-11	6.24483e-10	14.4502	0.254422	0.439063	0.184641	17	184106	F	II	RPH3AL	5'UTR	shore	5'UTR-shore	chr17:185075-185296	rs190115020;rs116783131	1;26
cg18129296	0.184583	0.656881	7.76051	1.82312e-09	1.91817e-08	10.318	0.56459	0.749173	0.184583	3	74003742	F	II		IGR	opensea	IGR-opensea		rs189953811;rs544113127	1;48
cg22880770	0.184554	0.699068	12.1743	6.05692e-15	6.56507e-13	23.1026	0.606792	0.791345	0.184554	2	97166341	F	I	NEURL3	Body	island	Body-island	chr2:97166208-97166660	rs549194101;rs559838187	0;27
cg24027320	0.184507	0.36432	7.79925	1.61568e-09	1.732e-08	10.4399	0.272067	0.456574	0.184507	20	13620031	F	II	TASP1	TSS1500	shore	TSS1500-shore	chr20:13619285-13619770	rs560632036;rs113405713	0;44
cg22904096	0.1845	0.251574	17.7365	2.06961e-20	3.46457e-17	35.9105	0.159324	0.343824	0.1845	2	211180386	F	II	MYL1	TSS1500	opensea	TSS1500-opensea
cg19636384	0.184499	0.857907	3.81252	0.000471585	0.00109981	-2.07848	0.765657	0.950157	0.184499	22	38506749	R	II	BAIAP2L2	TSS200	opensea	TSS200-opensea		rs576074356;rs543079911;rs11570778	31;14;2
cg20916578	0.184494	0.528515	12.9335	8.86986e-16	1.47673e-13	25.056	0.436268	0.620762	0.184494	8	55014888	F	II	LYPLA1	TSS1500	shore	TSS1500-shore	chr8:55014024-55014681	rs547827541;rs149578528;rs147277154;rs550217940	4;33;36;42
cg05519121	0.184421	0.748207	12.0197	9.0369e-15	8.96094e-13	22.6959	0.655997	0.840418	0.184421	7	115274934	R	II		IGR	opensea	IGR-opensea		rs78099157	32
cg25601040	0.184387	0.645883	6.92179	2.57374e-08	1.8556e-07	7.65244	0.553689	0.738076	0.184387	4	13540236	R	II		IGR	shelf	IGR-shelf	chr4:13543562-13546494	rs527922355;rs541244728;rs561616148;rs530408323	43;36;34;11
cg06019884	0.184377	0.498408	10.5521	4.68885e-13	2.08751e-11	18.6847	0.40622	0.590597	0.184377	2	131798825	F	I	ARHGEF4	Body	shore	Body-shore	chr2:131797362-131798088	rs149880141;rs140396073;rs200586233	24;37;44
cg01200150	0.184317	0.712538	6.49649	1.00326e-07	6.04059e-07	6.28679	0.620379	0.804696	0.184317	18	76322683	F	II		IGR	island	IGR-island	chr18:76322675-76323015	rs550395334	0
cg07740599	0.184284	0.732038	6.58126	7.64456e-08	4.76996e-07	6.55941	0.639896	0.82418	0.184284	16	524857	R	II	RAB11FIP3	1stExon	opensea	1stExon-opensea		rs549841195	37
cg00950627	0.184233	0.578293	15.7713	1.21986e-18	8.74029e-16	31.7609	0.486177	0.670409	0.184233	9	111614587	R	II		IGR	shelf	IGR-shelf	chr9:111617320-111618144	rs12551503;rs183251358	31;30
cg13921444	0.184123	0.605523	8.17733	5.00807e-10	6.42694e-09	11.6221	0.513462	0.697585	0.184123	4	186733024	F	II	SORBS2	5'UTR	opensea	5'UTR-opensea
cg15067568	0.184102	0.733523	18.902	2.17122e-21	5.26365e-18	38.2054	0.641472	0.825575	0.184102	9	2020743	F	II	SMARCA2	TSS1500	shelf	TSS1500-shelf	chr9:2014831-2018105	rs150817000;rs569630196;rs139262373;rs141808626	0;7;44;51
cg04972894	0.184053	0.688089	4.39191	8.18268e-05	0.000227701	-0.372366	0.596063	0.780116	0.184053	6	170554918	F	II		IGR	opensea	IGR-opensea		rs535344851;rs557316519;rs569040827;rs539620440	34;37;47;49
cg27447006	0.184034	0.504955	8.22269	4.35591e-10	5.72253e-09	11.7631	0.412937	0.596972	0.184034	1	23763279	F	I	ASAP3	Body	island	Body-island	chr1:23763154-23763971	rs58753866;rs533596518;rs558254620;rs577784339;rs545258120;rs563937244	18;28;35;36;39;50
cg21106486	0.18402	0.227003	8.86565	6.17943e-11	1.11834e-09	13.7375	0.134993	0.319013	0.18402	1	207843084	R	I	CR1L	Body	island	Body-island	chr1:207842805-207843259	rs549378001	32
cg21503378	0.183916	0.190277	9.61209	6.81256e-12	1.82004e-10	15.9705	0.0983191	0.282235	0.183916	3	128689155	R	II		IGR	opensea	IGR-opensea		rs536280213	19
cg19488431	0.183906	0.658721	7.42939	5.14951e-09	4.64918e-08	9.27141	0.566768	0.750673	0.183906	6	28601329	R	I		IGR	shore	IGR-shore	chr6:28602853-28603295	rs36069097;rs9368568	48;30
cg23699926	0.183895	0.551324	7.08629	1.52482e-08	1.18086e-07	8.17873	0.459376	0.643271	0.183895	12	108170183	R	II	ASCL4	1stExon	shore	1stExon-shore	chr12:108168986-108169570
cg16692501	0.183772	0.478083	9.97758	2.37436e-12	7.71162e-11	17.0391	0.386197	0.569969	0.183772	1	30652978	F	II		IGR	opensea	IGR-opensea		rs535038658	25
cg11377293	0.183721	0.446588	7.2133	1.01917e-08	8.3449e-08	8.58407	0.354727	0.538449	0.183721	11	68670746	R	II	IGHMBP2	TSS1500	shore	TSS1500-shore	chr11:68671107-68671982	rs141426410;rs603076;rs536523340;rs548629112	49;36;32;29
cg06464239	0.183716	0.841242	14.9054	8.29519e-18	3.93059e-15	29.8097	0.749384	0.9331	0.183716	8	74663619	R	II		IGR	shelf	IGR-shelf	chr8:74658490-74659828	rs149957762;rs114463054;rs553967079	23;15;1
cg18187244	0.183575	0.325622	6.14995	3.05517e-07	1.59446e-06	5.17161	0.233834	0.417409	0.183575	6	10881782	R	II	GCM2	Body	shore	Body-shore	chr6:10881846-10882051	rs181230580;rs116663538;rs116572850	51;39;27
cg20799095	0.183521	0.777491	8.0555	7.29275e-10	8.83448e-09	11.2426	0.685731	0.869252	0.183521	1	225924665	R	II		IGR	opensea	IGR-opensea		rs116118606	26
cg20363450	0.183487	0.905869	4.01021	0.000261739	0.000647152	-1.50747	0.814126	0.997612	0.183487	1	201540458	R	II		IGR	opensea	IGR-opensea		rs553047256;rs191291803	12;1
cg14576824	0.183464	0.473977	6.45234	1.15594e-07	6.82916e-07	6.14479	0.382245	0.565709	0.183464	1	213224402	R	II	RPS6KC1	TSS200	shore	TSS200-shore	chr1:213224611-213224867
cg20708909	0.183426	0.784003	8.92026	5.24663e-11	9.76449e-10	13.9031	0.69229	0.875716	0.183426	11	132812607	F	II	OPCML	Body	shore	Body-shore	chr11:132812662-132813075	rs184957822;rs147191949;rs532568266;rs12575270;rs559635565	1;16;18;35;47
cg24346905	0.18337	0.223977	8.50387	1.84351e-10	2.77836e-09	12.632	0.132292	0.315662	0.18337	1	108023249	F	I	NTNG1	Body	island	Body-island	chr1:108023232-108023442	rs143647912;rs200424481;rs200646740	42;43;47
cg25026992	0.183319	0.557036	7.71543	2.09875e-09	2.16105e-08	10.176	0.465377	0.648696	0.183319	5	140554819	F	I	PCDHB7	1stExon	shore	1stExon-shore	chr5:140553681-140554637	rs558516993;rs572120438	35;36
cg14852603	0.183287	0.727101	14.0075	6.59012e-17	1.92754e-14	27.7007	0.635457	0.818745	0.183287	6	164585948	R	II		IGR	opensea	IGR-opensea
cg15166039	0.183286	0.607331	7.30324	7.66735e-09	6.53969e-08	8.87054	0.515688	0.698974	0.183286	6	160023626	F	I		IGR	opensea	IGR-opensea		rs541175117;rs558085933	36;49
cg06633037	0.183165	0.573506	5.33263	4.22119e-06	1.61961e-05	2.55388	0.481923	0.665088	0.183165	5	140624464	R	II	PCDHB15	TSS1500	shore	TSS1500-shore	chr5:140626444-140627373
cg19287610	0.183094	0.659637	8.2497	4.00906e-10	5.33678e-09	11.8469	0.56809	0.751184	0.183094	6	164461074	R	I		IGR	opensea	IGR-opensea		rs56153379;rs115044878	30;22
cg13459801	0.183069	0.753047	6.39392	1.39447e-07	8.04096e-07	5.95679	0.661513	0.844582	0.183069	2	236479171	R	II	AGAP1	Body	opensea	Body-opensea		rs527981514;rs181860727;rs570373989	18;6;2
cg21188409	0.183051	0.818327	10.4034	7.10595e-13	2.91261e-11	18.2628	0.726801	0.909853	0.183051	3	180466040	F	II		IGR	opensea	IGR-opensea		rs73053861;rs559220980	33;33
cg10194060	0.183045	0.477126	11.3393	5.44713e-14	3.72618e-12	20.8705	0.385604	0.568649	0.183045	4	68064683	F	II		IGR	opensea	IGR-opensea		rs62315497;rs551839439	0;1
cg06857690	0.182937	0.588781	7.15043	1.24391e-08	9.90449e-08	8.38356	0.497312	0.680249	0.182937	13	27608835	F	II		IGR	opensea	IGR-opensea		rs142510276;rs530645613;rs7986636	1;17;32
cg20190772	0.182779	0.463305	8.40604	2.48393e-10	3.56996e-09	12.3306	0.371916	0.554695	0.182779	8	48572496	R	II	KIAA0146	Body	opensea	Body-opensea		rs183336442	11
cg12648510	0.182685	0.581356	9.86216	3.30598e-12	1.00952e-10	16.7034	0.490014	0.672699	0.182685	5	78365677	F	I	DMGDH	TSS200	island	TSS200-island	chr5:78365298-78365711	rs564075355;rs59281454	8;33
cg04022376	0.182681	0.409973	8.42903	2.31564e-10	3.36536e-09	12.4015	0.318633	0.501314	0.182681	18	35066005	R	II	CELF4	Body	shore	Body-shore	chr18:35065039-35065548
cg08364137	0.182657	0.261614	7.39721	5.69926e-09	5.06879e-08	9.16924	0.170286	0.352943	0.182657	7	156400990	F	I		IGR	shore	IGR-shore	chr7:156400018-156400712	rs13310278;rs9638086	41;51
cg17576787	0.182598	0.551295	9.17439	2.46162e-11	5.22646e-10	14.6692	0.459996	0.642594	0.182598	19	31910992	F	II		IGR	opensea	IGR-opensea		rs570702472;rs149194509;rs555770714;rs575607196;rs143055824	0;1;9;23;40
cg00528572	0.182565	0.360761	7.8331	1.45394e-09	1.58357e-08	10.5463	0.269479	0.452044	0.182565	11	92703433	F	II	MTNR1B	Body	island	Body-island	chr11:92702789-92703434
cg07114751	0.182513	0.783988	8.25193	3.98162e-10	5.30789e-09	11.8538	0.692731	0.875245	0.182513	1	21552839	F	II	ECE1	Body	shore	Body-shore	chr1:21551574-21551931	rs532414217;rs148890335	20;41
cg02291365	0.182498	0.146292	5.6998	1.30009e-06	5.71121e-06	3.72557	0.0550427	0.23754	0.182498	13	25317267	F	I		IGR	shelf	IGR-shelf	chr13:25319668-25322255	rs540593515;rs117134941;rs370822132	0;42;45
cg22113854	0.182477	0.286224	11.5981	2.73138e-14	2.14947e-12	21.5718	0.194985	0.377462	0.182477	2	219856354	R	I	CRYBA2	Body	shore	Body-shore	chr2:219857682-219858917	rs115331727	1
cg01421830	0.182432	0.73688	9.21522	2.18142e-11	4.73095e-10	14.7915	0.645664	0.828096	0.182432	9	138626955	R	II	KCNT1	Body	shore	Body-shore	chr9:138628082-138628730	rs182287921;rs568311159;rs535113717	46;38;2
cg05215729	0.182377	0.236511	10.54	4.85044e-13	2.14496e-11	18.6503	0.145322	0.327699	0.182377	7	99155595	R	II	ZNF655	TSS1500	shore	TSS1500-shore	chr7:99155871-99156969
cg24148085	0.182289	0.598454	10.484	5.67047e-13	2.42677e-11	18.4918	0.507309	0.689598	0.182289	3	72704603	R	II		IGR	island	IGR-island	chr3:72704323-72704610	rs563452014	41
cg25545500	0.182162	0.555824	8.83294	6.81695e-11	1.21223e-09	13.6381	0.464743	0.646905	0.182162	11	56112384	R	II	OR8K1	TSS1500	opensea	TSS1500-opensea		rs528153662	1
cg07823273	0.182122	0.477001	9.43596	1.13909e-11	2.77313e-10	15.4496	0.38594	0.568062	0.182122	19	39695065	R	II	SYCN	TSS200	shore	TSS200-shore	chr19:39694476-39694994	rs548814658;rs575816888	43;16
cg07295522	0.182028	0.809784	6.25703	2.16506e-07	1.18002e-06	5.51621	0.71877	0.900798	0.182028	3	156192838	R	II	KCNAB1	Body	opensea	Body-opensea		rs11928766;rs192897457;rs562779730;rs533246633	48;44;11;6
cg03936870	0.182013	0.493861	10.9211	1.69239e-13	9.21109e-12	19.7192	0.402854	0.584867	0.182013	2	47561578	R	II		IGR	opensea	IGR-opensea		rs552771204;rs574547683;rs541930749	20;19;7
cg23218354	0.181965	0.769117	11.2966	6.10992e-14	4.07645e-12	20.7539	0.678134	0.8601	0.181965	1	2885244	R	I		IGR	island	IGR-island	chr1:2885062-2885284	rs144866982	32
cg03678062	0.181936	0.546435	12.9214	9.13915e-16	1.5087e-13	25.0256	0.455467	0.637402	0.181936	6	149772716	F	I	ZC3H12D	Body	island	Body-island	chr6:149771836-149772855	rs558607172;rs577956558;rs114090716;rs139438120	4;22;25;37
cg06630425	0.181906	0.862461	12.8831	1.00534e-15	1.62545e-13	24.9286	0.771508	0.953414	0.181906	16	818451	R	I	MSLN	Body	opensea	Body-opensea		rs144496772;rs559678507;rs139663271;rs142972507;rs146147551;rs563407287;rs140194589;rs150425699	32;21;17;15;10;7;2;1
cg00413089	0.181884	0.383249	4.02488	0.000250449	0.00062196	-1.4646	0.292307	0.47419	0.181884	7	158750985	R	II		IGR	island	IGR-island	chr7:158750984-158751210	rs573502862;rs534689361;rs554743691	31;10;3
cg01856645	0.181881	0.338614	8.7683	8.28009e-11	1.42454e-09	13.4414	0.247673	0.429555	0.181881	5	78365647	R	I	DMGDH	TSS200	island	TSS200-island	chr5:78365298-78365711
cg00908022	0.181842	0.902983	4.58312	4.5218e-05	0.000133857	0.209824	0.812062	0.993904	0.181842	10	18822563	F	II	CACNB2	Body	opensea	Body-opensea		rs575704590;rs543215481;rs561388792	3;35;41
cg24103044	0.181842	0.512598	5.186	6.74214e-06	2.45351e-05	2.08924	0.421677	0.603519	0.181842	6	30039801	F	II	RNF39	Body	shore	Body-shore	chr6:30038881-30039477	rs9261297;rs367605228	44;47
cg15833940	0.181762	0.74273	6.21572	2.4726e-07	1.32501e-06	5.38327	0.651849	0.833611	0.181762	8	1526540	F	I	DLGAP2	Body	opensea	Body-opensea		rs12546094	17
cg13847640	0.181738	0.353936	8.3959	2.56207e-10	3.665e-09	12.2993	0.263067	0.444806	0.181738	2	87035982	F	II	CD8A	TSS1500	shore	TSS1500-shore	chr2:87036600-87037001	rs558507642	18
cg21807306	0.18172	0.681308	4.72797	2.8741e-05	8.92603e-05	0.655891	0.590448	0.772168	0.18172	20	60602346	F	II	TAF4	Body	opensea	Body-opensea		rs183949504;rs56126715	0;48
cg05841700	0.18172	0.222081	8.52027	1.75385e-10	2.66622e-09	12.6824	0.131222	0.312941	0.18172	1	205819383	R	I	PM20D1	TSS200	shore	TSS200-shore	chr1:205818898-205819191	rs558562579;rs572183684	40;35
cg15445813	0.181715	0.433201	10.2419	1.11966e-12	4.20717e-11	17.8015	0.342344	0.524059	0.181715	16	86417585	F	II		IGR	opensea	IGR-opensea		rs556996525;rs12599888;rs546029853;rs553242955	13;14;34;45
cg16568692	0.181684	0.31894	7.89226	1.20956e-09	1.35449e-08	10.7319	0.228098	0.409782	0.181684	17	49565500	F	II		IGR	opensea	IGR-opensea		rs560087423;rs11655733	40;47
cg16038402	0.181671	0.300373	12.8303	1.14677e-15	1.80471e-13	24.7948	0.209538	0.391208	0.181671	2	233470277	F	II	EFHD1	TSS1500	shore	TSS1500-shore	chr2:233470646-233471077	rs147455141;rs7601598	1;26
cg21516550	0.181665	0.429324	7.90454	1.16426e-09	1.31213e-08	10.7705	0.338491	0.520156	0.181665	16	50913874	R	II		IGR	opensea	IGR-opensea		rs577492984;rs539739750	22;11
cg00108944	0.181634	0.223563	6.06181	4.05699e-07	2.04541e-06	4.88802	0.132745	0.31438	0.181634	12	75784855	R	II	GLIPR1L2	TSS200	island	TSS200-island	chr12:75784799-75785241	rs113853390;rs143963633	32;13
cg14926445	0.181607	0.709239	7.94505	1.02669e-09	1.17922e-08	10.8974	0.618436	0.800043	0.181607	8	58193284	F	II	C8orf71	Body	shore	Body-shore	chr8:58192499-58192884
cg00966482	0.181512	0.796701	21.2199	3.36246e-23	1.57108e-19	42.446	0.705945	0.887457	0.181512	6	11111926	F	II	HERV-FRD	1stExon	opensea	1stExon-opensea		rs559523362;rs530084232;rs548550935	0;1;32
cg08111158	0.1815	0.390487	9.1759	2.45062e-11	5.20633e-10	14.6737	0.299737	0.481237	0.1815	1	227746191	F	II		IGR	island	IGR-island	chr1:227746157-227746454	rs566560018	26
cg00716277	0.181467	0.408271	8.73831	9.06305e-11	1.5356e-09	13.35	0.317537	0.499004	0.181467	7	157369376	F	I	PTPRN2	Body	island	Body-island	chr7:157369120-157369394	rs116890852;rs566539638	17;19
cg20545458	0.181432	0.385942	11.1496	9.08305e-14	5.60379e-12	20.3512	0.295226	0.476658	0.181432	6	26046341	R	II		IGR	shore	IGR-shore	chr6:26044203-26044469	rs143422218;rs145726384	35;8
cg01115569	0.181382	0.674584	13.9361	7.80086e-17	2.20532e-14	27.5291	0.583893	0.765276	0.181382	7	155436277	R	II	RBM33	TSS1500	shore	TSS1500-shore	chr7:155436673-155437817	rs201789931	31
cg05413628	0.181349	0.53022	15.9331	8.60094e-19	6.73338e-16	32.1166	0.439546	0.620895	0.181349	16	1521656	F	I	CLCN7	Body	shelf	Body-shelf	chr16:1524520-1525534	rs114546793;rs112247269;rs549196537	10;32;47
cg04849320	0.181251	0.324954	6.45068	1.16214e-07	6.86047e-07	6.13943	0.234329	0.41558	0.181251	13	112756649	F	II		IGR	shore	IGR-shore	chr13:112758598-112760491	rs545574039;rs557502656;rs576173522;rs116873449	0;4;25;40
cg06951626	0.181247	0.543799	9.31698	1.61556e-11	3.70051e-10	15.0957	0.453175	0.634422	0.181247	12	22095330	R	I		IGR	island	IGR-island	chr12:22093954-22095357
cg02846841	0.1812	0.345138	6.5232	9.20862e-08	5.60657e-07	6.37272	0.254537	0.435738	0.1812	6	28945341	R	I		IGR	opensea	IGR-opensea		rs550025368;rs561929718	46;20
cg01889025	0.181101	0.652893	11.0487	1.1947e-13	6.9887e-12	20.0728	0.562342	0.743443	0.181101	17	75093989	F	II		IGR	opensea	IGR-opensea		rs79529739;rs78693897;rs548279855	0;14;23
cg18706316	0.181066	0.504211	10.1595	1.41421e-12	5.07672e-11	17.5646	0.413678	0.594744	0.181066	13	101978015	R	II	NALCN	Body	opensea	Body-opensea		rs116209468;rs184378649;rs552550806;rs189316336	36;21;12;2
cg10832328	0.181043	0.183946	7.80236	1.60007e-09	1.71764e-08	10.4497	0.0934242	0.274467	0.181043	6	28092078	F	II	ZSCAN16	TSS1500	opensea	TSS1500-opensea		rs543652158;rs116398174	26;45
cg14789911	0.181042	0.821898	5.81351	9.01957e-07	4.13484e-06	4.09015	0.731377	0.912419	0.181042	21	47582049	R	II	C21orf56	Body	island	Body-island	chr21:47580492-47582065
cg22200330	0.181011	0.168576	10.6987	3.12104e-13	1.49986e-11	19.0979	0.0780702	0.259081	0.181011	2	230578063	R	II	DNER	Body	island	Body-island	chr2:230578062-230579981	rs566353353;rs182827235	23;19
cg17988830	0.180999	0.386486	7.55971	3.41803e-09	3.27646e-08	9.68435	0.295987	0.476986	0.180999	1	20301989	R	II	PLA2G2A	3'UTR	opensea	3'UTR-opensea		rs11573176;rs11573175;rs562300796;rs147990426;rs189084413;rs11677;rs573678019;rs527457976	51;34;33;32;28;27;22;1
cg26385913	0.180973	0.89058	5.20357	6.37481e-06	2.33423e-05	2.14479	0.800093	0.981066	0.180973	1	242352848	F	II	PLD5	Body	opensea	Body-opensea		rs183277201;rs2841896;rs140738159;rs71571837;rs374116791;rs367744381;rs113071748	0;21;35;35;37;39;47
cg18968920	0.180953	0.587966	11.26	6.74211e-14	4.41446e-12	20.6539	0.49749	0.678443	0.180953	2	153572548	F	II	PRPF40A	Body	shore	Body-shore	chr2:153573743-153575553	rs570841873	46
cg06822304	0.180951	0.3029	11.1751	8.47805e-14	5.30996e-12	20.4212	0.212425	0.393376	0.180951	5	72497734	R	II		IGR	opensea	IGR-opensea		rs535049218;rs553491500	10;6
cg14686231	0.180946	0.26114	7.89236	1.20917e-09	1.35418e-08	10.7323	0.170667	0.351613	0.180946	10	104676532	R	II		IGR	shore	IGR-shore	chr10:104677315-104679312
cg01331772	0.180878	0.707292	5.03614	1.08606e-05	3.74877e-05	1.61699	0.616853	0.797731	0.180878	2	131094827	F	II		IGR	opensea	IGR-opensea		rs192717079;rs184782897	10;12
cg12157673	0.180865	0.355816	7.4618	4.64992e-09	4.26362e-08	9.37421	0.265383	0.446248	0.180865	19	52996617	F	II	ZNF578	5'UTR	shore	5'UTR-shore	chr19:52995940-52996595	rs116040125;rs547524328	6;50
cg15697476	0.180819	0.108188	14.8536	9.32605e-18	4.30036e-15	29.6905	0.0177783	0.198597	0.180819	6	32055474	R	I	TNXB	Body	island	Body-island	chr6:32055067-32055601
cg10334671	0.180806	0.459162	6.31248	1.81155e-07	1.01047e-06	5.69469	0.368759	0.549565	0.180806	9	34587582	R	II	CNTFR	5'UTR	shore	5'UTR-shore	chr9:34589113-34591978	rs145478193	1
cg23924526	0.180778	0.437908	8.66714	1.12357e-10	1.83717e-09	13.1327	0.347519	0.528297	0.180778	2	45998548	R	II	PRKCE	Body	opensea	Body-opensea		rs72886158	50
cg15016771	0.180763	0.237266	7.18473	1.11572e-08	9.01683e-08	8.49299	0.146884	0.327647	0.180763	2	235403218	R	II	ARL4C	3'UTR	shore	3'UTR-shore	chr2:235404502-235406541	rs552244451;rs117371685;rs532073858;rs548773874	50;7;5;2
cg25152193	0.180712	0.457801	7.07583	1.57635e-08	1.21554e-07	8.14531	0.367446	0.548157	0.180712	1	197874469	F	I	C1orf53	Body	shelf	Body-shelf	chr1:197871588-197872299	rs141240177	46
cg22335801	0.180684	0.117377	13.2778	3.79798e-16	7.63569e-14	25.9188	0.0270354	0.207719	0.180684	1	1149091	R	II	TNFRSF4	Body	island	Body-island	chr1:1149055-1149524	rs143522804;rs201012235;rs541791598	13;5;4
cg23752012	0.180673	0.405664	8.92927	5.10712e-11	9.55278e-10	13.9304	0.315327	0.496001	0.180673	1	176965918	R	II	ASTN1	Body	opensea	Body-opensea		rs553026982	2
cg11797634	0.180575	0.275699	7.32045	7.26167e-09	6.24032e-08	8.92527	0.185411	0.365986	0.180575	6	117869517	F	II	DCBLD1	Body	island	Body-island	chr6:117869097-117869530	rs115451873;rs573023233;rs532430975;rs11757765	1;2;12;13
cg12648201	0.180564	0.718468	5.88235	7.22757e-07	3.40024e-06	4.31118	0.628186	0.80875	0.180564	2	27665141	R	I	KRTCAP3	TSS200	island	TSS200-island	chr2:27664939-27665151	rs556270039	38
cg05681977	0.180533	0.194097	6.69203	5.36134e-08	3.50647e-07	6.9154	0.103831	0.284363	0.180533	8	145638934	R	II	SLC39A4	Body	island	Body-island	chr8:145637965-145639182	rs535100369;rs552929616	45;16
cg02188582	0.180533	0.244957	8.52896	1.70812e-10	2.60846e-09	12.7091	0.15469	0.335223	0.180533	15	48254179	F	II		IGR	opensea	IGR-opensea		rs566746106;rs561553756	35;46
cg08626932	0.180518	0.188523	8.66799	1.12068e-10	1.83327e-09	13.1353	0.0982637	0.278782	0.180518	20	62259823	F	II	GMEB2	TSS1500	shore	TSS1500-shore	chr20:62257589-62259476	rs117699385	36
cg08310581	0.180511	0.513932	8.73009	9.29067e-11	1.56768e-09	13.3249	0.423677	0.604187	0.180511	2	131797438	R	I	ARHGEF4	Body	island	Body-island	chr2:131797362-131798088	rs556199403	2
cg26874282	0.180429	0.483695	6.33518	1.68411e-07	9.47572e-07	5.76774	0.39348	0.573909	0.180429	16	86274683	R	II		IGR	opensea	IGR-opensea		rs573792003;rs546461290	50;41
cg06850217	0.180408	0.56365	8.7401	9.01443e-11	1.52907e-09	13.3555	0.473446	0.653854	0.180408	12	89413666	F	II	LOC728084	TSS200	opensea	TSS200-opensea		rs575909557;rs182242793;rs114987961	8;40;44
cg17210933	0.180407	0.348084	7.41726	5.35021e-09	4.8023e-08	9.2329	0.257881	0.438287	0.180407	5	3428696	R	II		IGR	opensea	IGR-opensea		rs545955875;rs73032755;rs528613785	45;23;13
cg15116481	0.180358	0.780171	8.31473	3.28416e-10	4.51306e-09	12.0484	0.689992	0.87035	0.180358	19	51330265	R	I	KLK15	Body	island	Body-island	chr19:51330212-51330470	rs139927076;rs145457913;rs571715638;rs200409036;rs202125732	38;27;19;12;11
cg14537332	0.180288	0.20865	9.34491	1.4881e-11	3.45901e-10	15.1789	0.118506	0.298794	0.180288	11	70508113	R	II	SHANK2	Body	shore	Body-shore	chr11:70508328-70508617	rs149393699	5
cg18316498	0.180215	0.533209	11.409	4.51975e-14	3.2052e-12	21.0601	0.443102	0.623317	0.180215	11	111250196	R	I	POU2AF1	TSS200	opensea	TSS200-opensea		rs548388770;rs147974379	46;35
cg27032427	0.180215	0.68401	6.25128	2.20541e-07	1.19905e-06	5.49773	0.593902	0.774118	0.180215	11	69587568	F	II		IGR	shore	IGR-shore	chr11:69588826-69590546	rs116954681;rs3740640;rs368582765	11;15;21
cg26697286	0.180204	0.156397	5.53144	2.23262e-06	9.21547e-06	3.18705	0.0662952	0.246499	0.180204	11	85913645	R	II		IGR	opensea	IGR-opensea		rs372057486	30
cg01897156	0.18017	0.61472	13.4798	2.32448e-16	5.22064e-14	26.4182	0.524635	0.704805	0.18017	16	88220314	F	I		IGR	island	IGR-island	chr16:88220021-88220541	rs114932029	28
cg00338615	0.180124	0.608487	21.1817	3.59029e-23	1.64627e-19	42.3793	0.518425	0.698549	0.180124	15	80265933	R	II		IGR	opensea	IGR-opensea		rs1987102;rs540592666;rs560143841;rs116213840	47;41;27;6
cg24849736	0.180101	0.701751	11.8243	1.50441e-14	1.33956e-12	22.1779	0.611701	0.791801	0.180101	1	201084428	F	II		IGR	island	IGR-island	chr1:201083458-201084567	rs577612898;rs539927723	2;35
cg15586931	0.180038	0.841224	5.86599	7.61831e-07	3.56171e-06	4.25863	0.751205	0.931243	0.180038	17	2798327	F	II	RAP1GAP2	Body	opensea	Body-opensea		rs191631023;rs139672535;rs184626627;rs528687048	3;7;14;20
cg08985499	0.17992	0.373643	10.5719	4.4376e-13	1.99965e-11	18.7406	0.283683	0.463603	0.17992	10	119590092	F	II		IGR	opensea	IGR-opensea		rs10886150;rs182051485;rs567199464	7;21;29
cg02580820	0.179899	0.466407	12.6776	1.68145e-15	2.44173e-13	24.4056	0.376457	0.556356	0.179899	12	33759790	R	II		IGR	opensea	IGR-opensea
cg26582295	0.179849	0.707108	6.93406	2.47502e-08	1.79378e-07	7.69175	0.617183	0.797032	0.179849	1	23763191	F	II	ASAP3	Body	island	Body-island	chr1:23763154-23763971	rs538468969;rs557153836	13;30
cg18977541	0.179849	0.29394	6.6863	5.46056e-08	3.56268e-07	6.89699	0.204016	0.383865	0.179849	10	102381532	R	I		IGR	opensea	IGR-opensea
cg19925675	0.179838	0.840802	7.98185	9.15987e-10	1.07124e-08	11.0125	0.750883	0.93072	0.179838	4	189333138	R	II		IGR	opensea	IGR-opensea		rs566703757;rs538860436	30;2
cg05200037	0.179794	0.291128	11.8216	1.51537e-14	1.34671e-12	22.1705	0.201231	0.381025	0.179794	6	149772346	R	I	ZC3H12D	Body	island	Body-island	chr6:149771836-149772855	rs546023898;rs562745839;rs531990813	31;25;7
cg01214155	0.179774	0.620034	7.87682	1.26901e-09	1.41054e-08	10.6835	0.530147	0.709921	0.179774	4	3746513	R	II		IGR	shore	IGR-shore	chr4:3748224-3748581	rs546892698;rs140044497;rs142328509;rs151281334	48;46;40;35
cg01022117	0.179762	0.699407	7.22625	9.78202e-09	8.05575e-08	8.62536	0.609526	0.789288	0.179762	1	201258280	F	I	PKP1	Body	opensea	Body-opensea		rs111966099;rs529800393;rs143141740;rs12025174;rs571385299	13;27;28;29;43
cg06230848	0.179757	0.204226	8.89129	5.72231e-11	1.04963e-09	13.8153	0.114347	0.294104	0.179757	8	127569163	F	II	FAM84B	Body	island	Body-island	chr8:127568676-127570873	rs565418014	26
cg19636627	0.179686	0.711862	2.9484	0.00534232	0.00982486	-4.394	0.622019	0.801705	0.179686	6	29649084	F	II		IGR	opensea	IGR-opensea		rs3131848;rs3131847	9;21
cg25705148	0.179675	0.566801	7.92234	1.10165e-09	1.25269e-08	10.8262	0.476963	0.656639	0.179675	2	72079498	F	I		IGR	island	IGR-island	chr2:72079362-72079610
cg26979595	0.179635	0.503287	9.39208	1.29549e-11	3.08561e-10	15.3193	0.41347	0.593104	0.179635	10	118975786	F	II		IGR	shore	IGR-shore	chr10:118976049-118976706	rs529643053	1
cg16126754	0.179618	0.600177	6.42686	1.25448e-07	7.33407e-07	6.0628	0.510368	0.689986	0.179618	10	133156058	R	II		IGR	opensea	IGR-opensea		rs548518081;rs568305635;rs74865562	45;33;1
cg06266666	0.179612	0.466397	8.0311	7.86415e-10	9.41557e-09	11.1665	0.376591	0.556204	0.179612	16	63763377	F	II		IGR	opensea	IGR-opensea		rs559855466	23
cg13814747	0.179589	0.265727	8.37595	2.72306e-10	3.85947e-09	12.2377	0.175933	0.355522	0.179589	15	31373178	F	II	TRPM1	5'UTR	opensea	5'UTR-opensea
cg02097479	0.179562	0.522197	9.19043	2.34744e-11	5.02385e-10	14.7172	0.432416	0.611978	0.179562	17	34891843	R	II	PIGW	5'UTR	shore	5'UTR-shore	chr17:34890466-34891480	rs535302185	29
cg21967713	0.17956	0.385423	10.9667	1.49415e-13	8.35134e-12	19.8457	0.295643	0.475203	0.17956	10	618724	R	II	DIP2C	Body	opensea	Body-opensea		rs192023803;rs550159348;rs17221323;rs377679725;rs549574928	50;42;41;37;2
cg17157851	0.179469	0.446401	10.6499	3.57317e-13	1.6742e-11	18.9605	0.356666	0.536136	0.179469	5	38291643	R	II	EGFLAM-AS4	TSS1500	opensea	TSS1500-opensea		rs145672301;rs529262592	49;38
cg21284822	0.179451	0.593941	5.37353	3.70347e-06	1.44244e-05	2.68384	0.504216	0.683667	0.179451	3	194500865	F	II	LOC100507391	Body	opensea	Body-opensea
cg20744362	0.17941	0.686187	5.53316	2.2203e-06	9.1699e-06	3.19256	0.596482	0.775892	0.17941	22	50050164	F	I	C22orf34	Body	opensea	Body-opensea		rs146469227;rs552967037;rs574493199;rs541859980	22;23;25;34
cg01076970	0.179392	0.427928	6.51849	9.34881e-08	5.68026e-07	6.35757	0.338232	0.517624	0.179392	5	180455248	F	II		IGR	opensea	IGR-opensea		rs148439430;rs142559625;rs562722409;rs531648216	0;1;20;42
cg07740110	0.179356	0.60168	11.696	2.10849e-14	1.75448e-12	21.8348	0.512002	0.691358	0.179356	17	3439203	R	II	TRPV3	Body	shore	Body-shore	chr17:3438841-3439046	rs185865355;rs112969293	18;11
cg11032707	0.179324	0.725638	7.47496	4.46129e-09	4.11412e-08	9.41593	0.635976	0.8153	0.179324	15	45671246	R	II	LOC145663	Body	shore	Body-shore	chr15:45669970-45671029	rs16942529;rs558094098	32;5
cg02500231	0.179304	0.248299	9.25499	1.93956e-11	4.295e-10	14.9105	0.158647	0.337952	0.179304	12	117797209	F	II	NOS1	5'UTR	shore	5'UTR-shore	chr12:117798076-117799448
cg03972135	0.179302	0.764948	4.1376	0.000178185	0.000458163	-1.13309	0.675297	0.854598	0.179302	6	170557976	F	II		IGR	opensea	IGR-opensea		rs566263758;rs530102904;rs3012428	1;27;28
cg21130702	0.179284	0.735604	13.4418	2.54847e-16	5.60605e-14	26.3246	0.645962	0.825246	0.179284	19	29492597	F	II	LINC01532	TSS1500	opensea	TSS1500-opensea		rs185393392;rs189323181;rs116382217	4;9;22
cg01521681	0.179272	0.363147	7.78015	1.7148e-09	1.82055e-08	10.3798	0.273511	0.452783	0.179272	14	54104057	F	II		IGR	opensea	IGR-opensea
cg16284880	0.179256	0.710122	11.0912	1.06421e-13	6.36148e-12	20.1903	0.620494	0.79975	0.179256	20	49738043	F	II		IGR	opensea	IGR-opensea		rs557573215;rs6096267	4;12
cg09660970	0.179227	0.566914	9.65696	5.98018e-12	1.63645e-10	16.1026	0.477301	0.656528	0.179227	8	74005022	R	II	C8orf84	Body	island	Body-island	chr8:74005021-74005856
cg12165772	0.179207	0.577238	8.73952	9.03013e-11	1.53124e-09	13.3537	0.487634	0.666842	0.179207	17	48070354	F	II	DLX3	Body	shore	Body-shore	chr17:48070698-48072654	rs143339771;rs562878200	0;32
cg11421073	0.179198	0.633541	11.1696	8.60458e-14	5.37102e-12	20.4061	0.543942	0.72314	0.179198	3	69154156	F	II	ARL6IP5	3'UTR	opensea	3'UTR-opensea
cg07676361	0.179095	0.468018	5.90171	6.79113e-07	3.21751e-06	4.37336	0.378471	0.557566	0.179095	16	80966860	R	I		IGR	shore	IGR-shore	chr16:80965952-80966478	rs77287213;rs7199497;rs183742927	35;18;15
cg20188212	0.179052	0.278404	4.1565	0.00016825	0.000435175	-1.07714	0.188878	0.36793	0.179052	12	313104	F	II	SLC6A12	Body	island	Body-island	chr12:312591-313331
cg19276110	0.17904	0.730951	13.1313	5.43881e-16	1.00757e-13	25.5535	0.641431	0.820471	0.17904	1	20396593	R	II	PLA2G5	TSS200	opensea	TSS200-opensea		rs11573192;rs114009699	37;35
cg07601542	0.179038	0.353763	10.7061	3.05821e-13	1.47466e-11	19.1185	0.264244	0.443282	0.179038	21	34396986	R	II	OLIG2	TSS1500	island	TSS1500-island	chr21:34395128-34400245	rs373307339;rs564138431	43;37
cg07953201	0.178965	0.394888	10.4693	5.90921e-13	2.50945e-11	18.45	0.305406	0.484371	0.178965	1	245851802	F	I	KIF26B	Body	island	Body-island	chr1:245851177-245852514	rs375566316	8
cg03320087	0.178902	0.407299	9.45389	1.08081e-11	2.65746e-10	15.5028	0.317848	0.49675	0.178902	22	37405028	R	II	TEX33	TSS1500	opensea	TSS1500-opensea
cg15570656	0.178895	0.709097	2.43959	0.0192934	0.0312493	-5.57927	0.619649	0.798545	0.178895	6	29648628	F	II		IGR	opensea	IGR-opensea
cg06587521	0.178888	0.652653	13.4958	2.23603e-16	5.0512e-14	26.4577	0.563209	0.742097	0.178888	12	59287786	F	II	LRIG3	Body	opensea	Body-opensea		rs550368482	1
cg23016695	0.178865	0.274125	8.78063	7.97833e-11	1.3808e-09	13.479	0.184692	0.363557	0.178865	4	46126104	F	II	GABRG1	TSS200	opensea	TSS200-opensea		rs575260977;rs535970215	9;16
cg03887787	0.178856	0.329537	7.29735	7.81144e-09	6.64454e-08	8.8518	0.240109	0.418966	0.178856	11	65647532	F	II	CTSW	Body	opensea	Body-opensea		rs187731206;rs541362465;rs555201545;rs574754986	0;1;6;32
cg22560193	0.178824	0.346667	7.56303	3.38261e-09	3.24685e-08	9.69485	0.257255	0.436079	0.178824	19	1465962	R	I	APC2	Body	island	Body-island	chr19:1465206-1471241
cg17515480	0.17879	0.440743	8.96409	4.60205e-11	8.76258e-10	14.0358	0.351348	0.530138	0.17879	19	48049039	R	II	ZNF541	Body	island	Body-island	chr19:48047796-48049162	rs111426088	4
cg09263206	0.17875	0.412784	11.4475	4.07773e-14	2.95828e-12	21.1647	0.323409	0.50216	0.17875	19	38365628	R	II		IGR	opensea	IGR-opensea
cg25426273	0.178707	0.621612	6.17249	2.84149e-07	1.49591e-06	5.24414	0.532258	0.710965	0.178707	2	74727321	F	II	LBX2	Body	shore	Body-shore	chr2:74725039-74727038
cg12167907	0.178681	0.275191	6.10336	3.54921e-07	1.81835e-06	5.0217	0.185851	0.364531	0.178681	7	156400784	F	II		IGR	shore	IGR-shore	chr7:156400018-156400712
cg22973226	0.178664	0.901151	5.01002	1.17994e-05	4.03702e-05	1.53496	0.811819	0.990483	0.178664	1	46705909	R	II		IGR	island	IGR-island	chr1:46705908-46706165	rs140231037	2
cg24200259	0.178624	0.521959	6.39766	1.37782e-07	7.95766e-07	5.96883	0.432647	0.611271	0.178624	22	37098459	R	II	CACNG2	1stExon	shore	1stExon-shore	chr22:37099471-37099711	rs144670953	28
cg01067216	0.17854	0.775219	10.5333	4.94151e-13	2.17481e-11	18.6315	0.685948	0.864489	0.17854	14	102051021	F	II		IGR	island	IGR-island	chr14:102050814-102051025	rs559439087	0
cg25869005	0.178507	0.814725	9.15495	2.60762e-11	5.48011e-10	14.6108	0.725472	0.903979	0.178507	14	95048198	F	II	SERPINA5	5'UTR	opensea	5'UTR-opensea		rs539586203;rs557655607	1;20
cg09100338	0.178502	0.489621	6.35781	1.56601e-07	8.89796e-07	5.84057	0.40037	0.578872	0.178502	8	48676054	R	I		IGR	shore	IGR-shore	chr8:48676838-48677109	rs571286840	34
cg21667061	0.1785	0.539359	8.23883	4.14512e-10	5.48867e-09	11.8132	0.450109	0.628609	0.1785	15	60772094	R	II	NARG2	TSS1500	shore	TSS1500-shore	chr15:60771068-60771558	rs556818978;rs575779263	51;49
cg01017244	0.178493	0.729928	4.20274	0.000146168	0.000383431	-0.93985	0.640682	0.819175	0.178493	2	74357527	R	II		IGR	shore	IGR-shore	chr2:74357574-74358014	rs139102480	35
cg22678739	0.178441	0.269145	7.82117	1.50897e-09	1.63441e-08	10.5088	0.179925	0.358366	0.178441	6	1555080	R	II		IGR	shore	IGR-shore	chr6:1555262-1555581	rs538576520	51
cg12096447	0.178441	0.758975	12.1339	6.72313e-15	7.1138e-13	22.9965	0.669755	0.848195	0.178441	14	105714400	F	I	BRF1	TSS200	shore	TSS200-shore	chr14:105714491-105716325
cg11675706	0.178413	0.441434	6.25671	2.16728e-07	1.18109e-06	5.51519	0.352227	0.53064	0.178413	16	27279517	R	II	NSMCE1	5'UTR	shore	5'UTR-shore	chr16:27279886-27280243	rs549986682;rs77590685;rs538958218	47;22;9
cg20586076	0.178389	0.430821	9.44321	1.11516e-11	2.72462e-10	15.4712	0.341626	0.520015	0.178389	10	133252332	R	I		IGR	opensea	IGR-opensea		rs374216827;rs3123190;rs538924784	41;25;16
cg20451226	0.178374	0.114072	19.5915	6.02553e-22	1.81563e-18	39.5099	0.024885	0.203259	0.178374	19	44488181	R	I	ZNF155	TSS200	opensea	TSS200-opensea
cg10225865	0.178373	0.431856	7.07862	1.56242e-08	1.20611e-07	8.15424	0.34267	0.521043	0.178373	8	54605566	R	I		IGR	opensea	IGR-opensea		rs149991526;rs574356648;rs75204538;rs112094315;rs553899110;rs577147621	48;38;30;19;17;16
cg22276401	0.178342	0.76539	5.6889	1.34645e-06	5.89075e-06	3.69065	0.676219	0.854561	0.178342	13	99709725	R	II	DOCK9	Body	opensea	Body-opensea		rs181277760	23
cg23251761	0.178342	0.767173	9.88968	3.0546e-12	9.4638e-11	16.7836	0.678002	0.856344	0.178342	1	9750061	R	II	PIK3CD	5'UTR	island	5'UTR-island	chr1:9749295-9750228
cg14168080	0.178227	0.893404	10.9114	1.73812e-13	9.39765e-12	19.6921	0.80429	0.982517	0.178227	7	157504135	F	I	PTPRN2	Body	island	Body-island	chr7:157503469-157504144	rs536271539;rs116252539	7;45
cg27457087	0.178106	0.614712	6.6685	5.78076e-08	3.74285e-07	6.8398	0.525659	0.703765	0.178106	8	31322335	R	II		IGR	opensea	IGR-opensea		rs569804984;rs151326871	2;1
cg14784293	0.178049	0.790187	11.2887	6.24015e-14	4.14648e-12	20.7325	0.701162	0.879211	0.178049	15	101812904	R	II	SELS	3'UTR	opensea	3'UTR-opensea		rs528484214	1
cg07186364	0.178041	0.813461	9.86802	3.25072e-12	9.96024e-11	16.7205	0.724441	0.902482	0.178041	3	56481155	F	II	ERC2	5'UTR	opensea	5'UTR-opensea		rs184329190;rs142949950;rs11923602	1;9;22
cg15816503	0.178015	0.501162	12.3891	3.49205e-15	4.3038e-13	23.6625	0.412155	0.590169	0.178015	8	10530053	R	I	C8orf74	TSS200	opensea	TSS200-opensea		rs572028469;rs540571489;rs11250057;rs375158169	48;28;18;1
cg02583091	0.177992	0.265998	7.54106	3.6242e-09	3.44469e-08	9.62532	0.177002	0.354993	0.177992	8	145638881	F	II	SLC39A4	Body	island	Body-island	chr8:145637965-145639182	rs577440164;rs535100369;rs552929616	0;10;39
cg22316521	0.177966	0.277669	8.51395	1.78788e-10	2.70807e-09	12.663	0.188686	0.366652	0.177966	16	3356007	F	II	ZNF75A	5'UTR	island	5'UTR-island	chr16:3355020-3356012	rs549178346	35
cg26555664	0.177959	0.745216	13.2687	3.88369e-16	7.76299e-14	25.8961	0.656237	0.834196	0.177959	7	1250038	R	II		IGR	shore	IGR-shore	chr7:1250826-1251141	rs6955574;rs191305170	19;2
cg09673442	0.177918	0.522735	8.75716	8.56243e-11	1.46482e-09	13.4075	0.433776	0.611694	0.177918	2	34578659	R	II		IGR	opensea	IGR-opensea		rs183398889	44
cg21239079	0.177911	0.494497	8.99457	4.20175e-11	8.13253e-10	14.1279	0.405541	0.583453	0.177911	2	242003549	R	I	SNED1	ExonBnd	shore	ExonBnd-shore	chr2:242004823-242005102
cg20584732	0.177896	0.274877	11.9154	1.18555e-14	1.11083e-12	22.42	0.18593	0.363825	0.177896	15	42349694	F	II		IGR	opensea	IGR-opensea		rs150351175;rs181653052;rs185834864	7;23;31
cg05466065	0.177887	0.324876	10.7666	2.58775e-13	1.29202e-11	19.2881	0.235933	0.41382	0.177887	2	123738463	F	II		IGR	opensea	IGR-opensea		rs544992373;rs10203864	0;45
cg11197150	0.177845	0.248227	7.40679	5.52967e-09	4.94104e-08	9.19967	0.159305	0.337149	0.177845	15	33486651	F	II	FMN1	5'UTR	shore	5'UTR-shore	chr15:33486847-33487290	rs535150110;rs553704542	1;29
cg07878407	0.177821	0.290406	5.5149	2.35432e-06	9.6583e-06	3.13424	0.201496	0.379317	0.177821	3	39543684	F	II	MOBP	1stExon	shore	1stExon-shore	chr3:39543771-39544223
cg24131359	0.177806	0.485258	13.7542	1.20206e-16	3.0985e-14	27.0891	0.396354	0.574161	0.177806	12	69346994	R	I	CPM	5'UTR	opensea	5'UTR-opensea		rs529328735;rs567314159;rs534838481;rs553195273	50;49;15;8
cg25879142	0.177786	0.363569	8.09228	6.5094e-10	8.02484e-09	11.3574	0.274676	0.452462	0.177786	7	4671391	F	II		IGR	opensea	IGR-opensea
cg16865908	0.177785	0.615637	6.53611	8.83515e-08	5.40679e-07	6.41424	0.526744	0.704529	0.177785	11	121970496	F	II	LOC399959	Body	opensea	Body-opensea		rs200232194	4
cg21699381	0.177726	0.234509	8.10269	6.30358e-10	7.81009e-09	11.3898	0.145646	0.323372	0.177726	10	105438046	F	II	SH3PXD2A	Body	opensea	Body-opensea		rs541638377;rs564550818;rs142466220	0;1;38
cg01766941	0.177704	0.530122	10.4755	5.80678e-13	2.47353e-11	18.4677	0.44127	0.618974	0.177704	1	92953907	F	II	GFI1	TSS1500	shore	TSS1500-shore	chr1:92945907-92952609	rs551071384	0
cg18563464	0.1777	0.508388	6.38546	1.43287e-07	8.23395e-07	5.92958	0.419538	0.597238	0.1777	11	123105976	R	II		IGR	opensea	IGR-opensea		rs575417058;rs542706569;rs554587218	23;19;18
cg26502018	0.177638	0.844625	23.6245	6.56143e-25	4.24905e-21	46.4485	0.755805	0.933444	0.177638	2	181770937	R	II		IGR	opensea	IGR-opensea		rs546169080;rs563206138	48;2
cg04464671	0.177605	0.702125	5.48849	2.56239e-06	1.04103e-05	3.05	0.613323	0.790928	0.177605	4	16752670	F	II	LDB2	Body	opensea	Body-opensea		rs537565464;rs557868459;rs16893920	1;5;31
cg06419732	0.177583	0.688701	8.7162	9.68808e-11	1.6242e-09	13.2826	0.59991	0.777492	0.177583	1	205498530	F	I	CDK18	Body	island	Body-island	chr1:205498003-205498590
cg21547204	0.17758	0.422764	6.41333	1.31021e-07	7.6183e-07	6.01925	0.333974	0.511554	0.17758	4	86529072	F	II	ARHGAP24	Body	opensea	Body-opensea
cg18313094	0.177543	0.460088	5.474	2.6843e-06	1.08473e-05	3.00377	0.371317	0.548859	0.177543	19	57633694	R	II	USP29	5'UTR	shelf	5'UTR-shelf	chr19:57630339-57630633	rs540323373;rs560647259	13;1
cg03716856	0.177534	0.415876	7.30635	7.59242e-09	6.48357e-08	8.88043	0.327108	0.504643	0.177534	20	42734721	F	II		IGR	opensea	IGR-opensea		rs367889281;rs2425619;rs142638542;rs548936946	35;36;48;50
cg14029686	0.17751	0.199596	5.2245	5.96295e-06	2.19938e-05	2.21103	0.110841	0.288351	0.17751	4	2765767	R	I		IGR	island	IGR-island	chr4:2765638-2766063	rs549813421;rs569792017	41;25
cg16097191	0.177469	0.351919	12.3251	4.11226e-15	4.8667e-13	23.4963	0.263185	0.440654	0.177469	1	9262511	R	II		IGR	shelf	IGR-shelf	chr1:9258565-9258956	rs575528771	33
cg07832343	0.177433	0.67844	23.6302	6.50341e-25	4.24875e-21	46.4575	0.589724	0.767157	0.177433	9	126516296	F	II	DENND1A	Body	opensea	Body-opensea		rs554590238;rs188326796;rs191096931;rs564778109	0;17;21;49
cg03983740	0.17743	0.335939	6.54314	8.63811e-08	5.3034e-07	6.43685	0.247224	0.424654	0.17743	10	85049656	F	II		IGR	opensea	IGR-opensea		rs147656380;rs536638540	11;14
cg01057899	0.177423	0.291674	11.489	3.65033e-14	2.71399e-12	21.2772	0.202963	0.380386	0.177423	7	166359	R	II		IGR	opensea	IGR-opensea		rs546539451;rs13311097;rs535326658	15;4;1
cg07848409	0.177354	0.297507	6.70975	5.06583e-08	3.3358e-07	6.9723	0.208831	0.386184	0.177354	3	172166987	R	II	GHSR	TSS1500	shore	TSS1500-shore	chr3:172167526-172167866	rs114593751;rs143789895	30;12
cg16919064	0.177354	0.263488	5.24307	5.61988e-06	2.08684e-05	2.26981	0.174811	0.352165	0.177354	2	21675381	F	II		IGR	opensea	IGR-opensea		rs143362070;rs555988088;rs147111133	5;10;46
cg15959849	0.177295	0.611973	7.62844	2.75532e-09	2.72422e-08	9.90159	0.523326	0.700621	0.177295	12	69186883	F	II		IGR	opensea	IGR-opensea		rs535083081;rs11177375	0;21
cg06012872	0.177137	0.408544	7.05502	1.68411e-08	1.28705e-07	8.07881	0.319976	0.497113	0.177137	10	45374841	R	II		IGR	opensea	IGR-opensea
cg01212326	0.177119	0.333404	6.52652	9.1112e-08	5.55422e-07	6.38338	0.244844	0.421963	0.177119	11	111250286	F	II	POU2AF1	TSS200	opensea	TSS200-opensea		rs535022329;rs71476988	35;42
cg23415434	0.177106	0.611157	11.7568	1.79662e-14	1.54665e-12	21.9975	0.522604	0.69971	0.177106	2	131798869	F	I	ARHGEF4	Body	shore	Body-shore	chr2:131797362-131798088	rs200586233;rs556538590	0;24
cg11829366	0.177105	0.419654	6.26176	2.13235e-07	1.16438e-06	5.53145	0.331101	0.508206	0.177105	5	148648901	R	II		IGR	shelf	IGR-shelf	chr5:148650920-148651772	rs545199158;rs148009371;rs376494644	40;9;3
cg25687585	0.177096	0.562927	7.73394	1.98083e-09	2.05826e-08	10.2343	0.474379	0.651475	0.177096	5	42756950	F	II	CCDC152	1stExon	opensea	1stExon-opensea		rs543914710;rs573702784	16;24
cg06784848	0.177079	0.844514	9.77402	4.26173e-12	1.24061e-10	16.446	0.755975	0.933054	0.177079	18	49865791	R	II	DCC	TSS1500	shelf	TSS1500-shelf	chr18:49868377-49868759	rs572955472;rs116598864;rs561956882	40;14;1
cg13090817	0.177035	0.355619	16.7492	1.53318e-19	1.75754e-16	33.8721	0.267102	0.444137	0.177035	6	149082222	R	II	UST	Body	opensea	Body-opensea		rs567116275;rs141367993	39;31
cg12606138	0.177008	0.151783	7.51952	3.87791e-09	3.64883e-08	9.55714	0.0632792	0.240288	0.177008	6	127665378	F	II	ECHDC1	TSS1500	shore	TSS1500-shore	chr6:127664192-127664755
cg16677969	0.176995	0.344616	4.07963	0.000212356	0.000536315	-1.30404	0.256118	0.433113	0.176995	10	85677559	R	II		IGR	opensea	IGR-opensea		rs527588128;rs79514531;rs76400826	39;37;25
cg20702419	0.176943	0.338538	8.22197	4.36546e-10	5.73324e-09	11.7608	0.250066	0.427009	0.176943	5	151304770	F	II	GLRA1	TSS1500	island	TSS1500-island	chr5:151304226-151304824	rs147758484	42
cg05390455	0.176908	0.17777	8.13048	5.78559e-10	7.25464e-09	11.4764	0.0893165	0.266224	0.176908	1	152506173	F	II		IGR	opensea	IGR-opensea
cg24729364	0.176783	0.521462	7.1712	1.16464e-08	9.35961e-08	8.44981	0.433071	0.609854	0.176783	16	87194677	F	II		IGR	opensea	IGR-opensea		rs569253597;rs145822978	0;5
cg01574788	0.176721	0.608055	10.3152	9.10611e-13	3.56235e-11	18.0112	0.519694	0.696415	0.176721	16	12184133	F	II	SNX29	Body	opensea	Body-opensea		rs537319965;rs184007485	0;16
cg10599438	0.176651	0.173576	7.18825	1.10335e-08	8.9306e-08	8.5042	0.0852507	0.261902	0.176651	19	844589	F	I	PRTN3	Body	shore	Body-shore	chr19:846011-846435
cg10822986	0.176646	0.683887	7.30299	7.67347e-09	6.54392e-08	8.86974	0.595563	0.77221	0.176646	9	75765398	R	II	ANXA1	TSS1500	opensea	TSS1500-opensea		rs117038162;rs148626053;rs533045213	49;41;28
cg02718199	0.176641	0.886146	3.62527	0.000815447	0.00180204	-2.60689	0.797825	0.974467	0.176641	7	139610060	F	II	TBXAS1	Body	opensea	Body-opensea		rs139712575;rs145271926	0;25
cg16053902	0.176578	0.8431	10.3683	7.84198e-13	3.15664e-11	18.1628	0.75481	0.931389	0.176578	22	50181906	F	II	BRD1	Body	shelf	Body-shelf	chr22:50177720-50178221	rs138840	9
cg05134054	0.176563	0.457137	7.71813	2.08112e-09	2.14559e-08	10.1845	0.368855	0.545418	0.176563	12	111751588	R	II	CUX2	Body	shelf	Body-shelf	chr12:111748178-111748392	rs112571227;rs145753904	18;1
cg25315420	0.176465	0.678693	7.21751	1.00567e-08	8.25068e-08	8.59749	0.590461	0.766926	0.176465	16	87984024	R	II	BANP	TSS1500	shore	TSS1500-shore	chr16:87984401-87985733
cg02349186	0.176455	0.204447	7.15692	1.21856e-08	9.7325e-08	8.40427	0.11622	0.292675	0.176455	2	238832313	R	II		IGR	opensea	IGR-opensea
cg24762111	0.176439	0.457683	7.05704	1.67335e-08	1.27993e-07	8.08526	0.369464	0.545903	0.176439	5	140561239	F	II	PCDHB16	TSS200	shore	TSS200-shore	chr5:140558931-140559789	rs191769346;rs578159654	0;7
cg20623869	0.176433	0.372653	5.72951	1.18166e-06	5.24778e-06	3.82077	0.284437	0.460869	0.176433	5	52614185	F	II		IGR	opensea	IGR-opensea		rs182413686;rs544462333;rs144372345	32;34;43
cg27409926	0.176427	0.637198	7.72591	2.03114e-09	2.10215e-08	10.2091	0.548985	0.725412	0.176427	13	25254138	R	II	ATP12A	TSS1500	shore	TSS1500-shore	chr13:25254393-25255093
cg21552290	0.176424	0.86323	5.43149	3.07612e-06	1.22333e-05	2.86829	0.775018	0.951442	0.176424	6	29578423	R	II	GABBR1	Body	opensea	Body-opensea		rs571703030;rs188923889	2;1
cg22128009	0.1764	0.894187	3.97813	0.000288181	0.000705984	-1.601	0.805987	0.982387	0.1764	1	8458927	R	II	RERE	5'UTR	opensea	5'UTR-opensea		rs192271481;rs564454595;rs573167242	40;10;2
cg11509345	0.176393	0.217344	7.88672	1.23058e-09	1.37402e-08	10.7146	0.129148	0.305541	0.176393	1	207842726	R	II	CR1L	Body	shore	Body-shore	chr1:207842805-207843259	rs17045979;rs569287531	24;7
cg13698691	0.176393	0.296022	13.4641	2.41439e-16	5.3784e-14	26.3796	0.207825	0.384218	0.176393	6	32064660	F	I	TNXB	Body	island	Body-island	chr6:32063533-32065044	rs571721025	31
cg18477758	0.176335	0.679608	8.51606	1.77644e-10	2.69351e-09	12.6694	0.59144	0.767776	0.176335	9	25864636	R	II		IGR	opensea	IGR-opensea		rs182092300;rs186866854	48;1
cg07889505	0.176314	0.337233	11.5595	3.02572e-14	2.33922e-12	21.4678	0.249076	0.42539	0.176314	15	42349787	R	I		IGR	opensea	IGR-opensea		rs776698;rs553973966	39;18
cg21866259	0.176245	0.160468	5.37423	3.69513e-06	1.43956e-05	2.68608	0.0723452	0.24859	0.176245	2	198650965	R	I	BOLL	5'UTR	island	5'UTR-island	chr2:198649751-198651599	rs548849993	37
cg24101670	0.17618	0.581546	7.23199	9.60587e-09	7.9297e-08	8.64365	0.493456	0.669636	0.17618	5	140748861	R	II	PCDHGB3	TSS1500	shore	TSS1500-shore	chr5:140750050-140750264	rs536586980;rs556803561	46;1
cg21472002	0.176175	0.740087	5.55628	2.06153e-06	8.58533e-06	3.2664	0.651999	0.828174	0.176175	2	83413587	F	II		IGR	opensea	IGR-opensea		rs138239881;rs569351015	0;36
cg06470855	0.176125	0.684493	6.28763	1.96217e-07	1.08326e-06	5.61472	0.596431	0.772555	0.176125	13	112997365	R	I		IGR	island	IGR-island	chr13:112997192-112997717	rs528164945;rs546821286;rs571498150	17;12;2
cg14347386	0.176115	0.299411	9.28094	1.79659e-11	4.0342e-10	14.9881	0.211354	0.387469	0.176115	2	202126389	R	II	CASP8	Body	opensea	Body-opensea		rs555432840;rs369598429	39;12
cg05562034	0.176107	0.80912	6.31595	1.79146e-07	1.00061e-06	5.70586	0.721067	0.897173	0.176107	12	52801246	R	II	KRT82	TSS1500	opensea	TSS1500-opensea		rs34946209;rs76543449	49;1
cg06574296	0.176078	0.306694	6.80167	3.77601e-08	2.58464e-07	7.26735	0.218655	0.394733	0.176078	2	239007919	R	II	ESPNL	TSS1500	shore	TSS1500-shore	chr2:239009072-239009361	rs557989371;rs200123963;rs115142731	16;6;1
cg05932042	0.176022	0.206811	5.41843	3.2075e-06	1.26956e-05	2.82672	0.1188	0.294822	0.176022	17	40822653	R	II	PLEKHH3	Body	island	Body-island	chr17:40821935-40823573	rs201447583;rs369858462	34;9
cg22117547	0.175993	0.554619	7.31454	7.39835e-09	6.34161e-08	8.9065	0.466622	0.642615	0.175993	2	113419774	R	II	SLC20A1	Body	opensea	Body-opensea		rs60372418;rs539886072	38;2
cg21184340	0.175992	0.511134	6.54185	8.6739e-08	5.3217e-07	6.43271	0.423138	0.59913	0.175992	16	85084419	R	II	KIAA0513	5'UTR	opensea	5'UTR-opensea		rs562247334;rs79334537;rs181256265	47;31;1
cg22034735	0.17595	0.591888	6.00165	4.92349e-07	2.42532e-06	4.69456	0.503913	0.679863	0.17595	8	1321727	F	II		IGR	shore	IGR-shore	chr8:1321232-1321638	rs538719191;rs188050774;rs572482892	21;31;46
cg13568171	0.17585	0.437113	6.22045	2.43531e-07	1.30752e-06	5.39848	0.349188	0.525038	0.17585	1	29556821	F	II	MECR	Body	shore	Body-shore	chr1:29557220-29557627
cg06525670	0.175845	0.216806	10.0868	1.73846e-12	5.98221e-11	17.3552	0.128883	0.304728	0.175845	13	30528708	F	II		IGR	opensea	IGR-opensea		rs147879319;rs181308102	0;1
cg09940040	0.175792	0.205719	6.9355	2.46374e-08	1.78657e-07	7.69634	0.117823	0.293616	0.175792	8	125463574	F	II	TRMT12	1stExon	opensea	1stExon-opensea		rs568861355;rs201957281	3;7
cg24796651	0.175752	0.413346	8.36325	2.83092e-10	3.98586e-09	12.1984	0.32547	0.501222	0.175752	4	76912348	R	I	SDAD1	TSS1500	shore	TSS1500-shore	chr4:76911843-76912252	rs28384457;rs189044819	29;14
cg23252259	0.175746	0.638126	6.3963	1.38385e-07	7.98792e-07	5.96445	0.550253	0.725998	0.175746	6	31148612	R	I		IGR	shore	IGR-shore	chr6:31148369-31148577	rs544561704;rs375194448;rs6937752;rs111237658	50;49;8;2
cg04848619	0.175738	0.55386	7.20083	1.06022e-08	8.63142e-08	8.54433	0.465991	0.641729	0.175738	4	58158280	F	II		IGR	opensea	IGR-opensea		rs146795965;rs116045633	5;24
cg06922938	0.175736	0.545236	5.00157	1.21199e-05	4.13486e-05	1.50845	0.457367	0.633104	0.175736	10	108273407	R	II		IGR	opensea	IGR-opensea		rs11192932;rs375220111;rs542310359;rs147567653	50;48;30;9
cg03223347	0.175707	0.805776	10.3827	7.5319e-13	3.05521e-11	18.2037	0.717922	0.893629	0.175707	20	60145866	R	II	CDH4	Body	opensea	Body-opensea		rs562893026;rs533686938;rs376900810	51;14;1
cg13456086	0.175638	0.616285	7.92714	1.08538e-09	1.23703e-08	10.8413	0.528466	0.704104	0.175638	8	110704757	R	II	GOLSYN	TSS1500	shore	TSS1500-shore	chr8:110703409-110703897	rs115050680;rs115970354	33;6
cg08087560	0.175614	0.265989	10.0663	1.84327e-12	6.26682e-11	17.2958	0.178182	0.353796	0.175614	1	179853047	F	II	TOR1AIP1	Body	shore	Body-shore	chr1:179851482-179852371	rs569307387;rs538287736;rs76819986;rs480498;rs541314887	0;19;42;49;50
cg17655970	0.175598	0.238659	8.40144	2.51906e-10	3.613e-09	12.3164	0.15086	0.326458	0.175598	13	112985463	R	I		IGR	island	IGR-island	chr13:112984966-112985733	rs574819657;rs114991669;rs554326191;rs187293342	46;40;11;6
cg04241623	0.175596	0.139244	5.41776	3.21436e-06	1.27196e-05	2.8246	0.0514461	0.227042	0.175596	17	5403891	F	II	LOC728392	3'UTR	island	3'UTR-island	chr17:5403131-5404602	rs537644380;rs557458596;rs574037188	10;34;44
cg12063490	0.175585	0.459769	7.0954	1.48133e-08	1.15188e-07	8.20784	0.371976	0.547561	0.175585	19	12759131	F	I	MAN2B1	Body	island	Body-island	chr19:12758975-12759210	rs140281123;rs144244650;rs540034802	16;25;35
cg20923184	0.175552	0.112483	14.6881	1.35875e-17	5.72212e-15	29.3075	0.0247065	0.200259	0.175552	2	177418610	R	I		IGR	opensea	IGR-opensea		rs150622772;rs4894125	35;10
cg17389988	0.175538	0.322532	18.9057	2.15599e-21	5.25295e-18	38.2125	0.234763	0.410302	0.175538	7	40740924	F	II	C7orf10	Body	opensea	Body-opensea		rs141600336;rs544628727;rs559784501	0;30;31
cg13405775	0.175525	0.593293	4.70266	3.11155e-05	9.5792e-05	0.577681	0.505531	0.681056	0.175525	22	32599648	F	II	RFPL2	TSS200	opensea	TSS200-opensea		rs567328592;rs140438342	1;35
cg07015424	0.175476	0.762744	10.6016	4.0864e-13	1.86807e-11	18.8243	0.675006	0.850482	0.175476	7	124360326	F	II		IGR	opensea	IGR-opensea
cg24805998	0.175453	0.60558	7.33189	7.00392e-09	6.04959e-08	8.96166	0.517854	0.693307	0.175453	13	98283645	F	II		IGR	opensea	IGR-opensea		rs114430397;rs184130026;rs146253267	0;11;45
cg13474332	0.175429	0.43547	5.15098	7.53791e-06	2.70945e-05	1.97866	0.347755	0.523185	0.175429	2	20306827	F	II		IGR	opensea	IGR-opensea
cg23979394	0.175419	0.456367	7.96895	9.53343e-10	1.10798e-08	10.9722	0.368658	0.544077	0.175419	22	37382555	F	II		IGR	opensea	IGR-opensea		rs544734518;rs563033476;rs368782367	0;1;40
cg06433816	0.175392	0.860211	7.51114	3.98146e-09	3.73218e-08	9.53058	0.772515	0.947906	0.175392	9	140311437	F	II	EXD3	5'UTR	island	5'UTR-island	chr9:140310894-140312457	rs537550095;rs139279663	1;7
cg17640388	0.175378	0.388744	5.81662	8.92959e-07	4.0984e-06	4.10015	0.301055	0.476434	0.175378	2	72079603	F	II		IGR	island	IGR-island	chr2:72079362-72079610
cg02314012	0.175297	0.236726	11.5028	3.51821e-14	2.6377e-12	21.3146	0.149078	0.324375	0.175297	19	49128078	R	I	SPHK2	5'UTR	shore	5'UTR-shore	chr19:49127388-49127720	rs571623220;rs532642407	40;16
cg05903927	0.175225	0.202703	8.99788	4.1604e-11	8.06475e-10	14.1379	0.11509	0.290315	0.175225	8	54605788	R	II		IGR	opensea	IGR-opensea		rs527665544	30
cg04251886	0.175212	0.879696	6.10801	3.49658e-07	1.79474e-06	5.03664	0.79209	0.967302	0.175212	14	51414420	F	II		IGR	shelf	IGR-shelf	chr14:51410614-51411464	rs148242917;rs531182225;rs74686713;rs371245103;rs527585291	0;1;8;9;26
cg07275437	0.175159	0.595269	5.62072	1.67625e-06	7.15285e-06	3.47238	0.507689	0.682848	0.175159	10	27947957	R	II		IGR	opensea	IGR-opensea
cg26751645	0.175109	0.421839	12.92	9.17308e-16	1.51295e-13	25.0218	0.334284	0.509394	0.175109	20	43945364	F	I	RBPJL	Body	island	Body-island	chr20:43945121-43945661	rs35220957;rs141678702;rs558496482	13;21;37
cg25400597	0.175097	0.22865	7.47301	4.48863e-09	4.1359e-08	9.40978	0.141102	0.316199	0.175097	5	52542324	F	II		IGR	opensea	IGR-opensea		rs562826818;rs554131796	0;41
cg13040500	0.175095	0.813322	10.5782	4.36122e-13	1.97221e-11	18.7582	0.725774	0.900869	0.175095	18	41001010	F	II		IGR	opensea	IGR-opensea		rs575658991;rs652886;rs557882353;rs185971750	1;8;11;36
cg22572476	0.175081	0.66197	5.43381	3.05326e-06	1.2153e-05	2.87571	0.574429	0.74951	0.175081	6	28601324	R	II		IGR	shore	IGR-shore	chr6:28602853-28603295	rs36069097;rs9368568	43;25
cg23215964	0.175042	0.437262	5.51047	2.38801e-06	9.78024e-06	3.12011	0.34974	0.524783	0.175042	5	140206194	F	II	PCDHA6	TSS1500	shore	TSS1500-shore	chr5:140207725-140208078	rs575536041	7
cg10775753	0.175022	0.878366	19.1464	1.37251e-21	3.56777e-18	38.6721	0.790855	0.965876	0.175022	19	42081388	F	II	CEACAM21	TSS1500	opensea	TSS1500-opensea		rs79062426;rs563185527;rs139524436	0;17;30
cg16446308	0.174989	0.635436	11.9365	1.12214e-14	1.06356e-12	22.4758	0.547941	0.722931	0.174989	6	28235899	R	II	ZSCAN26	5'UTR	shore	5'UTR-shore	chr6:28234842-28235124	rs190876517;rs182584088	35;1
cg06447773	0.17492	0.139891	12.0564	8.21495e-15	8.30998e-13	22.7928	0.0524305	0.227351	0.17492	5	180257797	F	II	HEIH	Body	shore	Body-shore	chr5:180258186-180258784	rs544833300;rs140839816	29;33
cg24754223	0.174907	0.558581	4.06565	0.000221509	0.000557048	-1.34512	0.471127	0.646034	0.174907	10	3133556	F	II	PFKP	Body	opensea	Body-opensea		rs577199381;rs537176881;rs546165717;rs374945177;rs10430751;rs4881078;rs142004606;rs189757921;rs76037946	0;10;23;25;29;34;40;49;50
cg19558972	0.174863	0.314561	5.55862	2.04616e-06	8.52758e-06	3.27385	0.227129	0.401993	0.174863	22	23922378	F	II	IGLL1	1stExon	opensea	1stExon-opensea		rs377432441;rs542408640	0;51
cg17341345	0.174803	0.769678	11.0587	1.1625e-13	6.8386e-12	20.1006	0.682276	0.857079	0.174803	5	86709409	R	II	CCNH	TSS1500	shore	TSS1500-shore	chr5:86708296-86708878	rs537084493;rs554213246	51;41
cg12738763	0.174755	0.840043	6.52587	9.13018e-08	5.56441e-07	6.3813	0.752666	0.927421	0.174755	10	134898887	F	II		IGR	shore	IGR-shore	chr10:134896690-134897151	rs73397172;rs549769052;rs562896831	31;49;51
cg15179011	0.17475	0.438479	5.96249	5.58468e-07	2.70976e-06	4.56868	0.351104	0.525854	0.17475	5	1247290	F	II		IGR	shore	IGR-shore	chr5:1245901-1246927	rs184171014	31
cg09976984	0.174686	0.292709	10.968	1.48863e-13	8.33058e-12	19.8495	0.205366	0.380052	0.174686	6	27182943	R	II		IGR	opensea	IGR-opensea		rs533970611;rs182116730;rs142134719;rs538497901;rs558338703	32;22;19;4;2
cg16578609	0.174685	0.347699	8.26887	3.77998e-10	5.07934e-09	11.9063	0.260356	0.435041	0.174685	1	2399051	F	II		IGR	island	IGR-island	chr1:2398825-2399055	rs568700969;rs534389993	25;30
cg12393791	0.174679	0.722846	17.2549	5.43696e-20	7.55893e-17	34.9274	0.635506	0.810185	0.174679	12	125863860	F	II	TMEM132B	Body	opensea	Body-opensea		rs533570058;rs558427195	0;17
cg23230225	0.174663	0.189691	6.62357	6.6754e-08	4.24017e-07	6.69541	0.102359	0.277022	0.174663	4	175444352	F	II	HPGD	TSS1500	shore	TSS1500-shore	chr4:175443406-175443837	rs17524423;rs1426945	13;30
cg18494668	0.174633	0.49309	8.1345	5.71433e-10	7.17992e-09	11.4889	0.405774	0.580407	0.174633	17	873619	R	II	NXN	Body	opensea	Body-opensea		rs7223906	50
cg14700524	0.17459	0.689026	6.48469	1.04195e-07	6.24251e-07	6.24885	0.601731	0.77632	0.17459	10	3282231	R	I		IGR	opensea	IGR-opensea		rs10903997;rs573722488;rs542525537	34;16;5
cg14836960	0.174569	0.299211	8.25616	3.93033e-10	5.24879e-09	11.8669	0.211927	0.386496	0.174569	3	109056618	R	II	DPPA4	TSS200	opensea	TSS200-opensea
cg13169132	0.174467	0.311449	6.6908	5.38261e-08	3.51848e-07	6.91142	0.224216	0.398683	0.174467	1	1362340	F	I	TMEM88B	Body	shore	Body-shore	chr1:1362954-1363299	rs144977734;rs193060130;rs184902754;rs571558510;rs537737756;rs138827928	1;22;33;34;45;50
cg05392947	0.174411	0.473374	8.48355	1.96111e-10	2.92615e-09	12.5695	0.386169	0.560579	0.174411	10	119448032	R	II		IGR	opensea	IGR-opensea		rs114148097	2
cg00793088	0.174372	0.497875	6.92873	2.51745e-08	1.82023e-07	7.67466	0.410689	0.585061	0.174372	12	71315008	R	II	PTPRR	TSS1500	opensea	TSS1500-opensea
cg11931211	0.17435	0.628475	4.42083	7.48371e-05	0.000210185	-0.284843	0.5413	0.71565	0.17435	12	130822361	R	I	PIWIL1	TSS200	island	TSS200-island	chr12:130822360-130822696	rs190178606	47
cg03800477	0.174315	0.256483	5.81083	9.09765e-07	4.16689e-06	4.08155	0.169325	0.34364	0.174315	20	29896680	F	II	DEFB116	TSS1500	opensea	TSS1500-opensea		rs568378283;rs533814418	10;35
cg02022344	0.174257	0.283179	7.68935	2.277e-09	2.31667e-08	10.0938	0.196051	0.370308	0.174257	2	119633055	F	II		IGR	opensea	IGR-opensea		rs534277327;rs568194497	0;8
cg07305776	0.174196	0.278305	10.7058	3.06045e-13	1.47536e-11	19.1178	0.191207	0.365403	0.174196	6	32097549	F	II	FKBPL	Body	shore	Body-shore	chr6:32097820-32098086
cg18993334	0.174186	0.137801	11.4513	4.03581e-14	2.93422e-12	21.1752	0.050708	0.224894	0.174186	1	156307348	F	II	CCT3	Body	shore	Body-shore	chr1:156308173-156308442	rs142175925	39
cg02538553	0.17417	0.797626	8.14092	5.60244e-10	7.05999e-09	11.5089	0.710541	0.884711	0.17417	16	34712713	R	II	LOC146481	Body	opensea	Body-opensea		rs139081906	2
cg00114478	0.17417	0.276875	6.63351	6.46615e-08	4.1254e-07	6.72736	0.18979	0.36396	0.17417	8	73658110	R	II	KCNB2	Body	opensea	Body-opensea		rs543178357;rs142843852	30;2
cg06704411	0.174166	0.59357	7.81342	1.54586e-09	1.66874e-08	10.4844	0.506487	0.680653	0.174166	11	70493738	R	II	SHANK2	Body	opensea	Body-opensea		rs7118239	33
cg11980800	0.174071	0.415895	10.971	1.47674e-13	8.28226e-12	19.8576	0.32886	0.502931	0.174071	1	9748107	F	I	PIK3CD	5'UTR	shore	5'UTR-shore	chr1:9749295-9750228
cg27481594	0.17406	0.263669	7.86653	1.31028e-09	1.44922e-08	10.6512	0.176639	0.350699	0.17406	15	43623282	R	II	ADAL	5'UTR	shore	5'UTR-shore	chr15:43621830-43622953	rs45512700	32
cg06113917	0.174037	0.683569	9.63067	6.45455e-12	1.74014e-10	16.0252	0.596551	0.770588	0.174037	4	66809014	R	II		IGR	opensea	IGR-opensea		rs13132143	38
cg16566518	0.174007	0.226632	8.89536	5.65287e-11	1.03917e-09	13.8276	0.139629	0.313636	0.174007	8	127569022	F	I	FAM84B	Body	island	Body-island	chr8:127568676-127570873	rs538746544	41
cg25641240	0.174003	0.824567	9.41422	1.21401e-11	2.92543e-10	15.3851	0.737566	0.911569	0.174003	10	50970979	R	II	OGDHL	TSS1500	shore	TSS1500-shore	chr10:50969658-50970605
cg05155922	0.173977	0.386557	6.79827	3.8172e-08	2.60879e-07	7.25646	0.299568	0.473545	0.173977	4	57547507	F	II	HOPX	1stExon	opensea	1stExon-opensea		rs202139820	33
cg05749927	0.173968	0.906929	6.71829	4.92941e-08	3.25696e-07	6.99971	0.819945	0.993912	0.173968	18	75833658	F	II		IGR	opensea	IGR-opensea		rs182880576	37
cg15813778	0.173932	0.173117	8.99093	4.24759e-11	8.20662e-10	14.1169	0.0861507	0.260083	0.173932	1	53647697	R	II		IGR	opensea	IGR-opensea		rs183767187;rs559905076	13;6
cg04239078	0.173925	0.765771	17.1645	6.533e-20	8.75305e-17	34.7404	0.678809	0.852733	0.173925	1	209549585	F	II		IGR	opensea	IGR-opensea		rs566931176;rs533968243	1;3
cg27379200	0.173885	0.569569	7.46756	4.56633e-09	4.19808e-08	9.39249	0.482626	0.656511	0.173885	4	12799520	F	II		IGR	opensea	IGR-opensea
cg08637946	0.173865	0.208751	7.2792	8.27283e-09	6.97983e-08	8.79402	0.121818	0.295684	0.173865	2	208890691	R	II	PLEKHM3	TSS1500	shore	TSS1500-shore	chr2:208890181-208890394	rs143966523	42
cg04947801	0.173845	0.276045	7.15979	1.20755e-08	9.65635e-08	8.4134	0.189123	0.362967	0.173845	4	46394634	R	II		IGR	shelf	IGR-shelf	chr4:46391903-46392572	rs28375737;rs188322214;rs147807763	9;2;1
cg13795448	0.173818	0.101763	7.64915	2.58224e-09	2.57861e-08	9.967	0.014854	0.188672	0.173818	7	155605660	F	II	SHH	TSS1500	shore	TSS1500-shore	chr7:155604725-155605095	rs187445022	19
cg12765123	0.17379	0.504028	6.31808	1.77921e-07	9.9445e-07	5.71273	0.417133	0.590923	0.17379	10	132100019	F	I		IGR	opensea	IGR-opensea		rs550352779;rs568997951;rs531402872	4;5;37
cg06501366	0.173766	0.566824	9.44204	1.11897e-11	2.73216e-10	15.4677	0.47994	0.653707	0.173766	5	78365687	F	I	BHMT2	Body	island	Body-island	chr5:78365298-78365711	rs59281454	23
cg05915609	0.173731	0.769295	6.8708	3.02816e-08	2.13465e-07	7.48906	0.682429	0.85616	0.173731	16	2904455	R	II	PRSS22	Body	shore	Body-shore	chr16:2902829-2903362	rs113026633	9
cg06832791	0.173683	0.845784	12.7021	1.58092e-15	2.32816e-13	24.4683	0.758942	0.932625	0.173683	8	28256782	R	II		IGR	shelf	IGR-shelf	chr8:28259183-28259717	rs530397402	38
cg15689410	0.173654	0.543623	6.97984	2.13923e-08	1.58245e-07	7.8383	0.456796	0.63045	0.173654	2	74727000	F	I	LBX2	Body	island	Body-island	chr2:74725039-74727038
cg13473803	0.17365	0.390702	5.34459	4.06274e-06	1.56519e-05	2.59187	0.303877	0.477527	0.17365	10	103048104	F	II		IGR	shelf	IGR-shelf	chr10:103051128-103052162
cg00008075	0.173625	0.258454	4.72331	2.91639e-05	9.04382e-05	0.641497	0.171642	0.345267	0.173625	5	126938799	F	II		IGR	opensea	IGR-opensea		rs10214297;rs115091966	1;15
cg15081722	0.17362	0.337881	6.94332	2.4031e-08	1.74859e-07	7.72139	0.251071	0.42469	0.17362	10	1517340	R	I	ADARB2	Body	shore	Body-shore	chr10:1516979-1517313	rs368317401;rs115095749;rs543246511	37;29;28
cg07348854	0.173609	0.531894	10.5115	5.25174e-13	2.28223e-11	18.5697	0.445089	0.618698	0.173609	13	112548306	F	II		IGR	shore	IGR-shore	chr13:112547458-112548130	rs11616635;rs4907510;rs576805423;rs530803585;rs113128181	16;27;30;31;44
cg04825872	0.173596	0.362985	10.4419	6.37892e-13	2.6658e-11	18.3723	0.276187	0.449783	0.173596	6	149381604	R	I	UST	Body	opensea	Body-opensea		rs142896637;rs559249260	31;25
cg18603104	0.173589	0.347075	9.68826	5.46137e-12	1.51663e-10	16.1946	0.260281	0.43387	0.173589	5	173760028	F	II		IGR	opensea	IGR-opensea		rs180671513;rs558020453;rs140963006;rs561810188	0;3;4;19
cg02982470	0.173588	0.650155	7.7075	2.15141e-09	2.20743e-08	10.151	0.563361	0.736949	0.173588	9	115774965	F	II	ZNF883	TSS1500	shore	TSS1500-shore	chr9:115774295-115774615	rs533009358;rs10981597	0;15
cg13584272	0.173541	0.222496	7.35607	6.48896e-09	5.66659e-08	9.03856	0.135725	0.309267	0.173541	10	133251860	F	II		IGR	opensea	IGR-opensea		rs575445330	39
cg01902605	0.173529	0.756573	11.6925	2.12783e-14	1.76719e-12	21.8256	0.669809	0.843338	0.173529	5	78366076	F	I	BHMT2	Body	shore	Body-shore	chr5:78365298-78365711	rs572567004	20
cg12683592	0.173523	0.651892	7.39573	5.72582e-09	5.08835e-08	9.16456	0.56513	0.738653	0.173523	6	151530880	R	II	LOC102723831	Body	opensea	Body-opensea		rs568213966;rs536969298;rs562443832	13;1;1
cg00487142	0.173523	0.499506	8.18242	4.93021e-10	6.34445e-09	11.638	0.412744	0.586267	0.173523	3	109056357	F	II	DPPA4	1stExon	opensea	1stExon-opensea		rs57223541;rs16855561;rs529337862;rs199742086;rs188593809;rs536924479	0;6;7;32;34;50
cg05037505	0.173473	0.61745	6.10611	3.51801e-07	1.80445e-06	5.03053	0.530713	0.704187	0.173473	9	124989550	R	II	LHX6	Body	island	Body-island	chr9:124987743-124991086	rs529479907;rs543884127	22;9
cg15693399	0.173461	0.54646	17.8985	1.50227e-20	2.71824e-17	36.2366	0.459729	0.63319	0.173461	13	30938440	R	II	LINC00426	Body	opensea	Body-opensea		rs561943447;rs530965510;rs538355644	32;2;1
cg25246084	0.17346	0.299922	9.45705	1.07088e-11	2.63707e-10	15.5122	0.213192	0.386652	0.17346	19	4971487	F	II	KDM4B	5'UTR	shelf	5'UTR-shelf	chr19:4968557-4969417	rs528841749;rs548560273	0;35
cg05571310	0.173394	0.261489	3.98809	0.000279707	0.000687277	-1.572	0.174792	0.348187	0.173394	17	72350354	R	II	KIF19	Body	island	Body-island	chr17:72350346-72350711	rs534125965;rs368454219	5;2
cg03964554	0.173384	0.75158	16.2063	4.79325e-19	4.31009e-16	32.7117	0.664888	0.838272	0.173384	17	59521084	F	II		IGR	opensea	IGR-opensea		rs34084242	28
cg17612569	0.17336	0.122404	5.85376	7.92399e-07	3.68757e-06	4.21936	0.0357242	0.209084	0.17336	21	27107221	F	I	GABPA	TSS200	island	TSS200-island	chr21:27106814-27108211	rs531270659;rs71649640	28;30
cg11722533	0.173348	0.159416	11.4519	4.02971e-14	2.93065e-12	21.1767	0.0727423	0.246091	0.173348	18	60119699	F	II		IGR	opensea	IGR-opensea		rs60426222;rs571269362	26;51
cg25555787	0.173311	0.836621	3.76139	0.000548202	0.00125966	-2.22401	0.749965	0.923276	0.173311	6	41196139	F	II	TREML4	5'UTR	opensea	5'UTR-opensea		rs2803496;rs112680060;rs536013094	17;30;41
cg01971227	0.173268	0.465264	6.23963	2.28966e-07	1.23929e-06	5.4602	0.37863	0.551898	0.173268	16	3988694	R	II		IGR	shore	IGR-shore	chr16:3989006-3989348	rs561941509;rs531147416;rs544485532;rs563764951	35;30;12;7
cg24447082	0.173256	0.313116	11.0465	1.20182e-13	7.02204e-12	20.0668	0.226488	0.399744	0.173256	13	99756009	R	II		IGR	opensea	IGR-opensea
cg21907625	0.173205	0.439417	6.28958	1.94993e-07	1.07739e-06	5.62099	0.352814	0.52602	0.173205	22	37098833	F	II	CACNG2	TSS200	shore	TSS200-shore	chr22:37099471-37099711	rs117984076	44
cg10720000	0.17316	0.630755	8.79218	7.70569e-11	1.34199e-09	13.5142	0.544175	0.717335	0.17316	7	57484635	F	I		IGR	island	IGR-island	chr7:57484168-57485070	rs576899037;rs138726253	2;33
cg18145105	0.173079	0.676166	13.7487	1.218e-16	3.12932e-14	27.0757	0.589627	0.762705	0.173079	2	97166422	R	II	NEURL3	Body	island	Body-island	chr2:97166208-97166660
cg02548777	0.173059	0.694424	10.9972	1.37466e-13	7.82385e-12	19.9304	0.607894	0.780953	0.173059	6	170338826	F	II		IGR	island	IGR-island	chr6:170338214-170339677	rs563521369	10
cg05377576	0.173056	0.270523	11.3058	5.95982e-14	4.00126e-12	20.7792	0.183995	0.357051	0.173056	16	29887661	R	II	SEZ6L2	Body	shore	Body-shore	chr16:29887788-29888316	rs145776538	17
cg00495303	0.173001	0.531703	3.30102	0.00204983	0.00413919	-3.48917	0.445202	0.618203	0.173001	18	3771110	F	II	DLGAP1	Body	shore	Body-shore	chr18:3771354-3771571	rs537180305	18
cg20717585	0.172984	0.520634	6.80315	3.75818e-08	2.57386e-07	7.27211	0.434142	0.607126	0.172984	5	140720705	F	II	PCDHGA2	1stExon	island	1stExon-island	chr5:140720138-140720829
cg20285546	0.172974	0.506899	7.49381	4.20432e-09	3.90888e-08	9.47571	0.420412	0.593386	0.172974	19	58728728	F	II		IGR	island	IGR-island	chr19:58728277-58728729	rs181032239	1
cg03115019	0.172961	0.811656	5.13057	8.04429e-06	2.87069e-05	1.91423	0.725176	0.898136	0.172961	17	80708279	R	II	FN3K	Body	island	Body-island	chr17:80708192-80708528	rs189099125;rs192033227;rs145609047	50;17;1
cg01405445	0.172922	0.611145	7.63309	2.71545e-09	2.6919e-08	9.91629	0.524684	0.697606	0.172922	19	36246406	R	I	HSPB6	3'UTR	island	3'UTR-island	chr19:36246328-36247982	rs143062937;rs573650486	43;6
cg13954320	0.172914	0.669127	6.89057	2.84308e-08	2.02125e-07	7.55243	0.582669	0.755584	0.172914	14	33162558	F	II	AKAP6	Body	opensea	Body-opensea		rs569403434;rs551406986;rs138870924	0;30;38
cg14789818	0.172911	0.455018	10.5813	4.32306e-13	1.95807e-11	18.7672	0.368562	0.541473	0.172911	1	227748712	R	I		IGR	island	IGR-island	chr1:227748423-227748860	rs532100028	20
cg10760539	0.1729	0.465403	5.51143	2.38061e-06	9.75324e-06	3.12319	0.378953	0.551853	0.1729	7	31505908	F	II		IGR	opensea	IGR-opensea		rs546283072;rs571480134	27;30
cg25834022	0.172864	0.265454	6.32954	1.71491e-07	9.62669e-07	5.7496	0.179022	0.351886	0.172864	16	13065195	R	II	SHISA9	Body	opensea	Body-opensea		rs553875003;rs570567363	51;36
cg05377034	0.172836	0.286664	8.19525	4.73934e-10	6.14002e-09	11.6778	0.200246	0.373082	0.172836	10	81838185	F	II	C10orf57	TSS1500	shore	TSS1500-shore	chr10:81838359-81839078	rs562316856;rs531451264;rs545197259;rs3842235;rs113611798	27;28;37;41;47
cg26977936	0.172769	0.480888	8.69132	1.04438e-10	1.72874e-09	13.2066	0.394503	0.567272	0.172769	6	28558022	F	I		IGR	shelf	IGR-shelf	chr6:28554863-28555124	rs377342599;rs143840450	24;48
cg11722971	0.172764	0.591211	9.33013	1.55424e-11	3.58481e-10	15.1348	0.50483	0.677593	0.172764	2	1286544	F	I	SNTG2	Body	island	Body-island	chr2:1286393-1286642	rs546097925	31
cg23817044	0.172686	0.709422	16.466	2.76878e-19	2.78478e-16	33.2704	0.623079	0.795765	0.172686	15	86544602	F	II		IGR	opensea	IGR-opensea		rs139220881;rs532703959	0;44
cg25823085	0.172517	0.560731	10.0849	1.74808e-12	6.00795e-11	17.3496	0.474472	0.646989	0.172517	7	87105416	F	I	ABCB4	TSS1500	shore	TSS1500-shore	chr7:87104723-87105305	rs541176930;rs45612733	40;47
cg15656834	0.172489	0.530725	8.00449	8.53941e-10	1.00963e-08	11.0833	0.44448	0.616969	0.172489	11	116578399	F	II		IGR	island	IGR-island	chr11:116578139-116578400	rs181754688;rs144932097;rs184418137	6;30;34
cg24875017	0.172482	0.334224	6.12466	3.31417e-07	1.71225e-06	5.09022	0.247983	0.420465	0.172482	1	17026258	R	I	ESPNP	Body	island	Body-island	chr1:17025923-17027942	rs549413845;rs677827;rs61421147;rs569542195;rs77347183;rs538932262	40;28;17;7;6;1
cg15625993	0.172443	0.415152	6.45523	1.14528e-07	6.77548e-07	6.15408	0.32893	0.501373	0.172443	15	31421517	R	II	TRPM1	Body	opensea	Body-opensea		rs78112005	17
cg16620263	0.172437	0.827467	7.70659	2.15755e-09	2.2129e-08	10.1482	0.741248	0.913685	0.172437	3	170584674	F	II	RPL22L1	Body	shelf	Body-shelf	chr3:170587936-170588270	rs138145634;rs142644147	0;1
cg15718581	0.172382	0.275496	10.302	9.45194e-13	3.66829e-11	17.9734	0.189305	0.361687	0.172382	4	188916581	R	I	ZFP42	TSS1500	shore	TSS1500-shore	chr4:188916605-188916876	rs561670207	50
cg22266749	0.172371	0.22656	12.0067	9.34555e-15	9.20149e-13	22.6618	0.140375	0.312746	0.172371	4	110223959	F	I	COL25A1	TSS200	island	TSS200-island	chr4:110222970-110224257	rs572382290;rs541408819;rs557878165	16;40;43
cg25858652	0.17237	0.372198	7.6958	2.23153e-09	2.2775e-08	10.1142	0.286013	0.458383	0.17237	19	8082879	R	II		IGR	opensea	IGR-opensea
cg01660630	0.172326	0.775319	6.9812	2.12999e-08	1.57653e-07	7.84265	0.689157	0.861482	0.172326	11	1432205	R	II	BRSK2	Body	shore	Body-shore	chr11:1430939-1431834	rs561177688	1
cg08688629	0.172298	0.661407	14.1665	4.53623e-17	1.45286e-14	28.0807	0.575258	0.747556	0.172298	10	134972932	F	I	KNDC1	TSS1500	shore	TSS1500-shore	chr10:134973510-134974311	rs182211171;rs535857478;rs552659989;rs11101595	16;23;37;46
cg06071033	0.172288	0.461069	5.6098	1.73609e-06	7.37574e-06	3.43745	0.374925	0.547213	0.172288	15	73662258	F	II	HCN4	TSS1500	shore	TSS1500-shore	chr15:73659860-73662015	rs577041847	20
cg07083101	0.17226	0.548873	6.84013	3.33962e-08	2.32386e-07	7.39071	0.462743	0.635003	0.17226	11	22067714	F	II		IGR	opensea	IGR-opensea		rs561314547	38
cg10442113	0.172258	0.301934	8.56507	1.53069e-10	2.37919e-09	12.82	0.215805	0.388063	0.172258	5	151329120	F	II		IGR	opensea	IGR-opensea		rs542551757	30
cg17239194	0.17221	0.292498	13.4635	2.41775e-16	5.38255e-14	26.3782	0.206393	0.378603	0.17221	3	179803227	R	II		IGR	opensea	IGR-opensea		rs141143325;rs536432330	51;14
cg21764456	0.172203	0.718847	8.01096	8.36992e-10	9.92487e-09	11.1035	0.632746	0.804949	0.172203	16	10777077	F	II	TEKT5	Body	opensea	Body-opensea		rs150145408	1
cg13439315	0.172167	0.298359	11.2677	6.60247e-14	4.34113e-12	20.6751	0.212275	0.384442	0.172167	4	7197511	R	II	SORCS2	Body	shelf	Body-shelf	chr4:7194537-7195467	rs34034463	24
cg14485407	0.17216	0.710562	16.8182	1.32921e-19	1.57276e-16	34.0174	0.624482	0.796642	0.17216	2	45063342	R	II		IGR	opensea	IGR-opensea		rs113718475;rs548009711;rs142778648;rs116189936;rs546645838	51;50;34;16;2
cg00265412	0.172157	0.767018	7.74577	1.90901e-09	1.99509e-08	10.2716	0.680939	0.853096	0.172157	5	16741057	F	II	MYO10	Body	opensea	Body-opensea		rs190003863;rs146463245;rs548357146;rs140786376;rs10051930	0;2;6;17;42
cg01128614	0.172151	0.347225	9.84248	3.49849e-12	1.05651e-10	16.646	0.261149	0.4333	0.172151	8	30013023	F	II	DCTN6	TSS1500	shore	TSS1500-shore	chr8:30013700-30014360	rs192767995	48
cg05202729	0.17215	0.542921	8.81214	7.25677e-11	1.27709e-09	13.5749	0.456845	0.628996	0.17215	10	133837125	R	II		IGR	opensea	IGR-opensea		rs4880301;rs533782449;rs189948082	50;22;2
cg27072277	0.172065	0.63656	10.4717	5.86886e-13	2.49518e-11	18.4569	0.550527	0.722593	0.172065	6	76141290	F	II	FILIP1	Body	opensea	Body-opensea
cg14818248	0.172012	0.277266	6.99356	2.04777e-08	1.5236e-07	7.88223	0.19126	0.363272	0.172012	19	4785374	R	I		IGR	island	IGR-island	chr19:4785250-4785490	rs3087692;rs572115518;rs111542362;rs545835478;rs577906398	49;47;35;27;15
cg04543124	0.171956	0.301402	8.56163	1.54676e-10	2.39988e-09	12.8094	0.215424	0.38738	0.171956	11	134897577	F	II		IGR	opensea	IGR-opensea		rs188893712;rs531572630	24;33
cg06266799	0.171935	0.842415	13.5875	1.79256e-16	4.22389e-14	26.6826	0.756447	0.928382	0.171935	6	1198295	R	II		IGR	opensea	IGR-opensea		rs551626781;rs463443	46;16
cg01679206	0.171866	0.273209	5.81848	8.87637e-07	4.07648e-06	4.10611	0.187276	0.359143	0.171866	7	73253049	R	II	WBSCR27	Body	shelf	Body-shelf	chr7:73256704-73256926	rs563833561	1
cg26431343	0.171864	0.730657	8.77981	7.998e-11	1.38365e-09	13.4765	0.644724	0.816589	0.171864	22	32808764	R	II	C22orf28	TSS1500	shore	TSS1500-shore	chr22:32807825-32808285	rs573623441;rs535836210;rs369861642	46;26;6
cg21977234	0.171863	0.721743	7.38285	5.96316e-09	5.26888e-08	9.12365	0.635812	0.807675	0.171863	19	18701320	F	I	C19orf60	Body	shore	Body-shore	chr19:18699422-18700554
cg08594936	0.171862	0.66328	7.51637	3.91652e-09	3.67986e-08	9.54715	0.577349	0.749211	0.171862	7	31726704	R	II	C7orf16	TSS200	opensea	TSS200-opensea		rs562758878;rs145362564;rs541986257;rs560122840;rs77831788	47;44;34;14;13
cg07635306	0.171851	0.460133	5.82015	8.82884e-07	4.05678e-06	4.11147	0.374207	0.546058	0.171851	1	213224393	R	II	RPS6KC1	TSS200	shore	TSS200-shore	chr1:213224611-213224867
cg14500486	0.171848	0.522009	6.02214	4.60926e-07	2.28844e-06	4.76046	0.436085	0.607933	0.171848	6	159655392	F	I	FNDC1	Body	island	Body-island	chr6:159653233-159655397	rs2932988;rs201797201;rs201264869	10;11;13
cg26607620	0.171833	0.809553	6.70195	5.19394e-08	3.40971e-07	6.94724	0.723637	0.89547	0.171833	8	1497078	F	I	DLGAP2	Body	island	Body-island	chr8:1496731-1497884	rs200199242;rs185488433;rs202165145	21;45;51
cg25283121	0.171822	0.288028	6.06304	4.04097e-07	2.03845e-06	4.89197	0.202117	0.373939	0.171822	12	132904540	F	II	GALNT9	Body	shore	Body-shore	chr12:132905449-132906206	rs28661646	15
cg25338438	0.171715	0.178777	7.58313	3.17587e-09	3.07519e-08	9.75841	0.0929195	0.264635	0.171715	5	161276341	F	II	GABRA1	5'UTR	opensea	5'UTR-opensea		rs184900581	47
cg15267998	0.171619	0.574316	10.224	1.17809e-12	4.38078e-11	17.7499	0.488506	0.660126	0.171619	11	34373473	R	II	ABTB2	Body	opensea	Body-opensea		rs559722423;rs1883736;rs910088;rs148930521	41;32;12;6
cg16020674	0.171583	0.558215	17.1267	7.05462e-20	9.33336e-17	34.6622	0.472423	0.644006	0.171583	19	54040836	F	II	ZNF331	TSS1500	island	TSS1500-island	chr19:54040812-54041857	rs549315771;rs67529716;rs73051513;rs553169828	10;25;28;30
cg00385441	0.171545	0.573065	7.04527	1.73714e-08	1.32165e-07	8.04763	0.487293	0.658837	0.171545	20	43991402	F	II	SYS1	TSS1500	shore	TSS1500-shore	chr20:43991615-43992376	rs570018963;rs114879510	1;22
cg16115627	0.17152	0.544834	7.0265	1.844e-08	1.39214e-07	7.9876	0.459074	0.630594	0.17152	7	154684433	F	I	DPP6	3'UTR	island	3'UTR-island	chr7:154684402-154684630	rs559068188;rs3807298	33;34
cg27350254	0.17151	0.478298	11.8201	1.5214e-14	1.3506e-12	22.1665	0.392543	0.564053	0.17151	13	58565220	R	II		IGR	opensea	IGR-opensea		rs527915004;rs147920494;rs566443789	31;18;2
cg22070462	0.171498	0.703117	8.34016	3.03812e-10	4.22609e-09	12.1271	0.617368	0.788867	0.171498	2	26395155	R	I	FAM59B	TSS1500	shore	TSS1500-shore	chr2:26395416-26395620	rs539085162;rs149655824	34;25
cg24465685	0.171493	0.218059	13.0279	7.01914e-16	1.22792e-13	25.294	0.132312	0.303806	0.171493	1	47009809	F	I		IGR	island	IGR-island	chr1:47009575-47010132	rs61783093;rs570832004;rs115170553;rs1923810	7;8;12;20
cg09434825	0.171477	0.248628	9.18724	2.36968e-11	5.06192e-10	14.7077	0.16289	0.334367	0.171477	14	88655353	F	II	KCNK10	Body	opensea	Body-opensea		rs148251869	14
cg06576532	0.171402	0.356304	6.75522	4.38029e-08	2.93969e-07	7.11828	0.270603	0.442005	0.171402	10	3282437	F	I		IGR	opensea	IGR-opensea		rs571510198;rs537122766;rs570726314;rs200002898	1;2;17;41
cg22160158	0.171357	0.550799	6.11751	3.39126e-07	1.74699e-06	5.06722	0.465121	0.636477	0.171357	9	16824912	F	II	BNC2	Body	opensea	Body-opensea		rs144552928;rs554672995;rs10810640;rs543392283;rs114981703	0;1;9;10;49
cg00187554	0.171272	0.783652	14.9837	6.95294e-18	3.41287e-15	29.9894	0.698017	0.869288	0.171272	15	27789526	F	II		IGR	shelf	IGR-shelf	chr15:27786718-27787060
cg15008743	0.171223	0.162451	7.95652	9.90797e-10	1.14417e-08	10.9333	0.0768398	0.248063	0.171223	19	53142106	R	II	ZNF83	Body	shore	Body-shore	chr19:53141175-53141813	rs549789221	42
cg22507154	0.171162	0.504506	6.78742	3.95192e-08	2.68909e-07	7.22162	0.418925	0.590087	0.171162	1	91185233	R	I		IGR	island	IGR-island	chr1:91185156-91185577	rs575507817	28
cg16674280	0.17114	0.67785	8.63565	1.23587e-10	1.98916e-09	13.0363	0.592279	0.76342	0.17114	19	37063457	F	II	ZNF529-AS1	TSS1500	shore	TSS1500-shore	chr19:37063892-37064749	rs113022385;rs114852376	19;37
cg09375756	0.171132	0.835701	3.05463	0.00402462	0.00761147	-4.12797	0.750135	0.921267	0.171132	11	692963	F	II	DEAF1	Body	shore	Body-shore	chr11:694761-696375	rs192467013;rs537261366;rs369377809;rs532220738	0;20;30;41
cg21846666	0.171114	0.395659	8.92161	5.22552e-11	9.73281e-10	13.9072	0.310102	0.481216	0.171114	6	70332953	F	II		IGR	opensea	IGR-opensea
cg23816620	0.171098	0.873618	24.592	1.48394e-25	1.09551e-21	47.9589	0.788069	0.959167	0.171098	17	32596214	R	II	CCL7	TSS1500	opensea	TSS1500-opensea		rs36231512;rs534434882	36;3
cg25743026	0.171077	0.911133	5.30461	4.6169e-06	1.75383e-05	2.46491	0.825594	0.996671	0.171077	6	107194450	F	II		IGR	opensea	IGR-opensea		rs189262388;rs564226550;rs567245798	0;1;23
cg03950493	0.171066	0.371235	6.02561	4.55816e-07	2.266e-06	4.7716	0.285702	0.456768	0.171066	11	126582183	F	II	KIRREL3	Body	opensea	Body-opensea		rs545923086	1
cg12352302	0.171036	0.458276	9.74592	4.62203e-12	1.32496e-10	16.3637	0.372758	0.543794	0.171036	5	172710360	R	II		IGR	shore	IGR-shore	chr5:172710765-172711062	rs566989807	8
cg04439006	0.170926	0.910584	5.22753	5.90553e-06	2.18061e-05	2.22063	0.825121	0.996047	0.170926	20	34023611	F	II	GDF5	Body	shore	Body-shore	chr20:34022007-34022502	rs116874298;rs555548404;rs573821581;rs544540371;rs562799243;rs530917859	0;4;9;23;28;48
cg06953130	0.170918	0.76718	4.29785	0.000109285	0.000295246	-0.655662	0.681722	0.852639	0.170918	10	11912410	R	II	C10orf47	3'UTR	island	3'UTR-island	chr10:11911554-11912432	rs534844986;rs191542752	41;31
cg08799922	0.170916	0.302683	10.5241	5.0705e-13	2.21902e-11	18.6053	0.217225	0.388141	0.170916	12	7245030	R	I	C1R	1stExon	opensea	1stExon-opensea
cg16975599	0.17091	0.793249	8.74511	8.8791e-11	1.51e-09	13.3708	0.707794	0.878704	0.17091	3	158962761	F	II	IQCJ	Body	opensea	Body-opensea		rs574597785;rs543210414;rs561349661;rs112284108;rs142695946;rs114477399	0;1;11;26;36;50
cg22178513	0.170869	0.634512	7.39681	5.70641e-09	5.07376e-08	9.16798	0.549078	0.719946	0.170869	10	52583805	R	II	A1CF	Body	opensea	Body-opensea		rs534450046	35
cg24418762	0.17084	0.475372	4.87699	1.79775e-05	5.87457e-05	1.11876	0.389951	0.560792	0.17084	12	58570196	R	II		IGR	opensea	IGR-opensea		rs547115302;rs530699500;rs79014489	26;2;1
cg03775991	0.170799	0.659563	7.28829	8.03852e-09	6.80932e-08	8.82295	0.574163	0.744962	0.170799	6	170589530	R	II		IGR	island	IGR-island	chr6:170589411-170590085
cg19209689	0.170769	0.480528	9.33453	1.53421e-11	3.54609e-10	15.148	0.395144	0.565913	0.170769	18	35064900	F	II	BRUNOL4	Body	shore	Body-shore	chr18:35065039-35065548	rs143904909;rs150625376	0;38
cg11431291	0.170682	0.297704	10.8515	2.04859e-13	1.06926e-11	19.5253	0.212363	0.383045	0.170682	1	1341862	R	I	MRPL20	Body	shore	Body-shore	chr1:1342004-1342952	rs535651593;rs555575908	47;7
cg13101501	0.170625	0.506243	5.30728	4.57762e-06	1.74058e-05	2.47339	0.42093	0.591555	0.170625	15	74265107	R	II		IGR	opensea	IGR-opensea
cg20697926	0.170589	0.640439	7.5378	3.6615e-09	3.47519e-08	9.615	0.555144	0.725733	0.170589	18	77377589	F	II		IGR	island	IGR-island	chr18:77376688-77377995	rs573986810	36
cg24428877	0.170581	0.358158	9.9387	2.65393e-12	8.45429e-11	16.9262	0.272867	0.443448	0.170581	6	21664652	F	I		IGR	island	IGR-island	chr6:21664507-21665178	rs574593047;rs541890006	11;40
cg12870987	0.170538	0.725996	10.0378	1.99911e-12	6.70525e-11	17.2135	0.640727	0.811265	0.170538	18	76639042	F	II		IGR	shore	IGR-shore	chr18:76639260-76639744	rs372174671	26
cg12548833	0.170496	0.665835	8.60453	1.35801e-10	2.15138e-09	12.941	0.580587	0.751083	0.170496	4	106919659	F	II		IGR	opensea	IGR-opensea
cg15331656	0.17048	0.646815	12.3872	3.50882e-15	4.31799e-13	23.6576	0.561575	0.732055	0.17048	20	61869413	F	II	BIRC7	Body	shore	Body-shore	chr20:61870781-61871178	rs559374097;rs530151491	24;36
cg21938541	0.170449	0.64706	8.76156	8.44986e-11	1.44899e-09	13.4209	0.561836	0.732285	0.170449	2	879563	F	II		IGR	opensea	IGR-opensea		rs377304796;rs116433012;rs150391320;rs546487182	0;12;13;50
cg17872867	0.170431	0.642491	8.05934	7.2067e-10	8.74962e-09	11.2546	0.557276	0.727707	0.170431	2	3885178	F	II	DCDC2C	Body	opensea	Body-opensea		rs534355536	16
cg13396068	0.170404	0.841314	23.8482	4.63124e-25	3.16572e-21	46.8026	0.756112	0.926515	0.170404	12	55041379	R	II	DCD	Body	opensea	Body-opensea		rs149629565	2
cg16631088	0.170384	0.748818	8.80938	7.31732e-11	1.28606e-09	13.5665	0.663626	0.83401	0.170384	16	15528133	F	II	C16orf45	TSS200	shore	TSS200-shore	chr16:15528350-15529086	rs116311718;rs139244925	1;37
cg03989273	0.170343	0.328094	9.3531	1.45266e-11	3.39221e-10	15.2033	0.242922	0.413266	0.170343	5	133468435	R	I	TCF7	Body	opensea	Body-opensea		rs565462977	40
cg25778892	0.170335	0.533793	7.73562	1.97047e-09	2.04902e-08	10.2396	0.448626	0.61896	0.170335	7	1250126	R	I		IGR	shore	IGR-shore	chr7:1250826-1251141	rs575488657;rs544440845;rs61329785;rs576896639;rs7793432;rs559363656	43;39;21;20;17;16
cg20594303	0.170262	0.31866	6.6199	6.75418e-08	4.28314e-07	6.68364	0.233529	0.403791	0.170262	10	60680256	F	II		IGR	opensea	IGR-opensea		rs10159682;rs557167715;rs148437730	18;19;46
cg15301006	0.170256	0.610906	6.82065	3.55393e-08	2.45172e-07	7.32823	0.525778	0.696034	0.170256	5	175267609	R	II	CPLX2	5'UTR	opensea	5'UTR-opensea		rs535550797	2
cg04415427	0.170229	0.112628	12.9374	8.78331e-16	1.46569e-13	25.066	0.0275132	0.197743	0.170229	7	97601024	F	II	MGC72080	Body	shore	Body-shore	chr7:97601307-97601813	rs570548815;rs13245475	21;28
cg05850870	0.170197	0.823686	5.17207	7.04809e-06	2.55258e-05	2.04525	0.738587	0.908785	0.170197	2	75121844	F	II		IGR	opensea	IGR-opensea		rs189240697;rs148817216;rs116608035	0;1;15
cg12011876	0.170159	0.670615	10.5189	5.14437e-13	2.24535e-11	18.5906	0.585536	0.755695	0.170159	12	132836216	R	II	GALNT9	Body	shore	Body-shore	chr12:132837411-132837680	rs558042699;rs551967241	36;1
cg24881289	0.170151	0.286907	5.22801	5.89663e-06	2.17777e-05	2.22212	0.201831	0.371983	0.170151	17	40822424	R	II	PLEKHH3	Body	island	Body-island	chr17:40821935-40823573	rs571444741;rs553370344	50;28
cg01166876	0.170131	0.648875	15.0869	5.51413e-18	2.85868e-15	30.2254	0.563809	0.73394	0.170131	2	36018275	R	II		IGR	opensea	IGR-opensea		rs555710571;rs573741214	36;10
cg19388869	0.170001	0.900879	7.60408	2.97391e-09	2.90805e-08	9.82464	0.815879	0.98588	0.170001	16	21688698	R	II	OTOA	TSS1500	opensea	TSS1500-opensea		rs531964243;rs182088671;rs565423399;rs532421326	42;7;2;1
cg20821042	0.169925	0.66994	6.99373	2.04669e-08	1.52291e-07	7.88275	0.584977	0.754902	0.169925	6	32709158	F	II	HLA-DQA2	TSS200	opensea	TSS200-opensea		rs199605299;rs9276400;rs9276401	20;21;46
cg17988243	0.169835	0.26181	6.41594	1.29925e-07	7.56354e-07	6.02766	0.176893	0.346728	0.169835	14	51975241	F	II	FRMD6-AS2	Body	opensea	Body-opensea		rs547717418	1
cg25844133	0.169806	0.473416	7.1674	1.17873e-08	9.45698e-08	8.43771	0.388513	0.558319	0.169806	17	21477738	R	II		IGR	opensea	IGR-opensea		rs576920248;rs111248962;rs191014481;rs180679860;rs542164813;rs146524958	37;35;31;20;18;1
cg10622551	0.169804	0.423822	6.11172	3.45509e-07	1.77593e-06	5.04858	0.33892	0.508724	0.169804	4	2366555	R	I	ZFYVE28	Body	island	Body-island	chr4:2366421-2367092	rs528998382	24
cg21026022	0.169709	0.388849	9.10472	3.0268e-11	6.1954e-10	14.4599	0.303994	0.473703	0.169709	18	21719568	R	I	CABYR	5'UTR	shore	5'UTR-shore	chr18:21718862-21719550	rs551091516;rs570741365;rs111845317	50;41;13
cg24117017	0.169708	0.531983	9.0386	3.68472e-11	7.29372e-10	14.2608	0.447128	0.616837	0.169708	1	166571691	F	I	FMO9P	TSS1500	opensea	TSS1500-opensea		rs116546706	0
cg07748583	0.169693	0.513367	9.86941	3.23781e-12	9.92778e-11	16.7246	0.428521	0.598214	0.169693	7	151157166	R	I		IGR	opensea	IGR-opensea		rs549436709	15
cg04979509	0.169664	0.469455	5.52467	2.28164e-06	9.39531e-06	3.16544	0.384624	0.554287	0.169664	1	181809314	R	II		IGR	opensea	IGR-opensea		rs78806376;rs531926255	31;1
cg08271577	0.169656	0.396258	19.1172	1.44931e-21	3.74106e-18	38.6167	0.311431	0.481086	0.169656	9	6683284	R	II		IGR	shore	IGR-shore	chr9:6680856-6681758	rs528842502	45
cg14664073	0.169588	0.908194	12.1525	6.40704e-15	6.85202e-13	23.0455	0.8234	0.992988	0.169588	5	72447853	F	II		IGR	opensea	IGR-opensea		rs146984647;rs557786823;rs569649111;rs4704058;rs111403525;rs575106414	0;1;18;26;32;34
cg23937382	0.169558	0.408503	4.50078	5.84196e-05	0.000168331	-0.0418522	0.323724	0.493282	0.169558	19	58549531	R	II	ZSCAN1	Body	island	Body-island	chr19:58549305-58549712	rs147014137;rs528603019	22;18
cg05290300	0.169512	0.318666	8.28827	3.56152e-10	4.83028e-09	11.9665	0.23391	0.403422	0.169512	16	80966763	R	I		IGR	shore	IGR-shore	chr16:80965952-80966478
cg05250932	0.169508	0.462258	7.07822	1.56445e-08	1.20746e-07	8.15293	0.377504	0.547013	0.169508	19	55644229	R	I	TNNT1	3'UTR	opensea	3'UTR-opensea		rs111950566;rs368286078;rs142350493	40;31;2
cg22447106	0.1695	0.537692	6.71402	4.99707e-08	3.29614e-07	6.98602	0.452942	0.622442	0.1695	2	169769804	F	II		IGR	opensea	IGR-opensea		rs543497946	9
cg07873848	0.169493	0.273936	10.7653	2.59684e-13	1.29516e-11	19.2845	0.189189	0.358682	0.169493	2	223288635	F	II	SGPP2	TSS1500	shore	TSS1500-shore	chr2:223288922-223290013	rs564248238	17
cg16372632	0.169489	0.457347	8.41447	2.42085e-10	3.49384e-09	12.3566	0.372603	0.542092	0.169489	16	55794595	R	I	CES4	Body	shore	Body-shore	chr16:55794661-55794939	rs535909778;rs557188381;rs576155726;rs377365773;rs112657911	45;35;21;18;11
cg00301396	0.169485	0.370137	11.3046	5.97985e-14	4.01252e-12	20.7758	0.285394	0.454879	0.169485	16	30572929	R	I		IGR	island	IGR-island	chr16:30572693-30573037
cg14578009	0.169469	0.476787	6.69937	5.23694e-08	3.43399e-07	6.93896	0.392052	0.561521	0.169469	5	180597642	F	I		IGR	shore	IGR-shore	chr5:180596863-180597485	rs11750203;rs533548380;rs77507285	18;21;24
cg04460586	0.169433	0.319186	8.89492	5.66031e-11	1.04031e-09	13.8263	0.23447	0.403903	0.169433	1	4014876	R	II		IGR	opensea	IGR-opensea		rs534943977;rs557971435	19;2
cg22685807	0.169417	0.229076	5.95864	5.65433e-07	2.73911e-06	4.5563	0.144367	0.313784	0.169417	6	28945189	F	I		IGR	opensea	IGR-opensea		rs115293005	38
cg15561613	0.169352	0.352657	8.93636	4.99988e-11	9.39026e-10	13.9518	0.26798	0.437333	0.169352	1	245851610	F	I	KIF26B	Body	island	Body-island	chr1:245851177-245852514	rs368843482	30
cg26221987	0.169327	0.368803	18.3066	6.77175e-21	1.4122e-17	37.0477	0.28414	0.453467	0.169327	10	4289330	F	II		IGR	opensea	IGR-opensea		rs561053840;rs150886042;rs549950713	1;10;34
cg18464991	0.169298	0.636764	16.3142	3.81353e-19	3.60014e-16	32.9445	0.552115	0.721413	0.169298	15	66880534	F	II		IGR	opensea	IGR-opensea		rs139978179	6
cg21122225	0.169274	0.255077	8.74166	8.97212e-11	1.5234e-09	13.3602	0.17044	0.339713	0.169274	2	238832508	F	I		IGR	opensea	IGR-opensea		rs574396355;rs554902936;rs182361236	16;35;50
cg12146864	0.169208	0.42513	11.9222	1.16477e-14	1.09525e-12	22.4379	0.340526	0.509734	0.169208	12	57569768	F	I	LRP1	Body	island	Body-island	chr12:57569723-57569941	rs566821921	12
cg20645911	0.169157	0.794907	8.4005	2.5263e-10	3.62158e-09	12.3135	0.710328	0.879485	0.169157	20	33567721	R	I	MYH7B	Body	opensea	Body-opensea		rs551962201;rs114680967	21;13
cg07788140	0.169156	0.813609	7.59234	3.08542e-09	3.00048e-08	9.78753	0.729031	0.898187	0.169156	12	113921202	R	II		IGR	shelf	IGR-shelf	chr12:113917394-113918107	rs12814103;rs182008557	46;2
cg00377344	0.169122	0.376792	8.25593	3.93309e-10	5.25192e-09	11.8662	0.292231	0.461353	0.169122	10	43857301	F	I		IGR	shore	IGR-shore	chr10:43857486-43858205	rs12221341;rs577315056	29;33
cg00744351	0.169061	0.289024	5.67712	1.39839e-06	6.0913e-06	3.65293	0.204494	0.373555	0.169061	17	4804374	R	I	CHRNE	Body	island	Body-island	chr17:4802265-4805402	rs150133823	15
cg22232704	0.169018	0.343614	9.07552	3.3013e-11	6.66144e-10	14.372	0.259105	0.428123	0.169018	13	110961606	R	II	COL4A2	Body	shore	Body-shore	chr13:110958891-110960590
cg27119456	0.16897	0.28554	5.61645	1.69937e-06	7.23887e-06	3.45874	0.201055	0.370025	0.16897	10	42863173	R	I	LOC441666	Body	island	Body-island	chr10:42862953-42863216	rs556828559	27
cg01739960	0.168966	0.654549	8.50105	1.85941e-10	2.79868e-09	12.6233	0.570065	0.739032	0.168966	15	96715164	R	II		IGR	opensea	IGR-opensea		rs74032372	14
cg26682566	0.168947	0.355963	6.40126	1.362e-07	7.87991e-07	5.9804	0.271489	0.440436	0.168947	4	58721251	R	II		IGR	opensea	IGR-opensea		rs140295095	2
cg10359480	0.168934	0.447851	10.7828	2.47434e-13	1.24619e-11	19.3336	0.363384	0.532318	0.168934	6	106546540	F	II	PRDM1	TSS200	opensea	TSS200-opensea
cg14608074	0.168921	0.583748	12.7378	1.4454e-15	2.1697e-13	24.5594	0.499287	0.668209	0.168921	6	150922513	R	II	PLEKHG1	5'UTR	shore	5'UTR-shore	chr6:150920904-150922146	rs547549129	18
cg07828024	0.168795	0.776552	9.08794	3.18151e-11	6.45974e-10	14.4094	0.692154	0.860949	0.168795	6	149772892	R	II	ZC3H12D	Body	shore	Body-shore	chr6:149771836-149772855	rs414956;rs562707210;rs531829997	46;39;9
cg23513363	0.168781	0.640512	8.71052	9.85557e-11	1.6473e-09	13.2652	0.556121	0.724902	0.168781	10	43817997	F	II		IGR	shore	IGR-shore	chr10:43818074-43818604	rs566707329	24
cg24529535	0.168769	0.528031	5.04864	1.0438e-05	3.61852e-05	1.65627	0.443646	0.612415	0.168769	1	152321040	R	II	FLG-AS1	Body	opensea	Body-opensea
cg12575771	0.168761	0.517266	9.46019	1.06107e-11	2.61677e-10	15.5215	0.432885	0.601647	0.168761	5	135231577	R	II	IL9	TSS200	opensea	TSS200-opensea		rs558577259;rs138291096	31;2
cg07580222	0.168757	0.631882	11.0934	1.05792e-13	6.32783e-12	20.1963	0.547503	0.71626	0.168757	3	25198490	R	II		IGR	opensea	IGR-opensea		rs2649617	19
cg05830220	0.168706	0.789509	6.57875	7.70628e-08	4.80324e-07	6.55134	0.705156	0.873862	0.168706	16	87757033	F	II	KLHDC4	Body	shelf	Body-shelf	chr16:87754008-87754285	rs548666854;rs184082619;rs116599296;rs552603253	18;30;47;48
cg23416925	0.168693	0.903402	10.3301	8.73219e-13	3.44399e-11	18.0537	0.819055	0.987749	0.168693	16	13401829	R	II		IGR	opensea	IGR-opensea		rs12923857;rs149746901;rs547319373;rs114276545;rs59949589	48;41;21;18;1
cg11686436	0.168658	0.766384	9.60122	7.03142e-12	1.86649e-10	15.9385	0.682055	0.850713	0.168658	19	49105891	F	II	FAM83E	Body	shore	Body-shore	chr19:49106882-49107178
cg02957700	0.168636	0.226636	10.3141	9.13318e-13	3.57143e-11	18.0082	0.142318	0.310954	0.168636	2	198651048	R	I	BOLL	TSS1500	island	TSS1500-island	chr2:198649751-198651599	rs537578448	34
cg15610667	0.168626	0.346926	9.58033	7.47217e-12	1.96169e-10	15.8769	0.262613	0.431239	0.168626	17	7287271	F	I	TNK1	Body	island	Body-island	chr17:7287198-7287940
cg13766143	0.168559	0.636678	10.4754	5.80805e-13	2.47389e-11	18.4675	0.552398	0.720957	0.168559	2	22600313	R	II		IGR	opensea	IGR-opensea		rs370698659;rs140851898	2;1
cg00654322	0.168532	0.667112	7.3324	6.9925e-09	6.04086e-08	8.9633	0.582846	0.751378	0.168532	19	7984005	R	II	SNAPC2	TSS1500	shore	TSS1500-shore	chr19:7983603-7983919
cg17471939	0.168515	0.502142	6.73479	4.676e-08	3.11141e-07	7.05269	0.417885	0.5864	0.168515	1	3600879	R	I	TP73	Body	opensea	Body-opensea		rs186220388	11
cg22454769	0.168486	0.627549	13.3642	3.07671e-16	6.4711e-14	26.133	0.543306	0.711792	0.168486	2	106015767	R	I	FHL2	TSS200	island	TSS200-island	chr2:106014878-106015884
cg22897615	0.168464	0.226854	12.4884	2.71208e-15	3.55183e-13	23.9195	0.142622	0.311086	0.168464	6	32117079	R	I	PRRT1	Body	island	Body-island	chr6:32116590-32117229
cg17706093	0.168446	0.320311	9.92506	2.75975e-12	8.7272e-11	16.8865	0.236088	0.404533	0.168446	8	43303337	R	II		IGR	opensea	IGR-opensea		rs568725270	1
cg19783563	0.168397	0.497473	8.83893	6.69543e-11	1.19453e-09	13.6563	0.413275	0.581672	0.168397	13	112985611	R	II	LINC01044	TSS200	island	TSS200-island	chr13:112984966-112985733
cg02794963	0.168374	0.591549	6.87126	3.02372e-08	2.13207e-07	7.49054	0.507363	0.675736	0.168374	2	216794742	F	I		IGR	opensea	IGR-opensea		rs555818245;rs574109274;rs544699893	0;12;29
cg26674479	0.16837	0.427839	12.3669	3.69518e-15	4.4735e-13	23.605	0.343654	0.512024	0.16837	7	27281415	R	II	EVX1	TSS1500	shore	TSS1500-shore	chr7:27282086-27283136	rs28357172;rs561278999	51;38
cg16911720	0.168338	0.422226	11.2643	6.66395e-14	4.37493e-12	20.6657	0.338057	0.506395	0.168338	15	45402305	R	II	DUOX2	Body	shore	Body-shore	chr15:45403248-45404218
cg04890478	0.168232	0.398168	4.42717	7.33846e-05	0.00020651	-0.265626	0.314052	0.482284	0.168232	15	48253784	R	II		IGR	opensea	IGR-opensea		rs575167637;rs545702802	2;1
cg19645880	0.168232	0.211992	6.59235	7.37744e-08	4.6244e-07	6.59509	0.127876	0.296109	0.168232	2	47572489	R	II	LOC101927043	TSS1500	opensea	TSS1500-opensea
cg08589077	0.168131	0.203007	12.5757	2.17406e-15	2.97384e-13	24.1443	0.118942	0.287073	0.168131	17	58217038	F	II		IGR	island	IGR-island	chr17:58216793-58217515	rs539347110	44
cg04838249	0.168127	0.728005	9.37275	1.37115e-11	3.23368e-10	15.2618	0.643942	0.812068	0.168127	12	34500640	F	I		IGR	island	IGR-island	chr12:34500550-34500814	rs141044550;rs150237690;rs530425606	0;5;7
cg10676327	0.168122	0.692796	7.97156	9.4566e-10	1.10051e-08	10.9803	0.608735	0.776857	0.168122	4	6659735	R	I		IGR	island	IGR-island	chr4:6659271-6659787	rs146485685	18
cg10066698	0.168099	0.253874	4.0604	0.000225048	0.000565019	-1.36055	0.169825	0.337923	0.168099	16	85368854	F	II		IGR	opensea	IGR-opensea		rs578110938;rs534300390;rs554346378	0;7;12
cg10368128	0.168059	0.827323	5.83899	8.30965e-07	3.84514e-06	4.17194	0.743293	0.911353	0.168059	19	57702442	R	II	ZNF264	TSS1500	shore	TSS1500-shore	chr19:57702696-57703425	rs139621573;rs528864873	24;1
cg11535403	0.168059	0.430841	10.4871	5.62224e-13	2.41104e-11	18.5005	0.346811	0.51487	0.168059	20	41731377	R	II	PTPRT	Body	opensea	Body-opensea		rs576006716;rs544937847;rs565189974;rs527493890	50;7;2;1
cg05425699	0.168057	0.629355	6.03309	4.44981e-07	2.21816e-06	4.79564	0.545327	0.713384	0.168057	7	47580148	F	I	TNS3	TSS1500	shelf	TSS1500-shelf	chr7:47576519-47577210	rs576514894;rs545541311;rs559489743	3;9;10
cg07596529	0.168018	0.506407	11.4719	3.82016e-14	2.81317e-12	21.231	0.422398	0.590416	0.168018	7	73064510	F	II		IGR	shore	IGR-shore	chr7:73062173-73062588	rs117969746	18
cg21380740	0.168011	0.577447	7.42413	5.23551e-09	4.71459e-08	9.25473	0.493441	0.661452	0.168011	3	187310248	R	II		IGR	opensea	IGR-opensea		rs554742512;rs138471834;rs200868121;rs185127554	37;19;17;4
cg05415285	0.167986	0.346035	9.36614	1.39805e-11	3.28516e-10	15.2421	0.262042	0.430028	0.167986	16	51130021	F	I		IGR	opensea	IGR-opensea		rs553657289;rs149820562;rs7192893	1;15;44
cg27039034	0.167971	0.180875	7.14078	1.28257e-08	1.01703e-07	8.35276	0.0968899	0.264861	0.167971	4	103534067	R	II	NFKB1	Body	opensea	Body-opensea		rs181809251	17
cg19341652	0.167934	0.552639	6.524	9.18491e-08	5.59366e-07	6.37531	0.468672	0.636606	0.167934	6	116600143	R	II	DSE	TSS1500	shore	TSS1500-shore	chr6:116600494-116601174	rs147903753;rs534170210	42;39
cg26247944	0.167918	0.443214	11.4958	3.58478e-14	2.67533e-12	21.2956	0.359255	0.527173	0.167918	12	132853817	R	II	LOC100130238	Body	shore	Body-shore	chr12:132855170-132855382	rs141849141	44
cg11396666	0.167913	0.279162	13.4966	2.23178e-16	5.04314e-14	26.4596	0.195205	0.363118	0.167913	22	45204322	R	II	ARHGAP8	ExonBnd	opensea	ExonBnd-opensea		rs542654729;rs200183405;rs200981266;rs148162583	30;29;26;13
cg25290307	0.167904	0.444903	9.60282	6.9988e-12	1.85992e-10	15.9432	0.360951	0.528855	0.167904	7	101005910	R	II	EMID2	TSS1500	island	TSS1500-island	chr7:101005899-101007443	rs575811585;rs10953333	49;11
cg24527252	0.167903	0.445234	4.87378	1.81603e-05	5.92781e-05	1.10877	0.361282	0.529185	0.167903	15	85951725	R	II	AKAP13	5'UTR	opensea	5'UTR-opensea		rs146140950;rs556931055;rs12901648	29;23;9
cg12709009	0.167766	0.656227	3.39573	0.00157188	0.00325844	-3.23608	0.572344	0.74011	0.167766	6	170557582	R	II		IGR	opensea	IGR-opensea		rs548000948	1
cg09451427	0.167736	0.38197	7.44242	4.9424e-09	4.49019e-08	9.31276	0.298102	0.465838	0.167736	3	50488230	F	I	CACNA2D2	Body	opensea	Body-opensea		rs557568913;rs371415616;rs79183523	14;42;48
cg24250902	0.167727	0.794229	8.41485	2.41802e-10	3.49045e-09	12.3578	0.710366	0.878093	0.167727	1	230415547	R	I	GALNT2	3'UTR	island	3'UTR-island	chr1:230415342-230415689	rs530871126;rs185601805;rs570359990	36;7;3
cg08558340	0.167687	0.659609	7.28419	8.14338e-09	6.88391e-08	8.8099	0.575766	0.743452	0.167687	7	100472263	F	II	SRRT	TSS1500	shore	TSS1500-shore	chr7:100472375-100473393	rs577596930	31
cg24545166	0.167681	0.29493	10.7798	2.49531e-13	1.25461e-11	19.325	0.211089	0.37877	0.167681	6	154674363	R	II	IPCEF1	5'UTR	opensea	5'UTR-opensea		rs189245208;rs544625761;rs562703606;rs181229264	50;21;2;1
cg24756403	0.167662	0.869903	8.14004	5.61757e-10	7.07616e-09	11.5061	0.786072	0.953734	0.167662	10	115860310	F	II		IGR	shore	IGR-shore	chr10:115860679-115861093	rs575672043	7
cg18582260	0.16764	0.249146	11.1425	9.25933e-14	5.69398e-12	20.3317	0.165326	0.332967	0.16764	13	25085301	R	I	PARP4	5'UTR	shore	5'UTR-shore	chr13:25086522-25087067
cg16235748	0.167624	0.438996	14.7071	1.30097e-17	5.54201e-15	29.3517	0.355184	0.522808	0.167624	6	149772707	F	I	ZC3H12D	Body	island	Body-island	chr6:149771836-149772855	rs558607172;rs577956558;rs114090716;rs139438120	13;31;34;46
cg09423126	0.16762	0.285738	10.4539	6.16948e-13	2.59801e-11	18.4062	0.201928	0.369549	0.16762	8	22735333	R	II	PEBP4	Body	opensea	Body-opensea		rs193151169;rs536302382	2;1
cg09346159	0.167595	0.554039	10.2289	1.16177e-12	4.3345e-11	17.7641	0.470241	0.637837	0.167595	11	115452930	R	II		IGR	opensea	IGR-opensea		rs533379103;rs547097457	36;1
cg19797049	0.167554	0.648209	6.6168	6.82159e-08	4.32018e-07	6.67367	0.564432	0.731986	0.167554	7	102985504	R	II	DNAJC2	TSS200	shore	TSS200-shore	chr7:102984857-102985337	rs535811707	2
cg10635895	0.167528	0.687766	7.84842	1.38623e-09	1.52113e-08	10.5944	0.604002	0.77153	0.167528	12	2339439	R	I	CACNA1C	Body	island	Body-island	chr12:2339162-2339615	rs143344046;rs536250761	15;12
cg02634745	0.167503	0.891802	10.4044	7.0861e-13	2.90545e-11	18.2657	0.808051	0.975553	0.167503	5	140607991	R	II		IGR	shelf	IGR-shelf	chr5:140604453-140605304
cg14270008	0.167389	0.496885	10.1093	1.63074e-12	5.69098e-11	17.4201	0.413191	0.58058	0.167389	2	17936488	F	II	SMC6	TSS1500	shore	TSS1500-shore	chr2:17934555-17935902	rs180857017	31
cg08747963	0.167359	0.615147	4.98515	1.27675e-05	4.33202e-05	1.45696	0.531468	0.698826	0.167359	5	150326862	R	II	LOC134466	TSS1500	shore	TSS1500-shore	chr5:150325904-150326194	rs147851286	32
cg19571540	0.167339	0.790648	13.634	1.60298e-16	3.86096e-14	26.7963	0.706979	0.874317	0.167339	14	102101660	R	I		IGR	shore	IGR-shore	chr14:102101165-102101596	rs10459463;rs10459572	36;32
cg06348134	0.167329	0.621994	5.76158	1.06591e-06	4.79104e-06	3.92356	0.53833	0.705659	0.167329	5	42991495	R	II		IGR	shore	IGR-shore	chr5:42992033-42992955
cg07325168	0.167306	0.344021	8.85617	6.35786e-11	1.14476e-09	13.7087	0.260368	0.427674	0.167306	7	38949140	F	II	VPS41	TSS1500	opensea	TSS1500-opensea		rs550272700;rs186668937;rs11977159	8;22;38
cg00512513	0.167231	0.324925	8.93456	5.02684e-11	9.43191e-10	13.9464	0.24131	0.408541	0.167231	9	112495758	F	II	PALM2	Body	opensea	Body-opensea		rs568730795;rs535519576;rs553732827	23;24;32
cg23622047	0.167226	0.61447	12.5303	2.4388e-15	3.26637e-13	24.0275	0.530857	0.698083	0.167226	2	173701464	F	II	RAPGEF4	Body	opensea	Body-opensea		rs560570727	0
cg14477266	0.167191	0.47425	12.3184	4.18332e-15	4.93339e-13	23.4789	0.390655	0.557845	0.167191	12	118490455	F	II	WSB2	Body	opensea	Body-opensea		rs553551534	2
cg20737909	0.167174	0.625613	11.9338	1.12986e-14	1.06841e-12	22.4689	0.542026	0.7092	0.167174	11	1507020	F	I	HCCA2	Body	opensea	Body-opensea		rs551603383;rs566505916	9;43
cg00305071	0.167113	0.322026	7.00755	1.95863e-08	1.46651e-07	7.92697	0.238469	0.405583	0.167113	1	34504017	R	II	CSMD2	Body	opensea	Body-opensea		rs543261483;rs191694913;rs531917505	44;15;1
cg00114966	0.167085	0.321059	5.5516	2.09276e-06	8.702e-06	3.25144	0.237517	0.404602	0.167085	1	197893920	R	II	LHX9	Body	shelf	Body-shelf	chr1:197890478-197890824	rs144328487;rs549184495	30;9
cg26548293	0.167028	0.722529	9.57079	7.68261e-12	2.00517e-10	15.8487	0.639015	0.806043	0.167028	1	153606178	F	I	C1orf77	TSS1500	island	TSS1500-island	chr1:153606177-153606974
cg20699586	0.167019	0.475274	8.6737	1.10151e-10	1.80675e-09	13.1527	0.391765	0.558784	0.167019	1	227748719	R	I		IGR	island	IGR-island	chr1:227748423-227748860	rs532100028	27
cg01497892	0.16694	0.70692	6.23237	2.34367e-07	1.26498e-06	5.43687	0.62345	0.79039	0.16694	6	170554222	F	II		IGR	opensea	IGR-opensea		rs570491709;rs76830623;rs116660378;rs6456186;rs35372789;rs6456187;rs566228022	0;7;17;27;27;28;50
cg20806345	0.166876	0.461508	5.79233	9.65538e-07	4.38957e-06	4.02219	0.37807	0.544946	0.166876	2	182543706	F	II	NEUROD1	5'UTR	opensea	5'UTR-opensea		rs540324766;rs560252229	31;39
cg23099839	0.16686	0.414723	4.02558	0.000249927	0.00062082	-1.46257	0.331293	0.498153	0.16686	8	2585976	F	I		IGR	opensea	IGR-opensea		rs536275797;rs114034382;rs73492771;rs538366234	2;5;26;27
cg27219748	0.166809	0.576799	13.1102	5.72919e-16	1.04926e-13	25.5006	0.493395	0.660204	0.166809	16	84301329	R	II		IGR	opensea	IGR-opensea		rs192770396;rs139449607;rs557035792;rs576961911	51;49;39;3
cg08150668	0.166803	0.776338	9.54144	8.36864e-12	2.15324e-10	15.762	0.692936	0.859739	0.166803	4	8727023	R	II		IGR	opensea	IGR-opensea		rs138638590	7
cg14964512	0.166794	0.247584	9.96248	2.47921e-12	7.98262e-11	16.9952	0.164187	0.330981	0.166794	19	53832493	R	I		IGR	island	IGR-island	chr19:53832371-53832578	rs532377266	3
cg07017093	0.166776	0.268486	10.4182	6.81753e-13	2.8166e-11	18.3049	0.185098	0.351874	0.166776	1	118471375	R	II	WDR3	TSS1500	shore	TSS1500-shore	chr1:118471840-118472720	rs370790898	46
cg11717880	0.166774	0.779871	15.9667	7.99977e-19	6.41501e-16	32.1903	0.696484	0.863258	0.166774	6	1364642	R	II		IGR	opensea	IGR-opensea		rs187727180;rs538144366	51;10
cg03394725	0.166756	0.217333	9.96463	2.464e-12	7.94369e-11	17.0015	0.133955	0.300711	0.166756	7	64029913	R	II		IGR	island	IGR-island	chr7:64029902-64030972	rs578002033;rs139059343	6;1
cg25878441	0.16675	0.654675	6.30941	1.8295e-07	1.01922e-06	5.68482	0.5713	0.73805	0.16675	15	101389354	R	II		IGR	shore	IGR-shore	chr15:101389732-101390260	rs201406612	11
cg11300147	0.166746	0.327018	8.30011	3.4346e-10	4.68534e-09	12.0031	0.243644	0.410391	0.166746	12	7596703	R	II	CD163L1	1stExon	shelf	1stExon-shelf	chr12:7592406-7593030
cg10441124	0.166677	0.498551	6.74242	4.56322e-08	3.04636e-07	7.0772	0.415213	0.58189	0.166677	15	66965995	F	II	LINC01169	Body	opensea	Body-opensea
cg19020805	0.166665	0.48401	8.9298	5.09895e-11	9.53968e-10	13.932	0.400678	0.567343	0.166665	10	50841865	R	II	CHAT	Body	opensea	Body-opensea		rs560862380;rs528189780;rs375354774	51;42;1
cg16964748	0.166665	0.54674	6.46888	1.09621e-07	6.52203e-07	6.19797	0.463407	0.630072	0.166665	18	49866065	R	II	DCC	TSS1500	shelf	TSS1500-shelf	chr18:49868377-49868759	rs191165359;rs182130186;rs557514427;rs140303865	50;24;19;11
cg14409029	0.166597	0.342894	6.32283	1.7523e-07	9.81248e-07	5.72799	0.259595	0.426192	0.166597	11	19138243	F	I	ZDHHC13	TSS1500	shore	TSS1500-shore	chr11:19138497-19139216	rs139308714	42
cg18766685	0.166597	0.764051	13.2129	4.4514e-16	8.61619e-14	25.7573	0.680753	0.84735	0.166597	7	155625769	R	II		IGR	shore	IGR-shore	chr7:155623658-155623894
cg05571610	0.166578	0.502112	4.80485	2.25693e-05	7.19218e-05	0.894236	0.418823	0.585401	0.166578	16	21609904	F	II	LOC101927814	Body	shore	Body-shore	chr16:21610692-21611694	rs192919709;rs184400425;rs187979315	0;10;18
cg22620356	0.166536	0.80096	9.84756	3.44773e-12	1.04398e-10	16.6609	0.717692	0.884228	0.166536	11	8751949	F	II	ST5	Body	shore	Body-shore	chr11:8752302-8752549	rs144234482	0
cg01341123	0.166508	0.195205	7.64055	2.65275e-09	2.63843e-08	9.93984	0.111951	0.278459	0.166508	10	131265071	F	II	MGMT	TSS1500	island	TSS1500-island	chr10:131264948-131265710	rs551976088;rs79442343;rs34180180	30;31;41
cg10725861	0.166501	0.564058	8.68132	1.07643e-10	1.77261e-09	13.176	0.480808	0.647308	0.166501	19	7983606	R	II		IGR	island	IGR-island	chr19:7983603-7983919	rs141669073	20
cg26220594	0.16649	0.523516	3.51338	0.00112533	0.00240989	-2.91628	0.440271	0.606761	0.16649	1	19110978	F	I		IGR	shore	IGR-shore	chr1:19110720-19110932	rs12089620	13
cg26391564	0.166475	0.344858	7.13207	1.31852e-08	1.04131e-07	8.32496	0.26162	0.428096	0.166475	7	121900908	R	II		IGR	opensea	IGR-opensea		rs576797172	1
cg09461005	0.166434	0.636459	13.1231	5.54999e-16	1.02559e-13	25.5329	0.553242	0.719676	0.166434	10	34612060	R	II	PARD3	Body	opensea	Body-opensea		rs554750974;rs572990709;rs543327916	32;5;2
cg17981520	0.166422	0.274503	4.1335	0.000180411	0.000463309	-1.1452	0.191292	0.357714	0.166422	5	143155007	F	II		IGR	opensea	IGR-opensea		rs559513424;rs1981825	1;38
cg23660117	0.166389	0.754373	6.14225	3.13179e-07	1.62918e-06	5.14683	0.671178	0.837568	0.166389	10	19338060	R	II	MALRD1	1stExon	opensea	1stExon-opensea
cg18369516	0.166379	0.498121	7.11023	1.41319e-08	1.10571e-07	8.2552	0.414932	0.581311	0.166379	20	62406721	F	I	ZBTB46	Body	island	Body-island	chr20:62406463-62407179	rs528809590;rs542180153;rs560904825;rs3810494	0;5;9;28
cg26843711	0.166347	0.225827	10.0567	1.89435e-12	6.41009e-11	17.2681	0.142653	0.309001	0.166347	5	140753449	F	II	PCDHGA4	Body	shore	Body-shore	chr5:140753654-140753952
cg02941993	0.16634	0.176198	9.96313	2.47455e-12	7.97283e-11	16.9972	0.0930282	0.259368	0.16634	10	131756719	F	II	EBF3	Body	island	Body-island	chr10:131756690-131758787	rs560773396;rs572843574	38;50
[truncated: 18,830 more rows]
