# Supplementary material for: Altered DNA methylome profiles of blood leukocytes in Chinese patients with mild cognitive impairment and Alzheimer’s disease
Source: Front Genet. 2023 Jun 14;14:1175864. doi: 10.3389/fgene.2023.1175864 (PMC10300350; doi:10.3389/fgene.2023.1175864)
Supplement: Supplementary file 2 [file Table3.XLSX]

## Sheet: Sheet1
	AD_to_MCI.logFC	AD_to_MCI.AveExpr	AD_to_MCI.t	AD_to_MCI.P.Value	AD_to_MCI.adj.P.Val	AD_to_MCI.B	AD_to_MCI.AD_AVG	AD_to_MCI.MCI_AVG	AD_to_MCI.deltaBeta	AD_to_MCI.CHR	AD_to_MCI.MAPINFO	AD_to_MCI.Strand	AD_to_MCI.Type	AD_to_MCI.gene	AD_to_MCI.feature	AD_to_MCI.cgi	AD_to_MCI.feat.cgi	AD_to_MCI.UCSC_Islands_Name	AD_to_MCI.SNP_ID	AD_to_MCI.SNP_DISTANCE
cg17258228	0.997473	0.49954	1716.44	1.01822e-97	1.97525e-92	145.683	0.000804103	0.998277	0.997473	6	135376695	F	II	HBS1L	TSS1500	shore	TSS1500-shore	chr6:135375749-135376141	rs528603887	19
cg04255278	0.997278	0.4997	1705.81	1.301e-97	1.97525e-92	145.676	0.00106089	0.998339	0.997278	5	92918068	F	II	FLJ42709	TSS1500	shore	TSS1500-shore	chr5:92919558-92921430	rs189833104	22
cg16100476	0.997049	0.499612	1713.52	1.08907e-97	1.97525e-92	145.681	0.00108743	0.998136	0.997049	6	53517117	R	II	KLHL31	Body	shore	Body-shore	chr6:53516319-53517076	rs201420152;rs142009836	46;16
cg23971107	0.996491	0.500183	1678.53	2.45699e-97	2.28883e-92	145.657	0.00193699	0.998428	0.996491	15	43622012	F	II	LCMT2	1stExon	island	1stExon-island	chr15:43621830-43622953	rs138909135	8
cg01437515	0.995417	0.498846	1696.74	1.60537e-97	1.97525e-92	145.67	0.00113767	0.996554	0.995417	1	1148315	F	I	TNFRSF4	Body	shore	Body-shore	chr1:1149055-1149524	rs546152972;rs373539926;rs531691331;rs35033502;rs376518717	33;35;39;43;49
cg11965913	0.994274	0.499341	848.924	1.1628e-85	4.51803e-81	144.045	0.00220397	0.996478	0.994274	1	205819406	R	II	PM20D1	TSS200	shore	TSS200-shore	chr1:205818898-205819191	rs541147089	22
cg10695234	0.993967	0.499842	750.27	1.51762e-83	5.60185e-79	143.469	0.00285908	0.996826	0.993967	8	95487613	F	I	RAD54B	TSS1500	shore	TSS1500-shore	chr8:95486930-95487374	rs537596072;rs111317552	17;40
cg24856383	0.993681	0.497797	1642.41	5.79399e-97	3.88852e-92	145.632	0.000957059	0.994638	0.993681	3	150480910	F	II	SIAH2	5'UTR	island	5'UTR-island	chr3:150479734-150481888	rs146121542;rs527600235	3;50
cg14638351	0.993232	0.500267	667.467	1.52718e-81	5.36871e-77	142.797	0.0036507	0.996883	0.993232	8	95487678	F	II	RAD54B	TSS1500	shore	TSS1500-shore	chr8:95486930-95487374	rs73695620	13
cg14223671	0.992656	0.501249	473.365	1.17048e-75	3.20035e-71	139.887	0.0049212	0.997577	0.992656	16	857981	R	II	PRR25	Body	island	Body-island	chr16:857341-858025	rs112521302	22
cg08395793	0.991025	0.504163	557.597	1.83615e-78	5.64801e-74	141.471	0.00865067	0.999676	0.991025	16	858205	R	I	PRR25	Body	shore	Body-shore	chr16:857341-858025	rs540954557;rs559580965;rs529886745	42;14;2
cg20236484	0.990696	0.499212	339.627	5.66758e-70	1.34969e-65	135.308	0.00386451	0.99456	0.990696	8	95487561	R	II	RAD54B	TSS1500	shore	TSS1500-shore	chr8:95486930-95487374	rs2028429	46
cg03400443	0.988537	0.495471	582.444	3.29084e-79	1.05628e-74	141.829	0.00120305	0.98974	0.988537	2	74347616	F	I		IGR	island	IGR-island	chr2:74347273-74347777	rs563814250;rs192268634;rs56095668;rs564624088;rs1667618	6;31;45;46;50
cg08442529	0.987511	0.494135	1696.82	1.60249e-97	1.97525e-92	145.67	0.000379672	0.987891	0.987511	6	126070499	F	I	HEY2	TSS1500	island	TSS1500-island	chr6:126068722-126071320	rs142760566;rs528505096	34;37
cg02095219	0.987161	0.505907	369.037	2.14533e-71	5.27924e-67	136.644	0.0123267	0.999488	0.987161	17	57976723	F	II	RPS6KB1	5'UTR	opensea	5'UTR-opensea		rs540362289;rs565325930	0;45
cg23482549	0.979356	0.490027	1621.8	9.53317e-97	5.86482e-92	145.616	0.000349497	0.979705	0.979356	15	67834333	F	II	MAP2K5	TSS1500	shore	TSS1500-shore	chr15:67834786-67835510
cg10197305	0.975194	0.489454	283.953	6.58526e-67	1.47319e-62	131.966	0.00185728	0.977051	0.975194	4	125112	F	I	ZNF718	Body	shore	Body-shore	chr4:124332-124841	rs559044805;rs577332623;rs186656352;rs556581531	6;10;13;49
cg12527384	0.973525	0.487089	1585.41	2.33296e-96	1.32484e-91	145.588	0.000326635	0.973852	0.973525	11	123525060	F	I	SCN3B	1stExon	island	1stExon-island	chr11:123524733-123525685	rs72552195;rs552129491;rs72553915;rs72552196;rs570399225	6;23;33;35;46
cg12052203	0.966213	0.48577	41.8645	2.6542e-34	3.37835e-30	68.3177	0.00266392	0.968876	0.966213	11	66115045	R	I	B3GNT1	1stExon	island	1stExon-island	chr11:66114497-66115525	rs185880727	10
cg14675598	0.959579	0.488871	31.9466	8.38782e-30	9.24215e-26	57.8774	0.00908127	0.96866	0.959579	10	6281328	R	II		IGR	opensea	IGR-opensea		rs140801943;rs187558297	37;2
cg06531573	0.948158	0.478589	20.7141	8.43218e-23	4.54379e-19	41.5127	0.00451003	0.952668	0.948158	16	857576	F	II	PRR25	Body	island	Body-island	chr16:857341-858025	rs532233270;rs547206264	15;25
cg02407415	0.948044	0.479105	20.823	6.97347e-23	3.84187e-19	41.7059	0.00508311	0.953127	0.948044	16	857454	F	I	PRR25	Body	island	Body-island	chr16:857341-858025
cg17749961	0.947456	0.484949	23.6806	6.31706e-25	4.66352e-21	46.4891	0.0112205	0.958677	0.947456	2	30669863	R	II	LCLAT1	TSS1500	shore	TSS1500-shore	chr2:30669988-30670720	rs11891646;rs574918902;rs544134888	17;5;1
cg03749207	0.945359	0.48102	20.9335	5.75677e-23	3.24419e-19	41.9009	0.00834021	0.953699	0.945359	16	857863	F	I	PRR25	Body	island	Body-island	chr16:857341-858025	rs554814589	38
cg13706908	0.943734	0.473378	20.6138	1.00508e-22	5.33805e-19	41.334	0.00151082	0.945245	0.943734	2	198651223	R	II	BOLL	TSS1500	island	TSS1500-island	chr2:198649751-198651599	rs145981436	42
cg07691531	0.943645	0.475257	19.7912	4.36182e-22	1.99092e-18	39.8405	0.00343415	0.94708	0.943645	8	144660659	F	II	NAPRT1	TSS200	shore	TSS200-shore	chr8:144659745-144660635	rs574549186;rs3214817	13;38
cg14117219	0.94125	0.474969	19.6	6.17931e-22	2.66773e-18	39.4861	0.00434434	0.945594	0.94125	9	94476689	R	II		IGR	opensea	IGR-opensea
cg16558432	0.938534	0.471199	20.8352	6.82697e-23	3.78944e-19	41.7275	0.00193231	0.940466	0.938534	17	5403805	F	II	LOC728392	1stExon	island	1stExon-island	chr17:5403131-5404602	rs569076763	16
cg03943177	0.93503	0.468302	33.2394	1.85346e-30	2.10508e-26	59.4037	0.000787244	0.935818	0.93503	1	184021360	F	II	TSEN15	Body	shore	Body-shore	chr1:184020781-184021054	rs536129968	35
cg13962846	0.925239	0.477934	18.8718	2.38986e-21	8.73415e-18	38.1095	0.0153146	0.940554	0.925239	1	7973298	F	II		IGR	opensea	IGR-opensea		rs144181655;rs560844769;rs148450674	17;37;46
cg02884428	0.906789	0.45419	18.8541	2.47133e-21	8.9874e-18	38.0754	0.000795632	0.907585	0.906789	10	134120793	R	I	STK32C	Body	island	Body-island	chr10:134120447-134122422	rs562629244;rs531805794	34;30
cg07713853	0.902284	0.451308	995.462	2.17967e-88	8.93958e-84	144.621	0.000166003	0.90245	0.902284	9	33290411	F	I	NFX1	TSS200	island	TSS200-island	chr9:33290318-33291003	rs114843698	16
cg13423262	0.891924	0.447468	24.0476	3.57889e-25	2.78115e-21	47.0665	0.0015062	0.89343	0.891924	6	35108939	F	I	TCP11	5'UTR	island	5'UTR-island	chr6:35108801-35109499	rs113948443;rs536415950;rs548267280	9;12;34
cg19456032	0.883221	0.442588	19.1557	1.40337e-21	5.42422e-18	38.6513	0.000977202	0.884198	0.883221	16	15916004	R	II	MYH11	Body	opensea	Body-opensea		rs148494742;rs216154;rs553842273;rs572366905	20;17;4;2
cg03168497	0.881511	0.443185	13.2082	4.61452e-16	2.82708e-13	25.7221	0.00242948	0.88394	0.881511	17	48586147	R	II	MYCBPAP	Body	island	Body-island	chr17:48585385-48586167	rs149713939;rs373135284	24;11
cg04491458	0.843726	0.422723	12.912	9.58078e-16	5.22759e-13	24.979	0.000859859	0.844586	0.843726	10	134120795	R	I	STK32C	Body	island	Body-island	chr10:134120447-134122422	rs562629244;rs531805794	36;32
cg03999872	0.83004	0.419284	10.5585	4.68583e-13	8.87449e-11	18.6865	0.00426407	0.834304	0.83004	20	62272968	R	II	STMN3	Body	island	Body-island	chr20:62272291-62273972
cg09159795	0.790021	0.4043	10.0044	2.23345e-12	3.19954e-10	17.1022	0.00928904	0.79931	0.790021	7	151127123	R	II	CRYGN	3'UTR	shore	3'UTR-shore	chr7:151129121-151129341	rs199515629;rs202011127;rs10265041;rs73476442	39;28;21;1
cg17339882	0.781846	0.39267	12.9816	8.06123e-16	4.50844e-13	25.1546	0.00174663	0.783593	0.781846	1	62596957	R	II	INADL	Body	opensea	Body-opensea
cg21149944	0.770918	0.388707	11.6306	2.55713e-14	8.10206e-12	21.6401	0.00324785	0.774166	0.770918	4	124344	R	II	ZNF718	TSS200	island	TSS200-island	chr4:124332-124841	rs555985189;rs574281493;rs542761025;rs561407996	28;23;16;9
cg02009141	0.769294	0.385975	17.1423	7.07745e-20	1.70191e-16	34.6606	0.00132843	0.770622	0.769294	1	202311311	F	II	UBE2T	TSS1500	island	TSS1500-island	chr1:202311043-202311312
cg21646955	0.763941	0.383353	14.0653	5.90867e-17	5.28671e-14	27.8132	0.00138305	0.765324	0.763941	6	35108921	F	I	TCP11	Body	island	Body-island	chr6:35108801-35109499	rs113948443;rs536415950	27;30
cg22831726	0.761176	0.38308	11.4197	4.47825e-14	1.29372e-11	21.0707	0.00249253	0.763668	0.761176	4	124315	R	II	ZNF718	TSS200	shore	TSS200-shore	chr4:124332-124841	rs576759656;rs537724194;rs61261084	38;35;34
cg23591463	0.697669	0.35126	6.90383	2.74474e-08	6.20703e-07	7.58843	0.00242492	0.700094	0.697669	12	114851495	R	II		IGR	shore	IGR-shore	chr12:114851957-114852360	rs118039005;rs113885688;rs34513619;rs573468409	49;26;3;2
cg25069157	0.666715	0.336138	6.68275	5.55934e-08	1.09854e-06	6.87959	0.00278069	0.669496	0.666715	6	44102572	F	II	TMEM63B	Body	opensea	Body-opensea		rs3841315;rs551299979;rs138352932;rs530562381	1;29;45;51
cg11790335	0.653412	0.327416	8.51897	1.78072e-10	1.08412e-08	12.6679	0.000710374	0.654122	0.653412	6	50679857	R	II	TFAP2D	TSS1500	shelf	TSS1500-shelf	chr6:50682334-50683214	rs77938042;rs369200558;rs546308557;rs150589625	29;24;13;2
cg22444562	0.644286	0.355566	6.89021	2.86653e-08	6.42887e-07	7.5448	0.0334229	0.677709	0.644286	2	207090465	F	II	GPR1-AS	Body	opensea	Body-opensea
cg16914866	0.632545	0.367974	21.5342	2.05891e-23	1.21598e-19	42.9468	0.0517015	0.684246	0.632545	5	155629023	F	II		IGR	opensea	IGR-opensea		rs28551600;rs561626504;rs4704993	0;4;23
cg05202629	0.614198	0.379325	11.3307	5.68262e-14	1.57122e-11	20.8288	0.0722258	0.686424	0.614198	17	259713	F	II	C17orf97	TSS1500	shore	TSS1500-shore	chr17:259754-260306	rs575606917;rs536360845;rs368983770;rs10468606	8;38;42;51
cg27628312	0.604628	0.302937	6.0447	4.30846e-07	5.77393e-06	4.82841	0.000622794	0.605251	0.604628	7	142552171	F	II	EPHB6	TSS1500	island	TSS1500-island	chr7:142551879-142553186	rs183051178;rs148074307	0;49
cg17298925	0.589364	0.315799	23.2231	1.29663e-24	9.47752e-21	45.7582	0.021117	0.610481	0.589364	5	6828054	F	II		IGR	opensea	IGR-opensea		rs546816547;rs566963241;rs535530982;rs62351788	1;2;15;25
cg04657470	0.581074	0.47946	11.4226	4.44339e-14	1.28538e-11	21.0787	0.188923	0.769997	0.581074	2	198365150	R	I	HSPE1	1stExon	island	1stExon-island	chr2:198363689-198365405	rs530775536;rs377047558;rs370142828	42;23;21
cg10326673	0.56223	0.626255	9.41768	1.21845e-11	1.25771e-09	15.3824	0.34514	0.907371	0.56223	2	30669757	R	II	LCLAT1	TSS1500	shore	TSS1500-shore	chr2:30669988-30670720	rs184507399	23
cg09352518	0.557254	0.535853	10.5959	4.22247e-13	8.1368e-11	18.7922	0.257226	0.81448	0.557254	19	21265421	R	II	ZNF714	5'UTR	island	5'UTR-island	chr19:21265164-21265433	rs8101412	50
cg21128517	0.528402	0.265397	7.15222	1.24641e-08	3.2893e-07	8.38221	0.00119538	0.529598	0.528402	16	71928337	R	II	IST1	TSS1500	shore	TSS1500-shore	chr16:71928861-71929953	rs536841155;rs375923002;rs572554248;rs149376447	39;31;14;1
cg12723292	0.519135	0.259799	9.50693	9.38611e-12	1.01945e-09	15.6468	0.000231346	0.519366	0.519135	8	118532951	R	I	MED30	TSS200	island	TSS200-island	chr8:118532855-118533311	rs571852219;rs188451712	35;13
cg06452669	0.507431	0.254348	6.96488	2.2598e-08	5.30169e-07	7.78382	0.000632237	0.508063	0.507431	5	68463117	F	I	CCNB1	Body	island	Body-island	chr5:68462675-68463214	rs202186533;rs565611927	7;11
cg11885357	0.494661	0.547197	14.7377	1.2486e-17	1.41779e-14	29.3951	0.299866	0.794528	0.494661	3	138152902	R	I	ESYT3	TSS1500	shore	TSS1500-shore	chr3:138153269-138154621	rs182995066;rs572246862	43;32
cg24785168	0.480881	0.241263	6.20332	2.58731e-07	3.81561e-06	5.33842	0.000822966	0.481704	0.480881	3	112738706	R	II	C3orf17	TSS200	shore	TSS200-shore	chr3:112738244-112738653	rs111485713;rs150501171	12;1
cg18001457	0.479321	0.304105	12.6638	1.78125e-15	8.75495e-13	24.3483	0.0644444	0.543765	0.479321	1	229828242	R	II		IGR	opensea	IGR-opensea		rs181478741;rs151132388;rs552917022	34;7;1
cg05030953	0.469978	0.422456	7.7333	2.00306e-09	7.57144e-08	10.2238	0.187467	0.657445	0.469978	6	31241000	R	II	HLA-C	TSS1500	shore	TSS1500-shore	chr6:31238852-31240120	rs7773175;rs7759127	43;14
cg15864601	0.461675	0.395707	6.67153	5.76247e-08	1.13057e-06	6.84358	0.16487	0.626545	0.461675	17	259839	F	I	C17orf97	TSS1500	island	TSS1500-island	chr17:259754-260306	rs9911060	38
cg11404906	0.437134	0.593744	4.98537	1.27978e-05	9.23048e-05	1.45496	0.375177	0.812311	0.437134	6	32551749	R	II	HLA-DRB1	Body	shore	Body-shore	chr6:32551851-32552331	rs9269931;rs141975225;rs9269933;rs9269934;rs140028130	43;36;31;30;19
cg26708920	0.432158	0.417655	5.38906	3.53722e-06	3.21758e-05	2.72988	0.201576	0.633734	0.432158	10	13826317	R	II	FRMD4A	Body	opensea	Body-opensea		rs573927270;rs542813173	2;1
cg15980797	0.427026	0.286671	137.393	1.73259e-54	3.27967e-50	112.237	0.0731583	0.500184	0.427026	6	137813648	R	I	OLIG3	1stExon	shore	1stExon-shore	chr6:137814355-137815202
cg15652532	0.42622	0.611725	6.42972	1.25046e-07	2.11196e-06	6.06658	0.398615	0.824835	0.42622	2	30669759	R	II	LCLAT1	TSS1500	shore	TSS1500-shore	chr2:30669988-30670720	rs184507399	25
cg18415585	0.423269	0.242347	232.317	1.79469e-63	3.78546e-59	127.455	0.030712	0.453981	0.423269	14	21100888	R	I		IGR	island	IGR-island	chr14:21100838-21101043	rs78993455;rs79246363	38;37
cg20673407	0.422078	0.718516	8.65838	1.16725e-10	7.71041e-09	13.095	0.507477	0.929555	0.422078	10	31040939	R	II		IGR	opensea	IGR-opensea		rs527329265;rs144628257	42;1
cg09368486	0.420897	0.546569	14.1311	5.06345e-17	4.67257e-14	27.9703	0.336121	0.757018	0.420897	2	208890779	F	II	PLEKHM3	TSS1500	shore	TSS1500-shore	chr2:208890181-208890394
cg07870920	0.418686	0.72936	18.0565	1.14341e-20	3.40368e-17	36.5162	0.520017	0.938703	0.418686	4	121569769	R	II		IGR	opensea	IGR-opensea		rs139903358;rs76362495;rs144484994	38;22;1
cg01156747	0.415167	0.617216	4.38408	8.40038e-05	0.000437278	-0.397844	0.409632	0.8248	0.415167	7	120659	R	II		IGR	island	IGR-island	chr7:120519-120758	rs369103423;rs141181987;rs11282365;rs556166041;rs553207727	32;31;9;2;1
cg12858746	0.409059	0.466721	6.9076	2.71203e-08	6.14584e-07	7.60048	0.262191	0.671251	0.409059	11	47235847	R	II	DDB2	TSS1500	shore	TSS1500-shore	chr11:47236404-47236933	rs183969233;rs138780245	42;33
cg18678645	0.408405	0.415597	4.17002	0.000161772	0.00075391	-1.03863	0.211394	0.6198	0.408405	5	135416331	R	II	MIR886	TSS200	island	TSS200-island	chr5:135416204-135416475	rs554848608;rs200849372;rs576316967	26;15;12
cg13273418	0.402593	0.504018	20.6885	8.81803e-23	4.71728e-19	41.4671	0.302721	0.705314	0.402593	7	138349156	F	I	SVOPL	TSS200	island	TSS200-island	chr7:138348962-138349444
cg10184328	0.402544	0.643003	17.3829	4.34873e-20	1.09946e-16	35.1564	0.441731	0.844274	0.402544	7	138349158	F	II	SVOPL	Body	island	Body-island	chr7:138348962-138349444
cg11608150	0.398991	0.473698	4.4419	7.02701e-05	0.000377348	-0.222838	0.274202	0.673193	0.398991	5	135415948	R	I		IGR	shore	IGR-shore	chr5:135416204-135416475	rs375721444	1
cg22044028	0.396647	0.202716	7.46196	4.68708e-09	1.50502e-07	9.36691	0.00439271	0.40104	0.396647	1	1015392	R	I		IGR	shore	IGR-shore	chr1:1016863-1017439	rs190966347;rs377575513;rs563890333;rs529484733;rs549535884;rs116693125	51;50;40;12;6;1
cg19486271	0.395531	0.42451	6.70739	5.13811e-08	1.03018e-06	6.95869	0.226745	0.622276	0.395531	11	47235900	R	II	DDB2	TSS1500	shore	TSS1500-shore	chr11:47236404-47236933
cg05094984	0.393835	0.371022	11.4068	4.6355e-14	1.33053e-11	21.0357	0.174105	0.567939	0.393835	11	61544890	R	II	MYRF	Body	island	Body-island	chr11:61544727-61545563	rs185949125	13
cg19079272	0.393394	0.640021	17.1967	6.33676e-20	1.53884e-16	34.7732	0.443324	0.836718	0.393394	7	138349138	F	II	SVOPL	TSS200	island	TSS200-island	chr7:138348962-138349444	rs373541572	13
cg13872627	0.391184	0.599724	9.66957	5.8494e-12	6.98906e-10	16.126	0.404132	0.795316	0.391184	6	31238036	R	II	HLA-C	Body	shore	Body-shore	chr6:31238852-31240120	rs41556321;rs2308628;rs41546713;rs41558713;rs1131014;rs1131015;rs61759945;rs41540117;rs2308622;rs72558149	51;47;37;36;29;28;17;11;9;2
cg24473616	0.388672	0.196029	4.75874	2.6163e-05	0.000166714	0.748824	0.0016925	0.390365	0.388672	15	58363210	F	II		IGR	opensea	IGR-opensea		rs369158637;rs2642636	6;32
cg23598115	0.388397	0.213377	12.3322	4.1287e-15	1.77311e-12	23.4935	0.0191783	0.407575	0.388397	1	213681300	F	II		IGR	opensea	IGR-opensea		rs540181759	36
cg05597349	0.387579	0.278468	27.2208	3.5391e-27	3.26589e-23	51.7536	0.0846786	0.472258	0.387579	10	102882978	R	II	TLX1NB	5'UTR	island	5'UTR-island	chr10:102882977-102883551	rs62000966	37
cg23085143	0.386623	0.587005	14.9506	7.7129e-18	9.54278e-15	29.8854	0.393694	0.780317	0.386623	7	138349443	F	II	SVOPL	Body	island	Body-island	chr7:138348962-138349444
cg08745965	0.384465	0.343238	4.7247	2.91137e-05	0.000182165	0.643496	0.151005	0.535471	0.384465	5	135416529	F	II	MIR886	TSS1500	shore	TSS1500-shore	chr5:135415069-135415307	rs71589303;rs9327740	7;18
cg05554000	0.383259	0.59684	12.7796	1.33248e-15	6.89466e-13	24.6435	0.405211	0.78847	0.383259	7	158905015	R	I	VIPR2	Body	shore	Body-shore	chr7:158905270-158905537	rs546312067;rs145717909;rs148921829;rs143711415	19;14;11;4
cg24713959	0.382932	0.716899	10.4925	5.63097e-13	1.03049e-10	18.5	0.525433	0.908364	0.382932	12	71709550	F	II		IGR	opensea	IGR-opensea		rs531238932;rs74680005	0;16
cg07533224	0.381788	0.370203	11.9419	1.12968e-14	4.09214e-12	22.4703	0.179309	0.561097	0.381788	1	205819345	F	II	PM20D1	TSS200	shore	TSS200-shore	chr1:205818898-205819191	rs558562579;rs572183684;rs541147089	0;5;41
cg19154323	0.381164	0.707279	10.1888	1.32223e-12	2.0844e-10	17.6339	0.516697	0.897862	0.381164	2	208890802	R	II	PLEKHM3	TSS1500	shore	TSS1500-shore	chr2:208890181-208890394	rs376707191	26
cg06238316	0.378049	0.486607	10.5123	5.32906e-13	9.87484e-11	18.5559	0.297583	0.675632	0.378049	19	21265364	F	II	ZNF714	5'UTR	island	5'UTR-island	chr19:21265164-21265433	rs560609743;rs8101412	0;9
cg24100841	0.377725	0.64661	6.4596	1.13617e-07	1.95503e-06	6.16265	0.457748	0.835473	0.377725	6	29649024	F	II		IGR	opensea	IGR-opensea		rs112470363;rs3129054	25;32
cg25176297	0.369081	0.571816	6.08369	3.80076e-07	5.21876e-06	4.95375	0.387275	0.756356	0.369081	2	37232322	R	II	HEATR5B	Body	opensea	Body-opensea		rs184237104;rs541835487;rs560197670;rs114337285;rs545908258	50;35;30;17;2
cg05701418	0.366065	0.537437	12.6321	1.92931e-15	9.34576e-13	24.2671	0.354405	0.720469	0.366065	6	30131361	F	I	TRIM15	5'UTR	opensea	5'UTR-opensea		rs538689430;rs552309313	11;24
cg16034233	0.360923	0.344494	12.8209	1.20201e-15	6.34294e-13	24.7483	0.164032	0.524956	0.360923	6	14371975	F	II		IGR	opensea	IGR-opensea		rs150786650;rs6941419;rs566093357	1;17;39
cg22317233	0.358885	0.440428	12.1916	5.92031e-15	2.39486e-12	23.1271	0.260986	0.619871	0.358885	2	47572086	F	II	LOC101927043	Body	opensea	Body-opensea		rs546513686;rs558515875	42;48
cg07158503	0.357787	0.423759	4.43739	7.12569e-05	0.000381753	-0.236516	0.244865	0.602652	0.357787	5	135415693	R	II		IGR	shore	IGR-shore	chr5:135416204-135416475	rs565279785;rs532638407;rs141726672	47;26;2
cg10619895	0.351947	0.201554	9.35573	1.4612e-11	1.45793e-09	15.1983	0.0255802	0.377527	0.351947	7	4456202	R	II		IGR	opensea	IGR-opensea		rs539378739;rs552811974;rs572709168	48;37;10
cg22048216	0.351459	0.480573	15.4045	2.80565e-18	4.00628e-15	30.9147	0.304844	0.656303	0.351459	18	77377119	R	I		IGR	island	IGR-island	chr18:77376688-77377995	rs112514066;rs186412783;rs564203602	24;15;11
cg00243480	0.351189	0.396462	11.8629	1.38837e-14	4.85531e-12	22.2607	0.220868	0.572057	0.351189	14	34269416	F	II	NPAS3	Body	island	Body-island	chr14:34268946-34270438
cg00310386	0.349454	0.382041	11.0487	1.21694e-13	2.94846e-11	20.0553	0.207314	0.556768	0.349454	16	85455848	R	II		IGR	opensea	IGR-opensea		rs541909169	4
cg19099843	0.348627	0.181921	7.59997	3.03918e-09	1.06048e-07	9.80349	0.00760735	0.356234	0.348627	7	12443191	R	II	VWDE	Body	island	Body-island	chr7:12443163-12443705
cg10590442	0.348569	0.17541	4.38202	8.45388e-05	0.000439554	-0.404065	0.00112506	0.349694	0.348569	11	124633181	R	II	ESAM	TSS1500	island	TSS1500-island	chr11:124632063-124633239	rs143270232	18
cg13581155	0.346721	0.261213	5.06759	9.85986e-06	7.45416e-05	1.71303	0.0878529	0.434574	0.346721	5	135415781	F	II		IGR	shore	IGR-shore	chr5:135416204-135416475	rs34577747	40
cg25340688	0.346706	0.466402	3.77375	0.000529366	0.00202559	-2.19007	0.293049	0.639755	0.346706	5	135416398	F	I	MIR886	TSS200	island	TSS200-island	chr5:135416204-135416475
cg14157578	0.346175	0.465415	8.42454	2.37356e-10	1.3666e-08	12.3774	0.292327	0.638502	0.346175	9	110764967	F	II		IGR	opensea	IGR-opensea		rs567202513;rs10759270;rs558557622;rs145093804	0;14;34;35
cg04481923	0.34428	0.424212	3.43526	0.0014071	0.00458985	-3.13014	0.252072	0.596352	0.34428	5	135416205	R	II	MIR886	Body	island	Body-island	chr5:135416204-135416475	rs538710441;rs553551499;rs572325590	38;18;2
cg13344095	0.342169	0.416563	9.56163	8.00295e-12	8.96936e-10	15.8083	0.245478	0.587647	0.342169	6	26233352	F	II		IGR	opensea	IGR-opensea		rs544720835;rs10946808	12;35
cg14159672	0.338901	0.344076	10.5805	4.40806e-13	8.42406e-11	18.7485	0.174626	0.513527	0.338901	1	205819179	F	II	PM20D1	1stExon	island	1stExon-island	chr1:205818898-205819191	rs35846832;rs113992474;rs536916938	13;31;49
cg03839794	0.335917	0.294933	10.4599	6.16919e-13	1.11381e-10	18.4074	0.126974	0.462891	0.335917	14	34269541	F	II	NPAS3	Body	island	Body-island	chr14:34268946-34270438	rs138986655;rs576037399	5;47
cg01713812	0.332906	0.760928	4.104	0.000197618	0.000891535	-1.23377	0.594475	0.927381	0.332906	5	6607128	F	II	NSUN2	Body	opensea	Body-opensea		rs114937174;rs10060489;rs78481667	7;16;27
cg02631651	0.328961	0.203613	12.6032	2.07485e-15	9.9142e-13	24.1932	0.0391328	0.368094	0.328961	2	89157929	F	II		IGR	opensea	IGR-opensea		rs535529205;rs554239600;rs572392459;rs546204958;rs558519638;rs576782608;rs544046561;rs562101876	1;14;15;18;19;34;40;47
cg17178900	0.327747	0.417405	12.7048	1.60718e-15	8.06607e-13	24.4529	0.253531	0.581279	0.327747	1	205818956	R	I	PM20D1	Body	island	Body-island	chr1:205818898-205819191	rs572245419;rs540811455	31;30
cg13878646	0.327313	0.349836	15.3944	2.86913e-18	4.08902e-15	30.8919	0.18618	0.513493	0.327313	12	95840895	F	II		IGR	opensea	IGR-opensea		rs146598365	19
cg14016568	0.325589	0.379271	5.61012	1.74159e-06	1.80228e-05	3.43474	0.216477	0.542065	0.325589	12	116370109	R	II		IGR	opensea	IGR-opensea		rs151205456;rs188547953	2;1
cg18797653	0.324463	0.3884	4.3146	0.00010402	0.000522135	-0.607117	0.226168	0.550632	0.324463	5	135416613	F	II	MIR886	TSS1500	shore	TSS1500-shore	chr5:135415069-135415307
cg09373148	0.323376	0.553762	13.745	1.26113e-16	9.85208e-14	27.0418	0.392074	0.71545	0.323376	3	138152837	F	I	ESYT3	TSS1500	shore	TSS1500-shore	chr3:138153269-138154621	rs569830353;rs538776857;rs182995066;rs572246862	0;2;24;35
cg14893161	0.320269	0.297411	11.177	8.59568e-14	2.22094e-11	20.4084	0.137276	0.457545	0.320269	1	205819251	R	II	PM20D1	5'UTR	shore	5'UTR-shore	chr1:205818898-205819191	rs113992474;rs536916938	43;25
cg25582220	0.319876	0.647829	13.1067	5.9199e-16	3.47402e-13	25.4687	0.487891	0.807768	0.319876	6	30130914	F	I	TRIM15	TSS200	opensea	TSS200-opensea
cg26267481	0.318774	0.189721	9.63853	6.40034e-12	7.51431e-10	16.0348	0.0303344	0.349108	0.318774	5	33440240	F	II	TARS	TSS1500	shore	TSS1500-shore	chr5:33440635-33441365	rs530586639;rs544024932;rs186531379	1;17;36
cg08269402	0.318236	0.704828	4.52828	5.37616e-05	0.00030254	0.0400206	0.54571	0.863946	0.318236	6	32549631	F	II	HLA-DRB1	Body	shelf	Body-shelf	chr6:32551851-32552331	rs72500538;rs36056209;rs72850244;rs143082263;rs9269811;rs41293159;rs41293164;rs9269812;rs9269813	0;5;7;11;18;32;36;39;50
cg12898220	0.315795	0.395563	8.90456	5.56739e-11	4.27821e-09	13.8439	0.237666	0.553461	0.315795	1	205819356	F	II	PM20D1	TSS200	shore	TSS200-shore	chr1:205818898-205819191	rs541147089	30
cg00739278	0.315749	0.432446	8.20047	4.71271e-10	2.37078e-08	11.6843	0.274572	0.59032	0.315749	7	38351226	F	II		IGR	island	IGR-island	chr7:38350920-38351331
cg06092953	0.315538	0.518696	9.36871	1.40658e-11	1.41169e-09	15.2369	0.360927	0.676465	0.315538	18	77905699	R	II	LOC100130522	TSS200	shore	TSS200-shore	chr18:77905297-77905566	rs188578654;rs532669045;rs550958535	51;44;20
cg16185475	0.315142	0.223475	11.6027	2.75253e-14	8.63224e-12	21.5652	0.0659043	0.381046	0.315142	2	134432798	F	II		IGR	opensea	IGR-opensea
cg16814680	0.314811	0.262167	3.33689	0.00185615	0.00578759	-3.39456	0.104762	0.419573	0.314811	8	91681699	F	II		IGR	opensea	IGR-opensea		rs5893130;rs562092115	1;1
cg16885113	0.314706	0.734837	5.78091	1.00623e-06	1.15337e-05	3.98148	0.577484	0.89219	0.314706	6	29648507	F	II		IGR	opensea	IGR-opensea		rs141767002	28
cg13704680	0.314333	0.560884	8.67558	1.10814e-10	7.40543e-09	13.1475	0.403717	0.71805	0.314333	18	77905298	R	II	LOC100130522	TSS1500	island	TSS1500-island	chr18:77905297-77905566	rs573490016;rs192137997	40;2
cg25153852	0.313263	0.795951	4.82285	2.13851e-05	0.000140978	0.947728	0.639319	0.952582	0.313263	1	27867322	F	II	AHDC1	3'UTR	opensea	3'UTR-opensea		rs147466243;rs3766392	0;13
cg21859546	0.312521	0.350895	10.867	1.99836e-13	4.43025e-11	19.5516	0.194634	0.507155	0.312521	12	3563766	F	II	PRMT8	Body	opensea	Body-opensea		rs559375366	6
cg24871213	0.312436	0.301019	7.35121	6.6435e-09	1.98676e-07	9.01555	0.144801	0.457237	0.312436	20	51026767	F	II		IGR	opensea	IGR-opensea		rs151327319;rs567612670;rs536543063;rs4140429;rs573254876	0;1;9;17;35
cg05715076	0.310171	0.577375	7.87416	1.29184e-09	5.31806e-08	10.6663	0.422289	0.732461	0.310171	14	100075957	R	II		IGR	opensea	IGR-opensea		rs189654810;rs192858689;rs574809445;rs573348902	45;22;20;1
cg05293897	0.309624	0.46441	11.5561	3.11423e-14	9.55552e-12	21.4398	0.309597	0.619222	0.309624	2	226913713	R	II		IGR	opensea	IGR-opensea
cg23016068	0.30807	0.584741	11.7115	2.06561e-14	6.80159e-12	21.857	0.430706	0.738776	0.30807	7	158905063	R	I	VIPR2	Body	shore	Body-shore	chr7:158905270-158905537	rs562004564	13
cg26896946	0.307366	0.361497	4.1385	0.000178017	0.000816982	-1.13196	0.207814	0.51518	0.307366	5	135416405	F	I	MIR886	TSS200	island	TSS200-island	chr5:135416204-135416475	rs559858088;rs527487348	45;51
cg00200803	0.306364	0.372794	14.9298	8.08216e-18	9.90913e-15	29.8378	0.219612	0.525976	0.306364	20	44838776	R	II	CDH22	Body	shore	Body-shore	chr20:44838887-44839204
cg02398342	0.306293	0.761317	5.60018	1.79804e-06	1.85072e-05	3.40297	0.60817	0.914463	0.306293	17	80708632	R	II	TBCD	TSS1500	shore	TSS1500-shore	chr17:80709052-80710843	rs570782316;rs145081026;rs1056534;rs149413139	47;45;33;27
cg06536614	0.306248	0.37638	4.05615	0.000228331	0.00100532	-1.37444	0.223256	0.529504	0.306248	5	135416381	F	I	MIR886	TSS200	island	TSS200-island	chr5:135416204-135416475	rs577302824;rs533771522	7;13
cg05505459	0.305852	0.312704	8.34395	3.03571e-10	1.66909e-08	12.1287	0.159778	0.46563	0.305852	1	911995	R	II	C1orf170	Body	shore	Body-shore	chr1:912869-913153	rs543824411	37
cg03331080	0.304689	0.238781	9.15458	2.64472e-11	2.36431e-09	14.5975	0.0864363	0.391125	0.304689	12	75921056	R	II		IGR	opensea	IGR-opensea		rs190670529;rs574205721;rs181143997	29;24;2
cg20383801	0.303226	0.349524	11.7504	1.86446e-14	6.23098e-12	21.9611	0.197911	0.501137	0.303226	2	208890514	F	II	PLEKHM3	TSS1500	shore	TSS1500-shore	chr2:208890181-208890394	rs116137281	40
cg08291996	0.301827	0.432934	7.93963	1.0543e-09	4.5191e-08	10.8714	0.282021	0.583848	0.301827	19	58791159	F	II	ZNF8	Body	shore	Body-shore	chr19:58789914-58790972	rs576638345;rs545584643	24;30
cg24982343	0.300807	0.577556	33.2256	1.88311e-30	2.10634e-26	59.3877	0.427153	0.72796	0.300807	1	158369334	R	I	OR10T2	TSS200	opensea	TSS200-opensea		rs200138455;rs6696357	50;17
cg20191338	0.300721	0.524956	10.5373	4.97015e-13	9.3387e-11	18.6267	0.374595	0.675316	0.300721	18	77905663	F	II	LOC100130522	TSS200	shore	TSS200-shore	chr18:77905297-77905566	rs550958535;rs115487470	18;41
cg15059639	0.299943	0.522647	6.63644	6.44716e-08	1.23799e-06	6.73091	0.372675	0.672618	0.299943	2	171220061	R	II	MYO3B	Body	opensea	Body-opensea		rs571924177;rs368575809;rs554167065	35;17;1
cg06460475	0.299284	0.626434	10.6099	4.06166e-13	7.87005e-11	18.8316	0.476792	0.776077	0.299284	11	7110148	F	I	RBMXL2	TSS200	island	TSS200-island	chr11:7110132-7111376	rs7108672;rs7120146	5;40
cg19472310	0.299061	0.351491	6.89157	2.8541e-08	6.40649e-07	7.54917	0.201961	0.501022	0.299061	11	55125234	R	II		IGR	opensea	IGR-opensea		rs545699303;rs540350932;rs115500224;rs188087072	51;40;23;1
cg05707985	0.298377	0.432528	7.24535	9.28112e-09	2.59436e-07	8.67894	0.28334	0.581717	0.298377	7	142430350	F	II		IGR	opensea	IGR-opensea
cg23853861	0.296913	0.549778	11.9772	1.03074e-14	3.78953e-12	22.5635	0.401321	0.698234	0.296913	6	10720455	F	I		IGR	shelf	IGR-shelf	chr6:10723022-10723609	rs138844032;rs142875514	1;44
cg02673002	0.296882	0.459712	6.35973	1.56539e-07	2.53718e-06	5.84152	0.311271	0.608153	0.296882	11	74459317	R	II	RNF169	TSS1500	shore	TSS1500-shore	chr11:74459858-74460558	rs542925559	31
cg18231159	0.295948	0.183238	48.9655	6.16789e-37	8.13107e-33	74.3795	0.0352638	0.331212	0.295948	7	99214508	F	I	ZNF498	TSS200	island	TSS200-island	chr7:99214144-99214885	rs567952356;rs79194220	3;35
cg08816590	0.295106	0.373528	6.87173	3.0404e-08	6.73878e-07	7.48563	0.225975	0.521081	0.295106	12	54954337	F	I	PDE1B	TSS1500	opensea	TSS1500-opensea		rs182569432;rs567419718;rs145176906;rs1874308	0;11;17;19
cg10831901	0.292906	0.314454	7.3392	6.89995e-09	2.0478e-07	8.97741	0.168001	0.460907	0.292906	20	5485294	F	II	LOC149837	TSS200	opensea	TSS200-opensea		rs534155383;rs35022112;rs567268925	42;43;47
cg06609049	0.292631	0.28708	6.68234	5.56656e-08	1.09964e-06	6.87829	0.140764	0.433396	0.292631	19	2785107	R	II	THOP1	TSS1500	shore	TSS1500-shore	chr19:2785211-2785839
cg03181300	0.292396	0.369518	5.88244	7.26013e-07	8.82246e-06	4.30717	0.223319	0.515716	0.292396	6	26195995	R	I		IGR	shore	IGR-shore	chr6:26197070-26197537	rs548213977;rs568325650	21;14
cg02707854	0.292193	0.689147	8.35661	2.92039e-10	1.61701e-08	12.1678	0.543051	0.835244	0.292193	19	17600122	F	I	SLC27A1	Body	shelf	Body-shelf	chr19:17597344-17598000	rs371568887;rs7251644;rs560369003;rs529191181	4;18;28;42
cg04435924	0.290294	0.818549	8.2371	4.21127e-10	2.16741e-08	11.798	0.673402	0.963696	0.290294	7	111031199	F	II	IMMP2L	Body	opensea	Body-opensea		rs140227549;rs111590844;rs546021791;rs75845501	0;16;30;35
cg02772121	0.290273	0.609233	11.9533	1.09676e-14	3.98463e-12	22.5004	0.464097	0.75437	0.290273	6	30130881	F	I	TRIM15	TSS200	opensea	TSS200-opensea		rs572977368	31
cg06758191	0.290145	0.455016	2.78255	0.00823503	0.0201585	-4.79757	0.309944	0.600089	0.290145	4	7812988	F	II	AFAP1	Body	opensea	Body-opensea		rs113564080;rs148768714	1;29
cg06478886	0.290127	0.356385	4.50963	5.69668e-05	0.000317408	-0.0168568	0.211322	0.501449	0.290127	5	135416029	R	II		IGR	shore	IGR-shore	chr5:135416204-135416475	rs564360394	46
cg23987493	0.289728	0.255666	5.65588	1.50365e-06	1.6006e-05	3.58107	0.110802	0.40053	0.289728	2	162101063	R	II	LOC100996579	TSS200	shore	TSS200-shore	chr2:162101439-162101650
cg01792601	0.289031	0.320641	8.32195	3.24699e-10	1.76022e-08	12.0607	0.176126	0.465157	0.289031	6	28446840	R	II		IGR	opensea	IGR-opensea		rs186457462	15
cg08164151	0.288933	0.348349	5.35283	3.97183e-06	3.53883e-05	2.61475	0.203883	0.492816	0.288933	12	131118432	F	II		IGR	opensea	IGR-opensea		rs554130778;rs145592921	0;44
cg23916104	0.288395	0.670953	10.2794	1.02376e-12	1.68814e-10	17.8934	0.526756	0.815151	0.288395	11	7110083	F	II	RBMXL2	TSS200	shore	TSS200-shore	chr11:7110132-7111376	rs73393636;rs569372039	3;51
cg19844266	0.288263	0.702563	7.47038	4.56452e-09	1.47388e-07	9.3936	0.558431	0.846694	0.288263	18	10702425	R	II	PIEZO2	Body	opensea	Body-opensea		rs62095593;rs551147528;rs140488514	34;25;2
cg03904042	0.288238	0.320509	4.69052	3.24065e-05	0.000199122	0.537934	0.176389	0.464628	0.288238	20	32255491	F	II	NECAB3	Body	island	Body-island	chr20:32254811-32255989	rs538359598;rs553916528;rs572600554	5;19;33
cg12988522	0.287834	0.28874	4.06621	0.000221513	0.000980229	-1.34494	0.144823	0.432658	0.287834	12	57623095	R	II	SHMT2	TSS1500	shore	TSS1500-shore	chr12:57623420-57623903	rs10717122	5
cg12483005	0.285492	0.774358	11.9848	1.01049e-14	3.73742e-12	22.5836	0.631612	0.917104	0.285492	1	23474871	R	II	LUZP1	5'UTR	opensea	5'UTR-opensea		rs138178761	10
cg18843803	0.28517	0.82959	6.36912	1.51894e-07	2.47445e-06	5.87169	0.687005	0.972175	0.28517	19	31799406	R	II	TSHZ3	Body	opensea	Body-opensea
cg05802075	0.285011	0.303076	5.18578	6.76988e-06	5.47046e-05	2.08554	0.160571	0.445581	0.285011	10	63721212	R	II	ARID5B	Body	opensea	Body-opensea		rs187025030;rs7090445	45;38
cg06777732	0.284327	0.305872	5.58615	1.88083e-06	1.91953e-05	3.35815	0.163709	0.448036	0.284327	12	131118426	F	I		IGR	opensea	IGR-opensea		rs554130778;rs145592921	6;50
cg12808797	0.2835	0.755164	4.99389	1.24569e-05	9.02849e-05	1.48166	0.613414	0.896914	0.2835	2	86178864	R	II		IGR	opensea	IGR-opensea		rs143727039;rs184064330	29;12
cg02917640	0.283314	0.212353	11.0015	1.38355e-13	3.27055e-11	19.925	0.0706956	0.354009	0.283314	6	37673773	F	II		IGR	island	IGR-island	chr6:37673308-37673774
cg02821156	0.282606	0.731304	4.1413	0.00017651	0.000811158	-1.12367	0.590001	0.872606	0.282606	5	14817060	R	II	ANKH	Body	opensea	Body-opensea		rs77917434	1
cg20311868	0.28199	0.203932	8.5639	1.5537e-10	9.70395e-09	12.8058	0.0629369	0.344927	0.28199	7	73256971	R	I	WBSCR27	TSS200	shore	TSS200-shore	chr7:73256704-73256926	rs10233171	6
cg15914379	0.280285	0.291809	16.8971	1.16886e-19	2.5991e-16	34.1499	0.151666	0.431951	0.280285	6	33195622	R	II		IGR	opensea	IGR-opensea		rs144161338;rs112379208;rs213194	44;29;20
cg05508168	0.280223	0.225731	8.46521	2.09697e-10	1.23699e-08	12.5026	0.0856194	0.365843	0.280223	19	41255947	R	II	C19orf54	TSS200	shore	TSS200-shore	chr19:41256317-41257234	rs541041456;rs192909597;rs4803364	45;42;29
cg27043097	0.279763	0.450362	15.9959	7.75799e-19	1.32883e-15	32.2232	0.310481	0.590243	0.279763	13	112706377	F	II	LINC00403	Body	shore	Body-shore	chr13:112707804-112708696	rs549541198	10
cg02111951	0.279307	0.534551	8.20214	4.68852e-10	2.3607e-08	11.6895	0.394898	0.674205	0.279307	11	61544854	F	II	C11orf9	Body	island	Body-island	chr11:61544727-61545563	rs185949125;rs572657080	25;46
cg17747265	0.278247	0.392606	10.6519	3.61538e-13	7.15173e-11	18.9497	0.253482	0.53173	0.278247	1	1875780	F	II		IGR	island	IGR-island	chr1:1875617-1875877	rs58650322	1
cg03447554	0.277614	0.623117	5.9951	5.0536e-07	6.57482e-06	4.669	0.48431	0.761923	0.277614	11	43094025	F	II		IGR	opensea	IGR-opensea		rs116706086;rs79479935	4;28
cg09226904	0.275916	0.287991	7.78606	1.69922e-09	6.63055e-08	10.3898	0.150033	0.425949	0.275916	11	61544986	R	I	MYRF	Body	island	Body-island	chr11:61544727-61545563
cg01726273	0.274265	0.422607	7.43056	5.17382e-09	1.63047e-07	9.26737	0.285474	0.559739	0.274265	2	70360150	F	II		IGR	opensea	IGR-opensea		rs181459891;rs567841601;rs77354131	16;36;45
cg25275090	0.273477	0.49254	6.49884	1.00182e-07	1.76719e-06	6.2888	0.355802	0.629279	0.273477	2	9879511	F	II		IGR	opensea	IGR-opensea		rs576051611;rs532072330;rs75607002;rs555884811	4;22;31;50
cg11900328	0.273034	0.404345	9.97515	2.42784e-12	3.42114e-10	17.0175	0.267828	0.540862	0.273034	8	2263331	R	II		IGR	opensea	IGR-opensea		rs542983644;rs562902250;rs184911586	30;18;12
cg10507304	0.272904	0.366733	9.53592	8.62534e-12	9.53518e-10	15.7324	0.230281	0.503185	0.272904	6	27637520	F	II		IGR	opensea	IGR-opensea		rs144338750	34
cg06132400	0.272345	0.337398	5.60153	1.79028e-06	1.84394e-05	3.40728	0.201225	0.47357	0.272345	7	38350938	R	II		IGR	island	IGR-island	chr7:38350920-38351331	rs531297499;rs189287675;rs77139866;rs2736957;rs547094605;rs141098760;rs539746186	37;36;17;16;7;2;1
cg07414487	0.270667	0.667901	4.37958	8.51781e-05	0.000442333	-0.411446	0.532568	0.803235	0.270667	6	31107186	R	II	PSORS1C1	Body	opensea	Body-opensea		rs539935873;rs1265093	43;1
cg05328885	0.269025	0.34268	5.2029	6.4103e-06	5.23184e-05	2.13966	0.208168	0.477193	0.269025	11	30943623	F	II	DCDC5	Body	opensea	Body-opensea		rs575715221	1
cg09518226	0.268538	0.430874	6.93499	2.48543e-08	5.72692e-07	7.68817	0.296605	0.565143	0.268538	9	129174148	R	II	NRON	TSS1500	opensea	TSS1500-opensea
cg24433124	0.268334	0.675915	4.27455	0.000117607	0.000578467	-0.727198	0.541748	0.810082	0.268334	6	30755968	F	II		IGR	opensea	IGR-opensea
cg16496753	0.267864	0.588612	9.53482	8.65301e-12	9.56003e-10	15.7292	0.45468	0.722544	0.267864	3	32511271	F	II		IGR	shore	IGR-shore	chr3:32509265-32509525	rs59613971;rs369751	1;26
cg26913710	0.267536	0.451347	5.67334	1.42165e-06	1.52916e-05	3.63694	0.317579	0.585115	0.267536	6	52441888	F	I	TRAM2-AS1	TSS1500	shore	TSS1500-shore	chr6:52441269-52441793	rs539984068;rs548386901	1;40
cg11649415	0.266963	0.318613	10.3698	7.9402e-13	1.36607e-10	18.1513	0.185132	0.452094	0.266963	19	5336174	F	II	PTPRS	5'UTR	shore	5'UTR-shore	chr19:5335044-5335261	rs530150388;rs546944584	17;46
cg01017244	0.266727	0.685811	6.39677	1.3899e-07	2.30225e-06	5.96064	0.552448	0.819175	0.266727	2	74357527	R	II		IGR	shore	IGR-shore	chr2:74357574-74358014	rs139102480	35
cg09551793	0.265959	0.574713	5.15081	7.56742e-06	5.99336e-05	1.97515	0.441734	0.707692	0.265959	10	3133735	R	II	PFKP	Body	opensea	Body-opensea		rs139653001;rs11592619;rs186848935;rs192854527;rs184775508	41;23;9;8;1
cg20295248	0.265362	0.34101	6.38894	1.42527e-07	2.35075e-06	5.93546	0.208329	0.473691	0.265362	20	5485270	F	II	LOC149837	TSS200	opensea	TSS200-opensea
cg23295647	0.26405	0.577522	13.7242	1.32526e-16	1.02338e-13	26.9913	0.445497	0.709548	0.26405	14	34269637	R	I	NPAS3	Body	island	Body-island	chr14:34268946-34270438	rs576037399;rs141427321;rs201801296;rs577922546;rs201277410;rs368649578	51;37;32;22;9;2
cg20228636	0.263991	0.698936	5.41265	3.27996e-06	3.02562e-05	2.80492	0.56694	0.830931	0.263991	6	29648525	F	II		IGR	opensea	IGR-opensea		rs141767002;rs2747431	10;39
cg18476566	0.26392	0.436039	10.2828	1.01411e-12	1.67523e-10	17.903	0.304079	0.567999	0.26392	14	20482899	R	II	OR4K14	1stExon	opensea	1stExon-opensea		rs200693939;rs144784636	20;3
cg13773741	0.263612	0.678482	18.695	3.34052e-21	1.15289e-17	37.7687	0.546676	0.810288	0.263612	17	9967499	F	I	GAS7	Body	opensea	Body-opensea		rs533327609;rs12943383;rs564327309;rs3930968	1;14;22;23
cg16763089	0.263504	0.353229	6.13618	3.21058e-07	4.54746e-06	5.1225	0.221476	0.484981	0.263504	20	5485284	F	II	LOC149837	TSS200	opensea	TSS200-opensea
cg00551609	0.263219	0.299374	8.60114	1.38792e-10	8.85205e-09	12.9199	0.167764	0.430984	0.263219	2	74214662	R	II		IGR	shelf	IGR-shelf	chr2:74211214-74212314	rs545990203	51
cg03066050	0.262487	0.455677	11.5936	2.81984e-14	8.79479e-12	21.5407	0.324433	0.586921	0.262487	9	110249749	R	II	KLF4	Body	island	Body-island	chr9:110249748-110252660	rs145474824;rs148401285;rs1059914	49;42;37
cg27049827	0.262066	0.745158	3.56002	0.000985549	0.00340773	-2.78888	0.614125	0.876191	0.262066	4	189376729	F	II		IGR	opensea	IGR-opensea		rs530073229;rs546584398;rs560239440;rs78356660;rs184725585	0;1;4;6;41
cg09338932	0.261726	0.837071	12.9105	9.61569e-16	5.24277e-13	24.9753	0.706208	0.967934	0.261726	12	133073452	F	II	FBRSL1	Body	island	Body-island	chr12:133073397-133073632	rs561458257	1
cg01879420	0.261071	0.673985	4.20179	0.000146864	0.000695374	-0.944266	0.54345	0.804521	0.261071	6	111194645	R	II	AMD1	TSS1500	shore	TSS1500-shore	chr6:111195383-111197576
cg08276565	0.260661	0.637153	12.5694	2.26002e-15	1.06883e-12	24.1062	0.506822	0.767484	0.260661	6	30295772	F	II	HCG18	TSS1500	shore	TSS1500-shore	chr6:30294169-30295071	rs184679111;rs188255140;rs150343286	0;40;50
cg24503407	0.259242	0.314862	8.79561	7.71889e-11	5.54698e-09	13.5133	0.185241	0.444482	0.259242	1	205819492	R	II	PM20D1	TSS1500	shore	TSS1500-shore	chr1:205818898-205819191
cg03198009	0.257881	0.570114	5.13505	7.95658e-06	6.24788e-05	1.92546	0.441174	0.699054	0.257881	6	29648604	F	I		IGR	opensea	IGR-opensea		rs114184656	9
cg27435667	0.257679	0.159886	13.107	5.9166e-16	3.47402e-13	25.4692	0.0310469	0.288726	0.257679	14	96328764	R	II		IGR	opensea	IGR-opensea		rs535026462;rs149442219	6;2
cg22081008	0.25684	0.196179	6.06178	4.07824e-07	5.5241e-06	4.8833	0.0677588	0.324598	0.25684	11	47236131	F	II	DDB2	TSS1500	shore	TSS1500-shore	chr11:47236404-47236933	rs377410821;rs568794187;rs532019440	23;28;36
cg05348973	0.255999	0.350573	9.43398	1.16166e-11	1.2103e-09	15.4307	0.222573	0.478573	0.255999	1	110697298	R	II	SLC6A17	5'UTR	shelf	5'UTR-shelf	chr1:110692988-110694264	rs183619606;rs11811402	37;15
cg09314196	0.255737	0.402129	5.52051	2.32166e-06	2.27843e-05	3.14856	0.27426	0.529997	0.255737	19	22816508	R	II	ZNF492	TSS1500	shore	TSS1500-shore	chr19:22817274-22817546	rs556088581	12
cg21949858	0.255469	0.754074	8.54191	1.66093e-10	1.02568e-08	12.7383	0.626339	0.881809	0.255469	11	7110145	F	I	RBMXL2	TSS200	island	TSS200-island	chr11:7110132-7111376	rs7108672;rs7120146	8;43
cg26834418	0.25533	0.338131	7.38304	6.00915e-09	1.83413e-07	9.11662	0.210465	0.465796	0.25533	11	89957033	R	II	CHORDC1	TSS1500	shore	TSS1500-shore	chr11:89955742-89956358	rs138496926;rs533650765	45;19
cg19179910	0.254607	0.808089	5.20831	6.30072e-06	5.15808e-05	2.15676	0.680786	0.935392	0.254607	6	30955358	R	II	MUC21	Body	opensea	Body-opensea		rs570305474;rs202105672;rs2844677	49;27;1
cg17709467	0.254535	0.221646	11.2767	6.56857e-14	1.76913e-11	20.6816	0.094379	0.348914	0.254535	5	20972878	R	II		IGR	opensea	IGR-opensea
cg16410401	0.253975	0.674095	12.7718	1.35866e-15	7.01414e-13	24.6237	0.547108	0.801083	0.253975	10	3524562	R	II	LOC105376360	Body	opensea	Body-opensea		rs549979922	15
cg21648202	0.253944	0.73905	25.2025	6.28505e-26	5.2726e-22	48.8335	0.612078	0.866022	0.253944	19	14171331	F	II	PALM3	TSS1500	shelf	TSS1500-shelf	chr19:14168142-14168512	rs138722116	0
cg15970769	0.253736	0.722594	5.84958	8.06919e-07	9.61988e-06	4.20172	0.595726	0.849461	0.253736	11	25966399	R	II		IGR	opensea	IGR-opensea		rs539827318;rs116962656	2;1
cg19504605	0.25336	0.751954	6.43008	1.24902e-07	2.11012e-06	6.06773	0.625274	0.878634	0.25336	8	144339106	R	II	ZFP41	3'UTR	shore	3'UTR-shore	chr8:144337536-144338585	rs58721331;rs572149412	43;16
cg20336539	0.253046	0.42687	21.169	3.83556e-23	2.19502e-19	42.314	0.300347	0.553393	0.253046	5	19791054	F	II	CDH18	Body	opensea	Body-opensea		rs10473158	30
cg15140721	0.252848	0.468869	5.83514	8.4525e-07	9.99486e-06	4.1554	0.342445	0.595293	0.252848	2	131010115	F	II		IGR	island	IGR-island	chr2:131009569-131010185	rs548085973	33
cg01819759	0.252631	0.363441	4.808	2.24083e-05	0.000146546	0.901612	0.237126	0.489757	0.252631	13	79234251	F	II	RNF219	TSS1500	shore	TSS1500-shore	chr13:79232822-79233417
cg19636627	0.252586	0.675412	5.05375	1.03027e-05	7.72703e-05	1.66954	0.549119	0.801705	0.252586	6	29649084	F	II		IGR	opensea	IGR-opensea		rs3131848;rs3131847	9;21
cg07167872	0.252551	0.241637	7.90066	1.18976e-09	4.98316e-08	10.7494	0.115362	0.367913	0.252551	1	205819463	F	II	PM20D1	TSS200	shore	TSS200-shore	chr1:205818898-205819191
cg07107105	0.252456	0.371347	3.30503	0.00202889	0.0062363	-3.47931	0.245119	0.497575	0.252456	17	5124961	F	II	SCIMP	Body	opensea	Body-opensea
cg04912338	0.251209	0.173189	12.6323	1.92825e-15	9.34576e-13	24.2677	0.0475848	0.298794	0.251209	22	26299446	R	II	MYO18B	Body	opensea	Body-opensea
cg27466466	0.251095	0.575287	5.5358	2.21055e-06	2.18856e-05	3.19736	0.44974	0.700835	0.251095	22	24261966	R	II		IGR	opensea	IGR-opensea		rs557945566;rs112150141	49;1
cg04480106	0.25042	0.826267	7.64409	2.64704e-09	9.4908e-08	9.94275	0.701057	0.951477	0.25042	5	72934606	F	II	RGNEF	5'UTR	opensea	5'UTR-opensea		rs564920564;rs79538671;rs2703640;rs139977873	17;28;32;46
cg22381686	0.249822	0.348178	10.816	2.29895e-13	4.95672e-11	19.4094	0.223266	0.473089	0.249822	20	7746117	R	II		IGR	opensea	IGR-opensea
cg25298319	0.249393	0.464406	6.53172	9.01596e-08	1.62424e-06	6.3945	0.339709	0.589102	0.249393	2	233217079	R	I		IGR	island	IGR-island	chr2:233215680-233217556	rs189240847	39
cg04515200	0.249193	0.27145	4.49583	5.94594e-05	0.000328761	-0.0589069	0.146853	0.396046	0.249193	5	135415762	F	II		IGR	shore	IGR-shore	chr5:135416204-135416475	rs549321749	15
cg20698501	0.247796	0.271157	5.85885	7.83223e-07	9.38726e-06	4.23146	0.147259	0.395055	0.247796	17	259755	R	II	C17orf97	TSS1500	island	TSS1500-island	chr17:259754-260306	rs575606917;rs536360845;rs368983770	36;6;2
cg13903503	0.246715	0.274942	6.82138	3.57009e-08	7.66745e-07	7.32429	0.151584	0.398299	0.246715	11	26087609	F	II		IGR	opensea	IGR-opensea
cg17132030	0.245838	0.632436	7.77686	1.74863e-09	6.79214e-08	10.3609	0.509517	0.755355	0.245838	19	17599784	F	II	SLC27A1	Body	shore	Body-shore	chr19:17597344-17598000	rs555294638;rs115772896;rs150085935;rs138941646	5;27;32;40
cg25478114	0.244666	0.364021	7.41343	5.46038e-09	1.70167e-07	9.21307	0.241689	0.486354	0.244666	6	19328477	R	II		IGR	opensea	IGR-opensea		rs530646598	17
cg03188948	0.244516	0.304943	8.35372	2.94639e-10	1.62859e-08	12.1589	0.182685	0.427201	0.244516	7	1209495	F	I		IGR	opensea	IGR-opensea		rs187286340;rs562788812;rs531664191	32;40;46
cg20891558	0.244324	0.571011	4.84478	1.9957e-05	0.000133191	1.01594	0.448849	0.693173	0.244324	2	74357851	R	II		IGR	island	IGR-island	chr2:74357574-74358014
cg05251669	0.243761	0.402021	10.0455	1.98618e-12	2.89322e-10	17.2212	0.28014	0.523902	0.243761	18	77905391	R	I	LOC100130522	TSS1500	island	TSS1500-island	chr18:77905297-77905566	rs11281142	49
cg24049888	0.242955	0.437352	7.68351	2.34003e-09	8.58751e-08	10.0671	0.315875	0.55883	0.242955	11	111250129	F	I	POU2AF1	1stExon	opensea	1stExon-opensea		rs548388770;rs147974379	23;34
cg01995986	0.24233	0.516329	4.28752	0.000113027	0.000559574	-0.688359	0.395163	0.637494	0.24233	6	147289366	R	II	STXBP5-AS1	Body	opensea	Body-opensea		rs1529013	19
cg07694252	0.24233	0.800954	17.4588	3.73367e-20	9.67764e-17	35.3116	0.679789	0.922118	0.24233	8	108440954	R	II	ANGPT1	Body	opensea	Body-opensea		rs28373703;rs4734967;rs534047087;rs138777305	44;30;16;1
cg05091658	0.242297	0.534727	6.21789	2.46889e-07	3.67209e-06	5.38531	0.413579	0.655875	0.242297	10	6954856	R	II		IGR	opensea	IGR-opensea		rs141864011;rs7899837;rs544251048;rs555952608	39;35;2;1
cg01203153	0.241687	0.19363	8.8501	6.55412e-11	4.87509e-09	13.6788	0.0727862	0.314473	0.241687	5	180643432	F	II		IGR	shore	IGR-shore	chr5:180644239-180644683	rs557541302;rs577672219;rs186586752	4;25;48
cg21235746	0.241606	0.404058	6.50163	9.92895e-08	1.75484e-06	6.29778	0.283254	0.524861	0.241606	20	5485144	R	II	LOC149837	Body	opensea	Body-opensea		rs7264030;rs6107636;rs2423107	49;25;8
cg14593306	0.241301	0.511333	60.653	1.48357e-40	2.19046e-36	82.619	0.390683	0.631984	0.241301	19	54041847	R	II	ZNF331	TSS200	island	TSS200-island	chr19:54040812-54041857	rs575785056	2
cg27438304	0.240855	0.302229	8.17465	5.10199e-10	2.5282e-08	11.6042	0.181801	0.422657	0.240855	11	61544906	R	II	MYRF	Body	island	Body-island	chr11:61544727-61545563	rs185949125;rs572657080	29;8
cg22629528	0.240805	0.698279	8.76405	8.4875e-11	5.97315e-09	13.4173	0.577876	0.818682	0.240805	11	132951861	F	II	OPCML	Body	island	Body-island	chr11:132951692-132952260	rs534374047;rs552665417	0;16
cg25620760	0.24065	0.538329	10.8229	2.25563e-13	4.87757e-11	19.4287	0.418005	0.658654	0.24065	3	170202937	R	II	SLC7A14	Body	opensea	Body-opensea		rs543885426	12
cg27560391	0.240585	0.312763	7.54575	3.6023e-09	1.21815e-07	9.63216	0.19247	0.433056	0.240585	14	94546481	F	II	DDX24	5'UTR	shore	5'UTR-shore	chr14:94547001-94547665	rs577562853;rs3790042;rs3790041;rs575311857	4;14;21;43
cg18434912	0.23989	0.691444	3.62205	0.00082407	0.00293289	-2.61687	0.571499	0.811389	0.23989	6	111194786	F	II	AMD1	TSS1500	shore	TSS1500-shore	chr6:111195383-111197576	rs543915626	30
cg25420767	0.238793	0.437469	5.75568	1.0912e-06	1.23192e-05	3.90064	0.318073	0.556865	0.238793	5	148620091	R	II	ABLIM3	Body	opensea	Body-opensea		rs188573039	24
cg00308130	0.238595	0.422159	6.40586	1.34995e-07	2.24746e-06	5.98986	0.302862	0.541457	0.238595	5	135415190	R	I		IGR	island	IGR-island	chr5:135415069-135415307
cg03314029	0.238405	0.489688	4.00776	0.000264102	0.00113471	-1.51601	0.370486	0.608891	0.238405	16	88496788	R	I	ZNF469	1stExon	island	1stExon-island	chr16:88496201-88497763
cg22443212	0.237472	0.635518	4.01985	0.000254686	0.00110086	-1.48071	0.516782	0.754254	0.237472	17	78253912	R	II	RNF213	Body	opensea	Body-opensea		rs577192942;rs190658929;rs79437938;rs181503291;rs8073256	33;31;3;3;1
cg13933027	0.237202	0.857674	4.4347	7.18519e-05	0.000384411	-0.244672	0.739073	0.976275	0.237202	7	50198459	F	II	C7orf72	Body	shore	Body-shore	chr7:50198771-50198986	rs112373842;rs577261578;rs144362896	0;1;42
cg12584458	0.236597	0.536219	5.67486	1.41475e-06	1.52297e-05	3.64179	0.417921	0.654518	0.236597	6	28447107	R	II		IGR	opensea	IGR-opensea
cg13546858	0.236053	0.552185	7.11053	1.42259e-08	3.65547e-07	8.2492	0.434159	0.670211	0.236053	1	869346	R	II	SAMD11	Body	island	Body-island	chr1:869332-871872	rs113171913;rs13303207;rs192223047;rs184313849	45;25;15;14
cg18388270	0.236009	0.537341	7.34002	6.88212e-09	2.04357e-07	8.98002	0.419337	0.655346	0.236009	1	149212246	F	I		IGR	opensea	IGR-opensea		rs587762661;rs33916123;rs191362010;rs72477356;rs587717853	0;2;16;28;34
cg21675464	0.235941	0.410114	7.79009	1.67799e-09	6.56543e-08	10.4025	0.292143	0.528084	0.235941	4	33717878	F	II		IGR	opensea	IGR-opensea
cg13862711	0.235852	0.877008	4.4477	6.90219e-05	0.000371733	-0.205258	0.759082	0.994934	0.235852	9	124989915	R	II	LHX6	Body	island	Body-island	chr9:124987743-124991086	rs573949450	42
cg23041295	0.234879	0.312459	11.2205	7.64329e-14	2.00661e-11	20.5277	0.195019	0.429898	0.234879	5	15502456	F	II	FBXL7	Body	shore	Body-shore	chr5:15500076-15500923	rs78769953	30
cg19774868	0.234623	0.487146	9.28315	1.809e-11	1.73402e-09	14.9821	0.369834	0.604457	0.234623	18	77905408	R	I	LOC100130522	TSS1500	island	TSS1500-island	chr18:77905297-77905566
cg03302539	0.234149	0.783412	8.36015	2.88905e-10	1.60323e-08	12.1787	0.666337	0.900486	0.234149	11	7110133	F	I	RBMXL2	TSS200	island	TSS200-island	chr11:7110132-7111376	rs569372039;rs7108672	1;20
cg03998338	0.234086	0.707473	8.6679	1.13414e-10	7.53816e-09	13.1241	0.59043	0.824516	0.234086	16	55794910	R	II	CES4	Body	island	Body-island	chr16:55794661-55794939	rs141412827;rs7200877;rs74019241;rs550687683;rs569284108;rs539504910;rs113557582;rs183005005	40;30;29;26;16;15;12;1
cg15607708	0.233591	0.40833	61.1205	1.09936e-40	1.65632e-36	82.913	0.291535	0.525126	0.233591	19	54041308	R	I	ZNF331	TSS200	island	TSS200-island	chr19:54040812-54041857	rs546454487;rs151226749	13;1
cg16474696	0.232877	0.378591	3.4672	0.00128512	0.00425372	-3.04338	0.262153	0.495029	0.232877	19	13875014	R	II	MRI1	TSS1500	shore	TSS1500-shore	chr19:13875044-13875951	rs146473338;rs188910590	34;12
cg00947782	0.23285	0.382023	5.62671	1.65128e-06	1.72652e-05	3.48777	0.265597	0.498448	0.23285	6	30039142	F	I	RNF39	Body	island	Body-island	chr6:30038881-30039477
cg25372693	0.23274	0.367222	11.2538	6.98667e-14	1.86204e-11	20.6189	0.250852	0.483592	0.23274	3	118959985	R	II	B4GALT4	TSS1500	shore	TSS1500-shore	chr3:118959339-118959934	rs183563740	39
cg03499639	0.232591	0.523901	56.0448	3.23202e-39	4.58848e-35	79.5866	0.407606	0.640196	0.232591	19	54041856	R	II	ZNF331	5'UTR	island	5'UTR-island	chr19:54040812-54041857	rs575785056	11
cg25755428	0.232477	0.44167	2.9251	0.00568445	0.0147782	-4.45207	0.325432	0.557909	0.232477	19	13875111	R	I	MRI1	TSS1500	island	TSS1500-island	chr19:13875044-13875951	rs540415601;rs371146070	49;18
cg25335841	0.232256	0.267157	6.30379	1.87345e-07	2.93568e-06	5.66159	0.151029	0.383285	0.232256	7	38351094	F	I		IGR	island	IGR-island	chr7:38350920-38351331	rs150234116;rs369517869;rs138899460;rs546129073;rs562739869	2;3;18;32;33
cg04137096	0.232117	0.339995	11.3774	5.01476e-14	1.41464e-11	20.9558	0.223936	0.456053	0.232117	1	29828221	R	II		IGR	opensea	IGR-opensea		rs571317588;rs79276403	25;2
cg19070118	0.231646	0.540845	3.04732	0.00410736	0.011259	-4.14707	0.425022	0.656669	0.231646	3	75759673	F	II		IGR	opensea	IGR-opensea		rs9863529;rs78354054;rs78248099;rs74558475;rs76091678;rs76699474	1;4;9;32;44;51
cg17416644	0.231529	0.825116	5.80316	9.36768e-07	1.08704e-05	4.05283	0.709351	0.940881	0.231529	11	1474841	R	I	BRSK2	Body	shelf	Body-shelf	chr11:1471339-1471595	rs543823884;rs562182518;rs577197947;rs56252165	50;48;47;44
cg21903646	0.231401	0.402501	8.13398	5.7824e-10	2.80032e-08	11.4777	0.2868	0.518201	0.231401	6	28447115	R	I		IGR	opensea	IGR-opensea
cg15181598	0.231357	0.280506	5.38585	3.57376e-06	3.24406e-05	2.71967	0.164827	0.396184	0.231357	7	38350921	R	II		IGR	island	IGR-island	chr7:38350920-38351331	rs531297499;rs189287675	20;19
cg26772116	0.231156	0.41332	4.58422	4.51721e-05	0.000261914	0.211104	0.297742	0.528898	0.231156	13	28016624	R	II	MTIF3	5'UTR	opensea	5'UTR-opensea		rs540987335;rs560951564;rs530133080;rs61944705;rs563893844	49;37;16;15;11
cg16301894	0.231144	0.49059	7.05509	1.69634e-08	4.20929e-07	8.07219	0.375018	0.606162	0.231144	4	129389744	F	II		IGR	opensea	IGR-opensea		rs555218156	1
cg24969716	0.229978	0.423817	3.41087	0.00150761	0.00486345	-3.1961	0.308828	0.538806	0.229978	11	45407537	R	II	LOC399886	Body	opensea	Body-opensea		rs7928480;rs561822830;rs181587435	45;30;25
cg20676602	0.229514	0.215515	6.27969	2.02428e-07	3.12488e-06	5.58406	0.100758	0.330272	0.229514	17	45402355	R	II	THCAT158	TSS1500	shore	TSS1500-shore	chr17:45400874-45401440	rs547217131;rs371212667;rs535719063	28;17;3
cg13768055	0.22926	0.72045	9.88893	3.10775e-12	4.17065e-10	16.7672	0.60582	0.835079	0.22926	17	65505	F	I	RPH3AL	Body	opensea	Body-opensea		rs543736012;rs199836603;rs529239866;rs541034443;rs559372131;rs144890975;rs370733508	0;1;18;21;40;46;49
cg12059257	0.228751	0.27364	4.48429	6.16256e-05	0.000338557	-0.0940337	0.159264	0.388015	0.228751	9	96108860	F	I	C9orf129	TSS200	island	TSS200-island	chr9:96108466-96108992
cg09451030	0.228426	0.317062	10.7903	2.46745e-13	5.25028e-11	19.3375	0.202849	0.431275	0.228426	4	104915466	R	II		IGR	opensea	IGR-opensea		rs559543269	2
cg23878564	0.228383	0.198268	3.8296	0.000449014	0.00176593	-2.03085	0.0840761	0.312459	0.228383	17	7287449	F	I	TNK1	Body	island	Body-island	chr17:7287198-7287940	rs373016915;rs548689113;rs570180203	17;35;49
cg23828686	0.228326	0.255174	7.35005	6.66783e-09	1.99307e-07	9.01187	0.141011	0.369337	0.228326	12	133177546	F	II		IGR	shore	IGR-shore	chr12:133177826-133178055	rs76366552;rs535825333	0;2
cg19279342	0.227534	0.336592	8.99402	4.26194e-11	3.456e-09	14.1144	0.222825	0.450359	0.227534	19	863054	R	I	CFD	Body	island	Body-island	chr19:862930-863227	rs188277685;rs539779993;rs10407668;rs181369145	35;29;18;2
cg21838488	0.227177	0.38605	5.46172	2.80305e-06	2.66021e-05	2.96113	0.272462	0.499639	0.227177	13	79234435	R	II	RNF219	TSS1500	shore	TSS1500-shore	chr13:79232822-79233417	rs369147812	36
cg23489630	0.226878	0.779659	5.42961	3.1066e-06	2.89377e-05	2.8589	0.66622	0.893098	0.226878	19	44645078	F	II	ZNF234	TSS1500	shore	TSS1500-shore	chr19:44645494-44646069	rs75796618	12
cg18587137	0.226817	0.846312	6.78547	4.00363e-08	8.42083e-07	7.20918	0.732904	0.959721	0.226817	14	103593503	R	I	TNFAIP2	Body	island	Body-island	chr14:103593234-103593923
cg08076044	0.226734	0.287438	7.04759	1.73723e-08	4.29432e-07	8.04823	0.174071	0.400805	0.226734	17	26685074	R	II	TMEM199	Body	shore	Body-shore	chr17:26684165-26684875	rs533465964;rs190533799	37;2
cg13207212	0.226715	0.533739	8.79735	7.67876e-11	5.52317e-09	13.5186	0.420382	0.647096	0.226715	4	40892564	R	II	APBB2	Body	opensea	Body-opensea		rs569337793;rs140849635	30;23
cg05719902	0.226652	0.53562	12.4497	3.0605e-15	1.38105e-12	23.7979	0.422294	0.648946	0.226652	7	138348774	R	II	SVOPL	Body	shore	Body-shore	chr7:138348962-138349444	rs562150173;rs575526787	43;19
cg17075502	0.226646	0.224726	9.51822	9.08209e-12	9.93154e-10	15.6801	0.111403	0.338049	0.226646	12	125412366	R	I		IGR	shore	IGR-shore	chr12:125412891-125413165	rs537268394;rs548877923;rs567553080;rs534572414;rs554248509;rs373329344;rs12306809;rs201461577	49;43;33;32;8;6;1;1
cg20607287	0.226447	0.38687	7.14281	1.28415e-08	3.36723e-07	8.3522	0.273646	0.500094	0.226447	7	12443886	F	II	VWDE	TSS200	shore	TSS200-shore	chr7:12443163-12443705	rs139614344;rs185606004	39;43
cg05890377	0.226424	0.476527	4.65464	3.62576e-05	0.000218396	0.427372	0.363315	0.589738	0.226424	2	74357713	R	I		IGR	island	IGR-island	chr2:74357574-74358014	rs572052927	4
cg25396728	0.226406	0.504776	8.20228	4.68652e-10	2.36002e-08	11.69	0.391573	0.617979	0.226406	12	248500	F	II	IQSEC3	Body	island	Body-island	chr12:247455-248501	rs146264787;rs143980472;rs558894907	20;39;45
cg22125112	0.225721	0.344446	8.60791	1.35975e-10	8.70848e-09	12.9406	0.231586	0.457307	0.225721	3	69402811	F	II	FRMD4B	Body	opensea	Body-opensea		rs533884186	37
cg07296387	0.225718	0.709201	10.9018	1.8165e-13	4.08847e-11	19.6485	0.596341	0.82206	0.225718	20	44838981	F	I	CDH22	Body	island	Body-island	chr20:44838887-44839204
cg01139861	0.225646	0.435351	9.4747	1.03122e-11	1.09934e-09	15.5514	0.322528	0.548174	0.225646	7	50343298	F	I	IKZF1	TSS1500	island	TSS1500-island	chr7:50342895-50343456
cg03543603	0.225354	0.705569	6.71692	4.98393e-08	1.0054e-06	6.98927	0.592892	0.818246	0.225354	5	172675282	R	II		IGR	shelf	IGR-shelf	chr5:172670829-172671824	rs116281588;rs58703935	48;1
cg16127514	0.225012	0.792725	11.0914	1.08349e-13	2.67696e-11	20.1732	0.680219	0.905232	0.225012	10	29273678	F	II		IGR	opensea	IGR-opensea		rs536336758	17
cg11630152	0.224374	0.584056	10.5359	4.98956e-13	9.36324e-11	18.6228	0.471869	0.696243	0.224374	7	19154096	R	II		IGR	shore	IGR-shore	chr7:19156050-19158042	rs547230973;rs138795134	46;1
cg02004499	0.224361	0.819086	4.31128	0.000105084	0.000526572	-0.617071	0.706905	0.931266	0.224361	7	4244250	F	I	SDK1	Body	opensea	Body-opensea		rs540282989;rs111637973;rs17134574	11;37;49
cg19621538	0.224306	0.843855	3.15791	0.00304448	0.00876228	-3.86445	0.731702	0.956008	0.224306	1	172942446	R	II		IGR	opensea	IGR-opensea		rs71299438;rs568036903	30;1
cg24274653	0.224294	0.563708	6.37874	1.47275e-07	2.41245e-06	5.90263	0.451561	0.675855	0.224294	18	74735220	F	II	MBP	Body	opensea	Body-opensea		rs185961805;rs542798620;rs374213863	0;22;37
cg08757757	0.223908	0.546129	7.16037	1.21464e-08	3.22044e-07	8.40818	0.434175	0.658083	0.223908	8	62200323	F	I	CLVS1	TSS1500	opensea	TSS1500-opensea		rs77149427	27
cg07076816	0.223542	0.29222	4.88729	1.7452e-05	0.000119236	1.14838	0.180449	0.403991	0.223542	7	38351154	R	I		IGR	island	IGR-island	chr7:38350920-38351331	rs138899460;rs546129073;rs562739869;rs576607538	44;30;29;1
cg26851661	0.223297	0.430313	7.37885	6.08895e-09	1.8534e-07	9.10333	0.318664	0.541961	0.223297	19	16045708	R	II	CYP4F11	TSS200	opensea	TSS200-opensea		rs555398475;rs116066796;rs564465132	27;19;18
cg17172308	0.223211	0.350215	4.64018	3.79341e-05	0.000226673	0.382884	0.238609	0.461821	0.223211	6	168533631	R	I		IGR	shelf	IGR-shelf	chr6:168529982-168530307	rs117263735	1
cg04163048	0.222845	0.339328	10.4583	6.19597e-13	1.11806e-10	18.403	0.227906	0.450751	0.222845	1	23291330	R	II	LACTBL1	Body	opensea	Body-opensea		rs530256991;rs191837284	15;1
cg04788957	0.222058	0.194765	9.18351	2.42761e-11	2.20492e-09	14.6842	0.083736	0.305794	0.222058	10	105438008	F	II	SH3PXD2A	Body	opensea	Body-opensea		rs541122402;rs572611051;rs541638377;rs564550818	26;33;38;39
cg13263947	0.222033	0.574864	5.10178	8.84473e-06	6.81588e-05	1.82062	0.463847	0.68588	0.222033	2	191443609	F	II		IGR	opensea	IGR-opensea		rs370171226	0
cg11586570	0.221926	0.478363	8.91503	5.39569e-11	4.17452e-09	13.8757	0.3674	0.589327	0.221926	7	63498133	F	II		IGR	island	IGR-island	chr7:63498112-63498314	rs528114973	45
cg26968378	0.221781	0.498356	5.35545	3.93867e-06	3.51493e-05	2.62308	0.387465	0.609246	0.221781	6	28447087	R	II		IGR	opensea	IGR-opensea
cg23530906	0.221384	0.457041	14.839	9.9238e-18	1.17406e-14	29.6288	0.346349	0.567733	0.221384	12	114708303	R	II		IGR	opensea	IGR-opensea		rs148678357	51
cg00142556	0.221146	0.874482	3.60148	0.000874555	0.0030829	-2.67406	0.763909	0.985056	0.221146	13	40437637	R	II		IGR	opensea	IGR-opensea		rs577164229;rs59548358;rs565017243;rs575461117;rs117622332	44;33;3;2;1
cg01679206	0.220592	0.248847	7.77744	1.74547e-09	6.78128e-08	10.3627	0.138551	0.359143	0.220592	7	73253049	R	II	WBSCR27	Body	shelf	Body-shelf	chr7:73256704-73256926	rs563833561	1
cg20761965	0.220534	0.374198	14.3508	3.03529e-17	2.9997e-14	28.4911	0.263931	0.484465	0.220534	8	136737623	R	II		IGR	opensea	IGR-opensea		rs572961620;rs4074935	50;30
cg21873524	0.219941	0.500433	3.81774	0.000465031	0.00181817	-2.06477	0.390462	0.610403	0.219941	4	190942744	R	II		IGR	island	IGR-island	chr4:190942734-190944898	rs74186622	36
cg25654768	0.219874	0.531051	9.45285	1.09927e-11	1.15701e-09	15.4867	0.421114	0.640988	0.219874	7	100618934	R	II	MUC12	Body	opensea	Body-opensea		rs73168364;rs561924573;rs113609774	49;32;31
cg08761155	0.219662	0.309091	7.3265	7.18228e-09	2.11237e-07	8.93703	0.19926	0.418921	0.219662	1	111574786	F	II		IGR	opensea	IGR-opensea		rs183307617;rs1777140;rs149178982	1;8;9
cg09279930	0.219487	0.252302	6.02474	4.59416e-07	6.08878e-06	4.76424	0.142559	0.362046	0.219487	8	43232712	R	II		IGR	opensea	IGR-opensea		rs79766672	45
cg10501093	0.219295	0.849596	6.31955	1.78101e-07	2.81654e-06	5.71226	0.739949	0.959244	0.219295	14	103593520	R	I	TNFAIP2	Body	island	Body-island	chr14:103593234-103593923
cg02090877	0.219136	0.479	7.26782	8.64467e-09	2.45071e-07	8.75045	0.369432	0.588568	0.219136	6	8482345	R	II	LOC100506207	Body	opensea	Body-opensea		rs537425593	35
cg27574547	0.218839	0.510646	9.83058	3.6749e-12	4.76963e-10	16.5972	0.401226	0.620065	0.218839	20	58280745	R	II	PHACTR3	5'UTR	opensea	5'UTR-opensea		rs79937368	48
cg26916936	0.218755	0.480476	8.047	7.56208e-10	3.46554e-08	11.2068	0.371099	0.589854	0.218755	11	121970613	F	II	LOC399959	Body	opensea	Body-opensea		rs556377162;rs574586029;rs535643276	24;31;44
cg07582825	0.218372	0.758828	13.2624	4.04154e-16	2.5328e-13	25.8569	0.649641	0.868014	0.218372	3	152769889	R	II		IGR	opensea	IGR-opensea		rs539706085;rs140503577	45;10
cg13806095	0.217986	0.356214	8.91404	5.41172e-11	4.18473e-09	13.8726	0.247221	0.465207	0.217986	20	13620048	F	II	TASP1	TSS1500	shore	TSS1500-shore	chr20:13619285-13619770	rs113405713	27
cg02511570	0.217967	0.278966	5.43483	3.05511e-06	2.85405e-05	2.87551	0.169983	0.38795	0.217967	17	45402380	R	II	THCAT158	TSS1500	shore	TSS1500-shore	chr17:45400874-45401440	rs371212667;rs535719063;rs184239587	42;28;10
cg12859507	0.21769	0.594808	6.84485	3.31256e-08	7.21809e-07	7.3995	0.485963	0.703653	0.21769	12	1909963	F	II	CACNA2D4	Body	shelf	Body-shelf	chr12:1905277-1906765	rs530180609;rs2286378;rs563673183;rs530730594	1;16;17;31
cg24467349	0.217531	0.521768	5.69749	1.31554e-06	1.43492e-05	3.71425	0.413003	0.630534	0.217531	1	110254835	R	I	GSTM5	TSS200	opensea	TSS200-opensea		rs530772271;rs185770769;rs561342151;rs530235020;rs549186896;rs565912665	49;46;35;23;13;6
cg27296330	0.217445	0.421729	51.3747	9.54857e-38	1.3054e-33	76.2344	0.313006	0.530451	0.217445	19	54041251	R	II	ZNF331	TSS200	island	TSS200-island	chr19:54040812-54041857	rs530940167;rs143204729;rs567437803;rs58777975	43;35;34;11
cg26379759	0.217411	0.485207	11.5553	3.12093e-14	9.56459e-12	21.4376	0.376502	0.593913	0.217411	1	240398016	R	II	FMN2	Body	opensea	Body-opensea
cg10983929	0.216824	0.660243	7.37664	6.13156e-09	1.86355e-07	9.09631	0.551831	0.768655	0.216824	12	8380001	R	II	FAM90A1	5'UTR	opensea	5'UTR-opensea		rs2953218	36
cg14085080	0.21671	0.208595	16.1603	5.46137e-19	1.00045e-15	32.5805	0.10024	0.31695	0.21671	6	106565546	R	II		IGR	opensea	IGR-opensea		rs143980481;rs576185702;rs562493743	33;29;2
cg06994898	0.216355	0.476119	11.8677	1.37116e-14	4.79966e-12	22.2734	0.367941	0.584296	0.216355	10	105512519	R	II	SH3PXD2A	Body	opensea	Body-opensea		rs537875677;rs147824046	38;2
cg15708526	0.216198	0.815786	6.08396	3.7975e-07	5.21489e-06	4.9546	0.707686	0.923885	0.216198	6	29648271	R	II		IGR	opensea	IGR-opensea		rs530752536;rs550563581	47;42
cg09406004	0.215976	0.43622	7.76803	1.7974e-09	6.94685e-08	10.3331	0.328232	0.544208	0.215976	7	155284355	F	II		IGR	island	IGR-island	chr7:155284018-155284356	rs536093851	44
cg11693285	0.215966	0.351227	7.00281	2.00296e-08	4.81353e-07	7.90511	0.243244	0.45921	0.215966	10	131927345	R	I		IGR	island	IGR-island	chr10:131927304-131927519	rs548431290	40
cg22318901	0.215965	0.556276	9.39389	1.30643e-11	1.33084e-09	15.3118	0.448293	0.664258	0.215965	13	34253578	R	II		IGR	opensea	IGR-opensea		rs73163995;rs116547028	11;2
cg16823252	0.215733	0.613646	6.67532	5.69291e-08	1.11945e-06	6.85576	0.50578	0.721513	0.215733	22	22472739	F	II		IGR	island	IGR-island	chr22:22471899-22472744	rs546819602;rs531037217;rs370260177	24;31;38
cg03450844	0.215595	0.397607	9.39612	1.2979e-11	1.32398e-09	15.3184	0.28981	0.505404	0.215595	7	150416671	F	II	GIMAP1	Body	shore	Body-shore	chr7:150417414-150418018	rs189512093;rs73163557;rs146221004;rs543030008	20;24;25;38
cg05552010	0.215456	0.81328	3.494	0.00119068	0.00399025	-2.97027	0.705552	0.921008	0.215456	19	52184563	F	II		IGR	opensea	IGR-opensea		rs552567133;rs568365907	0;39
cg06764795	0.215321	0.807928	11.1082	1.03544e-13	2.57548e-11	20.2193	0.700267	0.915588	0.215321	4	56384408	F	II	CLOCK	5'UTR	opensea	5'UTR-opensea		rs183568397	0
cg05212259	0.215249	0.8881	4.79124	2.36223e-05	0.000153063	0.849566	0.780475	0.995724	0.215249	15	93677174	R	II		IGR	opensea	IGR-opensea		rs17649498;rs189361822;rs76361262	32;26;1
cg23973310	0.215143	0.625851	6.46182	1.12808e-07	1.94384e-06	6.16981	0.518279	0.733422	0.215143	2	65955240	R	II		IGR	opensea	IGR-opensea		rs13015423;rs187771873;rs566557924	43;20;2
cg06893020	0.214996	0.293471	10.055	1.93308e-12	2.83095e-10	17.2486	0.185973	0.400969	0.214996	5	15209660	F	II	LOC101929454	Body	opensea	Body-opensea
cg26455718	0.214692	0.369418	6.30988	1.83719e-07	2.88892e-06	5.68116	0.262072	0.476764	0.214692	19	36076992	F	II		IGR	opensea	IGR-opensea		rs74392849;rs575776890;rs544628560	5;38;45
cg20646939	0.214449	0.568509	37.9931	1.11297e-32	1.36941e-28	64.5632	0.461285	0.675734	0.214449	19	54040774	R	II	ZNF331	TSS1500	shore	TSS1500-shore	chr19:54040812-54041857	rs189503788;rs13344121	34;26
cg07382347	0.214207	0.38859	4.04162	0.000238548	0.00104232	-1.41704	0.281486	0.495694	0.214207	6	30039408	R	I	RNF39	Body	island	Body-island	chr6:30038881-30039477	rs11753382;rs61754472	46;37
cg02813298	0.213839	0.29319	7.85501	1.37105e-09	5.58466e-08	10.6063	0.18627	0.400109	0.213839	19	863136	R	I	CFD	Body	island	Body-island	chr19:862930-863227	rs113257297;rs577832450	20;5
cg21048050	0.213459	0.474237	5.78693	9.86952e-07	1.13476e-05	4.00078	0.367507	0.580967	0.213459	15	51912957	F	II	DMXL2	Body	shore	Body-shore	chr15:51914167-51915396	rs10519312;rs530417541;rs541895627	14;19;40
cg04386759	0.213453	0.851397	6.61723	6.85602e-08	1.30053e-06	6.66921	0.744671	0.958124	0.213453	6	170554795	F	I		IGR	opensea	IGR-opensea		rs542512645;rs184814524;rs531023166	3;16;35
cg00817464	0.213426	0.705972	6.4645	1.11843e-07	1.92976e-06	6.17842	0.599259	0.812685	0.213426	10	111662876	R	II	XPNPEP1	Body	opensea	Body-opensea		rs569576113;rs189648666	33;20
cg24819596	0.213164	0.840233	5.82633	8.69549e-07	1.02298e-05	4.12712	0.733651	0.946815	0.213164	2	86135013	F	II		IGR	opensea	IGR-opensea		rs528422195	40
cg16865908	0.212676	0.598192	7.91841	1.12601e-09	4.76836e-08	10.8049	0.491854	0.704529	0.212676	11	121970496	F	II	LOC399959	Body	opensea	Body-opensea		rs200232194	4
cg12548833	0.212619	0.644774	11.2276	7.49672e-14	1.97657e-11	20.5473	0.538464	0.751083	0.212619	4	106919659	F	II		IGR	opensea	IGR-opensea
cg12454169	0.212579	0.238167	4.5821	4.54711e-05	0.0002634	0.204615	0.131878	0.344457	0.212579	2	30669597	F	II	LCLAT1	TSS1500	shore	TSS1500-shore	chr2:30669988-30670720
cg05108359	0.212454	0.504212	7.38968	5.88466e-09	1.80459e-07	9.1377	0.397985	0.610438	0.212454	6	20280167	F	II		IGR	opensea	IGR-opensea		rs542029029	17
cg14260773	0.212019	0.695488	3.13435	0.00324639	0.00924554	-3.92517	0.589479	0.801498	0.212019	2	33226136	F	II	LTBP1	Body	opensea	Body-opensea		rs527964190	6
cg16527405	0.211515	0.244267	14.5281	2.01617e-17	2.12936e-14	28.9074	0.138509	0.350025	0.211515	2	15830137	F	II	LOC101926966	TSS1500	opensea	TSS1500-opensea		rs541168652;rs570451859;rs559655468;rs533352194;rs551845335;rs180729468	6;7;7;8;15;51
cg04522821	0.211264	0.528206	54.2782	1.12499e-38	1.56701e-34	78.354	0.422574	0.633838	0.211264	19	54041329	R	II	ZNF331	TSS200	island	TSS200-island	chr19:54040812-54041857	rs546454487;rs151226749;rs73051520;rs116537769	34;22;8;4
cg16078649	0.211172	0.42791	4.33305	9.82899e-05	0.000498193	-0.551661	0.322324	0.533496	0.211172	6	30039466	R	I	RNF39	Body	island	Body-island	chr6:30038881-30039477	rs2301752;rs555716425	50;49
cg26173986	0.210792	0.624996	4.0362	0.000242465	0.00105661	-1.43289	0.5196	0.730392	0.210792	17	8067016	R	II	VAMP2	TSS1500	shore	TSS1500-shore	chr17:8065909-8066494	rs567001097	31
cg14852603	0.210436	0.713527	19.312	1.04974e-21	4.22484e-18	38.9468	0.608309	0.818745	0.210436	6	164585948	R	II		IGR	opensea	IGR-opensea
cg09978860	0.210402	0.451608	6.29624	1.91943e-07	2.99306e-06	5.63731	0.346407	0.556809	0.210402	4	56023921	F	I		IGR	island	IGR-island	chr4:56023750-56024066	rs571120913;rs536941492	36;43
cg12896271	0.210253	0.245198	3.63001	0.000805298	0.00287662	-2.59469	0.140071	0.350324	0.210253	4	119512856	R	I	LOC729218	TSS200	opensea	TSS200-opensea		rs531302012;rs551002434;rs570867932;rs533837210;rs553620012;rs12649214	50;35;32;23;13;4
cg01128614	0.210133	0.328234	13.036	7.04739e-16	4.01868e-13	25.2913	0.223167	0.4333	0.210133	8	30013023	F	II	DCTN6	TSS1500	shore	TSS1500-shore	chr8:30013700-30014360	rs192767995	48
cg10218876	0.209978	0.317599	5.97813	5.33707e-07	6.87558e-06	4.61447	0.21261	0.422588	0.209978	19	55660625	R	I	TNNT1	TSS200	opensea	TSS200-opensea		rs147081925;rs555309417;rs190043446	35;35;7
cg07571531	0.209868	0.511993	8.53469	1.69772e-10	1.04322e-08	12.7161	0.407059	0.616927	0.209868	6	134216081	F	II	TCF21	3'UTR	shore	3'UTR-shore	chr6:134216919-134217280	rs138169502;rs547896631	19;44
cg26682566	0.209754	0.335559	8.25745	3.95629e-10	2.05828e-08	11.8611	0.230683	0.440436	0.209754	4	58721251	R	II		IGR	opensea	IGR-opensea		rs140295095	2
cg19696900	0.209462	0.31101	11.6698	2.30523e-14	7.46412e-12	21.7454	0.206279	0.415741	0.209462	1	52607582	R	I	ZFYVE9	TSS200	island	TSS200-island	chr1:52607400-52608504	rs532810725	1
cg07355428	0.209321	0.490786	13.7995	1.10759e-16	8.90708e-14	27.1738	0.386126	0.595447	0.209321	1	169519798	R	II	F5	Body	opensea	Body-opensea		rs13306331	35
cg09842314	0.208992	0.26842	5.55675	2.06692e-06	2.07279e-05	3.26423	0.163924	0.372916	0.208992	9	101299351	F	II	GABBR2	Body	opensea	Body-opensea		rs546402678;rs188346329;rs115014563	0;6;48
cg17894854	0.208808	0.428746	7.23218	9.67604e-09	2.68337e-07	8.637	0.324342	0.533151	0.208808	4	66378672	F	II	EPHA5	Body	opensea	Body-opensea		rs75728509	1
cg01866359	0.208804	0.709101	12.3043	4.43397e-15	1.87691e-12	23.421	0.604699	0.813503	0.208804	10	16564102	R	II	C1QL3	TSS200	shore	TSS200-shore	chr10:16561604-16563822	rs577705116;rs186576057	45;1
cg21415084	0.208637	0.592125	2.88523	0.0063113	0.016135	-4.54985	0.487806	0.696443	0.208637	12	84218134	F	II		IGR	opensea	IGR-opensea		rs56878260	1
cg03900072	0.208523	0.671691	13.0099	7.51725e-16	4.24277e-13	25.2257	0.56743	0.775953	0.208523	20	30060822	R	II	DEFB124	TSS200	shelf	TSS200-shelf	chr20:30062969-30063281	rs201742635	1
cg26964426	0.208431	0.727182	6.61612	6.88026e-08	1.30431e-06	6.66567	0.622967	0.831398	0.208431	16	85455911	R	II		IGR	opensea	IGR-opensea
cg05820861	0.208221	0.870759	5.80237	9.3916e-07	1.08942e-05	4.05029	0.766649	0.97487	0.208221	13	24882296	R	I	C1QTNF9	TSS1500	island	TSS1500-island	chr13:24882098-24882951	rs545044172;rs558697489	30;4
cg17565627	0.208211	0.14775	9.87201	3.26239e-12	4.34422e-10	16.7179	0.0436443	0.251855	0.208211	2	198651111	R	I	BOLL	TSS1500	island	TSS1500-island	chr2:198649751-198651599	rs557057253;rs577142070	8;3
cg13712544	0.2081	0.36744	10.7365	2.86114e-13	5.90665e-11	19.1873	0.26339	0.47149	0.2081	7	4163656	F	II	SDK1	Body	opensea	Body-opensea		rs562682524;rs554894182;rs116630528	1;27;36
cg22157099	0.208083	0.537938	10.3835	7.63943e-13	1.32544e-10	18.1905	0.433896	0.641979	0.208083	2	15830172	F	I		IGR	opensea	IGR-opensea		rs180729468;rs530859108;rs549126997;rs10204749	16;22;23;36
cg12564567	0.207887	0.507252	6.67468	5.70466e-08	1.12134e-06	6.85369	0.403309	0.611196	0.207887	11	116371188	F	I		IGR	island	IGR-island	chr11:116371182-116371606	rs573595835;rs542212290;rs562470247	7;43;45
cg23460707	0.207855	0.439486	11.787	1.69384e-14	5.76782e-12	22.0586	0.335558	0.543413	0.207855	10	133558971	F	II		IGR	opensea	IGR-opensea		rs191317629;rs112721457;rs562627968	0;40;51
cg06619939	0.207541	0.637526	15.8386	1.0884e-18	1.78954e-15	31.8786	0.533756	0.741297	0.207541	11	15732102	F	II		IGR	opensea	IGR-opensea		rs530221099	19
cg16572876	0.207454	0.486374	5.98208	5.26961e-07	6.80513e-06	4.62718	0.382648	0.590101	0.207454	4	56024045	F	II		IGR	island	IGR-island	chr4:56023750-56024066	rs17712245;rs17774236	18;39
cg08322244	0.207257	0.349618	3.07665	0.00379564	0.0105398	-4.07272	0.245989	0.453246	0.207257	17	8066669	F	I	VAMP2	TSS1500	shore	TSS1500-shore	chr17:8065909-8066494
cg00819895	0.207093	0.281848	7.97531	9.43924e-10	4.13533e-08	10.983	0.178301	0.385394	0.207093	13	34361495	F	II		IGR	opensea	IGR-opensea
cg08835755	0.207058	0.609501	10.9189	1.73375e-13	3.93582e-11	19.6959	0.505972	0.713029	0.207058	4	1514317	R	II		IGR	island	IGR-island	chr4:1514184-1514520	rs74594811	43
cg08316083	0.206501	0.307963	6.69395	5.36361e-08	1.06706e-06	6.91557	0.204712	0.411213	0.206501	19	1796207	R	I	ATP8B3	Body	island	Body-island	chr19:1795922-1797001	rs8100856;rs371916781;rs373323935	43;42;26
cg13743906	0.206484	0.604089	6.69078	5.41828e-08	1.07596e-06	6.90539	0.500846	0.707331	0.206484	10	60063478	F	II		IGR	opensea	IGR-opensea
cg18187244	0.206211	0.314304	6.40096	1.37136e-07	2.27596e-06	5.9741	0.211198	0.417409	0.206211	6	10881782	R	II	GCM2	Body	shore	Body-shore	chr6:10881846-10882051	rs181230580;rs116663538;rs116572850	51;39;27
cg22062068	0.20598	0.723789	9.16303	2.57933e-11	2.31707e-09	14.6228	0.620799	0.826779	0.20598	11	7110074	R	II	RBMXL2	TSS200	shore	TSS200-shore	chr11:7110132-7111376	rs528775101;rs560920522	46;37
cg09733528	0.205735	0.786459	4.39081	8.22799e-05	0.00042981	-0.377526	0.683592	0.889327	0.205735	2	169832726	F	II	ABCB11	Body	opensea	Body-opensea		rs566233802;rs534918935;rs555259192;rs4148785;rs537437649;rs4148784	0;1;19;26;32;35
cg20594303	0.205223	0.30118	9.06695	3.43011e-11	2.90891e-09	14.3342	0.198568	0.403791	0.205223	10	60680256	F	II		IGR	opensea	IGR-opensea		rs10159682;rs557167715;rs148437730	18;19;46
cg02794779	0.205036	0.179879	8.61426	1.33387e-10	8.57926e-09	12.96	0.0773609	0.282397	0.205036	13	100150711	F	II		IGR	island	IGR-island	chr13:100150692-100151020	rs545351929	4
cg16677969	0.204962	0.330632	5.0324	1.10251e-05	8.17104e-05	1.60247	0.228151	0.433113	0.204962	10	85677559	R	II		IGR	opensea	IGR-opensea		rs527588128;rs79514531;rs76400826	39;37;25
cg06759629	0.204958	0.235921	5.84422	8.20927e-07	9.75724e-06	4.18454	0.133442	0.3384	0.204958	4	25090198	R	II		IGR	island	IGR-island	chr4:25090106-25090510	rs536543772;rs553254160	27;9
cg08010094	0.204728	0.639308	5.43602	3.04348e-06	2.84519e-05	2.87931	0.536944	0.741672	0.204728	2	139539001	F	II	NXPH2	TSS1500	shore	TSS1500-shore	chr2:139537692-139538650
cg02962597	0.204697	0.522247	6.79694	3.85976e-08	8.1723e-07	7.24594	0.419899	0.624596	0.204697	12	117799749	R	II	NOS1	TSS200	shore	TSS200-shore	chr12:117798076-117799448	rs566979981	9
cg22920707	0.204598	0.473333	4.5295	5.35586e-05	0.000301644	0.0437366	0.371033	0.575632	0.204598	4	90057870	F	II		IGR	opensea	IGR-opensea		rs183073923	0
cg24674504	0.20444	0.685449	10.8473	2.10953e-13	4.61572e-11	19.4967	0.583229	0.787669	0.20444	5	140189548	R	I	PCDHA2	Body	shore	Body-shore	chr5:140188014-140188986	rs147287340	7
cg14253448	0.204222	0.467104	8.08028	6.8236e-10	3.18888e-08	11.3106	0.364993	0.569215	0.204222	11	117466319	F	I	DSCAML1	Body	opensea	Body-opensea		rs547951204;rs184042793;rs558438749	0;1;50
cg11383134	0.204188	0.677151	3.46362	0.00129829	0.00429027	-3.05314	0.575057	0.779245	0.204188	6	29648590	F	I		IGR	opensea	IGR-opensea		rs114184656	23
cg27467234	0.203926	0.295113	6.44912	1.17498e-07	2.00945e-06	6.12898	0.193151	0.397076	0.203926	3	169530867	R	II	LRRC34	TSS1500	shore	TSS1500-shore	chr3:169529875-169530435	rs74501855	46
cg00963378	0.203775	0.429496	7.81967	1.53035e-09	6.09663e-08	10.4954	0.327609	0.531384	0.203775	13	20716638	R	I	GJA3	Body	island	Body-island	chr13:20716137-20717372
cg00020172	0.203759	0.595861	4.28156	0.00011511	0.000568112	-0.706213	0.493982	0.697741	0.203759	6	31050373	F	II		IGR	opensea	IGR-opensea
cg21812470	0.203433	0.343701	4.49267	6.00464e-05	0.000331445	-0.0685507	0.241984	0.445417	0.203433	4	48015021	F	II	CNGA1	TSS200	shelf	TSS200-shelf	chr4:48018490-48019381	rs3113881;rs185014074;rs541158819;rs559830006	14;19;21;42
cg11424970	0.203428	0.549149	9.64181	6.33969e-12	7.45858e-10	16.0444	0.447436	0.650863	0.203428	2	71969999	F	II		IGR	opensea	IGR-opensea
cg12787226	0.203364	0.770363	6.44735	1.18171e-07	2.01843e-06	6.12326	0.668681	0.872044	0.203364	6	31921065	R	II	NELFE	Body	opensea	Body-opensea		rs4151665	1
cg16368183	0.203265	0.395477	10.0447	1.99104e-12	2.89915e-10	17.2187	0.293845	0.49711	0.203265	17	70294156	R	II		IGR	opensea	IGR-opensea		rs566015088;rs76719697;rs548129803	39;21;2
cg00188351	0.203151	0.59791	14.9402	7.8957e-18	9.74662e-15	29.8615	0.496334	0.699486	0.203151	15	28604638	R	II		IGR	opensea	IGR-opensea		rs4035940	23
cg18770216	0.203135	0.417631	5.34148	4.11862e-06	3.64464e-05	2.5787	0.316064	0.519198	0.203135	3	124491657	R	II	ITGB5	Body	opensea	Body-opensea		rs1980077;rs537390713	17;1
cg00652039	0.202956	0.523252	7.77329	1.7682e-09	6.85228e-08	10.3496	0.421774	0.62473	0.202956	14	26863964	F	II		IGR	opensea	IGR-opensea		rs187212177;rs139942054;rs143363109	11;23;25
cg03287299	0.202918	0.380452	5.92885	6.25363e-07	7.82477e-06	4.45617	0.278993	0.481911	0.202918	20	5485245	R	II	LOC149837	TSS200	opensea	TSS200-opensea		rs533435135;rs551704112	39;37
cg13835168	0.202878	0.656239	3.98656	0.000281441	0.00119692	-1.57782	0.5548	0.757678	0.202878	6	29648756	F	II		IGR	opensea	IGR-opensea		rs369674623;rs146035947;rs416560	0;16;29
cg13401893	0.202877	0.535832	4.35856	9.08752e-05	0.000466773	-0.474865	0.434394	0.637271	0.202877	6	30039432	R	I	RNF39	Body	island	Body-island	chr6:30038881-30039477	rs2301752;rs555716425	16;15
cg10146935	0.202803	0.287801	6.0565	4.14812e-07	5.60086e-06	4.86632	0.186399	0.389202	0.202803	1	871308	R	I	SAMD11	Body	island	Body-island	chr1:869332-871872	rs201312730;rs148386909;rs146347471	38;35;34
cg00250645	0.202751	0.574956	8.23491	4.23961e-10	2.1782e-08	11.7912	0.473581	0.676332	0.202751	8	72534391	R	II		IGR	opensea	IGR-opensea		rs188823109;rs116133976	2;1
cg20577102	0.202664	0.819571	12.2912	4.5843e-15	1.92949e-12	23.3871	0.718239	0.920903	0.202664	20	39966297	R	II		IGR	shelf	IGR-shelf	chr20:39968607-39968860	rs562877866;rs531712854;rs551822761	29;2;1
cg22711187	0.202425	0.282011	4.90628	1.64361e-05	0.00011346	1.20763	0.180798	0.383223	0.202425	19	55660858	F	II	TNNT1	TSS200	opensea	TSS200-opensea		rs561695955;rs181656474	12;34
cg15095922	0.202364	0.231529	6.43634	1.22419e-07	2.07615e-06	6.08786	0.130347	0.332711	0.202364	5	1800542	R	I	NDUFS6	TSS1500	island	TSS1500-island	chr5:1799461-1801905	rs534775454;rs367825074	50;22
cg14344550	0.202009	0.295437	6.64972	6.1789e-08	1.1959e-06	6.77355	0.194432	0.396441	0.202009	2	29516596	F	II	ALK	Body	opensea	Body-opensea
cg09346159	0.20188	0.536897	10.8993	1.82896e-13	4.11275e-11	19.6416	0.435957	0.637837	0.20188	11	115452930	R	II		IGR	opensea	IGR-opensea		rs533379103;rs547097457	36;1
cg06785712	0.201879	0.713727	7.73787	1.9747e-09	7.48708e-08	10.2382	0.612788	0.814667	0.201879	1	86888624	R	I	CLCA2	TSS1500	opensea	TSS1500-opensea
cg24027320	0.201535	0.355806	8.4224	2.38908e-10	1.37372e-08	12.3708	0.255039	0.456574	0.201535	20	13620031	F	II	TASP1	TSS1500	shore	TSS1500-shore	chr20:13619285-13619770	rs560632036;rs113405713	0;44
cg03959186	0.201196	0.221462	6.51711	9.44825e-08	1.68558e-06	6.34754	0.120864	0.32206	0.201196	2	9893528	F	II		IGR	opensea	IGR-opensea		rs73160411	0
cg17091441	0.201119	0.834503	3.26631	0.00225938	0.00682558	-3.58165	0.733944	0.935063	0.201119	2	906427	R	II	C2orf90	TSS1500	opensea	TSS1500-opensea		rs562311109;rs574296837;rs113251133;rs55779825;rs149574872	49;35;34;29;1
cg21401457	0.200857	0.624412	6.27605	2.04807e-07	3.15461e-06	5.57236	0.523984	0.72484	0.200857	22	22472743	F	II		IGR	island	IGR-island	chr22:22471899-22472744	rs546819602;rs531037217;rs370260177;rs75073782	20;27;34;50
cg26983198	0.200777	0.306498	22.9044	2.15528e-24	1.50106e-20	45.2417	0.20611	0.406886	0.200777	11	1952756	R	II	TNNT3	Body	shelf	Body-shelf	chr11:1948915-1949188	rs549710603;rs568301117;rs190847274;rs34597931	44;23;18;9
cg15124400	0.200764	0.895037	3.79923	0.000491121	0.00190327	-2.11757	0.794655	0.995419	0.200764	9	124989839	F	II	LHX6	1stExon	island	1stExon-island	chr9:124987743-124991086	rs573949450	36
cg02566259	0.200572	0.46402	6.49136	1.02613e-07	1.8009e-06	6.26476	0.363734	0.564307	0.200572	4	3043199	R	II		IGR	island	IGR-island	chr4:3043018-3043547	rs567332457;rs2857854;rs2857853	25;17;16
cg04360047	0.200425	0.624586	11.0334	1.26864e-13	3.04385e-11	20.013	0.524373	0.724799	0.200425	13	108517592	R	II	FAM155A	Body	shore	Body-shore	chr13:108519292-108521063
cg09406933	0.20019	0.78043	4.28402	0.000114245	0.000564602	-0.698844	0.680335	0.880525	0.20019	16	75254017	F	II	CTRB1	Body	opensea	Body-opensea		rs143688564;rs529419947;rs549523383;rs150869796;rs566144623;rs12446696	1;4;14;27;46;51
cg13799365	0.200155	0.505158	8.49645	1.9069e-10	1.14479e-08	12.5987	0.40508	0.605236	0.200155	13	107070218	R	II		IGR	opensea	IGR-opensea		rs145822855	49
cg24680439	0.199981	0.740072	4.77589	2.47905e-05	0.000159393	0.801958	0.640081	0.840062	0.199981	10	134778467	F	II		IGR	shore	IGR-shore	chr10:134778683-134779073	rs144989742;rs528502198;rs575778392	16;22;31
cg00114966	0.199899	0.304653	7.41604	5.4158e-09	1.69138e-07	9.22133	0.204703	0.404602	0.199899	1	197893920	R	II	LHX9	Body	shelf	Body-shelf	chr1:197890478-197890824	rs144328487;rs549184495	30;9
cg24630035	0.199866	0.58574	2.85835	0.00676965	0.0171106	-4.61526	0.485807	0.685673	0.199866	5	120389062	R	II		IGR	opensea	IGR-opensea		rs558207939	17
cg24874555	0.199653	0.338177	7.09893	1.47594e-08	3.76464e-07	8.21217	0.23835	0.438004	0.199653	19	12832212	F	II	TNPO2	5'UTR	island	5'UTR-island	chr19:12831793-12832225
cg18302375	0.199465	0.438432	7.39468	5.79272e-09	1.78281e-07	9.15356	0.338699	0.538165	0.199465	11	6641073	R	II	TPP1	TSS1500	opensea	TSS1500-opensea		rs539088987	22
cg11446088	0.199426	0.267811	10.2705	1.04975e-12	1.72396e-10	17.868	0.168097	0.367524	0.199426	14	87121082	R	II		IGR	opensea	IGR-opensea		rs572086101;rs112997198	49;22
cg08309069	0.199418	0.461024	5.61752	1.70072e-06	1.76772e-05	3.45839	0.361315	0.560733	0.199418	6	31240651	R	II	HLA-C	TSS1500	shore	TSS1500-shore	chr6:31238852-31240120	rs115710087;rs4361609;rs5009853	39;18;17
cg23839761	0.199342	0.393715	5.31697	4.45424e-06	3.88367e-05	2.50091	0.294044	0.493386	0.199342	9	96108838	F	I	C9orf129	TSS200	island	TSS200-island	chr9:96108466-96108992	rs532999276;rs551049305	3;11
cg27134251	0.199312	0.614008	5.28518	4.93034e-06	4.21779e-05	2.40009	0.514352	0.713665	0.199312	8	1365049	R	II		IGR	shore	IGR-shore	chr8:1365174-1365503	rs73670798;rs568389219	49;42
cg04376617	0.199277	0.481273	9.85688	3.40734e-12	4.49347e-10	16.6739	0.381635	0.580912	0.199277	18	43685360	F	II	ATP5A1	TSS1500	shore	TSS1500-shore	chr18:43684113-43684847	rs200433927	0
cg16126754	0.199012	0.59048	7.38426	5.98598e-09	1.82895e-07	9.12051	0.490974	0.689986	0.199012	10	133156058	R	II		IGR	opensea	IGR-opensea		rs548518081;rs568305635;rs74865562	45;33;1
cg26875637	0.19889	0.673717	7.73742	1.97747e-09	7.49371e-08	10.2368	0.574272	0.773162	0.19889	1	112938339	F	II	CTTNBP2NL	TSS1500	shore	TSS1500-shore	chr1:112938495-112939113	rs5777109	16
cg24675775	0.198795	0.80646	7.95629	1.00122e-09	4.3354e-08	10.9235	0.707063	0.905857	0.198795	11	74032679	F	II	LOC101928580	Body	opensea	Body-opensea		rs11236053	19
cg06587521	0.198605	0.642795	14.0538	6.07017e-17	5.39094e-14	27.7858	0.543493	0.742097	0.198605	12	59287786	F	II	LRIG3	Body	opensea	Body-opensea		rs550368482	1
cg19504245	0.19857	0.426782	5.64081	1.57819e-06	1.6642e-05	3.53286	0.327497	0.526067	0.19857	19	55660620	R	II	TNNT1	TSS200	opensea	TSS200-opensea		rs147081925;rs555309417;rs190043446	30;30;2
cg08175041	0.198564	0.454652	16.785	1.47274e-19	3.16006e-16	33.9147	0.35537	0.553934	0.198564	19	29885022	R	II	LOC284395	Body	opensea	Body-opensea
cg08122386	0.19823	0.299811	4.02979	0.000247188	0.00107349	-1.45165	0.200695	0.398926	0.19823	6	26195954	R	II		IGR	shore	IGR-shore	chr6:26197070-26197537	rs806791;rs572344376	51;45
cg01200177	0.198085	0.476637	10.822	2.26146e-13	4.88731e-11	19.4261	0.377594	0.575679	0.198085	2	128616082	F	II	POLR2D	TSS1500	shore	TSS1500-shore	chr2:128615479-128616004
cg15127984	0.197914	0.873152	5.048	1.04924e-05	7.84181e-05	1.65148	0.774195	0.972109	0.197914	6	143270787	R	II		IGR	shore	IGR-shore	chr6:143265719-143268791	rs576159639;rs138127489	8;1
cg23817044	0.197756	0.696887	15.3077	3.47502e-18	4.80413e-15	30.6969	0.598008	0.795765	0.197756	15	86544602	F	II		IGR	opensea	IGR-opensea		rs139220881;rs532703959	0;44
cg01598144	0.197529	0.457667	9.57634	7.66774e-12	8.6647e-10	15.8517	0.358902	0.556431	0.197529	2	21856440	R	II		IGR	opensea	IGR-opensea		rs553531929;rs111401484	29;24
cg24362661	0.197494	0.651338	6.81174	3.68166e-08	7.86127e-07	7.29338	0.552591	0.750085	0.197494	1	871546	F	II	SAMD11	Body	island	Body-island	chr1:869332-871872	rs533686424;rs553454247;rs552908315;rs149899104	5;26;36;51
cg03449857	0.197332	0.699199	3.574	0.00094669	0.00329393	-2.75024	0.600533	0.797864	0.197332	6	29648623	F	II		IGR	opensea	IGR-opensea
cg24389034	0.196933	0.726182	7.10201	1.46157e-08	3.73524e-07	8.22201	0.627715	0.824648	0.196933	6	169977608	R	II	WDR27	Body	island	Body-island	chr6:169977218-169977894	rs531654705;rs9396976	36;30
cg05543844	0.196333	0.317494	8.13064	5.84224e-10	2.82208e-08	11.4674	0.219328	0.41566	0.196333	16	863569	R	II	PRR25	Body	island	Body-island	chr16:863278-863917	rs370642584;rs528136367;rs73493265;rs201985000;rs530298017	51;25;23;19;12
cg11282156	0.19626	0.205713	8.37008	2.80266e-10	1.56473e-08	12.2094	0.107583	0.303844	0.19626	3	63428840	F	II	SYNPR	5'UTR	opensea	5'UTR-opensea		rs575627270	42
cg07978718	0.196237	0.486962	6.93323	2.4994e-08	5.75264e-07	7.68253	0.388843	0.58508	0.196237	15	96714730	F	II	NR2F2-AS1	Body	opensea	Body-opensea		rs17616039;rs558105698	16;22
cg21393408	0.196215	0.102085	114.175	2.51974e-51	4.53702e-47	105.966	0.00397785	0.200193	0.196215	2	242254659	F	I	SEPT2	1stExon	island	1stExon-island	chr2:242254299-242256026	rs542836022;rs16842495	18;39
cg04392082	0.196192	0.503177	7.74756	1.91588e-09	7.30911e-08	10.2687	0.405081	0.601272	0.196192	4	186732926	F	I	SORBS2	5'UTR	opensea	5'UTR-opensea
cg04282082	0.196157	0.888858	4.37254	8.70462e-05	0.00045035	-0.4327	0.790779	0.986937	0.196157	9	124988720	R	II	LHX6	Body	island	Body-island	chr9:124987743-124991086	rs150186287	2
cg19579217	0.195876	0.678076	9.17114	2.51814e-11	2.27484e-09	14.6471	0.580137	0.776014	0.195876	6	10720630	R	I		IGR	shelf	IGR-shelf	chr6:10723022-10723609	rs544076515;rs565466766;rs73438121;rs112360653;rs559997645	49;48;19;15;5
cg05663723	0.195669	0.567375	9.97024	2.46217e-12	3.46026e-10	17.0033	0.46954	0.665209	0.195669	22	40147383	F	II	ENTHD1	Body	opensea	Body-opensea		rs185960668	38
cg02226606	0.195607	0.892085	6.80316	3.78381e-08	8.03731e-07	7.2659	0.794281	0.989888	0.195607	17	2288007	F	II	MNT	3'UTR	opensea	3'UTR-opensea		rs147404067;rs532064982;rs76898478	0;27;32
cg14921437	0.195589	0.268079	4.83308	2.07069e-05	0.000137294	0.979532	0.170285	0.365874	0.195589	20	32255988	F	II	NECAB3	Body	island	Body-island	chr20:32254811-32255989	rs536898716	19
cg07677084	0.195344	0.527333	9.2584	1.94585e-11	1.8431e-09	14.9082	0.429662	0.625005	0.195344	9	140806715	R	II	CACNA1B	Body	opensea	Body-opensea		rs557250739	2
cg17640388	0.195179	0.378844	6.63827	6.40949e-08	1.23203e-06	6.73679	0.281254	0.476434	0.195179	2	72079603	F	II		IGR	island	IGR-island	chr2:72079362-72079610
cg22178513	0.195143	0.622375	9.07888	3.31057e-11	2.83067e-09	14.3701	0.524804	0.719946	0.195143	10	52583805	R	II	A1CF	Body	opensea	Body-opensea		rs534450046	35
cg12906381	0.19513	0.611459	6.41469	1.31224e-07	2.19765e-06	6.01826	0.513895	0.709024	0.19513	22	32599516	F	I	RFPL2	TSS200	opensea	TSS200-opensea		rs542369262;rs117148492	17;24
cg14996263	0.195105	0.227116	6.13198	3.25422e-07	4.59685e-06	5.10899	0.129563	0.324668	0.195105	12	7046277	F	II	ATN1	Body	island	Body-island	chr12:7046237-7047257	rs199903899;rs150801397	13;18
cg05841700	0.194942	0.21547	8.56844	1.53246e-10	9.60153e-09	12.8197	0.117999	0.312941	0.194942	1	205819383	R	I	PM20D1	TSS200	shore	TSS200-shore	chr1:205818898-205819191	rs558562579;rs572183684	40;35
cg03716856	0.194853	0.407216	8.40743	2.50069e-10	1.42546e-08	12.3246	0.309789	0.504643	0.194853	20	42734721	F	II		IGR	opensea	IGR-opensea		rs367889281;rs2425619;rs142638542;rs548936946	35;36;48;50
cg05783139	0.194821	0.175877	7.08631	1.53625e-08	3.89025e-07	8.17188	0.0784662	0.273287	0.194821	2	198650985	R	I	BOLL	TSS200	island	TSS200-island	chr2:198649751-198651599	rs190217502	6
cg27353899	0.194748	0.421362	5.42171	3.1862e-06	2.95475e-05	2.83375	0.323988	0.518736	0.194748	3	195488922	F	I	MUC4	Body	island	Body-island	chr3:195488595-195489381	rs199552700;rs376198451	8;27
cg19350216	0.19463	0.609981	14.5446	1.94143e-17	2.0652e-14	28.9458	0.512666	0.707295	0.19463	7	157371224	R	II	PTPRN2	Body	shore	Body-shore	chr7:157369120-157369394	rs564852119	51
cg24820672	0.194579	0.672801	5.95376	5.7722e-07	7.32429e-06	4.53618	0.575512	0.770091	0.194579	13	112984728	F	I		IGR	shore	IGR-shore	chr13:112984966-112985733	rs372100829	39
cg07534554	0.194503	0.282987	8.45496	2.16345e-10	1.26818e-08	12.4711	0.185735	0.380238	0.194503	11	111250338	F	II	POU2AF1	TSS200	opensea	TSS200-opensea		rs546552774;rs568381738;rs535631640	2;5;48
cg21764456	0.194193	0.707853	8.57824	1.4876e-10	9.3744e-09	12.8497	0.610756	0.804949	0.194193	16	10777077	F	II	TEKT5	Body	opensea	Body-opensea		rs150145408	1
cg23712018	0.1941	0.310924	4.92135	1.5672e-05	0.000109067	1.25467	0.213873	0.407974	0.1941	6	30039132	F	I	RNF39	Body	island	Body-island	chr6:30038881-30039477	rs9261293	6
cg26536949	0.193921	0.767575	3.27852	0.00218414	0.00663497	-3.54945	0.670614	0.864536	0.193921	17	57053	R	II		IGR	island	IGR-island	chr17:56119-57232	rs7213008;rs79759493	29;26
cg12287936	0.19386	0.286584	6.75942	4.35101e-08	9.01389e-07	7.12563	0.189654	0.383514	0.19386	5	1800606	F	II	NDUFS6	TSS1500	island	TSS1500-island	chr5:1799461-1801905	rs145298654;rs185958217;rs557034558	4;19;39
cg17537241	0.193753	0.899078	6.99516	2.0523e-08	4.9099e-07	7.88065	0.802201	0.995954	0.193753	18	13590450	F	II	LDLRAD4	Body	opensea	Body-opensea		rs78561478	0
cg26577326	0.193712	0.435286	8.37417	2.76785e-10	1.54928e-08	12.2221	0.33843	0.532142	0.193712	18	49063937	F	II	LOC100287225	Body	opensea	Body-opensea		rs147038255;rs554267642	0;41
cg09133363	0.193684	0.253778	8.0179	8.27373e-10	3.72528e-08	11.116	0.156936	0.35062	0.193684	2	85153928	F	I		IGR	opensea	IGR-opensea		rs561898862	50
cg02105458	0.193626	0.321614	6.40075	1.37226e-07	2.27731e-06	5.97343	0.224801	0.418427	0.193626	15	93653048	F	II		IGR	island	IGR-island	chr15:93652755-93653049
cg06996081	0.193589	0.531531	6.12214	3.35883e-07	4.71708e-06	5.07735	0.434736	0.628325	0.193589	14	65380736	R	II	CHURC1	TSS1500	shore	TSS1500-shore	chr14:65381075-65381382
cg27496719	0.193575	0.690978	6.12755	3.30092e-07	4.65069e-06	5.09474	0.594191	0.787765	0.193575	19	482935	F	II		IGR	opensea	IGR-opensea		rs10407723	49
cg09771102	0.193381	0.314283	9.94498	2.64666e-12	3.66925e-10	16.93	0.217593	0.410974	0.193381	11	32232167	F	II		IGR	opensea	IGR-opensea		rs529274396;rs10767923	17;37
cg10321204	0.193131	0.309118	13.2731	3.93806e-16	2.48058e-13	25.8833	0.212552	0.405683	0.193131	14	106397847	F	II	KIAA0125	Body	opensea	Body-opensea
cg15822155	0.193126	0.410777	8.96697	4.62012e-11	3.68771e-09	14.0327	0.314214	0.50734	0.193126	16	54396006	R	II		IGR	opensea	IGR-opensea		rs190122124	29
cg11174786	0.19299	0.504145	6.02761	4.55188e-07	6.04223e-06	4.77348	0.40765	0.60064	0.19299	14	45870299	R	II		IGR	opensea	IGR-opensea		rs181732988;rs149182124	34;4
cg06249604	0.19297	0.500371	3.79722	0.000494029	0.00191276	-2.12328	0.403886	0.596856	0.19297	6	30039206	F	I	RNF39	Body	island	Body-island	chr6:30038881-30039477	rs528904872;rs2301753;rs565673977	5;34;48
cg05194426	0.19294	0.594668	2.97511	0.00498065	0.0132328	-4.32823	0.498198	0.691138	0.19294	10	135343193	R	II	CYP2E1	Body	shore	Body-shore	chr10:135341255-135342561
cg15570656	0.192904	0.702093	3.18475	0.00282894	0.00823509	-3.79494	0.605641	0.798545	0.192904	6	29648628	F	II		IGR	opensea	IGR-opensea
cg10648251	0.192852	0.639204	22.7967	2.56277e-24	1.76817e-20	45.0656	0.542778	0.73563	0.192852	18	35192325	F	II		IGR	opensea	IGR-opensea		rs6507214;rs534326374;rs557780316	6;19;20
cg03940650	0.192819	0.516489	5.69889	1.30963e-06	1.42971e-05	3.71873	0.42008	0.612899	0.192819	1	230312724	F	II	GALNT2	Body	opensea	Body-opensea		rs551617120;rs571747202;rs183593156	10;28;33
cg15267998	0.192762	0.563744	9.69451	5.44196e-12	6.58604e-10	16.1992	0.467363	0.660126	0.192762	11	34373473	R	II	ABTB2	Body	opensea	Body-opensea		rs559722423;rs1883736;rs910088;rs148930521	41;32;12;6
cg10546219	0.192554	0.26469	11.1227	9.95381e-14	2.49603e-11	20.2594	0.168413	0.360967	0.192554	17	29336262	R	II		IGR	island	IGR-island	chr17:29335397-29336452	rs573090889	12
cg13348458	0.192487	0.273884	6.46748	1.1078e-07	1.91475e-06	6.18799	0.177641	0.370128	0.192487	6	27569671	F	II		IGR	opensea	IGR-opensea
cg00528572	0.192433	0.355828	8.56384	1.55401e-10	9.70426e-09	12.8056	0.259611	0.452044	0.192433	11	92703433	F	II	MTNR1B	Body	island	Body-island	chr11:92702789-92703434
cg09139047	0.192397	0.747123	3.05333	0.00404156	0.0111074	-4.13186	0.650925	0.843321	0.192397	6	32552042	F	I	HLA-DRB1	Body	island	Body-island	chr6:32551851-32552331	rs17878951;rs17878614;rs17883134;rs16822820;rs17882603;rs17879995;rs1064664;rs17882300;rs17884729;rs3175105;rs11554462;rs1059575;rs17878947;rs16822516	14;15;17;18;25;30;33;36;37;38;39;43;45;50
cg01166876	0.192375	0.637752	16.8874	1.19233e-19	2.62754e-16	34.1297	0.541565	0.73394	0.192375	2	36018275	R	II		IGR	opensea	IGR-opensea		rs555710571;rs573741214	36;10
cg14519997	0.192294	0.699945	6.55991	8.23746e-08	1.50978e-06	6.48506	0.603798	0.796092	0.192294	9	14321079	R	II		IGR	shore	IGR-shore	chr9:14322393-14322985
cg10648573	0.192225	0.566233	5.73406	1.16974e-06	1.30376e-05	3.83134	0.470121	0.662346	0.192225	6	29648348	F	I		IGR	opensea	IGR-opensea		rs2747429;rs143550378;rs365052	29;34;50
cg04068313	0.192163	0.493102	4.87477	1.81559e-05	0.000123157	1.10933	0.397021	0.589183	0.192163	7	73304732	R	II		IGR	opensea	IGR-opensea
cg05920182	0.192081	0.64718	9.77528	4.30943e-12	5.42994e-10	16.4357	0.55114	0.743221	0.192081	1	187411929	F	II		IGR	opensea	IGR-opensea		rs138615126;rs149318480	1;8
cg22768676	0.191983	0.892007	4.12055	0.000187965	0.000854861	-1.18497	0.796016	0.987998	0.191983	2	192145307	R	II	MYO1B	Body	opensea	Body-opensea		rs149759214;rs10931492	2;1
cg03514530	0.191887	0.518029	5.29055	4.84645e-06	4.15836e-05	2.41712	0.422085	0.613972	0.191887	3	145525915	R	II		IGR	opensea	IGR-opensea		rs116542677;rs13070958;rs377180103	14;13;12
cg03787837	0.191796	0.555325	3.25891	0.00230618	0.00694262	-3.60112	0.459427	0.651223	0.191796	6	32605385	F	II	HLA-DQA1	Body	opensea	Body-opensea		rs201313770;rs9272442;rs9272443;rs9272444;rs9272445;rs9272446	3;15;33;34;35;38
cg03004329	0.191685	0.604455	4.978	1.31001e-05	9.41083e-05	1.43187	0.508613	0.700298	0.191685	15	86683313	R	II		IGR	opensea	IGR-opensea		rs184518503;rs62012442;rs74698164;rs568626783	32;31;24;14
cg03084747	0.191655	0.557159	9.85125	3.46292e-12	4.55034e-10	16.6574	0.461332	0.652987	0.191655	2	155446692	R	II		IGR	opensea	IGR-opensea		rs573966914;rs542890502;rs559592265	50;33;10
cg10529613	0.191636	0.606644	13.7957	1.11744e-16	8.94731e-14	27.1648	0.510826	0.702462	0.191636	14	25287305	F	II	STXBP6	Body	opensea	Body-opensea		rs112822728;rs535844759	0;43
cg25210835	0.191562	0.508829	5.69695	1.31782e-06	1.43684e-05	3.71252	0.413048	0.60461	0.191562	1	110254828	R	I	GSTM5	TSS200	opensea	TSS200-opensea		rs530772271;rs185770769;rs561342151;rs530235020;rs549186896	42;39;28;16;6
cg14181112	0.191418	0.731981	4.16364	0.000164937	0.000766026	-1.05753	0.636272	0.82769	0.191418	12	133212649	R	I	POLE	Body	opensea	Body-opensea		rs547834555;rs372805732	29;19
cg14485097	0.191408	0.472527	8.98916	4.32411e-11	3.49566e-09	14.0997	0.376823	0.568231	0.191408	7	4671479	F	II		IGR	opensea	IGR-opensea		rs114659408	15
cg05725404	0.191349	0.447301	4.31655	0.000103398	0.000519538	-0.601245	0.351626	0.542976	0.191349	16	58534157	R	II	NDRG4	Body	shore	Body-shore	chr16:58535040-58535596	rs552928706	49
cg15769395	0.191345	0.107292	191.263	3.81515e-60	7.82363e-56	122.348	0.0116195	0.202964	0.191345	1	11866072	R	I	MTHFR	5'UTR	island	5'UTR-island	chr1:11865462-11866566
cg13132497	0.191285	0.706796	6.37637	1.48399e-07	2.42818e-06	5.89501	0.611153	0.802438	0.191285	15	100469152	R	II		IGR	shelf	IGR-shelf	chr15:100466480-100466691	rs556425417	23
cg25880954	0.191276	0.849637	3.89711	0.00036758	0.00149446	-1.83699	0.753999	0.945275	0.191276	1	47900630	R	II	MGC12982	TSS1500	shore	TSS1500-shore	chr1:47899125-47899398	rs35905775	9
cg10955144	0.191186	0.515302	8.13205	5.81688e-10	2.8137e-08	11.4717	0.419709	0.610895	0.191186	4	90790505	R	II		IGR	opensea	IGR-opensea		rs191628339	24
cg06610376	0.191154	0.388429	5.40547	3.35626e-06	3.08204e-05	2.78207	0.292852	0.484006	0.191154	4	154712902	R	II		IGR	shore	IGR-shore	chr4:154713537-154714240
cg11715858	0.190995	0.66628	6.6149	6.90735e-08	1.30869e-06	6.66173	0.570782	0.761778	0.190995	7	1267228	R	II		IGR	shore	IGR-shore	chr7:1269165-1282864	rs564920955	51
cg18034978	0.190963	0.499971	27.071	4.35265e-27	3.96705e-23	51.5437	0.40449	0.595453	0.190963	1	179479373	R	II	AXDND1	Body	opensea	Body-opensea
cg25958766	0.190829	0.439869	5.79363	9.65928e-07	1.11481e-05	4.02226	0.344454	0.535283	0.190829	20	5485268	R	II	LOC149837	TSS200	opensea	TSS200-opensea		rs148645444	9
cg07616871	0.190682	0.704636	8.78062	8.07482e-11	5.74737e-09	13.4677	0.609295	0.799976	0.190682	2	218843504	F	II		IGR	island	IGR-island	chr2:218843460-218843742	rs532140405	9
cg25153233	0.19058	0.545667	14.1415	4.94129e-17	4.577e-14	27.9952	0.450377	0.640957	0.19058	20	37854269	R	II	LOC339568	TSS1500	opensea	TSS1500-opensea		rs144481251;rs527320999	2;1
cg24389739	0.19048	0.143796	8.97267	4.54215e-11	3.63964e-09	14.0499	0.0485556	0.239036	0.19048	12	117804882	F	II		IGR	opensea	IGR-opensea		rs557438973;rs571048219	9;16
cg14185918	0.190471	0.370728	10.1842	1.33945e-12	2.10706e-10	17.6208	0.275493	0.465964	0.190471	9	110249966	F	I	KLF4	Body	island	Body-island	chr9:110249748-110252660	rs61749200;rs571824051;rs539270836;rs200477740	18;25;47;49
cg11261372	0.190163	0.768306	4.40372	7.90676e-05	0.000415967	-0.338496	0.673225	0.863387	0.190163	3	10403009	F	II	ATP2B2	Body	shelf	Body-shelf	chr3:10400381-10400586
cg22505075	0.190097	0.724486	7.32698	7.17135e-09	2.10991e-07	8.93857	0.629437	0.819534	0.190097	8	27737223	F	I	SCARA5	Body	island	Body-island	chr8:27737077-27737289	rs141850473	44
cg06329735	0.190068	0.414871	4.63884	3.80923e-05	0.000227441	0.378788	0.319837	0.509906	0.190068	11	75139390	R	II	KLHL35	Body	shore	Body-shore	chr11:75139454-75139817
cg01351822	0.190041	0.182385	3.86217	0.000407747	0.00163033	-1.9375	0.0873649	0.277406	0.190041	15	91473475	F	I	UNC45A	5'UTR	island	5'UTR-island	chr15:91473314-91473592
cg12659291	0.190017	0.893851	3.45011	0.00134907	0.00443134	-3.08986	0.798842	0.988859	0.190017	1	32861649	R	II		IGR	shore	IGR-shore	chr1:32859770-32860348	rs138617558;rs552429704;rs534872949;rs76387336	32;19;16;1
cg05114898	0.189838	0.609846	11.058	1.1864e-13	2.88489e-11	20.0811	0.514927	0.704765	0.189838	20	56294175	F	II		IGR	shore	IGR-shore	chr20:56293563-56293856	rs559155426;rs528180629	33;36
cg01807241	0.189731	0.399654	7.12101	1.37609e-08	3.55901e-07	8.28263	0.304788	0.494519	0.189731	4	3043527	R	II		IGR	island	IGR-island	chr4:3043018-3043547	rs577131184;rs546500203;rs2857851;rs34227749;rs2857850;rs189055146;rs561010018	39;22;17;17;16;14;4
cg27612324	0.189727	0.26046	6.28191	2.00986e-07	3.10742e-06	5.59122	0.165597	0.355324	0.189727	12	133177383	F	II		IGR	shore	IGR-shore	chr12:133177826-133178055
cg26267310	0.189679	0.102521	4.68997	3.24622e-05	0.000199382	0.536244	0.00768109	0.19736	0.189679	19	49340593	R	II	PLEKHA4	3'UTR	island	3'UTR-island	chr19:49340488-49340774	rs181900548;rs535857361	8;1
cg22452837	0.189644	0.507718	3.68902	0.000678389	0.00249214	-2.4295	0.412896	0.60254	0.189644	6	28664155	F	I		IGR	opensea	IGR-opensea
cg03643149	0.189507	0.536715	75.0624	3.56055e-44	5.84122e-40	90.7115	0.441961	0.631469	0.189507	19	54041519	R	I	ZNF331	TSS1500	island	TSS1500-island	chr19:54040812-54041857	rs78844064;rs543025203;rs116964125;rs528346333;rs185947297	41;40;29;17;10
cg04887675	0.189413	0.561023	9.10368	3.07551e-11	2.66895e-09	14.4447	0.466316	0.655729	0.189413	13	110956761	F	II	COL4A1	Body	shelf	Body-shelf	chr13:110958891-110960590
cg26730347	0.189364	0.562338	5.91752	6.48561e-07	8.05483e-06	4.4198	0.467656	0.65702	0.189364	22	32438947	R	II	SLC5A1	TSS200	shore	TSS200-shore	chr22:32439046-32439442	rs564604727;rs2899172;rs546806994;rs61253698	16;8;4;2
cg15837280	0.189324	0.296268	4.86034	1.90013e-05	0.000127895	1.06439	0.201605	0.39093	0.189324	5	135415258	R	II		IGR	island	IGR-island	chr5:135415069-135415307	rs534061156	8
cg04239078	0.189317	0.758075	21.9729	9.86734e-24	6.27973e-20	43.6949	0.663416	0.852733	0.189317	1	209549585	F	II		IGR	opensea	IGR-opensea		rs566931176;rs533968243	1;3
cg25059408	0.189046	0.779388	3.09637	0.00359869	0.010078	-4.02246	0.684865	0.873911	0.189046	22	20283373	F	II		IGR	shelf	IGR-shelf	chr22:20286318-20287630	rs189666120;rs141153949;rs116371840;rs11913556	0;1;37;45
cg11744538	0.18901	0.621873	3.47048	0.00127319	0.00422084	-3.03445	0.527368	0.716378	0.18901	17	42646995	F	II		IGR	opensea	IGR-opensea		rs73984036;rs531225144	26;30
cg07134666	0.188962	0.666044	3.60104	0.000875665	0.00308589	-2.67528	0.571562	0.760525	0.188962	6	29648400	F	I		IGR	opensea	IGR-opensea		rs17184563;rs558633480	11;13
cg14870603	0.188616	0.593053	8.33971	3.07527e-10	1.68607e-08	12.1156	0.498745	0.687361	0.188616	8	31986050	R	II	NRG1-IT1	Body	opensea	Body-opensea		rs185531463;rs375306796	43;1
cg05958127	0.18861	0.463618	8.38706	2.66105e-10	1.50042e-08	12.2618	0.369313	0.557923	0.18861	1	120254177	R	II	PHGDH	TSS1500	shore	TSS1500-shore	chr1:120254844-120255499	rs189192315	48
cg10470891	0.188542	0.3572	6.33899	1.67321e-07	2.67831e-06	5.77479	0.262929	0.451471	0.188542	5	125338217	R	II		IGR	opensea	IGR-opensea		rs377238352;rs71586079	49;31
cg09279736	0.188537	0.484197	4.21034	0.000143089	0.000680596	-0.91884	0.389928	0.578465	0.188537	6	30039403	R	I	RNF39	Body	island	Body-island	chr6:30038881-30039477	rs11753382;rs61754472	41;32
cg04241623	0.1885	0.132792	5.95353	5.7764e-07	7.32775e-06	4.53545	0.0385424	0.227042	0.1885	17	5403891	F	II	LOC728392	3'UTR	island	3'UTR-island	chr17:5403131-5404602	rs537644380;rs557458596;rs574037188	10;34;44
cg27607283	0.188377	0.647823	8.39774	2.57569e-10	1.46118e-08	12.2948	0.553635	0.742012	0.188377	5	15385796	F	II		IGR	opensea	IGR-opensea
cg03160526	0.188316	0.68716	7.67986	2.3669e-09	8.67513e-08	10.0555	0.593002	0.781318	0.188316	17	80928410	R	I	B3GNTL1	Body	shore	Body-shore	chr17:80929062-80929354	rs73372864;rs78072175;rs530908476;rs543090916	16;12;3;1
cg20170271	0.188203	0.197484	7.71432	2.12532e-09	7.94993e-08	10.1641	0.103383	0.291586	0.188203	22	38034681	F	II	SH3BP1	TSS1500	shore	TSS1500-shore	chr22:38035350-38035928	rs569454090	22
cg21699894	0.187845	0.22876	10.6503	3.63128e-13	7.17358e-11	18.9453	0.134838	0.322682	0.187845	20	42545443	R	II	TOX2	5'UTR	shore	5'UTR-shore	chr20:42543097-42545137	rs535150823	25
cg00377344	0.187743	0.367482	8.65549	1.17748e-10	7.76616e-09	13.0862	0.27361	0.461353	0.187743	10	43857301	F	I		IGR	shore	IGR-shore	chr10:43857486-43858205	rs12221341;rs577315056	29;33
cg10923662	0.187702	0.443823	6.35805	1.57387e-07	2.54801e-06	5.8361	0.349972	0.537674	0.187702	6	32064258	F	I	TNXB	Body	island	Body-island	chr6:32063533-32065044	rs547835381;rs375984855;rs536601819	14;17;36
cg17611936	0.187484	0.327964	3.27228	0.00222229	0.00673152	-3.56591	0.234222	0.421706	0.187484	7	151411526	R	I	PRKAG2	Body	opensea	Body-opensea		rs73728279;rs568444655;rs534208353	34;23;11
cg17529386	0.187372	0.753672	4.59848	4.32081e-05	0.000252384	0.254814	0.659986	0.847358	0.187372	6	170452270	R	I		IGR	island	IGR-island	chr6:170451497-170452927	rs114924264	31
cg19269426	0.187265	0.434177	6.43736	1.22019e-07	2.07077e-06	6.09114	0.340545	0.527809	0.187265	1	235500468	F	II	GGPS1	Body	opensea	Body-opensea		rs113129296	7
cg22475353	0.187221	0.450361	83.6553	5.08797e-46	8.73524e-42	94.7574	0.356751	0.543971	0.187221	19	54041163	R	I	ZNF331	TSS200	island	TSS200-island	chr19:54040812-54041857	rs559930911	2
cg25545500	0.187207	0.553301	9.55925	8.05862e-12	9.01942e-10	15.8013	0.459697	0.646905	0.187207	11	56112384	R	II	OR8K1	TSS1500	opensea	TSS1500-opensea		rs528153662	1
cg09231170	0.187189	0.768577	18.0911	1.0687e-20	3.20715e-17	36.585	0.674982	0.862171	0.187189	4	3812267	F	II		IGR	opensea	IGR-opensea		rs564862500;rs530432720;rs28409981;rs561244087;rs530367318;rs546775890	1;11;19;31;32;48
cg19467202	0.187088	0.291989	6.3802	1.46584e-07	2.40327e-06	5.90734	0.198446	0.385533	0.187088	3	63428907	R	II	SYNPR	5'UTR	opensea	5'UTR-opensea		rs575627270;rs543153206;rs143365255	27;12;1
cg07859548	0.186633	0.449043	11.7218	2.01037e-14	6.64043e-12	21.8845	0.355726	0.54236	0.186633	22	49727390	F	II		IGR	opensea	IGR-opensea		rs570545165;rs185805790;rs189975557	0;20;42
cg02107357	0.186572	0.63099	5.97431	5.40299e-07	6.9431e-06	4.60221	0.537704	0.724276	0.186572	3	74213809	F	II		IGR	opensea	IGR-opensea		rs553801593	1
cg09926178	0.186566	0.503958	7.76689	1.80381e-09	6.96579e-08	10.3295	0.410675	0.597241	0.186566	1	229569101	F	II	ACTA1	5'UTR	island	5'UTR-island	chr1:229567206-229570684
cg24686497	0.186479	0.136132	4.66818	3.47534e-05	0.000210862	0.469084	0.0428922	0.229371	0.186479	10	13481944	F	II	BEND7	Body	opensea	Body-opensea		rs118149981;rs182819775	14;22
cg11480278	0.186388	0.249017	6.55703	8.3138e-08	1.52064e-06	6.47581	0.155823	0.342211	0.186388	17	83580	R	II	RPH3AL	Body	shore	Body-shore	chr17:85009-85414	rs115729759;rs368345743	8;1
cg17916960	0.186122	0.354214	4.74819	2.70444e-05	0.000171381	0.716159	0.261153	0.447275	0.186122	15	79447300	F	II		IGR	opensea	IGR-opensea		rs540472721;rs554438223	33;49
cg04438395	0.186117	0.715751	25.0782	7.55292e-26	6.19543e-22	48.6468	0.622692	0.808809	0.186117	10	132200182	R	II		IGR	opensea	IGR-opensea		rs555205010	16
cg01539483	0.18606	0.466822	6.18353	2.75719e-07	4.01934e-06	5.27479	0.373792	0.559852	0.18606	4	147164948	R	II		IGR	opensea	IGR-opensea		rs549370247;rs548231009	31;26
cg07716408	0.186025	0.456266	7.07163	1.60953e-08	4.03971e-07	8.12501	0.363254	0.549279	0.186025	11	68623521	F	II		IGR	shore	IGR-shore	chr11:68622108-68622339	rs571129388;rs537823872	2;25
cg08707404	0.186009	0.435874	12.1754	6.17262e-15	2.46986e-12	23.0847	0.342869	0.528878	0.186009	21	22255501	R	II		IGR	opensea	IGR-opensea
cg21497977	0.185927	0.509564	8.48811	1.95585e-10	1.1682e-08	12.573	0.416601	0.602528	0.185927	6	159360984	F	II		IGR	shore	IGR-shore	chr6:159360625-159360952	rs543849482	19
cg16373817	0.185908	0.87984	2.96699	0.00508896	0.0134732	-4.34841	0.786886	0.972794	0.185908	4	169480345	R	II	PALLD	Body	opensea	Body-opensea		rs535350714;rs75808128;rs112575187	16;2;1
cg26420724	0.185758	0.566526	7.45753	4.75281e-09	1.52176e-07	9.35288	0.473647	0.659405	0.185758	6	168549880	F	II		IGR	opensea	IGR-opensea		rs548429876;rs141912573;rs6933250;rs150662650	0;1;19;31
cg15627136	0.185644	0.614421	8.04673	7.56847e-10	3.46718e-08	11.206	0.521599	0.707243	0.185644	13	112986635	F	II		IGR	shore	IGR-shore	chr13:112984966-112985733	rs570019757;rs538066923;rs114409612	18;32;35
cg18706316	0.185497	0.501995	9.98379	2.36869e-12	3.35765e-10	17.0425	0.409247	0.594744	0.185497	13	101978015	R	II	NALCN	Body	opensea	Body-opensea		rs116209468;rs184378649;rs552550806;rs189316336	36;21;12;2
cg03660162	0.185339	0.818773	4.97773	1.31112e-05	9.41733e-05	1.43103	0.726104	0.911443	0.185339	16	78913085	F	II	WWOX	Body	opensea	Body-opensea		rs190467067;rs547662222;rs16948711;rs536629472	0;10;30;51
cg08637946	0.185306	0.203031	7.71319	2.13281e-09	7.96893e-08	10.1606	0.110378	0.295684	0.185306	2	208890691	R	II	PLEKHM3	TSS1500	shore	TSS1500-shore	chr2:208890181-208890394	rs143966523	42
cg14485407	0.185273	0.704005	14.4056	2.67364e-17	2.68909e-14	28.6202	0.611369	0.796642	0.185273	2	45063342	R	II		IGR	opensea	IGR-opensea		rs113718475;rs548009711;rs142778648;rs116189936;rs546645838	51;50;34;16;2
cg10969241	0.185258	0.794797	7.63714	2.70527e-09	9.65596e-08	9.92081	0.702168	0.887425	0.185258	10	131989534	F	II		IGR	shore	IGR-shore	chr10:131988211-131989332	rs549599647;rs10764938	20;42
cg24625984	0.185215	0.82013	6.42768	1.25867e-07	2.12326e-06	6.06002	0.727522	0.912737	0.185215	10	130279707	R	II		IGR	opensea	IGR-opensea		rs540660473;rs564990437;rs150319206	45;41;1
cg07211768	0.185125	0.316611	6.84494	3.31164e-08	7.21773e-07	7.39978	0.224048	0.409174	0.185125	12	115102290	R	II		IGR	shore	IGR-shore	chr12:115102687-115103982
cg22737241	0.185083	0.411114	6.43527	1.2284e-07	2.08179e-06	6.08442	0.318573	0.503656	0.185083	10	557605	F	II	DIP2C	Body	opensea	Body-opensea		rs372330595;rs575213387	1;49
cg22200330	0.185035	0.166564	11.631	2.55409e-14	8.09939e-12	21.6413	0.0740467	0.259081	0.185035	2	230578063	R	II	DNER	Body	island	Body-island	chr2:230578062-230579981	rs566353353;rs182827235	23;19
cg23664553	0.184856	0.24739	7.91206	1.14843e-09	4.84329e-08	10.7851	0.154962	0.339817	0.184856	2	131768474	R	II	ARHGEF4	Body	opensea	Body-opensea		rs559382025;rs72998309;rs150512054	37;36;26
cg06771126	0.184839	0.417561	6.19612	2.64783e-07	3.88833e-06	5.31529	0.325141	0.50998	0.184839	4	57547699	R	II	HOPX	5'UTR	opensea	5'UTR-opensea		rs545772476	16
cg24142650	0.184743	0.361906	9.48781	9.92493e-12	1.06621e-09	15.5902	0.269535	0.454277	0.184743	2	85358723	F	II		IGR	shore	IGR-shore	chr2:85359956-85362593
cg24829292	0.184626	0.484242	9.26869	1.88775e-11	1.79938e-09	14.9389	0.391929	0.576555	0.184626	11	132951838	R	II	OPCML	Body	island	Body-island	chr11:132951692-132952260
cg00254793	0.184603	0.673899	26.6435	7.89848e-27	7.11097e-23	50.939	0.581598	0.766201	0.184603	9	112541442	F	II	PALM2	TSS1500	shore	TSS1500-shore	chr9:112542131-112542667	rs548476040;rs181750722	1;16
cg05344026	0.184318	0.214013	6.92011	2.60607e-08	5.95049e-07	7.64053	0.121854	0.306172	0.184318	3	169530920	R	II	LRRC34	TSS1500	shore	TSS1500-shore	chr3:169529875-169530435	rs367942907;rs534654185;rs181885736;rs571407644	51;44;40;5
cg00122614	0.184124	0.620394	3.19329	0.00276348	0.00807665	-3.77276	0.528332	0.712456	0.184124	7	1562658	R	II		IGR	opensea	IGR-opensea		rs555396742;rs67895171;rs543874731;rs67573033	41;29;14;12
cg01056004	0.183675	0.481057	5.31622	4.46491e-06	3.891e-05	2.49853	0.38922	0.572894	0.183675	10	98948259	F	II		IGR	shelf	IGR-shelf	chr10:98945062-98946239	rs183658584	48
cg10110267	0.183473	0.414705	13.6147	1.72227e-16	1.27913e-13	26.7247	0.322969	0.506442	0.183473	9	134675988	F	II		IGR	opensea	IGR-opensea		rs566266386;rs183659658;rs551776111;rs11243538;rs112309973	0;3;4;34;39
cg04817801	0.183454	0.368402	9.62977	6.56498e-12	7.67708e-10	16.009	0.276675	0.460129	0.183454	10	133473805	F	II		IGR	opensea	IGR-opensea		rs151153913	23
cg03806328	0.183437	0.803067	5.59063	1.854e-06	1.89816e-05	3.37245	0.711349	0.894786	0.183437	11	129129631	R	II		IGR	opensea	IGR-opensea		rs577770084;rs150454411	37;1
cg21130702	0.183428	0.733532	15.4562	2.50425e-18	3.62498e-15	31.0304	0.641817	0.825246	0.183428	19	29492597	F	II	LINC01532	TSS1500	opensea	TSS1500-opensea		rs185393392;rs189323181;rs116382217	4;9;22
cg26618058	0.18336	0.352027	6.95308	2.34635e-08	5.46463e-07	7.74604	0.260347	0.443707	0.18336	12	118022239	F	II	KSR2	Body	opensea	Body-opensea		rs373211397	1
cg01933073	0.183333	0.548334	6.6609	5.96174e-08	1.16203e-06	6.80946	0.456668	0.64	0.183333	4	186732942	F	II	SORBS2	5'UTR	opensea	5'UTR-opensea		rs566839850	49
cg14464052	0.183226	0.384059	7.29186	8.01249e-09	2.30709e-07	8.8269	0.292446	0.475672	0.183226	2	237173071	R	II	ASB18	TSS200	opensea	TSS200-opensea		rs199949640;rs142164329;rs146737753	37;36;12
cg04766834	0.183129	0.753999	30.4129	5.42254e-29	5.80166e-25	55.9886	0.662434	0.845563	0.183129	13	45912168	F	II	TPT1	Body	shelf	Body-shelf	chr13:45914617-45915656	rs12584431;rs189801979;rs577654410;rs533572856;rs553422229	0;15;26;31;40
cg23356884	0.1831	0.766154	14.6112	1.66634e-17	1.79129e-14	29.1014	0.674604	0.857704	0.1831	2	174328120	R	II		IGR	opensea	IGR-opensea		rs148068272	1
cg23596288	0.183063	0.593462	10.8591	2.04229e-13	4.50152e-11	19.5296	0.501931	0.684993	0.183063	15	88797039	F	II	NTRK3-AS1	Body	shelf	Body-shelf	chr15:88799522-88801017	rs140269293;rs74027933;rs190849807	33;39;41
cg02122327	0.183062	0.396411	2.7083	0.00995173	0.0236191	-4.97296	0.30488	0.487942	0.183062	13	50194322	F	II		IGR	opensea	IGR-opensea		rs141968586;rs548207551	21;31
cg19672751	0.18298	0.744629	8.53207	1.71129e-10	1.0499e-08	12.7081	0.65314	0.836119	0.18298	12	78153763	F	II		IGR	opensea	IGR-opensea		rs186407925;rs149480621;rs551030291	0;1;1
cg20225999	0.182839	0.761799	11.0456	1.22717e-13	2.96644e-11	20.0468	0.670379	0.853219	0.182839	2	218843435	F	I		IGR	shore	IGR-shore	chr2:218843460-218843742
cg27535148	0.18279	0.339601	7.66271	2.49726e-09	9.06728e-08	10.0015	0.248206	0.430997	0.18279	6	70768321	R	II	COL19A1	Body	opensea	Body-opensea		rs576424515;rs545179546	38;21
cg16620673	0.182337	0.678875	12.7693	1.36716e-15	7.04321e-13	24.6174	0.587706	0.770043	0.182337	13	19979258	R	II		IGR	opensea	IGR-opensea		rs563110126;rs533334687;rs377582376;rs533430018	40;34;29;2
cg02155558	0.18221	0.305875	3.86224	0.000407669	0.00163009	-1.93731	0.21477	0.39698	0.18221	15	43621948	F	II	ADAL	TSS1500	island	TSS1500-island	chr15:43621830-43622953	rs200675491	21
cg14460548	0.182197	0.891297	5.09739	8.96896e-06	6.89514e-05	1.80681	0.800198	0.982395	0.182197	5	35471369	R	II		IGR	opensea	IGR-opensea		rs548133548;rs16902130;rs186238718	44;9;1
cg00432318	0.182163	0.78639	7.57245	3.31287e-09	1.13701e-07	9.71657	0.695309	0.877472	0.182163	6	97164131	F	II		IGR	opensea	IGR-opensea		rs530295927;rs181467916;rs9400248	0;35;41
cg02148426	0.182135	0.279811	9.10497	3.06382e-11	2.66256e-09	14.4485	0.188744	0.370879	0.182135	7	32801268	R	II		IGR	shore	IGR-shore	chr7:32801484-32801972	rs112848048	41
cg02101451	0.182128	0.903448	5.56744	1.99724e-06	2.01565e-05	3.29836	0.812384	0.994511	0.182128	1	30562126	R	II		IGR	opensea	IGR-opensea		rs113198071;rs573502051;rs545671331;rs142457786	46;29;2;1
cg02390954	0.182081	0.585607	11.9548	1.09252e-14	3.97592e-12	22.5043	0.494567	0.676648	0.182081	5	15620858	R	II	FBXL7	Body	opensea	Body-opensea
cg01781617	0.181939	0.348282	6.4869	1.0409e-07	1.82216e-06	6.25043	0.257312	0.439251	0.181939	17	60216199	R	I		IGR	island	IGR-island	chr17:60214775-60216785	rs569921378;rs535759234;rs548990684	46;32;19
cg10486069	0.18192	0.669251	5.17056	7.10603e-06	5.6936e-05	2.0375	0.578291	0.760211	0.18192	11	133658113	R	I		IGR	opensea	IGR-opensea		rs78998827;rs147740129	22;12
cg01777861	0.181852	0.431965	6.62376	6.71405e-08	1.27876e-06	6.69021	0.341039	0.522891	0.181852	4	56023843	R	I		IGR	island	IGR-island	chr4:56023750-56024066	rs140153787;rs143776139	39;18
cg01729887	0.181829	0.244591	7.98608	9.12993e-10	4.02827e-08	11.0166	0.153676	0.335505	0.181829	3	158978383	F	II	IQCJ	Body	opensea	Body-opensea		rs138310771;rs143791797;rs144610564	24;35;41
cg12183225	0.181809	0.366055	5.45866	2.83059e-06	2.68122e-05	2.95141	0.275151	0.45696	0.181809	3	162789837	F	II		IGR	opensea	IGR-opensea		rs187648247;rs7430689;rs190328680	1;41;42
cg20110494	0.181532	0.590777	10.3114	9.35431e-13	1.56345e-10	17.985	0.500011	0.681543	0.181532	5	38338853	R	II	EGFLAM	Body	opensea	Body-opensea		rs184744980;rs142461042;rs201545200;rs201090821;rs77586117;rs141979824;rs145835462	48;35;34;29;12;3;1
cg18634852	0.181383	0.45797	7.89442	1.21305e-09	5.06044e-08	10.7298	0.367278	0.548662	0.181383	4	12799379	F	II		IGR	opensea	IGR-opensea		rs553446595;rs573273352;rs28575365	0;13;44
cg19382688	0.18133	0.331641	10.9179	1.73823e-13	3.94475e-11	19.6932	0.240976	0.422306	0.18133	7	112727944	R	II	GPR85	TSS1500	opensea	TSS1500-opensea		rs181014431	51
cg15166039	0.181315	0.608317	7.16492	1.19725e-08	3.18244e-07	8.4227	0.517659	0.698974	0.181315	6	160023626	F	I		IGR	opensea	IGR-opensea		rs541175117;rs558085933	36;49
cg21866259	0.181284	0.157949	5.38851	3.54342e-06	3.22238e-05	2.72814	0.0673068	0.24859	0.181284	2	198650965	R	I	BOLL	5'UTR	island	5'UTR-island	chr2:198649751-198651599	rs548849993	37
cg08065408	0.181261	0.468925	5.60629	1.76312e-06	1.82097e-05	3.4225	0.378294	0.559555	0.181261	6	29520774	R	II		IGR	shore	IGR-shore	chr6:29521110-29521833	rs147622766;rs564100007;rs142258899	41;6;3
cg06211550	0.181251	0.466939	3.53146	0.00106974	0.00364847	-2.86757	0.376314	0.557565	0.181251	16	3230726	F	I		IGR	shelf	IGR-shelf	chr16:3232835-3234048	rs568523790;rs531013946	5;8
cg10762126	0.181182	0.860683	5.22805	5.91646e-06	4.90074e-05	2.21917	0.770092	0.951274	0.181182	8	20127845	F	II		IGR	opensea	IGR-opensea		rs117443699;rs150552693	0;1
cg25691825	0.181177	0.526324	6.0517	4.21254e-07	5.67061e-06	4.85091	0.435736	0.616913	0.181177	18	74499511	F	I		IGR	island	IGR-island	chr18:74499316-74499641	rs112152342;rs577243297;rs546268340;rs371450687;rs573236800;rs542545988	1;10;29;41;50;51
cg25317338	0.181129	0.571215	16.1523	5.55439e-19	1.00997e-15	32.5634	0.48065	0.66178	0.181129	2	133669525	R	II	MIR7853	Body	opensea	Body-opensea		rs552870350	30
cg00021855	0.181046	0.679383	10.1253	1.58318e-12	2.40769e-10	17.4512	0.58886	0.769907	0.181046	8	144690956	F	II	PYCRL	Body	shore	Body-shore	chr8:144691400-144692269	rs80035629	22
cg16688533	0.181027	0.589902	4.13259	0.000181232	0.000829206	-1.14941	0.499388	0.680415	0.181027	8	23713016	R	II	STC1	TSS1500	opensea	TSS1500-opensea		rs3834378	1
cg15461542	0.180938	0.638276	9.74525	4.69955e-12	5.8378e-10	16.3479	0.547807	0.728745	0.180938	1	20712767	R	II	LINC01141	Body	opensea	Body-opensea		rs549628179	2
cg02097479	0.180806	0.521575	8.09151	6.59127e-10	3.10487e-08	11.3455	0.431172	0.611978	0.180806	17	34891843	R	II	PIGW	5'UTR	shore	5'UTR-shore	chr17:34890466-34891480	rs535302185	29
cg17152205	0.180774	0.460525	2.99479	0.00472666	0.0126644	-4.27911	0.370138	0.550912	0.180774	2	180990647	F	II		IGR	opensea	IGR-opensea		rs527593412;rs114305735;rs183999622	1;10;24
cg18720013	0.180727	0.408802	6.60048	7.23359e-08	1.35878e-06	6.61542	0.318438	0.499165	0.180727	15	87908323	R	II		IGR	opensea	IGR-opensea		rs181371236;rs139077685;rs552593613	43;30;2
cg03486986	0.180723	0.376544	7.14304	1.28324e-08	3.36582e-07	8.35291	0.286183	0.466906	0.180723	13	112986285	R	I		IGR	shore	IGR-shore	chr13:112984966-112985733	rs574361980	13
cg13865463	0.18072	0.509391	7.32153	7.29575e-09	2.13986e-07	8.92125	0.419031	0.599751	0.18072	19	9013092	F	II	MUC16	Body	opensea	Body-opensea		rs144680263	27
cg22220502	0.180717	0.71811	13.1154	5.79519e-16	3.41169e-13	25.4903	0.627752	0.808469	0.180717	12	80080828	R	II	PAWR	Body	shelf	Body-shelf	chr12:80083531-80085154	rs562110698;rs531132285	37;9
cg09092986	0.180672	0.906548	10.1116	1.64588e-12	2.48377e-10	17.4118	0.816212	0.996884	0.180672	2	202829997	F	II		IGR	opensea	IGR-opensea		rs75779658;rs16838517	0;20
cg14540913	0.180672	0.577816	12.3857	3.60182e-15	1.57338e-12	23.6323	0.48748	0.668152	0.180672	9	132458514	R	II	PRRX2	Body	shore	Body-shore	chr9:132459587-132460017
cg07970752	0.180667	0.775136	9.55723	8.10624e-12	9.05487e-10	15.7953	0.684803	0.86547	0.180667	16	817463	R	I	MSLN	Body	opensea	Body-opensea		rs538679960;rs138216025;rs201169888;rs572046253;rs372418783;rs143402842;rs562393857;rs150095532	38;32;26;12;11;8;7;2
cg19261727	0.180634	0.238898	8.46042	2.12778e-10	1.25134e-08	12.4879	0.148581	0.329215	0.180634	10	105438068	F	II	SH3PXD2A	Body	opensea	Body-opensea		rs142466220;rs12357919	16;44
cg26549425	0.180561	0.863286	5.19052	6.66842e-06	5.40225e-05	2.10052	0.773005	0.953567	0.180561	6	42927283	F	II	GNMT	TSS1500	shore	TSS1500-shore	chr6:42928218-42928810	rs146768609	1
cg00599530	0.18042	0.682559	5.97034	5.47237e-07	7.01413e-06	4.58946	0.592349	0.772769	0.18042	6	170589809	F	II		IGR	island	IGR-island	chr6:170589411-170590085	rs538639052;rs9348263	41;48
cg24078577	0.180228	0.459496	4.05572	0.000228626	0.00100637	-1.3757	0.369382	0.54961	0.180228	11	62160859	R	II	ASRGL1	3'UTR	opensea	3'UTR-opensea		rs570674836;rs539683682	50;42
cg19108737	0.180146	0.595208	10.389	7.52332e-13	1.30806e-10	18.206	0.505135	0.685281	0.180146	10	102888735	F	II	TLX1NB	Body	shelf	Body-shelf	chr10:102891010-102891794	rs551760017;rs148963986;rs531517716	0;1;10
cg02022375	0.180093	0.826161	4.36473	8.91639e-05	0.000459399	-0.456245	0.736114	0.916207	0.180093	17	39197721	R	II	KRTAP1-1	TSS200	opensea	TSS200-opensea		rs192723559	36
cg10504610	0.180054	0.793533	23.9518	4.14774e-25	3.15674e-21	46.9166	0.703506	0.88356	0.180054	2	59882837	R	II		IGR	opensea	IGR-opensea		rs112873830	18
cg08087560	0.180046	0.263773	9.72984	4.91346e-12	6.05563e-10	16.3028	0.17375	0.353796	0.180046	1	179853047	F	II	TOR1AIP1	Body	shore	Body-shore	chr1:179851482-179852371	rs569307387;rs538287736;rs76819986;rs480498;rs541314887	0;19;42;49;50
cg10118789	0.179925	0.52241	6.10466	3.55294e-07	4.9357e-06	5.02116	0.432447	0.612372	0.179925	14	94900629	R	II		IGR	opensea	IGR-opensea		rs529303813	18
cg16714791	0.179696	0.547759	7.67916	2.37205e-09	8.69184e-08	10.0533	0.457911	0.637607	0.179696	5	7870206	F	II	MTRR	5'UTR	shore	5'UTR-shore	chr5:7868863-7869840	rs186623207;rs548133475;rs567989799	26;41;49
cg04374813	0.179679	0.350137	11.2464	7.12733e-14	1.89338e-11	20.5987	0.260297	0.439977	0.179679	8	30012889	F	II	DCTN6	TSS1500	shore	TSS1500-shore	chr8:30013700-30014360	rs556441136	13
cg22335801	0.179588	0.117925	13.1795	4.95071e-16	2.99576e-13	25.6505	0.0281317	0.207719	0.179588	1	1149091	R	II	TNFRSF4	Body	island	Body-island	chr1:1149055-1149524	rs143522804;rs201012235;rs541791598	13;5;4
cg24434056	0.179521	0.62251	11.8827	1.31835e-14	4.64786e-12	22.3133	0.53275	0.71227	0.179521	13	112550360	F	II		IGR	shelf	IGR-shelf	chr13:112547458-112548130	rs531363807;rs149762515	1;38
cg18346412	0.179508	0.429532	4.67687	3.38207e-05	0.0002062	0.49587	0.339778	0.519287	0.179508	1	111929363	F	II	LOC441897	Body	opensea	Body-opensea		rs569017968;rs538148713	1;25
cg15089111	0.179398	0.578867	6.87366	3.02181e-08	6.70743e-07	7.4918	0.489168	0.668566	0.179398	14	34270113	F	II	NPAS3	Body	island	Body-island	chr14:34268946-34270438
cg07681579	0.179272	0.22997	7.84614	1.40937e-09	5.7074e-08	10.5784	0.140334	0.319606	0.179272	12	54954396	R	II	PDE1B	TSS1500	opensea	TSS1500-opensea		rs567419718;rs145176906;rs1874308	50;44;42
cg10212854	0.178967	0.535806	7.39893	5.71558e-09	1.7637e-07	9.16707	0.446322	0.625289	0.178967	15	96714775	F	II	NR2F2-AS1	Body	opensea	Body-opensea		rs56332871	41
cg11321178	0.17895	0.45866	9.33056	1.5734e-11	1.5475e-09	15.1234	0.369185	0.548135	0.17895	13	53943565	F	II		IGR	opensea	IGR-opensea		rs2120433	28
cg02341645	0.178871	0.642512	4.51667	5.5736e-05	0.000311658	0.00459501	0.553076	0.731948	0.178871	17	71756141	F	II	C17orf54	Body	opensea	Body-opensea		rs71373490;rs116775584	15;17
cg06926377	0.178832	0.831329	4.28801	0.000112855	0.000558872	-0.686869	0.741913	0.920745	0.178832	15	40443853	F	II		IGR	opensea	IGR-opensea		rs555288808;rs558937;rs534773322;rs4924426;rs4924427	1;13;21;29;30
cg12648201	0.178784	0.719358	5.59035	1.85569e-06	1.89952e-05	3.37155	0.629966	0.80875	0.178784	2	27665141	R	I	KRTCAP3	TSS200	island	TSS200-island	chr2:27664939-27665151	rs556270039	38
cg22857963	0.178701	0.380254	5.38657	3.56545e-06	3.23851e-05	2.72198	0.290904	0.469605	0.178701	8	144358043	F	I	GLI4	Body	island	Body-island	chr8:144357997-144359075	rs552654562;rs570890720	21;42
cg05215729	0.178688	0.238355	9.52944	8.78974e-12	9.66905e-10	15.7133	0.149012	0.327699	0.178688	7	99155595	R	II	ZNF655	TSS1500	shore	TSS1500-shore	chr7:99155871-99156969
cg14236062	0.178679	0.188035	9.87852	3.20203e-12	4.27405e-10	16.7369	0.0986954	0.277374	0.178679	18	60119693	F	II		IGR	opensea	IGR-opensea		rs75879025;rs60426222	0;32
cg24019599	0.178629	0.156112	7.73001	2.02375e-09	7.63344e-08	10.2135	0.0667971	0.245426	0.178629	5	180643713	R	II		IGR	shore	IGR-shore	chr5:180644239-180644683
cg26262573	0.178623	0.588859	5.85971	7.81056e-07	9.36767e-06	4.23423	0.499548	0.678171	0.178623	7	56516129	F	II	LOC650226	TSS200	shore	TSS200-shore	chr7:56515585-56515864
cg25250132	0.178424	0.324355	22.0186	9.14539e-24	5.87088e-20	43.7721	0.235143	0.413567	0.178424	10	43704423	F	II	RASGEF1A	5'UTR	opensea	5'UTR-opensea		rs530024918;rs148132655;rs78637676;rs534173374	0;1;13;43
cg25705167	0.178256	0.461655	4.79496	2.33469e-05	0.000151574	0.861133	0.372527	0.550783	0.178256	8	106290539	F	II		IGR	opensea	IGR-opensea		rs558524414;rs117426181;rs12155641	1;28;39
cg09847153	0.178197	0.545626	4.45895	6.66584e-05	0.000361236	-0.171075	0.456528	0.634725	0.178197	1	38461540	F	II		IGR	shore	IGR-shore	chr1:38461584-38461988	rs530512417	9
cg00156147	0.178134	0.28076	7.83362	1.46537e-09	5.88988e-08	10.5391	0.191693	0.369826	0.178134	5	166721949	R	II	TENM2	Body	opensea	Body-opensea
cg00154902	0.178112	0.682719	3.58625	0.000913861	0.00319825	-2.71633	0.593663	0.771775	0.178112	8	1245703	R	I		IGR	island	IGR-island	chr8:1245671-1246464	rs182286410;rs574308797;rs542235544;rs562525145;rs576017562;rs200521182;rs544710623;rs60804675;rs58005542	33;22;21;12;9;6;4;2;1
cg20923184	0.178106	0.111206	15.0194	6.607e-18	8.468e-15	30.0429	0.0221523	0.200259	0.178106	2	177418610	R	I		IGR	opensea	IGR-opensea		rs150622772;rs4894125	35;10
cg07856975	0.177849	0.585721	6.37601	1.4857e-07	2.43022e-06	5.89386	0.496797	0.674645	0.177849	6	36356162	F	II	ETV7	TSS1500	shore	TSS1500-shore	chr6:36355277-36356016	rs77278454;rs2234063;rs551430049	6;25;26
cg05353869	0.177698	0.444249	4.91316	1.60826e-05	0.000111449	1.22911	0.3554	0.533098	0.177698	11	75139544	R	I	KLHL35	Body	island	Body-island	chr11:75139454-75139817	rs552016419;rs201156914;rs565424293	43;35;12
cg18866122	0.177694	0.682717	9.63965	6.37955e-12	7.49825e-10	16.0381	0.59387	0.771564	0.177694	12	130607398	F	II		IGR	opensea	IGR-opensea		rs559286174;rs58301136	18;22
cg24354450	0.17767	0.313158	8.21002	4.57642e-10	2.3169e-08	11.714	0.224323	0.401992	0.17767	3	191723992	R	II		IGR	opensea	IGR-opensea		rs182391469;rs145206687	17;1
cg09471412	0.177556	0.714573	16.9188	1.1177e-19	2.508e-16	34.1955	0.625795	0.803351	0.177556	17	34824615	R	II		IGR	shelf	IGR-shelf	chr17:34819844-34820754	rs9906158	13
cg07718431	0.177532	0.713479	4.91782	1.58475e-05	0.00011009	1.24366	0.624713	0.802245	0.177532	3	187754372	R	II		IGR	opensea	IGR-opensea
cg11722971	0.17749	0.588848	9.33638	1.54668e-11	1.5263e-09	15.1408	0.500103	0.677593	0.17749	2	1286544	F	I	SNTG2	Body	island	Body-island	chr2:1286393-1286642	rs546097925	31
cg03849834	0.177439	0.891761	3.61139	0.000849868	0.00301021	-2.64652	0.803042	0.980481	0.177439	6	41195891	F	II	TREML4	TSS200	opensea	TSS200-opensea		rs183480976;rs1872241;rs2170888	0;12;18
cg04865976	0.177355	0.299965	10.2789	1.02528e-12	1.68977e-10	17.8919	0.211287	0.388642	0.177355	1	40609565	F	II		IGR	opensea	IGR-opensea		rs564469018;rs147626967	23;41
cg21977667	0.177305	0.658451	9.8558	3.41791e-12	4.50178e-10	16.6707	0.569798	0.747103	0.177305	5	125206033	R	II		IGR	opensea	IGR-opensea
cg07469205	0.177162	0.620146	13.2522	4.14371e-16	2.57931e-13	25.8315	0.531565	0.708727	0.177162	2	134051617	F	II	MIR7853	Body	opensea	Body-opensea		rs181912855	1
cg27437338	0.177104	0.331069	7.9089	1.15974e-09	4.88014e-08	10.7752	0.242516	0.419621	0.177104	10	109654552	R	II	LINC01435	Body	opensea	Body-opensea		rs552899496;rs374638311	21;1
cg11287055	0.177104	0.224922	3.2845	0.00214817	0.00654325	-3.53366	0.13637	0.313474	0.177104	21	38630234	F	I	DSCR3	Body	island	Body-island	chr21:38630052-38630507	rs551086577;rs529779452;rs571029235;rs527255521	1;13;36;43
cg24644672	0.177032	0.70541	6.9403	2.44371e-08	5.65073e-07	7.70518	0.616893	0.793926	0.177032	7	134232734	F	I	AKR1B15	TSS1500	opensea	TSS1500-opensea		rs569286720;rs537922460	11;50
cg15748667	0.177029	0.797969	12.4762	2.86139e-15	1.29994e-12	23.8663	0.709455	0.886483	0.177029	3	120216568	F	II		IGR	opensea	IGR-opensea
cg06850217	0.176957	0.565375	8.29193	3.55952e-10	1.89172e-08	11.9679	0.476897	0.653854	0.176957	12	89413666	F	II	LOC728084	TSS200	opensea	TSS200-opensea		rs575909557;rs182242793;rs114987961	8;40;44
cg05783384	0.176928	0.779663	9.70143	5.33412e-12	6.47569e-10	16.2195	0.691199	0.868127	0.176928	2	218843735	R	I		IGR	island	IGR-island	chr2:218843460-218843742
cg11935738	0.176884	0.439702	5.07161	9.73473e-06	7.37381e-05	1.72567	0.35126	0.528144	0.176884	6	29520752	F	II		IGR	shore	IGR-shore	chr6:29521110-29521833	rs564100007;rs142258899;rs557884462;rs446145;rs562085911	18;21;35;35;36
cg01114163	0.176846	0.840015	4.85453	1.93525e-05	0.000129848	1.04631	0.751592	0.928438	0.176846	5	1856713	R	II		IGR	shore	IGR-shore	chr5:1856773-1858444	rs73026151;rs113678381;rs564282471	33;9;1
cg08376325	0.176749	0.448024	6.05971	4.10545e-07	5.55375e-06	4.87665	0.35965	0.536399	0.176749	12	22143084	R	II		IGR	opensea	IGR-opensea		rs575225522	1
cg24656834	0.176726	0.305815	5.99161	5.11056e-07	6.63425e-06	4.6578	0.217452	0.394178	0.176726	19	16045728	F	II	CYP4F11	TSS200	opensea	TSS200-opensea		rs12985091;rs144468169;rs115355503	21;41;44
cg01121071	0.176679	0.578254	11.7336	1.94874e-14	6.45999e-12	21.9162	0.489915	0.666594	0.176679	8	144690705	R	II	PYCRL	Body	shore	Body-shore	chr8:144691400-144692269	rs189930517	35
cg16387046	0.176656	0.275447	6.82827	3.49249e-08	7.53228e-07	7.34637	0.187119	0.363776	0.176656	12	55248207	F	II	MUCL1	TSS200	opensea	TSS200-opensea		rs574091953;rs569866997	1;16
cg03045400	0.176636	0.545323	6.7582	4.36802e-08	9.04152e-07	7.12171	0.457005	0.633641	0.176636	16	1763201	R	II	MAPK8IP3	Body	opensea	Body-opensea		rs562175135;rs369181749;rs181319760;rs148398924;rs533638978	44;10;9;6;1
cg27072277	0.176627	0.634279	9.04704	3.63936e-11	3.04445e-09	14.2742	0.545966	0.722593	0.176627	6	76141290	F	II	FILIP1	Body	opensea	Body-opensea
cg17706093	0.176499	0.316284	9.01822	3.96529e-11	3.26311e-09	14.1874	0.228035	0.404533	0.176499	8	43303337	R	II		IGR	opensea	IGR-opensea		rs568725270	1
cg04095097	0.17647	0.458963	5.20708	6.32552e-06	5.17442e-05	2.15286	0.370728	0.547198	0.17647	10	15515112	F	II		IGR	opensea	IGR-opensea		rs567758276;rs12263141	25;41
cg13831575	0.176353	0.271591	6.3741	1.49485e-07	2.44205e-06	5.88771	0.183415	0.359767	0.176353	15	48834416	R	II	FBN1	Body	opensea	Body-opensea		rs184396593;rs145256795	2;1
cg15833940	0.176031	0.745596	5.51537	2.36023e-06	2.30992e-05	3.13217	0.65758	0.833611	0.176031	8	1526540	F	I	DLGAP2	Body	opensea	Body-opensea		rs12546094	17
cg03065785	0.17603	0.636233	8.61503	1.33073e-10	8.56499e-09	12.9624	0.548218	0.724248	0.17603	7	93003791	F	II		IGR	opensea	IGR-opensea		rs573547701	28
cg03350138	0.175944	0.489424	5.22202	6.03135e-06	4.97775e-05	2.20009	0.401452	0.577396	0.175944	6	28446794	F	II		IGR	opensea	IGR-opensea		rs186457462	33
cg23082281	0.175816	0.547893	8.43789	2.2789e-10	1.32148e-08	12.4185	0.459985	0.635801	0.175816	1	213032677	F	II	LQK1	TSS1500	shore	TSS1500-shore	chr1:213031359-213032119	rs530690537	35
cg01782711	0.175685	0.453183	8.82245	7.12109e-11	5.20606e-09	13.5949	0.36534	0.541025	0.175685	12	99332500	R	II	ANKS1B	Body	opensea	Body-opensea		rs150817288;rs567875466	28;27
cg16292376	0.175659	0.517531	6.85699	3.18672e-08	6.99754e-07	7.43841	0.429702	0.60536	0.175659	6	30317519	F	II		IGR	opensea	IGR-opensea		rs148358017	25
cg17597901	0.175534	0.629003	9.13146	2.83228e-11	2.499e-09	14.5281	0.541236	0.716769	0.175534	7	39874082	R	II		IGR	shore	IGR-shore	chr7:39872841-39873151
cg17146918	0.175456	0.532513	8.40768	2.49878e-10	1.42459e-08	12.3254	0.444785	0.620241	0.175456	11	78981059	F	II	ODZ4	5'UTR	opensea	5'UTR-opensea		rs556216938;rs575976352	1;22
cg24729364	0.175409	0.522149	8.48073	2.00023e-10	1.18999e-08	12.5504	0.434444	0.609854	0.175409	16	87194677	F	II		IGR	opensea	IGR-opensea		rs569253597;rs145822978	0;5
cg06484167	0.175315	0.454186	6.29096	1.95229e-07	3.03577e-06	5.62031	0.366528	0.541844	0.175315	6	27832180	R	II	HIST1H2AL	TSS1500	shore	TSS1500-shore	chr6:27833120-27833406
cg23708607	0.175297	0.354601	6.84269	3.33549e-08	7.25921e-07	7.39257	0.266953	0.44225	0.175297	20	13620020	F	II	TASP1	TSS1500	shore	TSS1500-shore	chr20:13619285-13619770	rs560632036	11
cg22322277	0.175285	0.590342	8.51906	1.78025e-10	1.08392e-08	12.6681	0.5027	0.677985	0.175285	6	75459158	R	II		IGR	opensea	IGR-opensea		rs145804394	7
cg14417784	0.175247	0.388151	4.77642	2.47493e-05	0.000159166	0.8036	0.300527	0.475774	0.175247	2	131009681	F	I		IGR	island	IGR-island	chr2:131009569-131010185	rs188675166	0
cg04112366	0.175219	0.631508	6.05022	4.23272e-07	5.69238e-06	4.84614	0.543899	0.719118	0.175219	9	100608962	F	II		IGR	shore	IGR-shore	chr9:100610696-100611517	rs13288000	18
cg11072794	0.175147	0.663317	5.15233	7.53078e-06	5.96869e-05	1.97996	0.575743	0.75089	0.175147	19	388349	F	II		IGR	island	IGR-island	chr19:387964-388350	rs529560773;rs547648832;rs144524516;rs148483422;rs147639957	0;4;9;10;27
cg00056497	0.175142	0.618087	7.36774	6.30598e-09	1.90699e-07	9.06806	0.530516	0.705658	0.175142	10	134785521	R	II		IGR	opensea	IGR-opensea		rs544919126;rs561571913;rs530194496	39;32;17
cg24103044	0.175106	0.515966	4.48308	6.18576e-05	0.000339607	-0.0977233	0.428413	0.603519	0.175106	6	30039801	F	II	RNF39	Body	shore	Body-shore	chr6:30038881-30039477	rs9261297;rs367605228	44;47
cg05731801	0.175048	0.30668	4.72902	2.87215e-05	0.00018017	0.656861	0.219156	0.394203	0.175048	16	10647200	R	II	EMP2	5'UTR	opensea	5'UTR-opensea		rs577951067;rs563252889;rs528952690;rs548702820;rs189118426;rs528434660;rs577999768	48;40;31;22;8;5;3
cg16300531	0.174978	0.338623	5.49762	2.49844e-06	2.42269e-05	3.07555	0.251134	0.426112	0.174978	12	118405988	R	II	KSR2	5'UTR	shore	5'UTR-shore	chr12:118406590-118407364
cg24608381	0.174815	0.465127	4.56264	4.83118e-05	0.000276777	0.145045	0.37772	0.552535	0.174815	2	139538746	F	II	NXPH2	TSS1500	shore	TSS1500-shore	chr2:139537692-139538650
cg20101433	0.174595	0.676674	10.0645	1.88174e-12	2.77226e-10	17.2759	0.589377	0.763972	0.174595	6	30130922	R	II	TRIM15	TSS200	opensea	TSS200-opensea		rs572977368	12
cg10220788	0.1745	0.668629	14.3983	2.71915e-17	2.72474e-14	28.603	0.581379	0.75588	0.1745	7	31049314	R	II		IGR	opensea	IGR-opensea		rs531562795	40
cg14759565	0.174484	0.883609	5.88294	7.24849e-07	8.81063e-06	4.30877	0.796366	0.970851	0.174484	11	65360123	R	II		IGR	island	IGR-island	chr11:65359292-65360328	rs556666995;rs576497168	18;8
cg22970003	0.174413	0.299359	4.88046	1.78325e-05	0.000121366	1.12708	0.212153	0.386566	0.174413	7	157406032	R	II	PTPRN2	Body	island	Body-island	chr7:157405009-157406608	rs547843425	17
cg13568171	0.174406	0.437835	6.40376	1.3591e-07	2.25978e-06	5.98309	0.350632	0.525038	0.174406	1	29556821	F	II	MECR	Body	shore	Body-shore	chr1:29557220-29557627
cg18688293	0.17434	0.26272	6.69869	5.283e-08	1.05369e-06	6.93077	0.17555	0.34989	0.17434	6	142409417	F	II	NMBR	1stExon	shore	1stExon-shore	chr6:142409473-142410112	rs143952823;rs371812387	0;29
cg10821610	0.173978	0.641144	7.17094	1.17462e-08	3.1326e-07	8.44189	0.554155	0.728133	0.173978	1	19052235	F	I	PAX7	Body	opensea	Body-opensea		rs539590050;rs576221850;rs543230297;rs555214703	15;20;32;49
cg24789231	0.173964	0.518344	5.14526	7.7021e-06	6.08307e-05	1.95767	0.431362	0.605326	0.173964	2	154720727	R	II		IGR	opensea	IGR-opensea		rs118052700;rs72860763	36;26
cg08085267	0.173887	0.129718	3.48592	0.00121842	0.00406785	-2.99234	0.0427744	0.216661	0.173887	17	45401833	R	II	C17orf57	5'UTR	shore	5'UTR-shore	chr17:45400874-45401440	rs59392615;rs573102082;rs192884926	43;34;22
cg12960352	0.173867	0.280111	8.22829	4.3267e-10	2.21294e-08	11.7707	0.193177	0.367044	0.173867	8	62200337	F	II	CLVS1	TSS200	opensea	TSS200-opensea		rs77149427	13
cg23634401	0.173575	0.400986	6.88818	2.88508e-08	6.46183e-07	7.53832	0.314198	0.487773	0.173575	15	58521438	F	II		IGR	opensea	IGR-opensea
cg08250548	0.173492	0.66415	14.6187	1.63794e-17	1.76525e-14	29.1188	0.577404	0.750896	0.173492	7	134221667	F	II	AKR1B10	Body	opensea	Body-opensea		rs397824200;rs141397921;rs544691579;rs706159	0;15;19;27
cg15679892	0.173471	0.73081	5.84792	8.11217e-07	9.66067e-06	4.19641	0.644074	0.817546	0.173471	7	1267057	F	II		IGR	shore	IGR-shore	chr7:1265111-1265379	rs573736757;rs554916930;rs574733267;rs377552241	9;27;28;42
cg25246084	0.173462	0.299921	10.1562	1.45035e-12	2.24515e-10	17.5401	0.21319	0.386652	0.173462	19	4971487	F	II	KDM4B	5'UTR	shelf	5'UTR-shelf	chr19:4968557-4969417	rs528841749;rs548560273	0;35
cg14667685	0.173349	0.591883	7.99046	9.00681e-10	3.9861e-08	11.0303	0.505208	0.678557	0.173349	1	39249604	F	I		IGR	opensea	IGR-opensea
cg18023504	0.173324	0.546303	10.5068	5.41179e-13	9.98803e-11	18.5403	0.45964	0.632965	0.173324	7	115137115	F	II		IGR	opensea	IGR-opensea		rs546117067;rs139034267;rs78567775	1;36;46
cg04979509	0.173242	0.467666	5.54363	2.15576e-06	2.14444e-05	3.22234	0.381045	0.554287	0.173242	1	181809314	R	II		IGR	opensea	IGR-opensea		rs78806376;rs531926255	31;1
cg18993334	0.173241	0.138274	11.3925	4.81525e-14	1.37252e-11	20.997	0.0516531	0.224894	0.173241	1	156307348	F	II	CCT3	Body	shore	Body-shore	chr1:156308173-156308442	rs142175925	39
cg03775991	0.173097	0.658414	6.08238	3.8168e-07	5.23565e-06	4.94953	0.571865	0.744962	0.173097	6	170589530	R	II		IGR	island	IGR-island	chr6:170589411-170590085
cg12633154	0.173024	0.536165	3.51688	0.00111533	0.00377814	-2.90759	0.449653	0.622677	0.173024	6	30039435	R	I	RNF39	Body	island	Body-island	chr6:30038881-30039477	rs2301752;rs555716425	19;18
cg07068406	0.172905	0.44921	3.18732	0.00280913	0.00818678	-3.78828	0.362757	0.535662	0.172905	3	134647778	F	II	EPHB1	Body	opensea	Body-opensea		rs147259100;rs556473341	3;20
cg12358323	0.172817	0.71078	22.9633	1.96116e-24	1.39212e-20	45.3376	0.624371	0.797188	0.172817	3	117822877	R	II		IGR	opensea	IGR-opensea		rs538918911;rs551158825	24;1
cg17223846	0.172776	0.694235	7.44745	4.90587e-09	1.56296e-07	9.32094	0.607847	0.780624	0.172776	19	3480363	R	II	C19orf77	Body	shore	Body-shore	chr19:3481782-3482048	rs2074961	7
cg04048392	0.172775	0.290072	5.66975	1.43813e-06	1.54391e-05	3.62546	0.203684	0.376459	0.172775	9	129443848	F	II	LMX1B	Body	shore	Body-shore	chr9:129445270-129445548	rs35980483;rs572653246;rs541794727;rs114601603;rs116568277;rs574423197	5;6;10;45;47;48
cg13699771	0.172654	0.586677	13.2946	3.73684e-16	2.37818e-13	25.9367	0.50035	0.673004	0.172654	19	30078458	F	II		IGR	opensea	IGR-opensea		rs186497235	51
cg07189381	0.172624	0.307258	6.96279	2.27494e-08	5.32788e-07	7.77711	0.220946	0.39357	0.172624	19	55660514	F	II	TNNT1	5'UTR	opensea	5'UTR-opensea		rs539247551;rs549910857;rs9636153;rs535492396	0;1;23;28
cg25770474	0.172374	0.771956	5.48478	2.6034e-06	2.50621e-05	3.03462	0.685769	0.858143	0.172374	4	141783642	F	II		IGR	opensea	IGR-opensea		rs17006522	21
cg23937382	0.17235	0.407107	4.85791	1.91474e-05	0.000128704	1.05683	0.320932	0.493282	0.17235	19	58549531	R	II	ZSCAN1	Body	island	Body-island	chr19:58549305-58549712	rs147014137;rs528603019	22;18
cg06493301	0.17235	0.544354	9.19126	2.37259e-11	2.1649e-09	14.7074	0.458179	0.630529	0.17235	1	30478976	F	II		IGR	opensea	IGR-opensea		rs555415847;rs147149065;rs452132	17;19;20
cg25879142	0.172271	0.366326	7.36198	6.42165e-09	1.93365e-07	9.04975	0.280191	0.452462	0.172271	7	4671391	F	II		IGR	opensea	IGR-opensea
cg19942021	0.172221	0.433265	6.86661	3.09045e-08	6.82879e-07	7.46923	0.347155	0.519376	0.172221	4	72726563	R	II		IGR	opensea	IGR-opensea		rs142729912;rs112236116	42;32
cg12744031	0.172175	0.383005	3.36083	0.00173573	0.00547052	-3.33061	0.296917	0.469093	0.172175	7	158751184	F	I		IGR	island	IGR-island	chr7:158750984-158751210	rs201339125	15
cg24191225	0.172129	0.203924	3.05415	0.0040326	0.0110868	-4.12977	0.11786	0.289989	0.172129	12	9885824	R	II	CLECL1	1stExon	opensea	1stExon-opensea		rs61913428	13
cg06951626	0.172121	0.548361	9.15151	2.66882e-11	2.38153e-09	14.5883	0.462301	0.634422	0.172121	12	22095330	R	I		IGR	island	IGR-island	chr12:22093954-22095357
cg12889541	0.171983	0.787316	10.0515	1.95279e-12	2.85246e-10	17.2384	0.701325	0.873308	0.171983	21	35296672	F	II		IGR	opensea	IGR-opensea		rs143606804	26
cg15179011	0.17193	0.439889	6.14362	3.13471e-07	4.45891e-06	5.14642	0.353924	0.525854	0.17193	5	1247290	F	II		IGR	shore	IGR-shore	chr5:1245901-1246927	rs184171014	31
cg18843258	0.171897	0.231203	5.12897	8.11199e-06	6.34918e-05	1.90629	0.145255	0.317152	0.171897	12	133177075	F	II		IGR	shore	IGR-shore	chr12:133177826-133178055	rs4242910;rs190131474	28;42
cg06797253	0.171845	0.531015	7.45587	4.77766e-09	1.52852e-07	9.34762	0.445093	0.616938	0.171845	22	45022475	F	II		IGR	opensea	IGR-opensea		rs184412645;rs150970502;rs569939252	0;2;24
cg18313094	0.17178	0.462969	6.38275	1.4539e-07	2.38751e-06	5.91554	0.377079	0.548859	0.17178	19	57633694	R	II	USP29	5'UTR	shelf	5'UTR-shelf	chr19:57630339-57630633	rs540323373;rs560647259	13;1
cg09983885	0.171761	0.350212	8.79735	7.67859e-11	5.52317e-09	13.5186	0.264331	0.436092	0.171761	11	4415245	F	II	TRIM21	TSS1500	opensea	TSS1500-opensea		rs191306452;rs10767979	1;21
cg12905798	0.171711	0.477566	8.07626	6.90874e-10	3.22112e-08	11.298	0.39171	0.563421	0.171711	21	23294344	F	II		IGR	opensea	IGR-opensea		rs190169022;rs148538633	3;29
cg20893180	0.171697	0.724339	15.3197	3.38417e-18	4.72276e-15	30.7239	0.638491	0.810188	0.171697	8	36957379	R	I		IGR	opensea	IGR-opensea		rs547200418;rs1111119;rs75364851;rs527425935	33;12;5;2
cg03237712	0.171634	0.562663	8.11063	6.2138e-10	2.96279e-08	11.4051	0.476846	0.64848	0.171634	9	122509316	R	II		IGR	opensea	IGR-opensea		rs10115460;rs571380259;rs10984672;rs191461811	34;31;12;10
cg16590635	0.171394	0.809539	10.8946	1.85301e-13	4.16048e-11	19.6283	0.723842	0.895237	0.171394	16	87641681	R	I	JPH3	Body	opensea	Body-opensea		rs11859934;rs370007708	51;27
cg25601471	0.171322	0.773725	3.6879	0.000680599	0.00249877	-2.43263	0.688064	0.859385	0.171322	8	1365027	R	II		IGR	shore	IGR-shore	chr8:1365174-1365503	rs73670798;rs568389219	27;20
cg10632894	0.171248	0.74339	3.03698	0.00422284	0.0115214	-4.17316	0.657766	0.829014	0.171248	6	32552453	F	I	HLA-DRB1	Body	shore	Body-shore	chr6:32551851-32552331	rs376484792;rs534288394;rs41287319;rs375544035	2;9;10;36
cg13679714	0.171107	0.329747	4.93983	1.47823e-05	0.000103942	1.31243	0.244193	0.4153	0.171107	17	77706946	F	II	ENPP7	Body	shore	Body-shore	chr17:77708869-77709214	rs530393501;rs117482868;rs567232500;rs528171093	0;5;17;23
cg05431947	0.171063	0.304259	10.081	1.79525e-12	2.66881e-10	17.3237	0.218727	0.389791	0.171063	11	12621248	F	II		IGR	opensea	IGR-opensea		rs527369484	32
cg07965995	0.170824	0.571144	2.56988	0.0140625	0.0315415	-5.29108	0.485732	0.656556	0.170824	17	811389	R	II	NXN	Body	opensea	Body-opensea		rs532324528	7
cg08365349	0.170718	0.277705	6.37746	1.47877e-07	2.42077e-06	5.89854	0.192346	0.363063	0.170718	15	51536845	R	II	CYP19A1	5'UTR	opensea	5'UTR-opensea		rs541483224;rs561030284	31;20
cg26714735	0.170569	0.720441	8.08283	6.77009e-10	3.16985e-08	11.3185	0.635156	0.805726	0.170569	1	152062131	R	II	TCHHL1	TSS1500	opensea	TSS1500-opensea
cg01993818	0.170322	0.759373	7.69628	2.24849e-09	8.3139e-08	10.1073	0.674212	0.844534	0.170322	14	34270437	R	I	NPAS3	3'UTR	island	3'UTR-island	chr14:34268946-34270438	rs565314182;rs532528411;rs149071153	32;24;18
cg15384623	0.170078	0.896994	7.0518	1.71418e-08	4.24658e-07	8.06166	0.811956	0.982033	0.170078	14	91123785	R	II	TTC7B	Body	opensea	Body-opensea		rs140054949;rs76857032;rs534681785;rs3742659	34;32;21;1
cg00033450	0.17005	0.499604	4.14389	0.00017513	0.000805698	-1.11601	0.414579	0.584629	0.17005	4	25970375	R	II		IGR	opensea	IGR-opensea		rs536896929	18
cg24361198	0.169971	0.775641	2.62681	0.0122124	0.0280306	-5.16165	0.690655	0.860626	0.169971	1	242002464	R	II		IGR	opensea	IGR-opensea		rs563638619;rs529587330	24;1
cg26691074	0.169825	0.498614	7.43414	5.11575e-09	1.61548e-07	9.27875	0.413701	0.583527	0.169825	18	50463502	R	II	DCC	Body	opensea	Body-opensea		rs562750427	1
cg18310159	0.169758	0.902214	4.82068	2.15317e-05	0.000141765	0.940985	0.817335	0.987093	0.169758	16	58229523	R	II	CSNK2A2	Body	shore	Body-shore	chr16:58231265-58231610
cg14396892	0.169739	0.295977	4.89416	1.70779e-05	0.000117094	1.16979	0.211107	0.380846	0.169739	9	96623032	R	II		IGR	shore	IGR-shore	chr9:96623110-96623481	rs534135264	25
cg01460352	0.169735	0.495216	6.57856	7.75959e-08	1.43837e-06	6.54501	0.410348	0.580083	0.169735	11	99290061	F	II	CNTN5	5'UTR	opensea	5'UTR-opensea		rs72989820;rs17133515	19;23
cg17275905	0.169715	0.533439	8.38466	2.68064e-10	1.50928e-08	12.2544	0.448582	0.618296	0.169715	6	98490396	F	II		IGR	opensea	IGR-opensea		rs540074656	23
cg02713960	0.16968	0.261908	9.52737	8.84305e-12	9.71094e-10	15.7072	0.177068	0.346748	0.16968	16	746048	R	II	FBXL16	Body	shore	Body-shore	chr16:743924-745943	rs112597043;rs187006034;rs543964492;rs538668302	39;29;19;6
cg13391479	0.169604	0.502935	3.95777	0.000306767	0.00128598	-1.66151	0.418133	0.587737	0.169604	4	184270469	R	II		IGR	opensea	IGR-opensea		rs2309866;rs34824420;rs560680294;rs143952988	42;35;7;1
cg17566592	0.169396	0.307018	5.80509	9.30967e-07	1.08148e-05	4.05903	0.22232	0.391716	0.169396	6	144417471	R	II	SF3B5	TSS1500	shore	TSS1500-shore	chr6:144416219-144416854	rs577378906	18
cg27457087	0.169382	0.619074	5.65619	1.50216e-06	1.5993e-05	3.58205	0.534383	0.703765	0.169382	8	31322335	R	II		IGR	opensea	IGR-opensea		rs569804984;rs151326871	2;1
cg20363450	0.169319	0.912953	3.78814	0.00050742	0.00195593	-2.14914	0.828294	0.997612	0.169319	1	201540458	R	II		IGR	opensea	IGR-opensea		rs553047256;rs191291803	12;1
cg17817949	0.169235	0.403819	6.43493	1.22975e-07	2.08376e-06	6.08332	0.319201	0.488437	0.169235	16	73777761	R	II		IGR	opensea	IGR-opensea		rs113229897	19
cg12736773	0.169137	0.629932	15.7542	1.30629e-18	2.07389e-15	31.6928	0.545363	0.7145	0.169137	10	131819853	R	II		IGR	opensea	IGR-opensea
cg13584272	0.169089	0.224722	7.17722	1.15149e-08	3.08178e-07	8.4619	0.140178	0.309267	0.169089	10	133251860	F	II		IGR	opensea	IGR-opensea		rs575445330	39
cg05526015	0.169071	0.767753	4.65315	3.64265e-05	0.000219235	0.422796	0.683218	0.852288	0.169071	6	170553845	F	I		IGR	opensea	IGR-opensea		rs200240887;rs78951380;rs71556023;rs6939406;rs554909896	22;29;30;32;35
cg23299919	0.16904	0.503691	4.40464	7.88429e-05	0.000414956	-0.335706	0.419171	0.588211	0.16904	7	157406096	R	I	PTPRN2	Body	island	Body-island	chr7:157405009-157406608	rs530066671;rs6971857;rs570108477	42;41;11
cg05519121	0.168967	0.755934	10.4975	5.55406e-13	1.01945e-10	18.514	0.67145	0.840418	0.168967	7	115274934	R	II		IGR	opensea	IGR-opensea		rs78099157	32
cg20545458	0.168821	0.392247	9.80056	4.00665e-12	5.1139e-10	16.5096	0.307837	0.476658	0.168821	6	26046341	R	II		IGR	shore	IGR-shore	chr6:26044203-26044469	rs143422218;rs145726384	35;8
cg01597387	0.16882	0.213361	6.60416	7.14889e-08	1.34588e-06	6.62724	0.128951	0.297771	0.16882	14	24458208	R	II	DHRS4L2	1stExon	shore	1stExon-shore	chr14:24457864-24458100	rs548328923;rs2273946;rs143897302;rs372560000;rs148680889;rs147724387;rs538646288	49;48;26;14;10;9;2
cg02558542	0.168519	0.269705	9.24833	2.00456e-11	1.88781e-09	14.8781	0.185445	0.353964	0.168519	1	211854597	F	II		IGR	opensea	IGR-opensea		rs183578897;rs188914956	22;24
cg15973954	0.168505	0.313417	5.74013	1.14712e-06	1.2829e-05	3.85081	0.229165	0.39767	0.168505	13	23309774	R	II		IGR	opensea	IGR-opensea		rs542242548;rs74037684;rs143399660;rs544752435	41;39;34;32
cg03671052	0.168338	0.42486	7.76141	1.83488e-09	7.0636e-08	10.3123	0.340691	0.509029	0.168338	5	180086260	F	I		IGR	opensea	IGR-opensea		rs532400985;rs115394840;rs530378263;rs184089116	4;17;29;38
cg22867944	0.168318	0.492605	8.57222	1.51502e-10	9.51147e-09	12.8313	0.408446	0.576764	0.168318	20	51694144	F	II	TSHZ2	Body	opensea	Body-opensea
cg27459131	0.168297	0.2871	10.6974	3.18797e-13	6.46919e-11	19.0775	0.202951	0.371249	0.168297	3	189735756	R	II	P3H2	Body	opensea	Body-opensea		rs117809973;rs9855467	31;8
cg12165772	0.168273	0.582705	7.69201	2.27868e-09	8.40396e-08	10.0938	0.498568	0.666842	0.168273	17	48070354	F	II	DLX3	Body	shore	Body-shore	chr17:48070698-48072654	rs143339771;rs562878200	0;32
cg27010141	0.168255	0.304529	2.66879	0.0109946	0.0256677	-5.06495	0.220402	0.388657	0.168255	22	43259569	F	II		IGR	opensea	IGR-opensea		rs116478396;rs138875468;rs372336579	12;27;46
cg10782081	0.168244	0.637862	9.09089	3.19453e-11	2.75185e-09	14.4062	0.55374	0.721984	0.168244	1	51554444	F	II		IGR	opensea	IGR-opensea		rs192400811	22
cg26038749	0.168217	0.621702	10.4296	6.71321e-13	1.19191e-10	18.3216	0.537594	0.705811	0.168217	4	7289858	R	II	SORCS2	Body	opensea	Body-opensea		rs577944351;rs573283711;rs189045139	50;44;38
cg06821269	0.168132	0.377724	5.45018	2.90858e-06	2.74215e-05	2.92438	0.293658	0.461791	0.168132	3	20522301	F	II		IGR	opensea	IGR-opensea		rs142923490;rs531549322;rs182259138;rs565389765;rs73037051	0;1;16;18;38
cg13880113	0.167975	0.415551	8.61736	1.3214e-10	8.51009e-09	12.9695	0.331563	0.499538	0.167975	12	98178057	F	II		IGR	opensea	IGR-opensea		rs545792768	14
cg10104252	0.167965	0.455017	6.80232	3.794e-08	8.05617e-07	7.2632	0.371034	0.538999	0.167965	12	3563899	F	I		IGR	opensea	IGR-opensea		rs193180925;rs572148461;rs11062654	3;22;43
cg21085035	0.167907	0.385348	6.39949	1.37783e-07	2.28506e-06	5.96938	0.301394	0.469301	0.167907	17	6555584	F	II	MED31	TSS1500	island	TSS1500-island	chr17:6554832-6555585	rs529942171;rs188271330;rs560108497;rs532373530	6;13;21;31
cg07548283	0.167838	0.341733	6.28406	1.99603e-07	3.08966e-06	5.59813	0.257814	0.425652	0.167838	21	43062036	F	II		IGR	opensea	IGR-opensea		rs570959790;rs533537884	9;29
cg18477758	0.167703	0.683924	9.53418	8.66901e-12	9.57485e-10	15.7273	0.600072	0.767776	0.167703	9	25864636	R	II		IGR	opensea	IGR-opensea		rs182092300;rs186866854	48;1
cg03983740	0.16761	0.340849	5.75245	1.1026e-06	1.24246e-05	3.89027	0.257044	0.424654	0.16761	10	85049656	F	II		IGR	opensea	IGR-opensea		rs147656380;rs536638540	11;14
cg03823124	0.167581	0.517209	14.7177	1.30689e-17	1.45741e-14	29.3486	0.433418	0.600999	0.167581	2	120395887	R	II	CFAP221	Body	opensea	Body-opensea		rs200447095;rs186209494;rs143608761	17;15;1
cg22563704	0.167572	0.909039	3.64985	0.000760272	0.00274218	-2.5393	0.825253	0.992825	0.167572	19	6671086	R	II	TNFSF14	TSS1500	opensea	TSS1500-opensea		rs555216600;rs574758807;rs140258706;rs560413482	48;43;18;2
cg17751872	0.167559	0.572965	6.45723	1.14483e-07	1.96736e-06	6.15504	0.489185	0.656744	0.167559	19	21264982	R	II	ZNF714	5'UTR	shore	5'UTR-shore	chr19:21265164-21265433	rs562728644;rs531549318;rs201585327;rs565070935;rs527432441;rs547462819;rs566972547	38;30;16;11;10;9;2
cg16414893	0.167554	0.603073	8.22796	4.33106e-10	2.21455e-08	11.7697	0.519296	0.68685	0.167554	6	913960	F	II		IGR	opensea	IGR-opensea		rs9505492;rs9505493	14;17
cg03538470	0.167512	0.27422	6.7197	4.93988e-08	9.98529e-07	6.99818	0.190464	0.357976	0.167512	11	73498718	F	II	MRPL48	TSS200	shore	TSS200-shore	chr11:73498947-73499265
cg27247522	0.167447	0.711601	11.1839	8.43633e-14	2.18682e-11	20.4274	0.627878	0.795325	0.167447	18	61284977	F	II		IGR	opensea	IGR-opensea		rs76338476;rs575737232	0;14
cg10442113	0.16743	0.304348	8.16915	5.18908e-10	2.56309e-08	11.5871	0.220633	0.388063	0.16743	5	151329120	F	II		IGR	opensea	IGR-opensea		rs542551757	30
cg21892967	0.167418	0.160084	12.8612	1.08709e-15	5.79029e-13	24.8505	0.0763744	0.243793	0.167418	19	10306043	R	II	DNMT1	TSS1500	shore	TSS1500-shore	chr19:10304966-10305864
cg24863693	0.167341	0.582478	4.71403	3.01039e-05	0.000187279	0.610538	0.498808	0.666149	0.167341	1	95776709	R	II		IGR	opensea	IGR-opensea		rs371841561	13
cg09950162	0.167071	0.58327	5.55318	2.0907e-06	2.09195e-05	3.25284	0.499734	0.666806	0.167071	12	101480520	R	II	ANO4	Body	opensea	Body-opensea		rs140325859;rs150353677;rs538206224;rs138063019	51;18;7;1
cg19276110	0.167068	0.736937	9.78503	4.19003e-12	5.30849e-10	16.4642	0.653403	0.820471	0.167068	1	20396593	R	II	PLA2G5	TSS200	opensea	TSS200-opensea		rs11573192;rs114009699	37;35
cg20765408	0.167057	0.196758	8.0727	6.98512e-10	3.24914e-08	11.2869	0.113229	0.280286	0.167057	13	25085669	F	II	PARP4	5'UTR	shore	5'UTR-shore	chr13:25086522-25087067
cg24754337	0.166995	0.294198	10.4549	6.25597e-13	1.12694e-10	18.3932	0.2107	0.377695	0.166995	6	134245535	R	II		IGR	opensea	IGR-opensea		rs186785985;rs137901085;rs545876848	12;7;4
cg10618621	0.166983	0.799589	3.68809	0.000680234	0.00249764	-2.43212	0.716098	0.88308	0.166983	12	16342991	R	II	SLC15A5	Body	opensea	Body-opensea		rs544108649;rs3915244;rs574263169;rs184943510	47;22;2;1
cg26873880	0.166898	0.80595	6.83684	3.39831e-08	7.37224e-07	7.37383	0.722501	0.889399	0.166898	6	160023689	F	II		IGR	opensea	IGR-opensea		rs184377312;rs543670920	0;17
cg07244098	0.166836	0.479616	9.13685	2.78737e-11	2.46864e-09	14.5443	0.396198	0.563034	0.166836	11	4415203	F	I	TRIM21	TSS1500	opensea	TSS1500-opensea		rs534690971;rs191306452	17;43
cg09263206	0.166829	0.418745	9.13079	2.83786e-11	2.50332e-09	14.5261	0.335331	0.50216	0.166829	19	38365628	R	II		IGR	opensea	IGR-opensea
cg05132077	0.166805	0.612862	6.46311	1.12344e-07	1.93692e-06	6.17394	0.52946	0.696265	0.166805	22	49448320	R	I		IGR	shore	IGR-shore	chr22:49447339-49448283	rs569903850	42
cg21167402	0.166678	0.2387	4.39898	8.02334e-05	0.000420925	-0.352843	0.155362	0.322039	0.166678	5	1594676	R	I	SDHAP3	TSS200	island	TSS200-island	chr5:1594238-1595027	rs552007919;rs570393566;rs4246747;rs142757888	45;31;14;4
cg08657705	0.166667	0.60103	8.79041	7.8406e-11	5.60932e-09	13.4975	0.517697	0.684364	0.166667	5	30662916	R	II		IGR	opensea	IGR-opensea		rs547204946;rs147994694	14;1
cg26749518	0.166448	0.598771	5.13385	7.98695e-06	6.26759e-05	1.92168	0.515547	0.681995	0.166448	19	51506165	R	I	KLK9	3'UTR	island	3'UTR-island	chr19:51505914-51506363	rs186334167;rs2659096;rs374641889	26;19;11
cg23752012	0.166255	0.412873	7.38314	6.00727e-09	1.83364e-07	9.11693	0.329746	0.496001	0.166255	1	176965918	R	II	ASTN1	Body	opensea	Body-opensea		rs553026982	2
cg01980311	0.166214	0.361787	5.18141	6.86482e-06	5.53325e-05	2.07174	0.27868	0.444894	0.166214	3	130235479	R	II		IGR	shore	IGR-shore	chr3:130235989-130236203
cg17519280	0.166115	0.346067	6.57946	7.7374e-08	1.43487e-06	6.54788	0.263009	0.429124	0.166115	5	115175001	R	II	ATG12	Body	shelf	Body-shelf	chr5:115177234-115178256	rs529980679	39
cg15321211	0.166104	0.299973	5.56898	1.98736e-06	2.00774e-05	3.3033	0.216921	0.383025	0.166104	10	43905515	R	II	HNRNPF	TSS1500	shore	TSS1500-shore	chr10:43902580-43904792	rs75867460;rs79613970;rs78976649;rs58609636;rs548674753	51;49;48;34;33
cg02196220	0.166028	0.220281	4.65313	3.64292e-05	0.000219244	0.422725	0.137267	0.303295	0.166028	9	96108881	F	I	C9orf129	TSS200	island	TSS200-island	chr9:96108466-96108992	rs2248261	37
cg08678508	0.166016	0.555724	17.9053	1.53769e-20	4.40992e-17	36.2147	0.472716	0.638732	0.166016	16	52069168	R	II	C16orf97	Body	opensea	Body-opensea		rs183699682;rs188746029;rs192857311	41;23;2
cg16569937	0.165929	0.698698	5.27843	5.03779e-06	4.29364e-05	2.37869	0.615734	0.781662	0.165929	5	57174377	R	II		IGR	opensea	IGR-opensea		rs570996121;rs7700598;rs546434014	25;23;2
cg21727486	0.165897	0.383791	6.00921	4.82938e-07	6.3371e-06	4.71434	0.300843	0.466739	0.165897	11	112831501	R	II	NCAM1	TSS1500	shore	TSS1500-shore	chr11:112832524-112834490	rs553667775;rs2301228	45;44
cg18111500	0.165894	0.271387	6.0688	3.98717e-07	5.424e-06	4.90588	0.18844	0.354334	0.165894	14	61655727	F	II		IGR	opensea	IGR-opensea		rs111410012	4
cg25484135	0.165771	0.304021	8.22841	4.3251e-10	2.21227e-08	11.771	0.221136	0.386907	0.165771	20	44828050	F	II	CDH22	ExonBnd	shore	ExonBnd-shore	chr20:44829506-44829848	rs143000458;rs150837541	21;48
cg02775129	0.165726	0.315756	8.27866	3.7073e-10	1.95464e-08	11.9268	0.232893	0.398618	0.165726	4	119771670	F	II		IGR	opensea	IGR-opensea		rs554941519;rs113359732;rs554144566	1;11;19
cg10318771	0.165702	0.636666	3.52294	0.00109614	0.00372321	-2.89095	0.553815	0.719518	0.165702	2	207367674	R	II	ADAM23	Body	opensea	Body-opensea		rs144383143;rs561360008;rs2059303	23;19;16
cg10000184	0.16563	0.349429	8.67382	1.11407e-10	7.43559e-09	13.1421	0.266614	0.432244	0.16563	2	199884798	R	II		IGR	opensea	IGR-opensea		rs116422615;rs535057337;rs553466678	27;13;1
cg06099315	0.165622	0.194599	4.5035	5.80612e-05	0.000322396	-0.0355429	0.111788	0.27741	0.165622	18	112528	F	II	MIR8078	TSS200	island	TSS200-island	chr18:112309-112529	rs9284390;rs566626392;rs533986512	7;29;42
cg15813778	0.165576	0.177295	8.47823	2.0155e-10	1.19772e-08	12.5427	0.0945066	0.260083	0.165576	1	53647697	R	II		IGR	opensea	IGR-opensea		rs183767187;rs559905076	13;6
cg15231363	0.16552	0.315555	8.3921	2.62044e-10	1.48103e-08	12.2774	0.232795	0.398315	0.16552	20	25058189	F	II	VSX1	Body	shore	Body-shore	chr20:25058288-25058726
cg06348134	0.165466	0.622925	5.81365	9.05704e-07	1.05712e-05	4.08648	0.540192	0.705659	0.165466	5	42991495	R	II		IGR	shore	IGR-shore	chr5:42992033-42992955
cg22160158	0.165419	0.553768	6.07274	3.93699e-07	5.36859e-06	4.91854	0.471059	0.636477	0.165419	9	16824912	F	II	BNC2	Body	opensea	Body-opensea		rs144552928;rs554672995;rs10810640;rs543392283;rs114981703	0;1;9;10;49
cg04097078	0.165337	0.216529	5.53996	2.18129e-06	2.16511e-05	3.21062	0.133861	0.299198	0.165337	22	20784542	F	II	SCARF2	Body	island	Body-island	chr22:20783466-20786201	rs7289390	8
cg04857380	0.165266	0.676367	5.98708	5.18562e-07	6.71386e-06	4.64323	0.593734	0.758999	0.165266	9	137966942	F	II	OLFM1	TSS200	shore	TSS200-shore	chr9:137967110-137967727	rs563267119;rs530745614	1;40
cg25005368	0.165256	0.511444	9.33815	1.53868e-11	1.52051e-09	15.146	0.428816	0.594072	0.165256	10	47967085	R	I		IGR	shore	IGR-shore	chr10:47967314-47967636	rs587742199;rs2669688;rs587719678;rs587772239	48;42;40;19
cg18443437	0.16516	0.627094	8.46919	2.07172e-10	1.22501e-08	12.5149	0.544514	0.709674	0.16516	5	3326731	F	I		IGR	shore	IGR-shore	chr5:3324644-3324973	rs142212700;rs57735331;rs555275496	1;31;33
cg22199213	0.165117	0.622914	10.0067	2.21856e-12	3.18212e-10	17.1089	0.540355	0.705472	0.165117	9	7569630	R	II		IGR	opensea	IGR-opensea		rs12686132;rs569312505;rs147425323	22;2;1
cg13185413	0.165097	0.375012	3.59585	0.000888907	0.0031251	-2.68971	0.292463	0.45756	0.165097	6	30039202	F	I	RNF39	Body	island	Body-island	chr6:30038881-30039477	rs528904872;rs2301753	9;38
cg09428340	0.165083	0.690766	5.74608	1.1254e-06	1.26331e-05	3.86986	0.608225	0.773308	0.165083	6	163570371	F	I	PACRG	Body	island	Body-island	chr6:163570162-163570814	rs76592503;rs540469616	18;51
cg09163930	0.165071	0.34364	4.47285	6.38505e-05	0.00034866	-0.128844	0.261104	0.426176	0.165071	5	149533964	R	II	PDGFRB	5'UTR	opensea	5'UTR-opensea		rs538130242;rs563474725;rs11167496	49;46;10
cg14843632	0.165065	0.310412	3.18637	0.00281642	0.00820441	-3.79074	0.227879	0.392944	0.165065	5	14870594	F	II	ANKH	Body	shore	Body-shore	chr5:14871391-14871611	rs10073421	12
cg03421281	0.164917	0.362751	9.39533	1.30091e-11	1.32668e-09	15.3161	0.280292	0.445209	0.164917	9	112578843	R	II	PALM2	Body	opensea	Body-opensea		rs58257025;rs572237632;rs115141852;rs73655512	48;24;12;2
cg00915671	0.164699	0.261121	6.0188	4.68272e-07	6.18257e-06	4.74516	0.178771	0.34347	0.164699	19	55660870	F	II	TNNT1	TSS200	opensea	TSS200-opensea		rs561695955;rs181656474	0;22
cg22010065	0.164691	0.228941	8.50103	1.88053e-10	1.13163e-08	12.6127	0.146595	0.311286	0.164691	19	59085427	F	II	MZF1	TSS1500	shore	TSS1500-shore	chr19:59086697-59087299	rs76582686	34
cg16097191	0.16469	0.358309	11.0306	1.27826e-13	3.06353e-11	20.0054	0.275964	0.440654	0.16469	1	9262511	R	II		IGR	shelf	IGR-shelf	chr1:9258565-9258956	rs575528771	33
cg03645661	0.164644	0.60953	4.08324	0.000210418	0.000939036	-1.2949	0.527208	0.691852	0.164644	12	51656667	F	II	SMAGP	Body	opensea	Body-opensea		rs576757963	8
cg19888017	0.164565	0.667037	5.69905	1.30896e-06	1.42916e-05	3.71924	0.584754	0.749319	0.164565	6	170589483	F	II		IGR	island	IGR-island	chr6:170589411-170590085	rs558533556	49
cg05785081	0.164561	0.522674	8.96297	4.67553e-11	3.7255e-09	14.0206	0.440393	0.604955	0.164561	21	15989108	F	II	LOC388813	Body	opensea	Body-opensea		rs376140858	23
cg00520378	0.164535	0.388504	7.96322	9.79963e-10	4.26351e-08	10.9452	0.306236	0.470772	0.164535	16	88773576	R	II	CTU2	Body	shore	Body-shore	chr16:88772237-88773195	rs11641194;rs199768298	50;29
cg01950885	0.164459	0.543163	9.11719	2.95465e-11	2.5836e-09	14.4853	0.460933	0.625392	0.164459	4	123072894	F	II		IGR	shore	IGR-shore	chr4:123073394-123073776	rs567964497	16
cg00950627	0.16436	0.588229	14.2383	3.94137e-17	3.76382e-14	28.2252	0.506049	0.670409	0.16436	9	111614587	R	II		IGR	shelf	IGR-shelf	chr9:111617320-111618144	rs12551503;rs183251358	31;30
cg24529535	0.164347	0.530242	4.80743	2.24487e-05	0.000146761	0.899836	0.448069	0.612415	0.164347	1	152321040	R	II	FLG-AS1	Body	opensea	Body-opensea
cg05804568	0.164347	0.137301	3.77251	0.000531296	0.0020318	-2.19359	0.0551274	0.219474	0.164347	5	159592696	R	II		IGR	opensea	IGR-opensea		rs554889933	6
cg27491702	0.164336	0.363375	5.8726	7.49339e-07	9.05524e-06	4.2756	0.281207	0.445543	0.164336	10	124311123	R	II		IGR	opensea	IGR-opensea		rs570006332	41
cg14825413	0.164298	0.337675	4.80459	2.26502e-05	0.000147832	0.89102	0.255526	0.419824	0.164298	8	144358566	F	I	GLI4	Body	island	Body-island	chr8:144357997-144359075	rs551314642;rs146144006	43;49
cg06349780	0.164233	0.509751	10.1523	1.46649e-12	2.26632e-10	17.5288	0.427635	0.591868	0.164233	2	123393412	F	II		IGR	opensea	IGR-opensea		rs142528503	1
cg24863325	0.164182	0.501584	6.59856	7.27822e-08	1.3656e-06	6.60925	0.419493	0.583675	0.164182	3	132843877	R	II	TMEM108	1stExon	opensea	1stExon-opensea		rs544354453;rs564338369	25;21
cg10919664	0.164163	0.366811	4.79119	2.36259e-05	0.000153079	0.849414	0.28473	0.448893	0.164163	6	28945322	R	I		IGR	opensea	IGR-opensea		rs576323233;rs550025368;rs561929718	48;27;1
cg01423847	0.164162	0.7028	21.8453	1.22058e-23	7.70157e-20	43.4786	0.620719	0.784881	0.164162	10	1721234	F	II	ADARB2	Body	opensea	Body-opensea		rs564358146;rs145823270;rs552285744;rs569377526	0;1;26;33
cg20261499	0.164149	0.321773	6.51661	9.46339e-08	1.68774e-06	6.34593	0.239698	0.403847	0.164149	6	26175632	R	II		IGR	shelf	IGR-shelf	chr6:26172033-26172398	rs76080874;rs565999062;rs534579954	29;28;17
cg04329125	0.164054	0.368058	6.13623	3.21002e-07	4.54676e-06	5.12267	0.286031	0.450085	0.164054	14	105945022	F	I	CRIP2	Body	island	Body-island	chr14:105944421-105945700	rs587674062	39
cg24119463	0.164045	0.399268	14.7353	1.25555e-17	1.42162e-14	29.3894	0.317246	0.48129	0.164045	16	11037974	R	II	CLEC16A	TSS1500	shore	TSS1500-shore	chr16:11035496-11036696	rs554724823;rs192893817;rs536030461;rs553157695	36;20;11;2
cg10241039	0.16403	0.537788	10.3044	9.5426e-13	1.5906e-10	17.9648	0.455773	0.619803	0.16403	10	133932445	F	II	JAKMIP3	Body	shore	Body-shore	chr10:133930595-133931010	rs150396996;rs61864381;rs10870260;rs532376361	0;24;26;43
cg01767631	0.163877	0.499703	8.01721	8.29152e-10	3.73036e-08	11.1138	0.417764	0.581641	0.163877	13	20716728	F	II	GJA3	Body	island	Body-island	chr13:20716137-20717372	rs544116497	43
cg14347386	0.16359	0.305674	8.01947	8.23381e-10	3.71163e-08	11.1209	0.223879	0.387469	0.16359	2	202126389	R	II	CASP8	Body	opensea	Body-opensea		rs555432840;rs369598429	39;12
cg20765022	0.163586	0.573237	9.29086	1.76837e-11	1.70251e-09	15.0051	0.491444	0.65503	0.163586	20	59795417	F	II		IGR	opensea	IGR-opensea		rs111654672	46
cg19410791	0.163465	0.585672	7.06074	1.66618e-08	4.15094e-07	8.09022	0.50394	0.667405	0.163465	2	87037000	R	II	CD8A	TSS1500	island	TSS1500-island	chr2:87036600-87037001	rs564875301	45
cg19020805	0.163448	0.485618	8.60562	1.36921e-10	8.75572e-09	12.9336	0.403894	0.567343	0.163448	10	50841865	R	II	CHAT	Body	opensea	Body-opensea		rs560862380;rs528189780;rs375354774	51;42;1
cg16372632	0.163368	0.460408	8.50944	1.83305e-10	1.10921e-08	12.6386	0.378724	0.542092	0.163368	16	55794595	R	I	CES4	Body	shore	Body-shore	chr16:55794661-55794939	rs535909778;rs557188381;rs576155726;rs377365773;rs112657911	45;35;21;18;11
cg23203918	0.163265	0.88285	2.76996	0.00850523	0.0207103	-4.82753	0.801217	0.964482	0.163265	8	128235836	R	II		IGR	opensea	IGR-opensea		rs188800487;rs10690687;rs528711029;rs548467967	26;9;8;1
cg26119877	0.163208	0.613697	6.75806	4.36995e-08	9.04476e-07	7.12126	0.532093	0.695301	0.163208	14	37530475	F	II	SLC25A21	Body	opensea	Body-opensea		rs544796786;rs149017590;rs186073215	0;14;36
cg18546236	0.163195	0.389397	11.32	5.84818e-14	1.60605e-11	20.7996	0.3078	0.470994	0.163195	21	37255384	R	II		IGR	shelf	IGR-shelf	chr21:37259191-37259602
cg05662444	0.163176	0.461564	3.86202	0.000407934	0.00163086	-1.93794	0.379976	0.543152	0.163176	5	154026397	R	II		IGR	shore	IGR-shore	chr5:154026818-154027257	rs538054787	24
cg12648671	0.1631	0.752051	8.26827	3.82727e-10	2.00386e-08	11.8946	0.670501	0.833601	0.1631	18	77377538	F	II		IGR	island	IGR-island	chr18:77376688-77377995	rs147402230;rs112534720	42;48
cg24913501	0.163025	0.371087	6.879	2.97076e-08	6.6158e-07	7.50892	0.289575	0.4526	0.163025	13	61776390	R	II		IGR	opensea	IGR-opensea		rs528199107;rs141659732	39;2
cg13766143	0.162922	0.639496	8.88389	5.92278e-11	4.49424e-09	13.7813	0.558035	0.720957	0.162922	2	22600313	R	II		IGR	opensea	IGR-opensea		rs370698659;rs140851898	2;1
cg08829979	0.16288	0.359526	5.24917	5.53095e-06	4.63634e-05	2.28602	0.278087	0.440966	0.16288	14	70460920	R	II	SMOC1	Body	opensea	Body-opensea		rs186805473	41
cg22315544	0.162838	0.360435	3.11174	0.00345194	0.00973407	-3.98317	0.279016	0.441854	0.162838	17	8066671	F	II	VAMP2	TSS1500	shore	TSS1500-shore	chr17:8065909-8066494
cg25910261	0.162746	0.326869	4.02662	0.000249555	0.0010822	-1.46092	0.245496	0.408242	0.162746	7	157405965	F	II	PTPRN2	Body	island	Body-island	chr7:157405009-157406608
cg26679004	0.162681	0.401727	6.12028	3.37896e-07	4.74039e-06	5.07137	0.320386	0.483068	0.162681	10	88023135	R	I	GRID1	Body	island	Body-island	chr10:88022640-88023279
cg23446404	0.162636	0.407991	8.86729	6.22477e-11	4.68487e-09	13.731	0.326673	0.489309	0.162636	3	55511566	F	II	WNT5A	Body	shelf	Body-shelf	chr3:55508336-55508708	rs553565929;rs141720183	33;41
cg20053366	0.162588	0.615304	7.55604	3.48788e-09	1.18735e-07	9.66469	0.53401	0.696598	0.162588	8	115293757	R	II		IGR	opensea	IGR-opensea
cg27350254	0.162546	0.48278	10.8009	2.39602e-13	5.13235e-11	19.3674	0.401507	0.564053	0.162546	13	58565220	R	II		IGR	opensea	IGR-opensea		rs527915004;rs147920494;rs566443789	31;18;2
cg02314692	0.162476	0.50423	6.10782	3.51702e-07	4.89575e-06	5.03132	0.422992	0.585467	0.162476	19	7868075	F	II		IGR	opensea	IGR-opensea		rs547940145;rs188524236	0;17
cg12626971	0.162473	0.293855	7.51764	3.93463e-09	1.30749e-07	9.54323	0.212619	0.375092	0.162473	20	37939266	R	II		IGR	opensea	IGR-opensea		rs559621421	31
cg13396068	0.162469	0.845281	22.3209	5.55394e-24	3.69383e-20	44.2793	0.764046	0.926515	0.162469	12	55041379	R	II	DCD	Body	opensea	Body-opensea		rs149629565	2
cg06205333	0.162465	0.844167	4.21572	0.000140762	0.000671392	-0.902829	0.762935	0.9254	0.162465	1	112161618	R	II	RAP1A	TSS1500	shore	TSS1500-shore	chr1:112162204-112162837	rs537599812;rs76509717;rs573908662;rs146647744;rs77446670;rs78946135;rs545358774	48;44;23;15;12;8;1
cg08577913	0.162401	0.280983	6.826	3.51785e-08	7.57791e-07	7.3391	0.199782	0.362183	0.162401	11	4415193	R	II	TRIM21	TSS1500	opensea	TSS1500-opensea		rs184091559;rs187226558	8;2
cg06266666	0.162366	0.47502	7.59235	3.11261e-09	1.08221e-07	9.77942	0.393837	0.556204	0.162366	16	63763377	F	II		IGR	opensea	IGR-opensea		rs559855466	23
cg21341821	0.162316	0.672997	4.06928	0.00021947	0.000972537	-1.33592	0.591839	0.754156	0.162316	10	587122	F	I	DIP2C	Body	opensea	Body-opensea		rs549705040;rs193145654;rs528679326;rs552283764;rs571709766	1;17;21;44;45
cg05494563	0.162275	0.425976	6.64522	6.2684e-08	1.20983e-06	6.75912	0.344838	0.507113	0.162275	17	6189749	F	II		IGR	opensea	IGR-opensea		rs140006671;rs578095182	22;24
cg17688837	0.162234	0.196618	6.10503	3.54879e-07	4.93123e-06	5.02233	0.115501	0.277734	0.162234	4	25090665	R	II		IGR	shore	IGR-shore	chr4:25090106-25090510
cg18838701	0.162183	0.452736	3.68364	0.0006891	0.00252503	-2.4446	0.371644	0.533827	0.162183	19	55668612	F	II	TNNI3	Body	shore	Body-shore	chr19:55667532-55668465
cg10208777	0.162129	0.702006	8.63917	1.23702e-10	8.07729e-09	13.0363	0.620942	0.783071	0.162129	8	23775498	R	II		IGR	opensea	IGR-opensea		rs548489460;rs12677547	44;31
cg11646489	0.162084	0.298861	9.44633	1.12041e-11	1.17491e-09	15.4674	0.217819	0.379903	0.162084	15	63415064	F	II	LACTB	Body	shore	Body-shore	chr15:63413918-63414852	rs117197068;rs573214449;rs540504232	1;14;50
cg25539979	0.162062	0.12012	24.4746	1.86549e-25	1.48084e-21	47.7284	0.0390889	0.201151	0.162062	15	74415439	R	II		IGR	opensea	IGR-opensea		rs7172035;rs543278116;rs566905267;rs577223917	45;31;17;2
cg22830507	0.161849	0.725206	10.6801	3.34346e-13	6.71276e-11	19.0291	0.644281	0.80613	0.161849	12	115095025	F	II		IGR	opensea	IGR-opensea		rs555185506;rs149698321;rs537745503	18;35;40
cg21272037	0.16179	0.694401	5.81788	8.93484e-07	1.04564e-05	4.10003	0.613506	0.775296	0.16179	20	6920873	R	II		IGR	opensea	IGR-opensea		rs534312639;rs140256951;rs573789261	50;8;2
cg10378741	0.161782	0.797293	6.19403	2.66568e-07	3.91011e-06	5.30856	0.716402	0.878184	0.161782	12	99289904	F	II	ANKS1B	TSS1500	shore	TSS1500-shore	chr12:99288222-99289374
cg11940040	0.161674	0.420008	6.32837	1.73124e-07	2.75245e-06	5.74065	0.339171	0.500845	0.161674	17	154420	R	I	RPH3AL	Body	shore	Body-shore	chr17:152117-152438	rs148422036;rs62053678;rs377214475;rs535875419	51;44;12;10
cg21151117	0.161636	0.343757	6.34451	1.64379e-07	2.64049e-06	5.79256	0.262939	0.424575	0.161636	16	86319826	R	II	LOC146513	TSS1500	shore	TSS1500-shore	chr16:86320175-86321055	rs546435180	37
cg20015240	0.161609	0.708905	9.18121	2.44422e-11	2.21837e-09	14.6773	0.6281	0.78971	0.161609	10	87409298	F	II	GRID1	Body	opensea	Body-opensea		rs539675748;rs117156471;rs73326604	0;25;37
cg03343571	0.161591	0.466081	4.00469	0.000266546	0.00114349	-1.52497	0.385285	0.546876	0.161591	6	30039175	F	I	RNF39	Body	island	Body-island	chr6:30038881-30039477	rs528904872	36
cg24320563	0.16159	0.0879748	6.55686	8.31813e-08	1.52117e-06	6.47529	0.00717965	0.16877	0.16159	12	57082969	F	II	PTGES3	TSS1500	shore	TSS1500-shore	chr12:57081290-57082445
cg18753864	0.161484	0.554628	5.20243	6.41994e-06	5.23797e-05	2.13817	0.473886	0.63537	0.161484	6	130031782	R	II	ARHGAP18	TSS1500	opensea	TSS1500-opensea
cg16288713	0.161441	0.558551	2.88062	0.0063878	0.0162991	-4.5611	0.477831	0.639272	0.161441	13	79234144	F	II	RNF219	TSS1500	shore	TSS1500-shore	chr13:79232822-79233417	rs116191340;rs148359348	16;31
cg02188582	0.161333	0.254557	7.97045	9.58252e-10	4.18444e-08	10.9678	0.17389	0.335223	0.161333	15	48254179	F	II		IGR	opensea	IGR-opensea		rs566746106;rs561553756	35;46
cg15214448	0.161303	0.319753	6.42841	1.25573e-07	2.11936e-06	6.06237	0.239101	0.400404	0.161303	17	13506230	R	I	HS3ST3A1	TSS1500	shore	TSS1500-shore	chr17:13503829-13505559	rs1005639	27
cg26393629	0.161266	0.427703	4.07113	0.000218248	0.000968031	-1.33048	0.34707	0.508337	0.161266	14	21191859	F	II		IGR	island	IGR-island	chr14:21191657-21191860	rs555927862;rs574261240	8;24
cg17341345	0.161008	0.776576	9.26194	1.92567e-11	1.82914e-09	14.9188	0.696072	0.857079	0.161008	5	86709409	R	II	CCNH	TSS1500	shore	TSS1500-shore	chr5:86708296-86708878	rs537084493;rs554213246	51;41
cg27432784	0.160955	0.362527	4.19255	0.000151056	0.000711833	-0.971738	0.282049	0.443004	0.160955	5	1246254	F	II	SLC6A18	3'UTR	island	3'UTR-island	chr5:1245901-1246927	rs576399070;rs140436341;rs543467452	0;5;24
cg11351983	0.160886	0.520617	9.10164	3.09423e-11	2.68078e-09	14.4385	0.440174	0.601059	0.160886	1	217250516	R	II	ESRRG	TSS1500	opensea	TSS1500-opensea		rs546018309;rs11572395	2;1
cg26429022	0.160858	0.630224	7.65929	2.52412e-09	9.14245e-08	9.99069	0.549795	0.710653	0.160858	7	5186528	R	II		IGR	shelf	IGR-shelf	chr7:5183878-5184223	rs78887312;rs576750736;rs57342527;rs562261687;rs138660983;rs192181434;rs371377898	47;46;43;41;36;35;1
cg13019465	0.160799	0.21272	8.07373	6.96292e-10	3.24188e-08	11.2901	0.13232	0.293119	0.160799	19	20188778	R	II	ZNF90	TSS200	opensea	TSS200-opensea		rs148745979;rs552730975;rs534896293;rs11085297;rs568444640	47;44;38;35;12
cg00594129	0.160797	0.382123	6.40693	1.34533e-07	2.24159e-06	5.9933	0.301724	0.462522	0.160797	5	158524270	F	II	EBF1	Body	island	Body-island	chr5:158523906-158524598	rs530465052;rs550527893	19;21
cg17872867	0.160789	0.647312	6.41495	1.31116e-07	2.1961e-06	6.01908	0.566917	0.727707	0.160789	2	3885178	F	II	DCDC2C	Body	opensea	Body-opensea		rs534355536	16
cg16506815	0.160643	0.237772	3.85285	0.000419173	0.0016679	-1.96427	0.157451	0.318094	0.160643	2	162101123	R	II		IGR	shore	IGR-shore	chr2:162101439-162101650	rs3820996	47
cg19379125	0.16057	0.585631	6.57815	7.7698e-08	1.44001e-06	6.54369	0.505346	0.665916	0.16057	10	130538407	F	II		IGR	opensea	IGR-opensea		rs186319579;rs542201046	0;18
cg00580497	0.1605	0.329902	9.78059	4.24392e-12	5.36388e-10	16.4513	0.249651	0.410152	0.1605	5	1153746	R	II		IGR	shore	IGR-shore	chr5:1155223-1156466	rs562576984;rs185133444	24;10
cg20212940	0.160083	0.583147	8.89692	5.69617e-11	4.35993e-09	13.8208	0.503106	0.663189	0.160083	10	31121906	F	II		IGR	opensea	IGR-opensea
cg20770040	0.160079	0.728281	10.5105	5.35592e-13	9.91217e-11	18.5508	0.648241	0.80832	0.160079	10	86772359	F	II		IGR	opensea	IGR-opensea		rs527943615	0
cg12575771	0.159975	0.521659	10.0963	1.71899e-12	2.57515e-10	17.3677	0.441671	0.601647	0.159975	5	135231577	R	II	IL9	TSS200	opensea	TSS200-opensea		rs558577259;rs138291096	31;2
cg19331221	0.159863	0.23024	13.0618	6.6131e-16	3.82607e-13	25.356	0.150308	0.310171	0.159863	15	90728027	R	I	SEMA4B	TSS200	island	TSS200-island	chr15:90727879-90728570
cg18584042	0.159862	0.451377	14.8484	9.71363e-18	1.15475e-14	29.6506	0.371446	0.531308	0.159862	2	134191566	R	II	MIR7853	Body	opensea	Body-opensea		rs553903211;rs142218059	36;1
cg13824270	0.159831	0.703591	2.80326	0.00780787	0.0192775	-4.74809	0.623675	0.783507	0.159831	6	4020946	R	II	PRPF4B	TSS1500	shore	TSS1500-shore	chr6:4021444-4022004	rs554153601	4
cg02794963	0.159752	0.59586	6.08574	3.77588e-07	5.19003e-06	4.96031	0.515984	0.675736	0.159752	2	216794742	F	I		IGR	opensea	IGR-opensea		rs555818245;rs574109274;rs544699893	0;12;29
cg26940328	0.159745	0.232378	8.7244	9.56397e-11	6.57956e-09	13.2965	0.152505	0.31225	0.159745	17	11148412	F	II	SHISA6	Body	shelf	Body-shelf	chr17:11143487-11145416	rs559900468;rs4792110;rs540299937	23;28;37
cg03732617	0.159629	0.658096	6.00847	4.84087e-07	6.34947e-06	4.71197	0.578281	0.73791	0.159629	14	20343053	F	II	OR4K2	TSS1500	opensea	TSS1500-opensea		rs576014641;rs75244917;rs555830800	6;38;45
cg14194496	0.15962	0.486569	8.11338	6.16136e-10	2.94235e-08	11.4136	0.406759	0.56638	0.15962	9	34809475	F	II		IGR	shore	IGR-shore	chr9:34809590-34810229	rs549644056	0
cg16924134	0.159506	0.278813	27.5173	2.35743e-27	2.23122e-23	52.1657	0.19906	0.358566	0.159506	7	157064839	F	II		IGR	opensea	IGR-opensea		rs570924313;rs188360765;rs148345992	1;30;36
cg02820566	0.159471	0.786878	4.60397	4.24744e-05	0.00024877	0.271658	0.707143	0.866613	0.159471	7	187254	F	I		IGR	shore	IGR-shore	chr7:186352-186673	rs148327776;rs529428123	30;41
cg00058938	0.15941	0.448922	5.3546	3.94946e-06	3.52251e-05	2.62036	0.369217	0.528627	0.15941	19	40724733	R	II	TTC9B	TSS1500	shore	TSS1500-shore	chr19:40723104-40724389	rs574486482	44
cg14497223	0.159295	0.514148	6.67772	5.64946e-08	1.11262e-06	6.86345	0.434501	0.593796	0.159295	6	168534096	R	I		IGR	shelf	IGR-shelf	chr6:168529982-168530307	rs545515845;rs554059082;rs572567425;rs117601120	28;23;9;8
cg09631909	0.159206	0.651878	18.4385	5.45314e-21	1.80021e-17	37.2699	0.572275	0.73148	0.159206	22	35389016	F	II		IGR	opensea	IGR-opensea		rs112768406;rs574012041;rs542926652	1;9;36
cg00191458	0.159154	0.331366	6.94631	2.39743e-08	5.56252e-07	7.7244	0.251789	0.410943	0.159154	5	169757859	F	II	LOC257358	TSS1500	opensea	TSS1500-opensea		rs565832969	46
cg13921444	0.159153	0.618008	6.51575	9.48962e-08	1.69124e-06	6.34315	0.538431	0.697585	0.159153	4	186733024	F	II	SORBS2	5'UTR	opensea	5'UTR-opensea
cg17363540	0.159137	0.646785	5.71078	1.26055e-06	1.38613e-05	3.7568	0.567217	0.726354	0.159137	11	57001479	R	II	APLNR	Body	opensea	Body-opensea		rs535521539	1
cg04062898	0.159126	0.283759	7.82095	1.52427e-09	6.07765e-08	10.4994	0.204196	0.363322	0.159126	17	12609620	F	II	LOC101928418	TSS200	opensea	TSS200-opensea		rs191110265	11
cg06484146	0.159112	0.384426	5.5765	1.94e-06	1.96851e-05	3.32731	0.30487	0.463982	0.159112	7	12443880	F	II	VWDE	TSS200	shore	TSS200-shore	chr7:12443163-12443705	rs150593490;rs139614344;rs185606004	0;45;49
cg23816865	0.159112	0.484404	5.55402	2.08508e-06	2.08744e-05	3.25552	0.404848	0.56396	0.159112	5	1968150	R	II		IGR	opensea	IGR-opensea		rs16902204	12
cg24699670	0.1591	0.206165	4.40561	7.86068e-05	0.000413953	-0.332767	0.126615	0.285715	0.1591	19	55660614	R	II	TNNT1	TSS200	opensea	TSS200-opensea		rs147081925;rs555309417	24;24
cg01984222	0.159037	0.634124	6.06191	4.07658e-07	5.52284e-06	4.88371	0.554606	0.713643	0.159037	12	119982682	F	II		IGR	opensea	IGR-opensea
cg24304714	0.158917	0.4556	10.7098	3.08006e-13	6.30045e-11	19.1124	0.376142	0.535059	0.158917	1	152779374	F	II	LCE1C	TSS1500	opensea	TSS1500-opensea		rs144783140	0
cg18239738	0.158911	0.51462	11.2684	6.71796e-14	1.80673e-11	20.6587	0.435164	0.594076	0.158911	1	104067837	F	II	RNPC3	TSS1500	shore	TSS1500-shore	chr1:104068487-104068913	rs116635881;rs370747438;rs76324549	27;28;40
cg21450523	0.158879	0.503004	6.79779	3.84922e-08	8.1531e-07	7.24868	0.423564	0.582443	0.158879	10	123922311	R	II	TACC2	TSS1500	shore	TSS1500-shore	chr10:123922850-123923542
cg20288588	0.158875	0.3002	7.06768	1.62985e-08	4.08024e-07	8.1124	0.220763	0.379638	0.158875	4	3874143	F	II		IGR	shore	IGR-shore	chr4:3873092-3874011	rs557333106;rs576210238	25;38
cg07659053	0.158862	0.857978	6.44901	1.17543e-07	2.00989e-06	6.1286	0.778547	0.93741	0.158862	6	171033352	R	II		IGR	island	IGR-island	chr6:171033351-171033942	rs62428697;rs552818962;rs568141233;rs77009438;rs556875116	25;23;21;9;5
cg22008551	0.158774	0.730335	14.196	4.35095e-17	4.08139e-14	28.1246	0.650948	0.809723	0.158774	19	46452989	R	II	NOVA2	Body	shelf	Body-shelf	chr19:46456209-46456503	rs183114797	31
cg24329783	0.158763	0.535912	6.23263	2.35472e-07	3.53619e-06	5.43269	0.45653	0.615294	0.158763	1	161160887	R	II	ADAMTS4	3'UTR	opensea	3'UTR-opensea		rs538312174;rs34884997	44;17
cg02119219	0.158749	0.592777	8.52438	1.75174e-10	1.06991e-08	12.6845	0.513402	0.672151	0.158749	13	108022648	R	II	FAM155A	Body	opensea	Body-opensea		rs553041865	15
cg14804593	0.158714	0.63555	4.82302	2.13736e-05	0.000140916	0.948261	0.556193	0.714907	0.158714	4	189139691	R	II		IGR	opensea	IGR-opensea		rs553259688	45
cg12463578	0.1587	0.556233	6.16133	2.96117e-07	4.25959e-06	5.20338	0.476883	0.635583	0.1587	6	29644756	R	I	ZFP57	1stExon	opensea	1stExon-opensea		rs534190757	1
cg06440603	0.158691	0.686584	12.2037	5.73801e-15	2.33179e-12	23.1589	0.607238	0.765929	0.158691	17	36008818	F	II		IGR	opensea	IGR-opensea		rs147391075;rs577745345	0;10
cg26187205	0.158659	0.206594	7.15037	1.25374e-08	3.30416e-07	8.37631	0.127264	0.285923	0.158659	3	159659697	F	II		IGR	opensea	IGR-opensea		rs543889008;rs80000576;rs13069625	0;8;16
cg07516091	0.158644	0.360623	6.66047	5.96987e-08	1.16307e-06	6.80809	0.281301	0.439945	0.158644	19	47951619	R	II	SLC8A2	Body	shore	Body-shore	chr19:47950869-47951566	rs73568282;rs570329394	38;10
cg25730122	0.158591	0.549216	10.5385	4.95352e-13	9.30981e-11	18.6301	0.469921	0.628511	0.158591	13	107070047	F	I		IGR	opensea	IGR-opensea		rs186708479	25
cg15693399	0.158573	0.553904	13.9257	8.21072e-17	6.92743e-14	27.4784	0.474618	0.63319	0.158573	13	30938440	R	II	LINC00426	Body	opensea	Body-opensea		rs561943447;rs530965510;rs538355644	32;2;1
cg18795569	0.158572	0.724944	7.83179	1.47372e-09	5.91767e-08	10.5334	0.645657	0.80423	0.158572	19	3480508	F	I	C19orf77	5'UTR	shore	5'UTR-shore	chr19:3481782-3482048	rs564084227;rs533145681	37;39
cg10489650	0.158568	0.306783	4.23705	0.000131893	0.000636409	-0.839258	0.227499	0.386067	0.158568	18	3512188	R	II	DLGAP1	Body	opensea	Body-opensea
cg04455058	0.158533	0.213594	8.09739	6.4728e-10	3.06039e-08	11.3639	0.134328	0.29286	0.158533	9	139085579	F	II		IGR	island	IGR-island	chr9:139084513-139086208	rs199973469;rs57912120	14;23
cg08970655	0.158507	0.711964	6.54004	8.77901e-08	1.5904e-06	6.42121	0.63271	0.791217	0.158507	9	125437326	F	II	OR1L3	TSS200	opensea	TSS200-opensea		rs182675213;rs57997958	0;23
cg08161449	0.158495	0.387527	9.05157	3.59064e-11	3.01052e-09	14.2879	0.308279	0.466775	0.158495	15	66679676	F	I	MAP2K1	1stExon	island	1stExon-island	chr15:66678895-66679963	rs77796976	8
cg02568479	0.158419	0.819326	27.953	1.30677e-27	1.25287e-23	52.7641	0.740116	0.898535	0.158419	1	95141800	F	II		IGR	opensea	IGR-opensea		rs375260285;rs530813974	0;23
cg02640497	0.158359	0.17153	4.11834	0.000189228	0.000859624	-1.19149	0.0923504	0.250709	0.158359	8	1113811	R	II		IGR	island	IGR-island	chr8:1113058-1114073
cg04415427	0.1583	0.118593	11.8779	1.33505e-14	4.6933e-12	22.3005	0.0394426	0.197743	0.1583	7	97601024	F	II	MGC72080	Body	shore	Body-shore	chr7:97601307-97601813	rs570548815;rs13245475	21;28
cg09451427	0.15829	0.386693	6.05174	4.21213e-07	5.67015e-06	4.85101	0.307548	0.465838	0.15829	3	50488230	F	I	CACNA2D2	Body	opensea	Body-opensea		rs557568913;rs371415616;rs79183523	14;42;48
cg25079981	0.158265	0.782718	3.14993	0.00311146	0.00892284	-3.88504	0.703586	0.86185	0.158265	7	137832331	F	II		IGR	opensea	IGR-opensea		rs569382958	49
cg02020616	0.158229	0.904519	4.11812	0.000189354	0.000860082	-1.19214	0.825405	0.983634	0.158229	1	33744259	R	II	ZNF362	Body	shore	Body-shore	chr1:33745741-33745990	rs79667566	1
cg19735514	0.158002	0.459806	7.66243	2.49948e-09	9.07277e-08	10.0006	0.380805	0.538807	0.158002	1	161762739	F	II	ATF6	Body	opensea	Body-opensea		rs4657106;rs540921980	22;43
cg01402814	0.157996	0.273784	7.63485	2.72465e-09	9.71341e-08	9.91362	0.194786	0.352782	0.157996	16	30418374	R	II	ZNF771	TSS1500	shore	TSS1500-shore	chr16:30418557-30419272	rs569816305	17
cg19508726	0.157964	0.0938159	3.19513	0.00274956	0.00804336	-3.76798	0.0148337	0.172798	0.157964	17	46094964	F	II		IGR	opensea	IGR-opensea		rs374297089;rs60118365	31;38
cg24553651	0.157951	0.348449	10.2618	1.07573e-12	1.75891e-10	17.8432	0.269474	0.427424	0.157951	10	102193396	R	II		IGR	opensea	IGR-opensea		rs182895583;rs569102814	38;16
cg18765083	0.157946	0.661609	8.81812	7.21428e-11	5.26273e-09	13.5817	0.582636	0.740582	0.157946	2	177032348	R	II	HOXD3	5'UTR	shelf	5'UTR-shelf	chr2:177029413-177029941	rs572549037;rs546054419;rs149392373	27;19;1
cg25064395	0.157895	0.399911	5.99509	5.05371e-07	6.57482e-06	4.66897	0.320963	0.478859	0.157895	4	55143557	R	II	PDGFRA	Body	opensea	Body-opensea		rs542263601;rs181960276	45;24
cg27408471	0.157854	0.362296	4.16281	0.000165354	0.000767655	-1.05999	0.283369	0.441223	0.157854	15	73940201	F	II		IGR	opensea	IGR-opensea		rs190631737;rs571924601	14;37
cg25670864	0.157773	0.714638	7.53215	3.75936e-09	1.26094e-07	9.58915	0.635751	0.793524	0.157773	7	73457080	R	II	ELN	Body	opensea	Body-opensea		rs201414662;rs559464038	24;13
cg23928763	0.157738	0.787888	6.13136	3.26066e-07	4.60383e-06	5.10701	0.709019	0.866757	0.157738	9	140312446	R	I	EXD3	5'UTR	island	5'UTR-island	chr9:140310894-140312457	rs573416468;rs545333014	41;37
cg17456005	0.157732	0.241156	8.88282	5.94182e-11	4.50591e-09	13.7781	0.16229	0.320022	0.157732	5	72608657	R	II		IGR	opensea	IGR-opensea		rs368253750;rs140021716	39;1
cg09607548	0.157669	0.373965	7.50558	4.0865e-09	1.34808e-07	9.50507	0.29513	0.452799	0.157669	20	42745646	R	II	JPH2	Body	shore	Body-shore	chr20:42744322-42745023	rs568209165	16
cg12830684	0.157642	0.692499	7.55685	3.47906e-09	1.1849e-07	9.66724	0.613678	0.77132	0.157642	1	10613540	R	II	PEX14	Body	opensea	Body-opensea		rs10157119;rs142666655	45;11
cg17034009	0.157576	0.383362	8.14301	5.62391e-10	2.73866e-08	11.5058	0.304574	0.46215	0.157576	4	68612945	R	II	GNRHR	Body	opensea	Body-opensea		rs566731611	1
cg19367136	0.157545	0.142749	11.2619	6.83643e-14	1.83192e-11	20.641	0.0639764	0.221521	0.157545	1	24195059	F	II	FUCA1	TSS1500	shore	TSS1500-shore	chr1:24194254-24194990
cg21547204	0.15754	0.432784	6.15055	3.06559e-07	4.37967e-06	5.16872	0.354014	0.511554	0.15754	4	86529072	F	II	ARHGAP24	Body	opensea	Body-opensea
cg15237618	0.157527	0.4836	4.42293	7.45132e-05	0.00039616	-0.280335	0.404837	0.562364	0.157527	2	162100640	R	II	LOC100996579	TSS1500	shore	TSS1500-shore	chr2:162101439-162101650	rs62194245;rs552474804;rs149378266	33;21;14
cg07090813	0.157519	0.317389	7.53009	3.78384e-09	1.26713e-07	9.58261	0.238629	0.396148	0.157519	1	120254330	F	II	PHGDH	TSS200	shore	TSS200-shore	chr1:120254844-120255499	rs587653736	12
cg05333568	0.157515	0.451724	4.96144	1.38051e-05	9.82459e-05	1.38003	0.372967	0.530482	0.157515	1	223566794	R	II	C1orf65	5'UTR	island	5'UTR-island	chr1:223566642-223567268	rs576486474;rs563608413;rs372910030;rs57755601	35;28;9;2
cg16456252	0.157438	0.612851	9.13666	2.78888e-11	2.46896e-09	14.5437	0.534132	0.69157	0.157438	6	28483537	F	II	GPX6	1stExon	opensea	1stExon-opensea		rs530709297	27
cg21419752	0.157429	0.557462	8.98329	4.40041e-11	3.5457e-09	14.082	0.478747	0.636176	0.157429	3	139514052	R	II		IGR	opensea	IGR-opensea		rs530337909;rs1447732;rs145497806;rs181911921	30;18;12;2
cg13205059	0.157399	0.893539	4.44313	7.00029e-05	0.000376155	-0.219101	0.814839	0.972238	0.157399	1	68586408	F	II	GPR177	Body	opensea	Body-opensea		rs567853908;rs374184777;rs143668561;rs570343232	0;16;32;44
cg00395420	0.157394	0.502926	3.94776	0.000316078	0.00131849	-1.69055	0.424229	0.581623	0.157394	5	140716485	R	II	PCDHGA1	Body	shelf	Body-shelf	chr5:140719129-140719343	rs562684573	2
cg19921829	0.157341	0.298834	11.6662	2.32753e-14	7.51001e-12	21.7357	0.220164	0.377505	0.157341	2	128616080	F	II	POLR2D	TSS1500	shore	TSS1500-shore	chr2:128615479-128616004
cg14979509	0.157312	0.740283	6.28224	2.00777e-07	3.10464e-06	5.59226	0.661627	0.818939	0.157312	3	157807694	R	II		IGR	opensea	IGR-opensea		rs529213935	27
cg14680685	0.157126	0.323053	7.0606	1.66693e-08	4.15208e-07	8.08978	0.24449	0.401616	0.157126	2	43967981	F	II	PLEKHH2	Body	opensea	Body-opensea		rs550602875;rs12468048	12;43
cg19717060	0.15711	0.389342	6.49582	1.01156e-07	1.78058e-06	6.27911	0.310787	0.467897	0.15711	17	70553078	F	II		IGR	opensea	IGR-opensea		rs140457991	1
cg23682160	0.157098	0.167377	8.24552	4.10385e-10	2.12085e-08	11.8241	0.0888284	0.245926	0.157098	1	41446243	F	II	CTPS1	5'UTR	shore	5'UTR-shore	chr1:41444870-41446116	rs541978496;rs74068292	13;45
cg06812574	0.156928	0.655666	12.8052	1.24988e-15	6.57202e-13	24.7086	0.577201	0.73413	0.156928	10	18331664	F	II	SLC39A12	Body	opensea	Body-opensea		rs200106891	26
cg21194517	0.156883	0.580083	11.1728	8.69174e-14	2.24044e-11	20.3971	0.501642	0.658525	0.156883	9	96007530	R	II	WNK2	Body	shelf	Body-shelf	chr9:96009844-96010101	rs556898640;rs575361056	19;2
cg16299898	0.15688	0.852454	9.02645	3.86932e-11	3.19983e-09	14.2122	0.774014	0.930894	0.15688	17	49124570	R	II	SPAG9	TSS1500	opensea	TSS1500-opensea		rs115585511	1
cg11362935	0.156876	0.529927	8.71871	9.72936e-11	6.67096e-09	13.2792	0.451489	0.608365	0.156876	11	111250201	R	I	POU2AF1	TSS200	opensea	TSS200-opensea		rs548388770;rs147974379	51;40
cg02300840	0.156866	0.390186	5.08235	9.40818e-06	7.17178e-05	1.75946	0.311753	0.468619	0.156866	9	23829435	F	II		IGR	opensea	IGR-opensea
cg02083831	0.156835	0.389929	6.26509	2.12145e-07	3.24737e-06	5.53712	0.311512	0.468346	0.156835	11	119968029	F	II		IGR	opensea	IGR-opensea		rs199530017	46
cg23145293	0.156786	0.667131	6.21194	2.51659e-07	3.73149e-06	5.36616	0.588738	0.745524	0.156786	12	20847927	R	II	SLCO1C1	TSS1500	opensea	TSS1500-opensea		rs188174700;rs191501020	36;10
cg09462640	0.156763	0.853873	9.10656	3.04938e-11	2.65188e-09	14.4533	0.775492	0.932255	0.156763	6	2246953	F	II	GMDS	TSS1500	shore	TSS1500-shore	chr6:2245118-2246153	rs143221492;rs79713739	15;33
cg05185038	0.156753	0.714822	8.20986	4.57865e-10	2.31787e-08	11.7135	0.636445	0.793198	0.156753	14	105945685	R	I	CRIP2	Body	island	Body-island	chr14:105944421-105945700	rs587734882;rs587651277;rs199904096;rs587632346;rs587665278	51;46;33;23;2
cg03936870	0.156723	0.506506	9.00828	4.08456e-11	3.33856e-09	14.1574	0.428145	0.584867	0.156723	2	47561578	R	II		IGR	opensea	IGR-opensea		rs552771204;rs574547683;rs541930749	20;19;7
cg12273483	0.15672	0.526375	13.1466	5.36774e-16	3.19983e-13	25.5683	0.448015	0.604735	0.15672	4	167448605	F	II		IGR	opensea	IGR-opensea		rs875438;rs111506377	20;31
cg14147184	0.156718	0.736511	7.88505	1.24888e-09	5.17701e-08	10.7004	0.658151	0.81487	0.156718	9	137997399	R	I	OLFM1	Body	island	Body-island	chr9:137997370-137997588	rs545566155;rs565251300;rs76033076;rs550744603	29;8;3;2
cg00675037	0.156703	0.316612	6.65247	6.12462e-08	1.18695e-06	6.78241	0.23826	0.394964	0.156703	8	55382194	R	II		IGR	shore	IGR-shore	chr8:55382639-55383189	rs534878033;rs140252833	47;27
cg19055323	0.156626	0.723802	14.2104	4.20668e-17	3.97637e-14	28.1589	0.645489	0.802115	0.156626	17	39341434	F	II	KRTAP4-1	TSS1500	opensea	TSS1500-opensea		rs12449316	39
cg07911171	0.156622	0.639066	5.91584	6.52077e-07	8.08951e-06	4.4144	0.560755	0.717377	0.156622	1	7340656	F	II	CAMTA1	Body	opensea	Body-opensea		rs544451653	0
cg25400597	0.156566	0.237916	6.27148	2.07838e-07	3.19322e-06	5.55765	0.159633	0.316199	0.156566	5	52542324	F	II		IGR	opensea	IGR-opensea		rs562826818;rs554131796	0;41
cg06464239	0.156545	0.854828	12.7614	1.39458e-15	7.16447e-13	24.5972	0.776555	0.9331	0.156545	8	74663619	R	II		IGR	shelf	IGR-shelf	chr8:74658490-74659828	rs149957762;rs114463054;rs553967079	23;15;1
cg25113407	0.15649	0.826194	13.3744	3.07717e-16	2.04657e-13	26.1343	0.747949	0.904439	0.15649	3	134051226	R	II		IGR	opensea	IGR-opensea		rs573607597	1
cg23099211	0.156484	0.642755	7.42028	5.34386e-09	1.67291e-07	9.2348	0.564513	0.720997	0.156484	14	24912934	R	II	SDR39U1	TSS1500	shore	TSS1500-shore	chr14:24911411-24912119	rs77892475	47
cg21206147	0.156449	0.40455	4.87644	1.80603e-05	0.000122635	1.11455	0.326326	0.482775	0.156449	2	23749087	R	II	KLHL29	5'UTR	island	5'UTR-island	chr2:23749086-23749291	rs141069213;rs367687417	35;1
cg27202913	0.156407	0.131434	3.7685	0.000537593	0.00205188	-2.20497	0.0532305	0.209637	0.156407	16	89258862	R	II	CDH15	Body	island	Body-island	chr16:89257752-89259010	rs369195898	18
cg27600938	0.15631	0.17693	3.8269	0.000452613	0.00177769	-2.03858	0.098775	0.255085	0.15631	10	23478530	R	II		IGR	shelf	IGR-shelf	chr10:23480697-23482455
cg09660970	0.156268	0.578394	7.93985	1.05356e-09	4.51674e-08	10.8721	0.50026	0.656528	0.156268	8	74005022	R	II	C8orf84	Body	island	Body-island	chr8:74005021-74005856
cg04456235	0.15624	0.49376	6.20094	2.60712e-07	3.83932e-06	5.33079	0.41564	0.571881	0.15624	1	52762312	R	II	ZFYVE9	Body	opensea	Body-opensea
cg26057976	0.156216	0.341807	7.7755	1.75605e-09	6.81664e-08	10.3566	0.263699	0.419914	0.156216	20	37037427	F	II		IGR	opensea	IGR-opensea		rs372774781	11
cg05771324	0.156212	0.426589	7.25738	8.9347e-09	2.51697e-07	8.71723	0.348483	0.504696	0.156212	3	171332521	R	II	PLD1	Body	opensea	Body-opensea
cg11722533	0.156199	0.167991	10.4032	7.22968e-13	1.26685e-10	18.2464	0.0898912	0.246091	0.156199	18	60119699	F	II		IGR	opensea	IGR-opensea		rs60426222;rs571269362	26;51
cg16591159	0.156029	0.48251	6.53964	8.79002e-08	1.59199e-06	6.41995	0.404495	0.560525	0.156029	16	31487813	F	II	TGFB1I1	Body	island	Body-island	chr16:31487152-31488967	rs148448987	0
cg11201889	0.156022	0.620996	10.593	4.25699e-13	8.19349e-11	18.7839	0.542985	0.699007	0.156022	10	123871953	R	II	TACC2	TSS1500	shore	TSS1500-shore	chr10:123872119-123873462
cg06369657	0.156015	0.52431	7.50696	4.0688e-09	1.34342e-07	9.50944	0.446303	0.602318	0.156015	7	137311110	F	II	DGKI	Body	opensea	Body-opensea
cg08952029	0.155833	0.355464	6.08477	3.7876e-07	5.20304e-06	4.95721	0.277547	0.43338	0.155833	11	74442900	F	II	CHRDL2	TSS1500	shore	TSS1500-shore	chr11:74442260-74442874	rs567284235;rs11236236;rs546587738	23;31;51
cg18877028	0.15583	0.841596	17.0595	8.37895e-20	1.96997e-16	34.4888	0.76368	0.919511	0.15583	9	138156982	F	II		IGR	island	IGR-island	chr9:138156710-138156983	rs539618198;rs181001117;rs116809933	0;1;42
cg25953417	0.155798	0.430636	7.58831	3.15225e-09	1.09317e-07	9.76666	0.352737	0.508534	0.155798	6	30690712	R	II	TUBB	Body	shore	Body-shore	chr6:30688624-30689530
cg24227151	0.155708	0.705823	9.68024	5.67144e-12	6.81364e-10	16.1573	0.627969	0.783678	0.155708	6	34078727	R	II	GRM4	Body	opensea	Body-opensea
cg18464991	0.155663	0.643581	14.7132	1.32033e-17	1.4667e-14	29.3382	0.56575	0.721413	0.155663	15	66880534	F	II		IGR	opensea	IGR-opensea		rs139978179	6
cg26608174	0.155595	0.284406	14.7333	1.2612e-17	1.42365e-14	29.3849	0.206608	0.362203	0.155595	17	46711035	R	I	MIR196A1	TSS1500	island	TSS1500-island	chr17:46710812-46711419	rs552965007;rs150469481	21;19
cg07015424	0.155538	0.772713	7.99993	8.74683e-10	3.89321e-08	11.0599	0.694945	0.850482	0.155538	7	124360326	F	II		IGR	opensea	IGR-opensea
cg07136108	0.155514	0.324157	7.43393	5.11919e-09	1.61642e-07	9.27807	0.2464	0.401914	0.155514	11	61545187	F	I	C11orf9	Body	island	Body-island	chr11:61544727-61545563
cg11586960	0.155477	0.159484	6.78609	3.99574e-08	8.40789e-07	7.21116	0.0817455	0.237223	0.155477	20	49645274	R	II		IGR	opensea	IGR-opensea		rs553676383;rs578254243;rs539194953	26;11;1
cg25154586	0.155409	0.377396	5.80498	9.31317e-07	1.08182e-05	4.05866	0.299691	0.4551	0.155409	4	175444627	F	II	HPGD	TSS1500	shore	TSS1500-shore	chr4:175443406-175443837
cg07829465	0.155348	0.47007	9.55172	8.2372e-12	9.16787e-10	15.7791	0.392396	0.547744	0.155348	6	30079536	F	II	TRIM31	Body	opensea	Body-opensea		rs186433829	27
cg09089894	0.155317	0.675478	7.6748	2.40464e-09	8.78857e-08	10.0396	0.59782	0.753137	0.155317	12	75043991	R	II		IGR	opensea	IGR-opensea		rs558721932;rs538862559;rs558754633	47;34;28
cg23691961	0.155304	0.254707	6.5839	7.6281e-08	1.41806e-06	6.56215	0.177055	0.332359	0.155304	4	46126373	F	II	GABRG1	TSS1500	opensea	TSS1500-opensea		rs561472300	30
cg25878441	0.155227	0.660437	5.19156	6.64627e-06	5.38791e-05	2.10382	0.582823	0.73805	0.155227	15	101389354	R	II		IGR	shore	IGR-shore	chr15:101389732-101390260	rs201406612	11
cg12560772	0.155226	0.597479	14.5913	1.74431e-17	1.86627e-14	29.0548	0.519866	0.675093	0.155226	6	100368134	F	II	MCHR2	3'UTR	opensea	3'UTR-opensea		rs560362899	22
cg07793724	0.155132	0.559268	3.99855	0.000271504	0.00116113	-1.54288	0.481703	0.636834	0.155132	1	53609371	R	II	SLC1A7	TSS1500	opensea	TSS1500-opensea		rs537542637;rs544298831;rs535063436;rs11206110;rs539193334	43;39;32;18;1
cg20199709	0.15511	0.326087	4.38345	8.41694e-05	0.000438	-0.399774	0.248532	0.403642	0.15511	1	63727653	R	II	LINC00466	Body	opensea	Body-opensea		rs80031514;rs539445723;rs560002140;rs3861943	34;22;14;9
cg01973719	0.155089	0.676408	10.7707	2.60382e-13	5.4656e-11	19.2829	0.598863	0.753952	0.155089	10	123899950	R	II	TACC2	5'UTR	opensea	5'UTR-opensea		rs573556799	8
cg05837855	0.155055	0.679136	9.82505	3.73384e-12	4.83055e-10	16.5811	0.601609	0.756664	0.155055	3	197295287	F	II	BDH1	5'UTR	opensea	5'UTR-opensea
cg22541598	0.155042	0.331515	8.55938	1.57515e-10	9.80972e-09	12.7919	0.253994	0.409036	0.155042	6	85501003	F	II		IGR	opensea	IGR-opensea		rs186017043;rs190782779;rs577174266	0;7;28
cg13270055	0.155014	0.668687	6.3565	1.58175e-07	2.55864e-06	5.8311	0.59118	0.746194	0.155014	22	36960499	R	II	CACNG2	Body	island	Body-island	chr22:36960369-36961054	rs547867640	46
cg07973709	0.155003	0.129531	8.52269	1.76071e-10	1.07406e-08	12.6793	0.0520299	0.207033	0.155003	4	147164778	R	II		IGR	opensea	IGR-opensea		rs564164446	32
cg01400737	0.155002	0.642824	9.21003	2.24455e-11	2.06714e-09	14.7636	0.565323	0.720325	0.155002	5	92179430	R	II		IGR	opensea	IGR-opensea		rs555759407;rs575317935;rs115877410;rs150307775	39;32;22;1
cg20992785	0.15497	0.505986	5.15367	7.49882e-06	5.94738e-05	1.98417	0.428501	0.583471	0.15497	6	168533507	F	II		IGR	shelf	IGR-shelf	chr6:168529982-168530307	rs555325617	32
cg19400001	0.154968	0.613531	8.47024	2.06515e-10	1.22156e-08	12.5181	0.536047	0.691015	0.154968	1	152089089	F	II	TCHH	TSS1500	shelf	TSS1500-shelf	chr1:152084994-152085215
cg12670848	0.154856	0.679115	7.82227	1.51802e-09	6.0579e-08	10.5035	0.601687	0.756543	0.154856	14	99710390	F	II	BCL11B	Body	shore	Body-shore	chr14:99711839-99713431	rs573072790	1
cg22721608	0.154817	0.588521	3.51691	0.00111522	0.00377785	-2.9075	0.511112	0.665929	0.154817	6	91877808	F	II		IGR	opensea	IGR-opensea
cg26096322	0.154812	0.553798	7.60564	2.98563e-09	1.0459e-07	9.8214	0.476392	0.631204	0.154812	11	134611028	R	II		IGR	opensea	IGR-opensea		rs539944083;rs558250167;rs184068549;rs540785472	31;19;15;3
cg03487935	0.15481	0.419696	7.12075	1.37721e-08	3.56143e-07	8.28181	0.342291	0.497101	0.15481	7	51925284	F	II		IGR	opensea	IGR-opensea
cg14476700	0.154768	0.266212	6.79	3.94613e-08	8.32176e-07	7.22371	0.188828	0.343596	0.154768	4	46126261	F	II	GABRG1	TSS200	opensea	TSS200-opensea		rs368537484;rs563350609	14;37
cg15296105	0.154706	0.274189	6.2304	2.37162e-07	3.55635e-06	5.42554	0.196836	0.351542	0.154706	17	80407753	F	II	C17orf62	Body	shore	Body-shore	chr17:80408294-80408879
cg15458017	0.154699	0.499331	3.3007	0.0020535	0.00629946	-3.49078	0.421982	0.57668	0.154699	17	9672274	R	II		IGR	shelf	IGR-shelf	chr17:9674854-9675265	rs568117741	8
cg24699985	0.154697	0.567772	9.92253	2.82241e-12	3.85927e-10	16.8648	0.490424	0.64512	0.154697	1	4093600	R	II		IGR	opensea	IGR-opensea		rs55877711;rs561150295	47;31
cg01908077	0.154693	0.400249	6.52304	9.2703e-08	1.66078e-06	6.3666	0.322903	0.477596	0.154693	17	71709374	F	II		IGR	opensea	IGR-opensea		rs2683174;rs77912284;rs543407581;rs181704312	25;30;49;51
cg19059861	0.154692	0.632634	11.3084	6.03352e-14	1.64605e-11	20.7679	0.555288	0.70998	0.154692	20	31823761	R	II	PLUNC	TSS200	opensea	TSS200-opensea		rs536538999;rs548454685;rs569731794;rs537587901	50;24;12;10
cg01711360	0.154656	0.391268	8.34338	3.04096e-10	1.6716e-08	12.127	0.313941	0.468596	0.154656	4	158492770	R	II	LOC340017	TSS1500	opensea	TSS1500-opensea		rs556325399;rs550496923;rs72972514	26;4;1
cg02249577	0.154605	0.884171	4.56224	4.8372e-05	0.000277075	0.14382	0.806869	0.961473	0.154605	10	52434778	R	I		IGR	island	IGR-island	chr10:52434646-52434866	rs115400299;rs374444695;rs11006569;rs534661137;rs148787084;rs112190926	48;43;22;21;12;2
cg00815399	0.154582	0.391124	3.86883	0.000399783	0.00160345	-1.91839	0.313833	0.468416	0.154582	7	158750607	F	II		IGR	shore	IGR-shore	chr7:158750984-158751210	rs117176373;rs140376692;rs563441650	0;17;25
cg09035930	0.154535	0.726695	3.66838	0.000720407	0.00262153	-2.48742	0.649427	0.803963	0.154535	12	129282057	R	II	SLC15A4	Body	shore	Body-shore	chr12:129280256-129280486	rs542606416;rs559391183	18;14
cg06766313	0.154495	0.368266	6.29161	1.9482e-07	3.03004e-06	5.62241	0.291019	0.445514	0.154495	5	140613628	R	II	PCDHB18P	TSS1500	shore	TSS1500-shore	chr5:140615391-140616353	rs188522150	44
cg17604071	0.154486	0.579815	11.3056	6.0787e-14	1.65715e-11	20.7603	0.502572	0.657058	0.154486	12	114195388	F	II	LINC01234	Body	opensea	Body-opensea		rs538602060	0
cg22354724	0.154375	0.504849	11.2837	6.44655e-14	1.74008e-11	20.7006	0.427661	0.582036	0.154375	19	46435631	R	II		IGR	shelf	IGR-shelf	chr19:46438602-46438846	rs189829728;rs558649410	31;2
cg13867206	0.154352	0.381242	6.37691	1.4814e-07	2.42457e-06	5.89676	0.304066	0.458418	0.154352	17	46705900	F	II		IGR	shore	IGR-shore	chr17:46702280-46704166	rs144042086	20
cg06051311	0.154351	0.163584	9.98838	2.33779e-12	3.32023e-10	17.0559	0.0864083	0.240759	0.154351	6	30131001	F	II	TRIM15	5'UTR	opensea	5'UTR-opensea		rs545105472;rs565094146;rs530926602	0;1;23
cg08716843	0.154303	0.354487	7.05614	1.69067e-08	4.19919e-07	8.07555	0.277335	0.431638	0.154303	15	57998629	F	II	POLR2M	TSS200	shore	TSS200-shore	chr15:57998704-57999385	rs187616045	0
cg10047845	0.154294	0.76542	7.86099	1.3458e-09	5.49972e-08	10.625	0.688273	0.842567	0.154294	16	87184939	R	II		IGR	opensea	IGR-opensea		rs140644457;rs142154134;rs183070246	49;28;1
cg20568497	0.154291	0.508409	8.35572	2.92837e-10	1.62057e-08	12.1651	0.431264	0.585555	0.154291	10	133558893	F	II		IGR	opensea	IGR-opensea		rs542049075;rs377379161;rs572429261;rs186086408	4;22;34;40
cg27467275	0.154253	0.441836	5.68494	1.36967e-06	1.48303e-05	3.67406	0.364709	0.518963	0.154253	10	1245261	F	II	ADARB2	Body	opensea	Body-opensea		rs546348337	31
cg15582311	0.154243	0.156465	5.31168	4.53012e-06	3.93742e-05	2.48414	0.0793435	0.233586	0.154243	1	35659182	R	II	SFPQ	TSS1500	shore	TSS1500-shore	chr1:35657467-35658811	rs139465883;rs144267221;rs577951831	43;11;2
cg24545166	0.154194	0.301673	9.35774	1.45263e-11	1.44997e-09	15.2043	0.224576	0.37877	0.154194	6	154674363	R	II	IPCEF1	5'UTR	opensea	5'UTR-opensea		rs189245208;rs544625761;rs562703606;rs181229264	50;21;2;1
cg15015426	0.154178	0.551113	7.79005	1.67824e-09	6.56606e-08	10.4023	0.474024	0.628203	0.154178	1	159506559	F	II	OR10J5	TSS1500	opensea	TSS1500-opensea		rs77767332;rs535370715	0;1
cg08098950	0.154088	0.321572	6.37198	1.50503e-07	2.45542e-06	5.88091	0.244528	0.398616	0.154088	16	4033226	F	II	ADCY9	Body	shelf	Body-shelf	chr16:4029157-4029413	rs200675091;rs576356475;rs151221211	0;1;18
cg14194263	0.154062	0.344528	9.24507	2.02389e-11	1.90237e-09	14.8684	0.267497	0.421559	0.154062	9	136075669	F	I		IGR	island	IGR-island	chr9:136075388-136075701	rs13295207	10
cg19893116	0.154048	0.494624	4.70853	3.06278e-05	0.000189951	0.59354	0.417599	0.571648	0.154048	15	96714576	F	II	NR2F2-AS1	Body	opensea	Body-opensea		rs192324752;rs567776321	0;37
cg02211885	0.153947	0.633308	7.29781	7.86329e-09	2.27273e-07	8.84582	0.556335	0.710282	0.153947	6	70768372	R	II	COL19A1	Body	opensea	Body-opensea		rs558796543;rs144357317;rs540768437;rs369320895;rs116181832	35;31;16;15;1
cg05150569	0.153922	0.251255	9.97224	2.44818e-12	3.44519e-10	17.0091	0.174294	0.328216	0.153922	11	17098362	F	II	RPS13	Body	shore	Body-shore	chr11:17098839-17099506	rs565276131;rs532547507;rs550928729;rs562572088	0;17;40;49
cg03693105	0.153915	0.316388	10.8044	2.37345e-13	5.09504e-11	19.377	0.23943	0.393345	0.153915	7	151108340	R	II	WDR86	TSS1500	shore	TSS1500-shore	chr7:151106244-151107808	rs564880524	13
cg25359168	0.153844	0.57471	8.77193	8.2886e-11	5.8611e-09	13.4413	0.497788	0.651632	0.153844	20	39331340	F	II		IGR	opensea	IGR-opensea		rs534836816;rs143867112	1;23
cg12193365	0.153844	0.698476	13.9743	7.31903e-17	6.29746e-14	27.5954	0.621554	0.775397	0.153844	5	172945385	F	II		IGR	opensea	IGR-opensea		rs139401990;rs150052728;rs535130835	0;46;48
cg14321505	0.153843	0.581959	7.60966	2.94826e-09	1.03521e-07	9.8341	0.505037	0.65888	0.153843	4	63748147	R	II		IGR	opensea	IGR-opensea		rs12507313;rs145290374	21;9
cg26700447	0.153758	0.799081	3.99891	0.000271209	0.00116009	-1.54183	0.722202	0.87596	0.153758	11	6292511	R	II	CCKBR	Body	island	Body-island	chr11:6292256-6292693	rs140742189;rs535599390	26;16
cg22082780	0.153704	0.440179	4.23738	0.000131759	0.000635879	-0.838264	0.363326	0.517031	0.153704	1	68452167	R	II		IGR	opensea	IGR-opensea
cg05277096	0.153638	0.448781	7.30582	7.66674e-09	2.22568e-07	8.87131	0.371962	0.5256	0.153638	3	73672998	R	II	PDZRN3	Body	shore	Body-shore	chr3:73673230-73674375	rs13321679	12
cg19408398	0.153628	0.66118	7.36861	6.28885e-09	1.9029e-07	9.0708	0.584366	0.737994	0.153628	4	54243328	F	II	FIP1L1	TSS1500	shore	TSS1500-shore	chr4:54243642-54244397
cg03649016	0.153596	0.496478	5.5988	1.80602e-06	1.85753e-05	3.39857	0.41968	0.573276	0.153596	5	150521440	R	II	ANXA6	TSS1500	opensea	TSS1500-opensea		rs116778278;rs2346025;rs549820342;rs2346026;rs535232048	47;33;26;8;7
cg12829045	0.153586	0.398291	6.21873	2.46224e-07	3.66382e-06	5.388	0.321498	0.475085	0.153586	10	77228852	F	II		IGR	opensea	IGR-opensea		rs533831780;rs553383880	1;30
cg00948857	0.153485	0.309269	6.09377	3.67958e-07	5.0795e-06	4.98614	0.232526	0.386012	0.153485	17	39569804	F	II		IGR	opensea	IGR-opensea		rs150109411;rs77256333	0;35
cg22038059	0.153454	0.295071	4.74764	2.70913e-05	0.000171637	0.714451	0.218344	0.371798	0.153454	19	18699342	F	II	C19orf60	TSS200	shore	TSS200-shore	chr19:18699422-18700554	rs145680625;rs117211673	2;48
cg17642661	0.153451	0.862788	19.8494	3.92487e-22	1.84555e-18	39.9479	0.786063	0.939514	0.153451	2	100550593	F	II	AFF3	Body	opensea	Body-opensea		rs567337097;rs536223550;rs111888062;rs149686921;rs111493730	1;18;25;48;51
cg24392939	0.153439	0.829466	7.45404	4.80527e-09	1.53589e-07	9.34182	0.752747	0.906186	0.153439	3	97591258	F	II		IGR	opensea	IGR-opensea		rs142470903	0
cg10960055	0.153432	0.351373	3.19179	0.00277491	0.00810397	-3.77667	0.274657	0.428088	0.153432	6	28664226	R	II		IGR	opensea	IGR-opensea		rs16894216	15
cg16206744	0.15343	0.307615	5.5636	2.02199e-06	2.03587e-05	3.2861	0.230901	0.38433	0.15343	6	28832274	F	II		IGR	shore	IGR-shore	chr6:28831682-28832134	rs537830294	21
cg16907101	0.153429	0.626587	8.36495	2.84698e-10	1.58384e-08	12.1936	0.549872	0.703302	0.153429	13	112747087	F	II		IGR	opensea	IGR-opensea		rs558296074	0
cg19770944	0.153425	0.112021	7.78932	1.68207e-09	6.57718e-08	10.4	0.0353081	0.188733	0.153425	2	61292607	R	II	KIAA1841	TSS1500	shore	TSS1500-shore	chr2:61292868-61293585	rs145545042;rs184651386	46;45
cg03185704	0.153403	0.324487	4.00563	0.000265794	0.00114085	-1.52222	0.247786	0.401188	0.153403	7	150020125	F	II	LRRC61	TSS200	island	TSS200-island	chr7:150019950-150020752	rs576789963	5
cg00936790	0.153376	0.675166	12.666	1.77139e-15	8.72391e-13	24.354	0.598478	0.751854	0.153376	8	29027844	F	II	KIF13B	Body	opensea	Body-opensea		rs186481246	0
cg08467620	0.153349	0.475395	9.03911	3.72616e-11	3.09915e-09	14.2504	0.398721	0.55207	0.153349	10	6798271	F	II		IGR	opensea	IGR-opensea		rs117130378;rs528908843	0;24
cg26844774	0.153337	0.631808	5.18734	6.73614e-06	5.44832e-05	2.0905	0.55514	0.708477	0.153337	2	170040579	F	II	LRP2	Body	opensea	Body-opensea		rs147346160;rs575103894;rs543740335;rs563686608;rs59210315	11;16;19;26;37
cg13468767	0.153335	0.392731	3.31194	0.00199014	0.00613649	-3.46095	0.316064	0.469398	0.153335	17	9672024	R	II		IGR	shelf	IGR-shelf	chr17:9674854-9675265	rs11656450;rs562531959	21;20
cg27360277	0.153331	0.774083	5.69084	1.34394e-06	1.46032e-05	3.69295	0.697417	0.850748	0.153331	21	40297666	F	II	LOC400867	Body	opensea	Body-opensea		rs577064845;rs545879336	9;44
cg25218220	0.153327	0.533767	6.51691	9.45432e-08	1.68646e-06	6.34689	0.457103	0.61043	0.153327	13	46895635	R	II		IGR	opensea	IGR-opensea
cg27279301	0.153274	0.520165	7.12773	1.34706e-08	3.49644e-07	8.30408	0.443528	0.596802	0.153274	14	105945287	F	I	CRIP2	Body	island	Body-island	chr14:105944421-105945700	rs587769009;rs587612946;rs11556118	15;48;51
cg24710520	0.153235	0.666218	5.92381	6.35574e-07	7.92768e-06	4.44	0.589601	0.742836	0.153235	6	31237199	F	II	HLA-C	Body	shore	Body-shore	chr6:31238852-31240120	rs281860589;rs527842025;rs9264596;rs9264597;rs17881458;rs550578214	1;18;31;34;38;51
cg14628347	0.153177	0.587662	3.53819	0.00104928	0.00359019	-2.84904	0.511074	0.66425	0.153177	21	46329323	F	II	ITGB2	Body	opensea	Body-opensea		rs550808132;rs569365222	0;12
cg23293205	0.153119	0.488978	5.81123	9.12781e-07	1.06405e-05	4.07871	0.412419	0.565538	0.153119	10	15627316	R	II	ITGA8	Body	opensea	Body-opensea		rs573995504;rs543965107	41;32
cg11964823	0.15311	0.37917	6.2636	2.13167e-07	3.26004e-06	5.53231	0.302615	0.455725	0.15311	6	31466726	R	I	MICB	Body	shore	Body-shore	chr6:31465460-31466188	rs532344907;rs547668308	23;1
cg20948548	0.153072	0.537084	5.00519	1.20186e-05	8.76412e-05	1.51709	0.460548	0.613621	0.153072	5	168447388	F	II	LOC728095	Body	opensea	Body-opensea		rs181597329;rs7709618	25;47
cg22105158	0.153004	0.694868	7.41181	5.48846e-09	1.7084e-07	9.20791	0.618366	0.77137	0.153004	19	3480672	F	II	C19orf77	TSS200	shore	TSS200-shore	chr19:3481782-3482048	rs549226662	22
cg19865917	0.152989	0.597492	11.2838	6.44574e-14	1.74008e-11	20.7008	0.520997	0.673986	0.152989	8	27820354	R	II	SCARA5	Body	opensea	Body-opensea		rs187745180;rs559315987	49;1
cg13017983	0.152983	0.277429	8.96426	4.65761e-11	3.71322e-09	14.0245	0.200937	0.35392	0.152983	8	36869435	R	II		IGR	opensea	IGR-opensea
cg16810339	0.152932	0.610411	9.43799	1.14808e-11	1.20068e-09	15.4427	0.533945	0.686877	0.152932	12	21099804	F	II		IGR	opensea	IGR-opensea		rs186320108;rs572959252;rs115252922	19;35;37
cg16429619	0.152815	0.539894	6.72911	4.79344e-08	9.74281e-07	7.02839	0.463486	0.616301	0.152815	16	12755896	R	II	CPPED1	3'UTR	opensea	3'UTR-opensea		rs567551795	51
cg14168080	0.152798	0.906119	21.2562	3.30344e-23	1.92027e-19	42.4659	0.82972	0.982517	0.152798	7	157504135	F	I	PTPRN2	Body	island	Body-island	chr7:157503469-157504144	rs536271539;rs116252539	7;45
cg10599438	0.152719	0.185543	5.93543	6.12252e-07	7.68874e-06	4.47733	0.109183	0.261902	0.152719	19	844589	F	I	PRTN3	Body	shore	Body-shore	chr19:846011-846435
cg06998847	0.152693	0.479589	6.51095	9.63669e-08	1.7129e-06	6.32773	0.403243	0.555935	0.152693	16	17727172	R	II		IGR	opensea	IGR-opensea		rs144648628	2
cg01579779	0.152687	0.908549	4.91508	1.59857e-05	0.000110884	1.23508	0.832206	0.984893	0.152687	13	22135411	F	II	MICU2	Body	opensea	Body-opensea		rs537429708;rs146954997	14;19
cg20398969	0.152671	0.696303	8.12112	6.0162e-10	2.88816e-08	11.4377	0.619968	0.772639	0.152671	22	48109889	F	II	LOC284930	Body	opensea	Body-opensea		rs569863241	11
cg22765626	0.152667	0.554082	7.10252	1.4592e-08	3.73033e-07	8.22364	0.477749	0.630416	0.152667	19	15488902	F	II	AKAP8	Body	shore	Body-shore	chr19:15489856-15491258	rs79334578	1
cg07182242	0.152582	0.78576	13.8351	1.0177e-16	8.34228e-14	27.26	0.709469	0.862051	0.152582	9	131056763	F	II		IGR	opensea	IGR-opensea		rs189572374;rs566182890;rs534781697	0;19;42
cg01232552	0.152554	0.169423	6.09777	3.63257e-07	5.02665e-06	4.999	0.093146	0.2457	0.152554	22	25616205	R	II	CRYBB2	5'UTR	opensea	5'UTR-opensea		rs530949399	2
cg24139639	0.152524	0.418142	4.98954	1.26298e-05	9.13188e-05	1.46803	0.34188	0.494405	0.152524	5	3605884	F	II		IGR	shore	IGR-shore	chr5:3606488-3607135	rs529677587;rs545820620;rs564164309;rs367824526	1;3;20;29
cg26960988	0.152519	0.881548	9.07735	3.32568e-11	2.84096e-09	14.3655	0.805288	0.957808	0.152519	5	140728617	F	II	PCDHGA2	Body	shelf	Body-shelf	chr5:140731239-140731979	rs147383043	49
cg11301254	0.152401	0.518806	8.90696	5.52763e-11	4.25386e-09	13.8512	0.442605	0.595006	0.152401	5	40756440	F	II	TTC33	TSS1500	shore	TSS1500-shore	chr5:40755537-40756257	rs560157885;rs527384845;rs552347890	6;12;32
cg06188367	0.152345	0.61337	5.40772	3.3321e-06	3.06445e-05	2.78925	0.537197	0.689543	0.152345	10	45359611	F	I		IGR	shore	IGR-shore	chr10:45360174-45360526
cg07244713	0.152278	0.381162	11.1065	1.04015e-13	2.58422e-11	20.2147	0.305023	0.457301	0.152278	5	2840784	F	II		IGR	opensea	IGR-opensea		rs536375188;rs112942003;rs4866682	9;13;30
cg25766424	0.152232	0.448289	4.24094	0.000130333	0.000630104	-0.827631	0.372173	0.524405	0.152232	2	162357826	R	II	AHCTF1P1	Body	opensea	Body-opensea		rs560306484;rs149895753;rs552942298;rs181515359	41;36;35;34
cg08712702	0.152218	0.763321	7.94229	1.04564e-09	4.49085e-08	10.8797	0.687212	0.83943	0.152218	19	29051914	R	II	LOC100420587	Body	opensea	Body-opensea		rs531296335	26
cg01474669	0.152203	0.566197	11.2675	6.73315e-14	1.81006e-11	20.6564	0.490095	0.642298	0.152203	3	124222910	R	II	KALRN	Body	opensea	Body-opensea		rs568674136;rs115272108;rs76727022	36;33;16
cg01797450	0.152154	0.586301	4.79352	2.34535e-05	0.000152158	0.856639	0.510224	0.662377	0.152154	6	168134760	F	II		IGR	shore	IGR-shore	chr6:168135847-168136065	rs200331965;rs528120207	20;47
cg11829366	0.152068	0.432172	5.29287	4.81066e-06	4.13271e-05	2.42448	0.356138	0.508206	0.152068	5	148648901	R	II		IGR	shelf	IGR-shelf	chr5:148650920-148651772	rs545199158;rs148009371;rs376494644	40;9;3
cg06822304	0.152059	0.317346	9.24101	2.04834e-11	1.92046e-09	14.8562	0.241317	0.393376	0.152059	5	72497734	R	II		IGR	opensea	IGR-opensea		rs535049218;rs553491500	10;6
cg08985499	0.152054	0.387576	9.37457	1.38258e-11	1.39189e-09	15.2544	0.311549	0.463603	0.152054	10	119590092	F	II		IGR	opensea	IGR-opensea		rs10886150;rs182051485;rs567199464	7;21;29
cg16736644	0.152052	0.83022	20.257	1.88827e-22	9.61379e-19	40.6924	0.754194	0.906246	0.152052	6	19641996	F	II		IGR	opensea	IGR-opensea		rs187915352;rs571340492	0;4
cg16825871	0.151989	0.488703	8.02144	8.18366e-10	3.69387e-08	11.1271	0.412708	0.564697	0.151989	5	170024661	F	II	KCNIP1	5'UTR	opensea	5'UTR-opensea		rs563034442	1
cg17271018	0.151969	0.624749	6.18729	2.72411e-07	3.98133e-06	5.28687	0.548764	0.700734	0.151969	22	32502757	R	II	SLC5A1	Body	opensea	Body-opensea		rs16989871	18
cg27135915	0.151934	0.660809	8.76455	8.47473e-11	5.96644e-09	13.4188	0.584842	0.736776	0.151934	10	135373802	R	II	SYCE1	Body	opensea	Body-opensea		rs10857753;rs367877494	36;14
cg10356759	0.151918	0.500115	6.26311	2.13501e-07	3.26367e-06	5.53074	0.424156	0.576074	0.151918	12	248889	R	II	IQSEC3	Body	shore	Body-shore	chr12:247455-248501	rs115324551;rs532445713	13;2
cg25592907	0.151918	0.697188	6.90614	2.72465e-08	6.16965e-07	7.59581	0.621229	0.773147	0.151918	11	73676012	F	II	DNAJB13	Body	opensea	Body-opensea		rs144947558;rs148650935;rs566578156	1;15;20
cg05194983	0.151896	0.217265	6.66445	5.89436e-08	1.15152e-06	6.82086	0.141317	0.293213	0.151896	5	180257804	F	II	HEIH	Body	shore	Body-shore	chr5:180258186-180258784	rs544833300;rs140839816;rs539313529	22;26;47
cg24107060	0.15182	0.398686	4.44792	6.89746e-05	0.000371527	-0.204585	0.322776	0.474596	0.15182	5	86213089	R	II		IGR	opensea	IGR-opensea		rs79154868	32
cg16875425	0.151739	0.223203	6.87484	3.01045e-08	6.68505e-07	7.49558	0.147333	0.299073	0.151739	7	45959667	R	II	IGFBP3	Body	shore	Body-shore	chr7:45960137-45961347	rs34672517	31
cg13367272	0.151632	0.422748	9.93015	2.76147e-12	3.79493e-10	16.887	0.346932	0.498564	0.151632	7	75847209	F	II	SRRM3	5'UTR	opensea	5'UTR-opensea		rs76658286;rs189989803	8;11
cg11472901	0.151596	0.379409	9.35342	1.47118e-11	1.46596e-09	15.1915	0.303611	0.455207	0.151596	13	110527539	F	II		IGR	opensea	IGR-opensea		rs532381881;rs551833425	0;29
cg05756792	0.151589	0.740814	7.81859	1.53554e-09	6.11236e-08	10.492	0.66502	0.816609	0.151589	19	3480603	R	I	SMIM24	TSS200	shore	TSS200-shore	chr19:3481782-3482048	rs549796546;rs563419821	42;33
cg20871407	0.151569	0.642677	10.5232	5.16999e-13	9.64544e-11	18.5867	0.566893	0.718462	0.151569	15	23893769	F	II	MAGEL2	TSS1500	opensea	TSS1500-opensea		rs564448149;rs528615941;rs191440991	11;26;38
cg07832343	0.15156	0.691377	18.4213	5.63656e-21	1.84122e-17	37.2362	0.615596	0.767157	0.15156	9	126516296	F	II	DENND1A	Body	opensea	Body-opensea		rs554590238;rs188326796;rs191096931;rs564778109	0;17;21;49
cg02174634	0.151543	0.317706	6.0168	4.71292e-07	6.21365e-06	4.73873	0.241934	0.393477	0.151543	8	37824306	F	II	ADRB3	TSS200	shore	TSS200-shore	chr8:37822486-37824008	rs138472359;rs143108105;rs576404402	4;16;24
cg13918754	0.151533	0.186793	3.43506	0.00140788	0.00459183	-3.13068	0.111027	0.262559	0.151533	6	30039380	R	I	RNF39	Body	island	Body-island	chr6:30038881-30039477	rs571062694;rs1057539;rs11753382;rs61754472	48;33;18;9
cg02251754	0.151527	0.672363	9.37072	1.39832e-11	1.40468e-09	15.2429	0.5966	0.748127	0.151527	1	28572299	F	II		IGR	shore	IGR-shore	chr1:28573701-28574022	rs12129745;rs577628797	18;39
cg01863042	0.15146	0.641931	4.08522	0.000209165	0.000934324	-1.28909	0.566201	0.717661	0.15146	13	23309892	R	II		IGR	opensea	IGR-opensea
cg00835279	0.151416	0.564288	3.76105	0.000549486	0.00209023	-2.22611	0.48858	0.639996	0.151416	2	3642710	R	II	COLEC11	1stExon	island	1stExon-island	chr2:3642547-3642751	rs540163882;rs561886850	16;8
cg26503223	0.151393	0.306623	10.5248	5.14702e-13	9.60524e-11	18.5912	0.230926	0.382319	0.151393	2	198300831	R	II	SF3B1	TSS1500	shore	TSS1500-shore	chr2:198299244-198299972	rs143267418;rs183354408;rs531142000	44;15;13
cg26878949	0.151258	0.302067	9.02958	3.83343e-11	3.17585e-09	14.2216	0.226438	0.377696	0.151258	9	98279753	F	II	PTCH1	TSS1500	island	TSS1500-island	chr9:98278128-98279754	rs28705285	48
cg13861099	0.151169	0.433698	6.23417	2.34305e-07	3.52163e-06	5.43767	0.358114	0.509282	0.151169	2	211368502	R	II	CPS1	Body	opensea	Body-opensea		rs189228485;rs192812734;rs184928775;rs151045100	48;37;28;15
cg01238435	0.151151	0.453404	7.051	1.71853e-08	4.25548e-07	8.05912	0.377829	0.528979	0.151151	5	141595696	R	II		IGR	opensea	IGR-opensea		rs545299747;rs565278191;rs536530283	44;43;0
cg23073879	0.151126	0.486843	6.50278	9.89258e-08	1.74967e-06	6.30146	0.41128	0.562406	0.151126	7	70595462	R	II		IGR	shore	IGR-shore	chr7:70596228-70598382	rs529231658	12
cg15954344	0.151068	0.627138	20.3973	1.47194e-22	7.59895e-19	40.9459	0.551604	0.702672	0.151068	12	28566938	F	II	CCDC91	Body	opensea	Body-opensea		rs566635709;rs2348235;rs140239664	0;14;37
cg01073668	0.151061	0.557507	7.61463	2.90277e-09	1.0224e-07	9.84978	0.481976	0.633037	0.151061	2	49115406	F	II		IGR	opensea	IGR-opensea		rs144034862	18
cg01022365	0.151048	0.573524	8.71993	9.69349e-11	6.65131e-09	13.2829	0.498	0.649047	0.151048	5	38693304	R	II		IGR	opensea	IGR-opensea		rs138342775	1
cg04027576	0.151016	0.396975	12.7048	1.60722e-15	8.06607e-13	24.4529	0.321467	0.472483	0.151016	9	117996948	R	II	2022-12-01	5'UTR	opensea	5'UTR-opensea		rs192585641;rs552870721;rs372819425;rs538186446	32;28;17;15
cg00487142	0.150944	0.510795	6.09999	3.60669e-07	4.99777e-06	5.00615	0.435323	0.586267	0.150944	3	109056357	F	II	DPPA4	1stExon	opensea	1stExon-opensea		rs57223541;rs16855561;rs529337862;rs199742086;rs188593809;rs536924479	0;6;7;32;34;50
cg19954662	0.150838	0.275445	11.251	7.04034e-14	1.87364e-11	20.6111	0.200026	0.350864	0.150838	16	52330636	R	II		IGR	opensea	IGR-opensea		rs138918914;rs552551455;rs192406261;rs143883912	47;40;29;21
cg20716515	0.150739	0.391768	5.77268	1.0332e-06	1.17863e-05	3.95511	0.316399	0.467138	0.150739	19	44172263	F	I	PLAUR	Body	shore	Body-shore	chr19:44172916-44173252	rs540503930	45
cg00783549	0.150725	0.916337	3.20239	0.00269531	0.00790965	-3.74909	0.840974	0.991699	0.150725	19	5784679	R	II	PRR22	1stExon	shore	1stExon-shore	chr19:5785399-5785819	rs143516675;rs543083484;rs559519470	27;26;1
cg12705989	0.150701	0.663711	7.95965	9.90866e-10	4.30066e-08	10.934	0.58836	0.739061	0.150701	20	55583586	F	II		IGR	opensea	IGR-opensea		rs73175907	45
cg16966729	0.150691	0.749023	9.16369	2.57429e-11	2.31396e-09	14.6248	0.673678	0.824369	0.150691	1	18712512	F	II		IGR	opensea	IGR-opensea		rs368059511;rs545725611	20;26
cg03781731	0.150665	0.619913	6.01016	4.81473e-07	6.3217e-06	4.71738	0.544581	0.695246	0.150665	7	73256416	R	I	WBSCR27	Body	shore	Body-shore	chr7:73256704-73256926	rs183012362;rs201986858;rs144803301;rs577731625;rs73702580	51;36;6;4;1
cg08911368	0.150584	0.245084	4.23217	0.000133874	0.000644225	-0.853817	0.169792	0.320375	0.150584	8	11471085	R	I		IGR	island	IGR-island	chr8:11471014-11471249
cg26823666	0.150573	0.363693	5.84335	8.23238e-07	9.77953e-06	4.18173	0.288407	0.43898	0.150573	1	228658397	F	II		IGR	shore	IGR-shore	chr1:228658937-228659152
cg18220774	0.150557	0.559149	6.59977	7.25001e-08	1.36124e-06	6.61315	0.483871	0.634428	0.150557	18	25284971	F	II		IGR	opensea	IGR-opensea		rs191999196	1
cg04869838	0.150536	0.449987	7.14219	1.2867e-08	3.3725e-07	8.3502	0.374719	0.525255	0.150536	1	147801437	R	I		IGR	opensea	IGR-opensea		rs41286755	45
cg10426581	0.150521	0.42933	5.25401	5.44607e-06	4.57979e-05	2.30136	0.354069	0.50459	0.150521	7	100472382	F	I	SRRT	TSS1500	island	TSS1500-island	chr7:100472375-100473393	rs148405517	4
cg23958597	0.150476	0.337288	6.53511	8.91874e-08	1.61042e-06	6.40537	0.26205	0.412526	0.150476	8	38241126	F	II	WHSC1L1	TSS1500	shore	TSS1500-shore	chr8:38239342-38240670	rs551310308	5
cg12954512	0.150473	0.452278	4.46104	6.623e-05	0.000359315	-0.16475	0.377041	0.527514	0.150473	7	158750244	R	I		IGR	island	IGR-island	chr7:158750223-158750498	rs142156039	3
cg20586076	0.150425	0.444803	7.60511	2.99061e-09	1.04714e-07	9.81973	0.36959	0.520015	0.150425	10	133252332	R	I		IGR	opensea	IGR-opensea		rs374216827;rs3123190;rs538924784	41;25;16
cg01770232	0.150418	0.234022	10.6663	3.47447e-13	6.92307e-11	18.9901	0.158813	0.309231	0.150418	7	22766155	F	II	IL6	TSS1500	opensea	TSS1500-opensea
cg06649165	0.15041	0.701341	9.6823	5.63765e-12	6.78822e-10	16.1634	0.626136	0.776546	0.15041	19	17831720	R	II	MAP1S	Body	shore	Body-shore	chr19:17830104-17830646	rs112128027;rs554643811;rs574867733;rs200354491;rs199677094;rs555904762	35;32;18;17;5;2
cg25486399	0.150302	0.609183	4.91225	1.61292e-05	0.000111726	1.22625	0.534032	0.684334	0.150302	12	55376897	R	II	KIAA0748	5'UTR	opensea	5'UTR-opensea
cg23262340	0.150199	0.603239	4.97888	1.30636e-05	9.38944e-05	1.43463	0.52814	0.678339	0.150199	7	100472376	R	II	SRRT	TSS1500	island	TSS1500-island	chr7:100472375-100473393
cg00512513	0.150176	0.333453	7.98057	9.28684e-10	4.08183e-08	10.9994	0.258365	0.408541	0.150176	9	112495758	F	II	PALM2	Body	opensea	Body-opensea		rs568730795;rs535519576;rs553732827	23;24;32
cg04526399	0.150164	0.363182	6.81185	3.68032e-08	7.85946e-07	7.29375	0.2881	0.438264	0.150164	5	83017551	R	II	HAPLN1	TSS1500	shore	TSS1500-shore	chr5:83017894-83018358	rs553844339;rs565635782;rs200114150	29;12;7
cg01999922	0.150163	0.155225	5.60466	1.7724e-06	1.82883e-05	3.41728	0.0801436	0.230307	0.150163	2	43793396	F	II	THADA	Body	opensea	Body-opensea		rs531572557;rs182299099;rs561458286;rs187645298	1;13;29;48
cg05204104	0.150148	0.467295	6.40244	1.36485e-07	2.2675e-06	5.97886	0.392221	0.542369	0.150148	2	235403141	R	II	ARL4C	3'UTR	shore	3'UTR-shore	chr2:235404502-235406541
cg15445813	0.150147	0.448985	8.57799	1.48874e-10	9.37999e-09	12.849	0.373912	0.524059	0.150147	16	86417585	F	II		IGR	opensea	IGR-opensea		rs556996525;rs12599888;rs546029853;rs553242955	13;14;34;45
cg15967689	0.150134	0.374993	9.52811	8.82379e-12	9.69648e-10	15.7094	0.299926	0.45006	0.150134	3	179022608	F	II		IGR	opensea	IGR-opensea		rs112758442	36
cg18038544	0.150106	0.547036	7.53032	3.78107e-09	1.26649e-07	9.58335	0.471983	0.622089	0.150106	3	14576099	R	II	GRIP2	Body	opensea	Body-opensea		rs6442460;rs545283150;rs564730381	34;24;4
cg03124146	0.150047	0.392635	3.75911	0.000552637	0.00210032	-2.23164	0.317612	0.467658	0.150047	7	63361127	R	II		IGR	island	IGR-island	chr7:63361126-63361493	rs9918695;rs142191545;rs117315652	51;37;3
cg16276113	0.149979	0.415337	7.12373	1.36426e-08	3.53307e-07	8.29132	0.340348	0.490327	0.149979	21	43223359	F	II	PRDM15	Body	shore	Body-shore	chr21:43221474-43221842	rs143536677;rs74999016	8;32
cg15148078	0.14997	0.740164	7.08741	1.53088e-08	3.87972e-07	8.1754	0.665179	0.815149	0.14997	19	3480561	R	II	C19orf77	TSS200	shore	TSS200-shore	chr19:3481782-3482048	rs564084227;rs533145681	18;16
cg10602219	0.149956	0.362123	9.16352	2.57559e-11	2.31474e-09	14.6243	0.287144	0.437101	0.149956	8	142040925	R	II		IGR	opensea	IGR-opensea		rs191179767;rs146750330;rs563898324	46;2;1
cg14422334	0.149956	0.369582	10.0258	2.10093e-12	3.04041e-10	17.1642	0.294604	0.44456	0.149956	16	17623956	F	II		IGR	opensea	IGR-opensea		rs140441055;rs575701169	27;40
cg23305836	0.149925	0.615511	8.07179	7.00476e-10	3.25581e-08	11.2841	0.540549	0.690474	0.149925	5	21237420	R	II		IGR	opensea	IGR-opensea		rs142696684;rs370605277	23;2
cg09796089	0.149914	0.799458	7.06253	1.65673e-08	4.13198e-07	8.09595	0.724501	0.874415	0.149914	14	104668921	R	II		IGR	opensea	IGR-opensea		rs71419805;rs565178285	40;2
cg06855497	0.149862	0.60471	23.7098	6.03591e-25	4.50097e-21	46.5353	0.529778	0.679641	0.149862	19	54040813	R	II	ZNF331	TSS1500	island	TSS1500-island	chr19:54040812-54041857
cg13404217	0.1498	0.730756	6.27208	2.07434e-07	3.18848e-06	5.5596	0.655856	0.805656	0.1498	3	110793721	R	II	PVRL3	Body	shelf	Body-shelf	chr3:110790149-110791401	rs114282061;rs529059153	26;0
cg12615327	0.149727	0.325948	4.41969	7.52647e-05	0.000399459	-0.290175	0.251084	0.400811	0.149727	9	134989512	F	II		IGR	opensea	IGR-opensea		rs187594166	39
cg21724010	0.149696	0.510129	6.61742	6.85167e-08	1.29997e-06	6.66985	0.435281	0.584977	0.149696	6	164990879	R	II		IGR	opensea	IGR-opensea		rs533757550;rs139306074;rs570220850	50;31;1
cg19021559	0.149645	0.349587	7.15422	1.23854e-08	3.27217e-07	8.38858	0.274765	0.424409	0.149645	5	22853940	F	II	CDH12	TSS1500	opensea	TSS1500-opensea		rs565305878;rs117097106	44;50
cg16901123	0.149641	0.417887	8.73444	9.27893e-11	6.42116e-09	13.3271	0.343066	0.492707	0.149641	12	125798726	F	II		IGR	opensea	IGR-opensea		rs146216976;rs182319669;rs143282839	24;31;39
cg18091046	0.14964	0.422986	5.81381	9.05256e-07	1.05681e-05	4.08697	0.348166	0.497806	0.14964	13	30077344	F	I	MTUS2	3'UTR	island	3'UTR-island	chr13:30077245-30077490	rs200129898;rs372583950;rs201657581	26;35;41
cg00099912	0.149621	0.315637	7.20243	1.06315e-08	2.88999e-07	8.54223	0.240827	0.390448	0.149621	17	36857687	R	II		IGR	shore	IGR-shore	chr17:36858278-36861697	rs151070236	19
cg07262395	0.149618	0.563458	4.14765	0.000173145	0.000797887	-1.1049	0.488649	0.638268	0.149618	10	111966094	F	II	MXI1	TSS1500	shore	TSS1500-shore	chr10:111967428-111970723
cg22244725	0.149594	0.203867	8.22645	4.35118e-10	2.22277e-08	11.765	0.12907	0.278664	0.149594	5	136352768	F	II	SPOCK1	Body	opensea	Body-opensea		rs546400120	30
cg19423196	0.149564	0.408253	6.47505	1.08124e-07	1.87771e-06	6.21232	0.333471	0.483035	0.149564	10	82049429	F	II	MAT1A	1stExon	opensea	1stExon-opensea		rs575292837;rs181353304;rs141011130	8;9;13
cg19582265	0.149537	0.212248	20.1521	2.27678e-22	1.12806e-18	40.5021	0.137479	0.287016	0.149537	19	4229293	F	I	EBI3	TSS1500	opensea	TSS1500-opensea		rs114860517;rs188064549	23;29
cg04619951	0.149472	0.291273	4.99445	1.24346e-05	9.0146e-05	1.48343	0.216537	0.366009	0.149472	10	29593803	F	II	LYZL1	Body	opensea	Body-opensea		rs566577874;rs534011049;rs76646667	0;42;51
cg20735824	0.14947	0.463425	5.17288	7.05387e-06	5.65918e-05	2.04481	0.38869	0.53816	0.14947	11	126871416	R	II	KIRREL3	TSS1500	shore	TSS1500-shore	chr11:126873091-126873809	rs534512572	37
cg02276826	0.149448	0.618472	5.18486	6.78962e-06	5.48347e-05	2.08266	0.543748	0.693196	0.149448	10	134778648	R	I		IGR	shore	IGR-shore	chr10:134778683-134779073	rs551290001	32
cg25245989	0.14942	0.248574	5.20984	6.27003e-06	5.13689e-05	2.1616	0.173864	0.323284	0.14942	10	125754632	R	II		IGR	shelf	IGR-shelf	chr10:125751132-125751984	rs543741380;rs557530412;rs562059766;rs5788649;rs529437537	32;26;13;12;11
cg16102102	0.149414	0.352815	5.8366	8.41303e-07	9.95791e-06	4.16007	0.278108	0.427523	0.149414	5	83017553	R	II	HAPLN1	TSS1500	shore	TSS1500-shore	chr5:83017894-83018358	rs553844339;rs565635782;rs200114150	31;14;9
cg21303468	0.149408	0.25489	5.2507	5.50401e-06	4.61869e-05	2.29086	0.180186	0.329594	0.149408	14	79256726	F	II	NRXN3	Body	opensea	Body-opensea		rs548251334	1
cg25858657	0.149314	0.671786	8.08059	6.817e-10	3.1866e-08	11.3115	0.597129	0.746443	0.149314	3	70157409	R	II		IGR	opensea	IGR-opensea
cg01178624	0.149296	0.716204	5.90954	6.65421e-07	8.22121e-06	4.39418	0.641556	0.790852	0.149296	11	65360327	R	I	KCNK7	3'UTR	island	3'UTR-island	chr11:65359292-65360328	rs186767215	10
cg10735475	0.149292	0.370824	7.19154	1.10045e-08	2.96936e-07	8.50753	0.296178	0.44547	0.149292	13	112984976	R	II		IGR	island	IGR-island	chr13:112984966-112985733	rs116612394;rs75540967	36;24
cg05833905	0.149217	0.643919	7.09399	1.49926e-08	3.81332e-07	8.1964	0.56931	0.718527	0.149217	6	123701533	R	II	TRDN	Body	opensea	Body-opensea
cg25497868	0.149141	0.844165	11.8795	1.32947e-14	4.6826e-12	22.3048	0.769594	0.918735	0.149141	4	93472875	F	II	GRID2	Body	opensea	Body-opensea		rs572521995;rs114595155	18;37
cg12390516	0.149119	0.214967	4.92223	1.56283e-05	0.000108825	1.25743	0.140408	0.289527	0.149119	10	13481846	F	I	BEND7	Body	opensea	Body-opensea
cg24937727	0.149092	0.349136	4.31617	0.000103521	0.000520057	-0.60241	0.27459	0.423682	0.149092	19	11517079	F	I	RGL3	Body	island	Body-island	chr19:11517059-11517284	rs567332193;rs201239026;rs185883075	5;27;30
cg02633371	0.149085	0.484549	8.62791	1.2799e-10	8.29242e-09	13.0018	0.410006	0.559092	0.149085	17	35298618	R	II	LHX1	Body	island	Body-island	chr17:35291899-35300875	rs538010627	26
cg06113917	0.149083	0.696046	7.64579	2.63303e-09	9.44843e-08	9.9481	0.621505	0.770588	0.149083	4	66809014	R	II		IGR	opensea	IGR-opensea		rs13132143	38
cg22660894	0.149062	0.51873	6.57044	7.96402e-08	1.46863e-06	6.51893	0.444199	0.593261	0.149062	1	107619660	R	II		IGR	opensea	IGR-opensea		rs568709685;rs137918747	2;1
cg24334149	0.149033	0.692686	5.34204	4.11124e-06	3.63959e-05	2.58048	0.61817	0.767203	0.149033	2	71175539	F	II	ATP6V1B1	Body	opensea	Body-opensea		rs34723947	14
cg14487398	0.148987	0.519339	9.24865	2.00264e-11	1.88648e-09	14.8791	0.444846	0.593833	0.148987	19	46732780	R	II	IGFL1	TSS1500	opensea	TSS1500-opensea		rs575814705;rs139275787;rs557891809;rs149973620	45;43;31;2
cg00418799	0.148869	0.475416	7.93823	1.05887e-09	4.5354e-08	10.867	0.400981	0.549851	0.148869	6	169989419	R	II	WDR27	Body	opensea	Body-opensea
cg17468877	0.148844	0.543158	7.38469	5.97802e-09	1.82709e-07	9.12185	0.468736	0.61758	0.148844	12	74770297	R	II		IGR	opensea	IGR-opensea
cg25699073	0.148814	0.840252	3.7121	0.000634197	0.00235653	-2.36453	0.765845	0.914659	0.148814	6	29648381	F	II		IGR	opensea	IGR-opensea		rs143550378;rs365052;rs17184563;rs558633480	1;17;30;32
cg07934484	0.148798	0.546513	5.46305	2.79106e-06	2.65099e-05	2.96539	0.472114	0.620913	0.148798	7	56605533	F	II	LOC101928401	Body	opensea	Body-opensea		rs566831246	34
cg03078557	0.148778	0.786236	6.59719	7.31031e-08	1.37023e-06	6.60484	0.711846	0.860625	0.148778	1	162255039	R	II	NOS1AP	Body	opensea	Body-opensea		rs577421511;rs543304653	30;1
cg18347656	0.148776	0.633995	5.12324	8.26125e-06	6.444e-05	1.88823	0.559607	0.708383	0.148776	14	57359959	F	II	OTX2-AS1	Body	opensea	Body-opensea		rs533565035	1
cg18362325	0.148715	0.589051	4.23706	0.000131889	0.000636391	-0.839223	0.514694	0.663409	0.148715	20	51649472	R	II	TSHZ2	Body	opensea	Body-opensea
cg14747819	0.148667	0.2951	10.4133	7.02752e-13	1.2373e-10	18.2752	0.220767	0.369434	0.148667	16	65580692	R	II	LINC00922	Body	opensea	Body-opensea		rs568111573	23
cg12393791	0.148593	0.735889	15.6251	1.72977e-18	2.64935e-15	31.407	0.661592	0.810185	0.148593	12	125863860	F	II	TMEM132B	Body	opensea	Body-opensea		rs533570058;rs558427195	0;17
cg19472984	0.148586	0.572262	9.65217	6.15194e-12	7.28641e-10	16.0749	0.497969	0.646556	0.148586	16	86155905	F	II		IGR	opensea	IGR-opensea		rs181038645;rs140473412	11;23
cg17309085	0.148582	0.743842	6.47761	1.07241e-07	1.86584e-06	6.22054	0.669551	0.818133	0.148582	11	99564894	F	II	CNTN5	Body	opensea	Body-opensea		rs563708302;rs76399082	17;51
cg09723136	0.148548	0.207962	12.2612	4.95077e-15	2.05908e-12	23.3089	0.133688	0.282236	0.148548	12	124625840	F	II	ZNF664-FAM101A	5'UTR	opensea	5'UTR-opensea		rs546319382;rs192669056	26;37
cg21224286	0.148502	0.710359	4.64944	3.68512e-05	0.000221309	0.411388	0.636108	0.78461	0.148502	12	1909916	R	II	CACNA2D4	Body	shelf	Body-shelf	chr12:1905277-1906765	rs576665286;rs544062409;rs560620883;rs529634924;rs114343089	39;23;16;15;7
cg01211283	0.148475	0.25651	8.666	1.14068e-10	7.57079e-09	13.1183	0.182272	0.330748	0.148475	8	22735276	F	II	PEBP4	Body	opensea	Body-opensea
cg04947801	0.148474	0.288731	6.22602	2.40529e-07	3.59633e-06	5.41143	0.214494	0.362967	0.148474	4	46394634	R	II		IGR	shelf	IGR-shelf	chr4:46391903-46392572	rs28375737;rs188322214;rs147807763	9;2;1
cg17158414	0.148421	0.642703	6.19626	2.64669e-07	3.88704e-06	5.31572	0.568493	0.716914	0.148421	2	27665306	F	I	KRTCAP3	1stExon	island	1stExon-island	chr2:27665251-27665670	rs182899232;rs201522479	25;32
cg17652792	0.148369	0.268335	5.49469	2.52196e-06	2.44088e-05	3.06623	0.19415	0.342519	0.148369	5	140562007	F	II	PCDHB16	5'UTR	shore	5'UTR-shore	chr5:140563510-140564361	rs182564506;rs540771106;rs554403785;rs186834912;rs542933062	1;3;4;16;28
cg02916816	0.148297	0.208184	7.69214	2.27779e-09	8.40108e-08	10.0942	0.134036	0.282333	0.148297	14	24047021	F	II	JPH4	5'UTR	shore	5'UTR-shore	chr14:24044886-24046760	rs570315019	5
cg26113488	0.148293	0.346586	4.63691	3.83235e-05	0.000228607	0.372833	0.27244	0.420733	0.148293	1	39249433	F	II		IGR	opensea	IGR-opensea		rs148886887	12
cg14429209	0.148252	0.613358	5.07964	9.48934e-06	7.22157e-05	1.75095	0.539232	0.687484	0.148252	10	26509505	R	II	GAD2	Body	shelf	Body-shelf	chr10:26504383-26507434	rs572751526;rs183191762	25;2
cg22194188	0.148241	0.385984	6.93199	2.50925e-08	5.77263e-07	7.67858	0.311863	0.460104	0.148241	17	62341149	R	II	TEX2	TSS1500	shore	TSS1500-shore	chr17:62339803-62340799
cg00681735	0.148218	0.257099	7.00454	1.99195e-08	4.79332e-07	7.91066	0.18299	0.331208	0.148218	9	138594241	F	II	KCNT1	Body	island	Body-island	chr9:138593527-138594253	rs370583132;rs373341130;rs555216022;rs573431990;rs5901089;rs372348322;rs565565753;rs577204309;rs544572817	1;11;23;25;26;38;46;48;50
cg07676361	0.148141	0.483495	5.05852	1.01478e-05	7.63179e-05	1.68453	0.409425	0.557566	0.148141	16	80966860	R	I		IGR	shore	IGR-shore	chr16:80965952-80966478	rs77287213;rs7199497;rs183742927	35;18;15
cg05377576	0.14813	0.282986	9.66341	5.95477e-12	7.08832e-10	16.1079	0.208921	0.357051	0.14813	16	29887661	R	II	SEZ6L2	Body	shore	Body-shore	chr16:29887788-29888316	rs145776538	17
cg16431787	0.148116	0.721858	8.82886	6.98523e-11	5.12909e-09	13.6144	0.6478	0.795917	0.148116	6	1082220	R	II	LOC285768	Body	opensea	Body-opensea		rs143842956;rs57962481	23;11
cg23375563	0.148111	0.855144	4.58064	4.56792e-05	0.000264339	0.200128	0.781088	0.929199	0.148111	2	29461741	F	II	ALK	Body	opensea	Body-opensea		rs188400002;rs191930671;rs184055016	0;2;8
cg16927164	0.148088	0.475558	5.50389	2.44868e-06	2.38237e-05	3.09557	0.401514	0.549603	0.148088	6	27271440	F	II		IGR	opensea	IGR-opensea		rs559555992;rs528272483;rs141315873	13;30;34
cg26502018	0.14807	0.859409	25.4565	4.32755e-26	3.75856e-22	49.2124	0.785374	0.933444	0.14807	2	181770937	R	II		IGR	opensea	IGR-opensea		rs546169080;rs563206138	48;2
cg08594659	0.148069	0.596177	10.706	3.11268e-13	6.34781e-11	19.1017	0.522142	0.670211	0.148069	11	27899944	R	II		IGR	opensea	IGR-opensea		rs141563873;rs78395415;rs532779688;rs183868085	46;41;32;2
cg09815769	0.148015	0.596742	5.70941	1.26613e-06	1.39102e-05	3.7524	0.522735	0.67075	0.148015	1	119539738	F	II		IGR	shelf	IGR-shelf	chr1:119543056-119543454	rs572312379;rs542794573;rs561115788	1;32;43
cg23252259	0.148001	0.651998	4.58119	4.55997e-05	0.000263991	0.201839	0.577998	0.725998	0.148001	6	31148612	R	I		IGR	shore	IGR-shore	chr6:31148369-31148577	rs544561704;rs375194448;rs6937752;rs111237658	50;49;8;2
cg21699381	0.147997	0.249373	6.50446	9.83937e-08	1.7418e-06	6.30686	0.175375	0.323372	0.147997	10	105438046	F	II	SH3PXD2A	Body	opensea	Body-opensea		rs541638377;rs564550818;rs142466220	0;1;38
cg10615765	0.14799	0.302606	4.37053	8.75868e-05	0.000452679	-0.438765	0.228611	0.376601	0.14799	5	42991657	R	II		IGR	shore	IGR-shore	chr5:42992033-42992955	rs145219246	42
cg25108548	0.147959	0.581781	4.40419	7.89533e-05	0.000415449	-0.337078	0.507802	0.655761	0.147959	12	13196954	F	II	KIAA1467	TSS1500	shore	TSS1500-shore	chr12:13197238-13197781	rs1872625	9
cg12814571	0.147905	0.637503	5.28485	4.93558e-06	4.22168e-05	2.39904	0.56355	0.711455	0.147905	6	170589560	F	II		IGR	island	IGR-island	chr6:170589411-170590085	rs142098581;rs562009801;rs116020951;rs544331741;rs145845755	12;35;37;46;49
cg11749902	0.147792	0.776283	14.2509	3.82777e-17	3.6699e-14	28.255	0.702387	0.850179	0.147792	8	41093619	F	II		IGR	opensea	IGR-opensea		rs189657145	4
cg23012310	0.147735	0.886067	8.22111	4.42316e-10	2.25186e-08	11.7484	0.8122	0.959935	0.147735	14	102050627	F	I		IGR	shore	IGR-shore	chr14:102050814-102051025
cg05295671	0.147705	0.219918	4.24166	0.000130047	0.000628961	-0.825482	0.146065	0.29377	0.147705	13	79234353	F	II	RNF219	TSS1500	shore	TSS1500-shore	chr13:79232822-79233417	rs549086165;rs568814598;rs369147812	0;24;48
cg02650055	0.147664	0.577692	7.29437	7.94902e-09	2.29257e-07	8.83491	0.50386	0.651524	0.147664	10	34178838	F	II		IGR	opensea	IGR-opensea		rs184148815	8
cg09524334	0.147652	0.884895	4.19451	0.00015016	0.000708319	-0.965935	0.811069	0.958721	0.147652	6	15496979	F	II	JARID2	Body	island	Body-island	chr6:15496804-15497336	rs368841624;rs567509795;rs149052289;rs200722144;rs199956706	0;20;30;35;40
cg18049933	0.147577	0.537543	6.53731	8.85601e-08	1.60093e-06	6.41245	0.463754	0.611331	0.147577	2	162099970	R	II	LOC100996579	TSS1500	shore	TSS1500-shore	chr2:162101439-162101650
cg19488431	0.147557	0.676895	5.90692	6.71042e-07	8.27652e-06	4.38578	0.603116	0.750673	0.147557	6	28601329	R	I		IGR	shore	IGR-shore	chr6:28602853-28603295	rs36069097;rs9368568	48;30
cg05377034	0.147521	0.299321	6.46175	1.12837e-07	1.94414e-06	6.16955	0.22556	0.373082	0.147521	10	81838185	F	II	C10orf57	TSS1500	shore	TSS1500-shore	chr10:81838359-81839078	rs562316856;rs531451264;rs545197259;rs3842235;rs113611798	27;28;37;41;47
cg03823381	0.14751	0.279759	9.73989	4.77283e-12	5.91121e-10	16.3322	0.206004	0.353515	0.14751	6	12911485	R	II	PHACTR1	Body	opensea	Body-opensea		rs566694654;rs111672087	36;2
cg06922938	0.147509	0.559349	4.09434	0.000203477	0.000913156	-1.26223	0.485595	0.633104	0.147509	10	108273407	R	II		IGR	opensea	IGR-opensea		rs11192932;rs375220111;rs542310359;rs147567653	50;48;30;9
cg22655969	0.147487	0.771035	9.86424	3.33607e-12	4.41976e-10	16.6953	0.697291	0.844778	0.147487	20	58203323	R	II	LOC100506384	Body	opensea	Body-opensea		rs561556248;rs531893181;rs182031928;rs571522014	40;34;29;1
cg23998650	0.147386	0.558517	4.79737	2.31708e-05	0.000150616	0.868601	0.484824	0.63221	0.147386	5	3787948	R	II		IGR	opensea	IGR-opensea
cg08996805	0.14736	0.59885	4.9765	1.31622e-05	9.44719e-05	1.42719	0.525171	0.67253	0.14736	3	11010256	F	II		IGR	opensea	IGR-opensea		rs576836098	0
cg16464373	0.147321	0.275146	4.22013	0.000138882	0.000664028	-0.889694	0.201485	0.348807	0.147321	8	65293734	F	II		IGR	shelf	IGR-shelf	chr8:65290108-65290946	rs553060425	20
cg01631226	0.147312	0.764626	7.16336	1.20318e-08	3.19509e-07	8.41773	0.69097	0.838282	0.147312	22	48792702	R	II		IGR	opensea	IGR-opensea		rs554154091;rs115902127	21;1
cg16244155	0.147294	0.522748	8.57356	1.50885e-10	9.48079e-09	12.8354	0.449101	0.596395	0.147294	18	77905565	F	I	LOC100130522	TSS1500	island	TSS1500-island	chr18:77905297-77905566	rs8088376;rs561513906	10;41
cg04825215	0.147281	0.339082	5.20096	6.45013e-06	5.25876e-05	2.13352	0.265442	0.412723	0.147281	6	31466722	R	I	MICB	Body	shore	Body-shore	chr6:31465460-31466188	rs532344907	19
cg09241703	0.147257	0.438481	6.80259	3.79074e-08	8.04995e-07	7.26406	0.364852	0.512109	0.147257	14	89831698	R	II	FOXN3	Body	opensea	Body-opensea		rs145950097;rs562104668;rs531223705	27;2;1
cg10194060	0.147239	0.49503	7.8636	1.33491e-09	5.46157e-08	10.6332	0.42141	0.568649	0.147239	4	68064683	F	II		IGR	opensea	IGR-opensea		rs62315497;rs551839439	0;1
cg04622888	0.147237	0.899923	3.57146	0.000953631	0.00331413	-2.75726	0.826304	0.973542	0.147237	9	124990010	F	II	LHX6	TSS200	island	TSS200-island	chr9:124987743-124991086
cg06513714	0.147159	0.477548	4.74971	2.69159e-05	0.000170691	0.720856	0.403969	0.551127	0.147159	4	175041145	R	II	LOC101928509	Body	opensea	Body-opensea
cg00783877	0.147106	0.765167	5.00272	1.2113e-05	8.82036e-05	1.50935	0.691614	0.83872	0.147106	2	65955222	R	II		IGR	opensea	IGR-opensea		rs554431137;rs13015423;rs187771873	38;25;2
cg26562263	0.147099	0.148419	6.14843	3.08654e-07	4.4032e-06	5.16191	0.0748697	0.221969	0.147099	19	21863715	F	II		IGR	shelf	IGR-shelf	chr19:21860792-21861016	rs192480642;rs543620759;rs561692854	1;5;37
cg05685892	0.147094	0.477388	5.10809	8.66888e-06	6.70431e-05	1.84051	0.403841	0.550935	0.147094	6	30421091	R	I		IGR	shore	IGR-shore	chr6:30418844-30419630	rs72502524;rs72502525;rs555882670	46;11;2
cg15010352	0.147061	0.492316	9.11672	2.95879e-11	2.58681e-09	14.4838	0.418786	0.565847	0.147061	19	12948853	R	I	MAST1	TSS1500	shore	TSS1500-shore	chr19:12949131-12949733	rs182061032;rs140720879;rs560697160;rs77307303	40;30;23;18
cg23212445	0.146961	0.683361	6.43617	1.22486e-07	2.077e-06	6.08731	0.609881	0.756842	0.146961	2	176928222	R	II		IGR	shelf	IGR-shelf	chr2:176931575-176932663	rs572907715	25
cg12601575	0.14695	0.552048	7.03137	1.82915e-08	4.47952e-07	7.99639	0.478573	0.625523	0.14695	16	5039928	R	II	SEC14L5	Body	shore	Body-shore	chr16:5038074-5038331	rs546714875	1
cg20403644	0.146918	0.602416	5.56207	2.0319e-06	2.04401e-05	3.28123	0.528957	0.675875	0.146918	17	707141	R	I	NXN	Body	shore	Body-shore	chr17:708319-708598	rs201510263;rs561768689;rs573770367;rs369939906	50;27;24;21
cg05542681	0.1469	0.220769	5.67259	1.42508e-06	1.53215e-05	3.63454	0.147319	0.294219	0.1469	16	744328	R	I	FBXL16	Body	island	Body-island	chr16:743924-745943
cg15923350	0.146893	0.39473	4.76922	2.53157e-05	0.000162227	0.781286	0.321283	0.468176	0.146893	1	163038703	R	II	RGS4	1stExon	opensea	1stExon-opensea		rs568472007;rs201067248;rs12402634;rs142822667	46;24;21;10
cg10438391	0.146883	0.345744	8.95909	4.7301e-11	3.76167e-09	14.0089	0.272303	0.419186	0.146883	8	144631915	R	I		IGR	island	IGR-island	chr8:144631767-144631971	rs370034629	29
cg07423345	0.146855	0.588893	5.19462	6.58187e-06	5.34609e-05	2.11347	0.515465	0.66232	0.146855	15	79576638	F	II	ANKRD34C	5'UTR	shore	5'UTR-shore	chr15:79576059-79576270	rs535821805	21
cg01819995	0.146855	0.861447	13.3127	3.57506e-16	2.30101e-13	25.9817	0.78802	0.934875	0.146855	20	30537979	F	II	PDRG1	Body	shore	Body-shore	chr20:30539523-30539959	rs151095717;rs531722192	0;34
cg03977382	0.146843	0.651985	6.78369	4.02645e-08	8.45973e-07	7.20347	0.578564	0.725407	0.146843	11	99564911	F	II	CNTN5	Body	opensea	Body-opensea		rs563708302;rs76399082;rs79262104;rs148876155;rs193029996	0;34;35;41;49
cg01801118	0.146795	0.67792	6.62238	6.74379e-08	1.28331e-06	6.68577	0.604523	0.751318	0.146795	8	31758216	R	II	NRG1	Body	opensea	Body-opensea		rs576390111;rs535444980;rs530378942	41;29;5
cg08839053	0.146781	0.64596	13.604	1.76717e-16	1.3033e-13	26.6985	0.57257	0.719351	0.146781	5	172744670	R	II	STC2	3'UTR	opensea	3'UTR-opensea		rs188186746	41
cg19419650	0.146758	0.525062	8.28996	3.5811e-10	1.90086e-08	11.9618	0.451683	0.598441	0.146758	19	7929643	F	II	EVI5L	3'UTR	shore	3'UTR-shore	chr19:7926590-7928752	rs12563	47
cg04848619	0.146731	0.568364	5.60917	1.74691e-06	1.80693e-05	3.4317	0.494998	0.641729	0.146731	4	58158280	F	II		IGR	opensea	IGR-opensea		rs146795965;rs116045633	5;24
cg15821583	0.146698	0.772286	10.6304	3.8374e-13	7.50446e-11	18.8892	0.698937	0.845634	0.146698	1	19122106	F	II		IGR	opensea	IGR-opensea		rs566623178;rs534118315;rs552583542;rs7418584	1;25;37;45
cg01815626	0.146693	0.564267	6.67596	5.68126e-08	1.11763e-06	6.85782	0.49092	0.637613	0.146693	12	52890212	F	II		IGR	opensea	IGR-opensea		rs547179183	1
cg22063391	0.146691	0.529854	4.44154	7.03495e-05	0.000377717	-0.223946	0.456508	0.603199	0.146691	13	53956443	R	II		IGR	opensea	IGR-opensea		rs115848144;rs547761974;rs78417082;rs184863016;rs74088114	51;8;7;3;2
cg03437887	0.14668	0.497516	7.71378	2.12893e-09	7.95904e-08	10.1624	0.424176	0.570856	0.14668	2	22605688	F	II		IGR	opensea	IGR-opensea		rs148521909;rs561808960	1;10
cg07467482	0.146676	0.7955	7.68636	2.3193e-09	8.52778e-08	10.076	0.722162	0.868838	0.146676	7	154006066	F	II	DPP6	Body	shelf	Body-shelf	chr7:154001964-154002281	rs549276612;rs567138550;rs183661546;rs189157487	1;6;28;38
cg08967684	0.146674	0.293929	8.5829	1.46674e-10	9.26587e-09	12.864	0.220592	0.367267	0.146674	11	68760261	F	II		IGR	opensea	IGR-opensea		rs560259498;rs527603043;rs139987230	1;4;31
cg17612569	0.146655	0.135756	4.39275	8.179e-05	0.000427666	-0.371674	0.062429	0.209084	0.146655	21	27107221	F	I	GABPA	TSS200	island	TSS200-island	chr21:27106814-27108211	rs531270659;rs71649640	28;30
cg13813999	0.146623	0.406599	6.42966	1.2507e-07	2.11219e-06	6.06639	0.333287	0.47991	0.146623	9	982748	F	II	DMRT3	Body	opensea	Body-opensea		rs576298227	0
cg18579604	0.146519	0.537807	7.19273	1.09629e-08	2.96131e-07	8.51134	0.464547	0.611066	0.146519	1	9263355	R	II		IGR	opensea	IGR-opensea		rs542835707	31
cg04562834	0.146503	0.615631	6.09117	3.71048e-07	5.11512e-06	4.97778	0.542379	0.688883	0.146503	20	657694	R	II	SCRT2	TSS1500	shore	TSS1500-shore	chr20:655880-656604	rs113160648;rs189752814	6;2
cg03173536	0.146478	0.215699	6.56852	8.01329e-08	1.47624e-06	6.51274	0.14246	0.288938	0.146478	7	138794915	R	II	ZC3HAV1	TSS1500	shore	TSS1500-shore	chr7:138793113-138794608	rs7792792;rs188745730	38;18
cg09423126	0.146466	0.296316	8.83926	6.77055e-11	5.00445e-09	13.646	0.223083	0.369549	0.146466	8	22735333	R	II	PEBP4	Body	opensea	Body-opensea		rs193151169;rs536302382	2;1
cg10071929	0.146445	0.486156	2.37091	0.0227233	0.047118	-5.72724	0.412933	0.559379	0.146445	9	130955135	R	II	CIZ1	TSS1500	shore	TSS1500-shore	chr9:130955166-130955498	rs560036798	40
cg17218311	0.146411	0.581952	7.93997	1.05316e-09	4.51554e-08	10.8724	0.508747	0.655158	0.146411	5	1852664	F	II		IGR	shore	IGR-shore	chr5:1851342-1851564	rs182839490;rs563716440;rs187075574	0;16;17
cg08121117	0.146394	0.663998	6.70077	5.24801e-08	1.04813e-06	6.93744	0.5908	0.737195	0.146394	13	112575735	F	I		IGR	island	IGR-island	chr13:112575723-112575998	rs143409618;rs9550149	25;31
cg18312782	0.146308	0.214378	6.43113	1.2448e-07	2.10425e-06	6.07112	0.141224	0.287532	0.146308	17	62341028	F	II	TEX2	TSS1500	shore	TSS1500-shore	chr17:62339803-62340799
cg26320663	0.146248	0.323939	5.26349	5.28379e-06	4.46556e-05	2.33138	0.250815	0.397063	0.146248	1	152161521	F	II		IGR	island	IGR-island	chr1:152161321-152161928
cg02580820	0.14617	0.483271	9.29951	1.72386e-11	1.66815e-09	15.0309	0.410186	0.556356	0.14617	12	33759790	R	II		IGR	opensea	IGR-opensea
cg05571610	0.146105	0.512349	3.8994	0.000365079	0.00148599	-1.83037	0.439296	0.585401	0.146105	16	21609904	F	II	LOC101927814	Body	shore	Body-shore	chr16:21610692-21611694	rs192919709;rs184400425;rs187979315	0;10;18
cg01677628	0.146024	0.690788	5.27311	5.124e-06	4.354e-05	2.36185	0.617776	0.7638	0.146024	11	8361190	F	I		IGR	opensea	IGR-opensea		rs146276997	40
cg17457090	0.146023	0.344487	3.36104	0.0017347	0.00546784	-3.33005	0.271475	0.417498	0.146023	16	58533956	R	II	NDRG4	TSS200	shore	TSS200-shore	chr16:58535040-58535596	rs982697	26
cg15016771	0.146022	0.254636	5.88414	7.22041e-07	8.78286e-06	4.31265	0.181625	0.327647	0.146022	2	235403218	R	II	ARL4C	3'UTR	shore	3'UTR-shore	chr2:235404502-235406541	rs552244451;rs117371685;rs532073858;rs548773874	50;7;5;2
cg24915574	0.14599	0.245209	5.98631	5.1985e-07	6.72771e-06	4.64075	0.172214	0.318203	0.14599	15	44511941	F	II		IGR	opensea	IGR-opensea		rs537078896	51
cg20087519	0.145979	0.531237	6.57506	7.84714e-08	1.45139e-06	6.53375	0.458248	0.604227	0.145979	10	135379242	R	I	SYCE1	TSS200	island	TSS200-island	chr10:135378883-135379767	rs114643630;rs570840304	30;26
cg16578609	0.145931	0.362076	6.55452	8.38079e-08	1.53096e-06	6.46776	0.289111	0.435041	0.145931	1	2399051	F	II		IGR	island	IGR-island	chr1:2398825-2399055	rs568700969;rs534389993	25;30
cg20744229	0.145839	0.254515	6.23412	2.34342e-07	3.52194e-06	5.43751	0.181595	0.327434	0.145839	11	66154113	R	II		IGR	opensea	IGR-opensea		rs139557004;rs149727968;rs186301397	50;35;10
cg00917437	0.145836	0.348194	11.1595	9.01049e-14	2.3041e-11	20.3605	0.275276	0.421112	0.145836	14	55879046	R	II	KIAA0831	TSS1500	shore	TSS1500-shore	chr14:55878302-55878681	rs550649474;rs562497261;rs532918260	38;35;31
cg05215994	0.145826	0.824656	5.31694	4.45458e-06	3.8839e-05	2.50083	0.751743	0.897569	0.145826	13	23310203	R	II		IGR	opensea	IGR-opensea		rs558659903	8
cg16629288	0.145775	0.425432	6.84861	3.27307e-08	7.15056e-07	7.41155	0.352544	0.49832	0.145775	3	69590374	F	II		IGR	shore	IGR-shore	chr3:69591011-69592050	rs565741743;rs534144861;rs139974705;rs577019154;rs539783298;rs556422881;rs576054680;rs542176684	4;8;9;11;12;25;36;39
cg06323052	0.145745	0.58087	8.64386	1.2196e-10	7.98472e-09	13.0506	0.507998	0.653742	0.145745	4	56720686	F	II	EXOC1	5'UTR	shore	5'UTR-shore	chr4:56719704-56720228	rs147888298;rs111701107;rs141543461	3;9;24
cg21967713	0.145696	0.402355	7.54861	3.5701e-09	1.20966e-07	9.6412	0.329507	0.475203	0.145696	10	618724	R	II	DIP2C	Body	opensea	Body-opensea		rs192023803;rs550159348;rs17221323;rs377679725;rs549574928	50;42;41;37;2
cg02612650	0.145685	0.250727	3.78145	0.00051752	0.00198819	-2.16819	0.177884	0.323569	0.145685	6	26195910	F	II		IGR	shore	IGR-shore	chr6:26197070-26197537	rs572344376	1
cg14400088	0.145651	0.858867	19.1368	1.45385e-21	5.59007e-18	38.6154	0.786041	0.931692	0.145651	12	86587982	R	II	MGAT4C	5'UTR	opensea	5'UTR-opensea		rs151098829;rs556556398;rs182712676	34;26;1
cg27046641	0.145646	0.443736	7.13938	1.29821e-08	3.39694e-07	8.34124	0.370913	0.516559	0.145646	8	138039659	F	II		IGR	opensea	IGR-opensea		rs148416804;rs554778418	1;25
cg05351887	0.145629	0.526003	5.21306	6.20614e-06	5.09325e-05	2.17176	0.453188	0.598817	0.145629	16	3988869	R	I		IGR	shore	IGR-shore	chr16:3989006-3989348	rs11644414	43
cg11368617	0.145541	0.144489	12.7882	1.30424e-15	6.79018e-13	24.6653	0.0717181	0.217259	0.145541	11	133582402	F	II		IGR	opensea	IGR-opensea		rs568183563;rs76221009;rs76393391	1;12;44
cg00305071	0.145439	0.332863	5.96568	5.55512e-07	7.10065e-06	4.57447	0.260144	0.405583	0.145439	1	34504017	R	II	CSMD2	Body	opensea	Body-opensea		rs543261483;rs191694913;rs531917505	44;15;1
cg11945929	0.145368	0.451015	5.56907	1.98682e-06	2.00727e-05	3.30357	0.378331	0.523699	0.145368	7	158750384	F	I		IGR	island	IGR-island	chr7:158750223-158750498	rs568144709;rs373129109;rs557408872;rs577364566	19;27;40;48
cg08915632	0.145355	0.440833	7.28305	8.23864e-09	2.36019e-07	8.79888	0.368155	0.51351	0.145355	8	72466247	F	II		IGR	shelf	IGR-shelf	chr8:72468560-72469561
cg23750206	0.145335	0.368181	5.30035	4.69716e-06	4.0544e-05	2.44818	0.295513	0.440848	0.145335	4	7878384	F	II	AFAP1	5'UTR	opensea	5'UTR-opensea		rs115709603;rs571349813	1;20
cg16668896	0.145332	0.587213	14.3049	3.37649e-17	3.27981e-14	28.3827	0.514547	0.659879	0.145332	7	54900801	R	II		IGR	island	IGR-island	chr7:54900736-54901261
cg24871077	0.145287	0.789548	8.11555	6.12025e-10	2.92642e-08	11.4204	0.716905	0.862191	0.145287	10	106337967	R	II		IGR	opensea	IGR-opensea		rs569795717	48
cg21050234	0.145284	0.46412	6.98132	2.14468e-08	5.08706e-07	7.83638	0.391478	0.536762	0.145284	18	10726518	F	I	FAM38B	Body	island	Body-island	chr18:10726247-10726667	rs540061106;rs546595778;rs186053510;rs192130545;rs540617759	6;7;12;13;47
cg14112754	0.145213	0.24482	6.4217	1.28307e-07	2.15659e-06	6.04078	0.172214	0.317427	0.145213	3	194118613	R	II	GP5	Body	island	Body-island	chr3:194117601-194118988	rs71316299;rs531464548;rs147926792;rs73889857	50;46;45;2
cg12902183	0.145192	0.287377	4.68957	3.25021e-05	0.000199571	0.535033	0.214781	0.359973	0.145192	7	45959833	F	II	IGFBP3	Body	shore	Body-shore	chr7:45960137-45961347
cg15922174	0.145103	0.367833	4.18194	0.000156012	0.000731274	-1.00325	0.295282	0.440385	0.145103	9	126135998	F	I	CRB2	Body	island	Body-island	chr9:126135407-126136193	rs377347664	16
cg05736869	0.145008	0.655129	3.52139	0.00110104	0.00373713	-2.89523	0.582624	0.727633	0.145008	3	194500943	R	II	LOC100507391	Body	opensea	Body-opensea		rs12487771;rs111549594	19;1
cg06421590	0.145002	0.401955	6.21374	2.5021e-07	3.71235e-06	5.37193	0.329454	0.474456	0.145002	4	3043752	R	II		IGR	shore	IGR-shore	chr4:3043018-3043547	rs552448503	3
cg02771260	0.144894	0.758603	3.77548	0.000526676	0.00201732	-2.18515	0.686156	0.831049	0.144894	11	59836817	R	II	MS4A3	Body	opensea	Body-opensea		rs554833380	49
cg05892483	0.14483	0.525212	6.73635	4.68382e-08	9.56553e-07	7.05162	0.452797	0.597627	0.14483	6	101852882	F	II	GRIK2	Body	shore	Body-shore	chr6:101849806-101850974	rs577592608;rs189923412;rs563412025;rs367942821	0;1;12;19
cg19450780	0.144817	0.722068	14.1978	4.33198e-17	4.06876e-14	28.1291	0.649659	0.794476	0.144817	20	58203582	R	II	PHACTR3	TSS200	opensea	TSS200-opensea		rs537716351;rs150492495;rs577173572;rs538259040	48;27;2;1
cg20991819	0.144777	0.668762	9.52358	8.94108e-12	9.79912e-10	15.696	0.596374	0.741151	0.144777	1	218617769	R	II	TGFB2	3'UTR	opensea	3'UTR-opensea		rs567759443;rs536810691	51;14
cg25705148	0.144777	0.58425	6.55782	8.29264e-08	1.51786e-06	6.47837	0.511862	0.656639	0.144777	2	72079498	F	I		IGR	island	IGR-island	chr2:72079362-72079610
cg09818425	0.144774	0.585702	15.4349	2.6242e-18	3.78378e-15	30.9827	0.513315	0.658089	0.144774	2	226514207	R	II	NYAP2	Body	opensea	Body-opensea		rs79011320	1
cg23623587	0.144755	0.737364	8.02873	8.0013e-10	3.62765e-08	11.1498	0.664986	0.809741	0.144755	16	20338852	R	II	GP2	5'UTR	opensea	5'UTR-opensea		rs184985375;rs538926731;rs189295111	45;40;23
cg15126544	0.144712	0.0858232	9.98037	2.39194e-12	3.38282e-10	17.0326	0.0134674	0.158179	0.144712	2	171678954	F	I	GAD1	Body	island	Body-island	chr2:171678546-171680358	rs140555568;rs114608226	2;26
cg12030017	0.144711	0.176792	9.42241	1.20166e-11	1.24386e-09	15.3964	0.104436	0.249147	0.144711	4	40893064	F	II	APBB2	Body	opensea	Body-opensea
cg13075561	0.144684	0.546633	10.1007	1.6976e-12	2.54794e-10	17.3804	0.474291	0.618975	0.144684	12	33560122	F	II	SYT10	Body	opensea	Body-opensea
cg19683655	0.144675	0.688355	6.60802	7.061e-08	1.33234e-06	6.63965	0.616018	0.760693	0.144675	10	85440299	R	II		IGR	opensea	IGR-opensea		rs182768385	45
cg14089881	0.144669	0.663132	6.35255	1.60189e-07	2.58516e-06	5.81843	0.590797	0.735466	0.144669	1	6296630	F	I	ICMT	TSS1500	shore	TSS1500-shore	chr1:6295528-6296261	rs541682723	23
cg18129296	0.144661	0.676842	5.41446	3.26101e-06	3.01168e-05	2.81068	0.604511	0.749173	0.144661	3	74003742	F	II		IGR	opensea	IGR-opensea		rs189953811;rs544113127	1;48
cg11449419	0.144613	0.917012	3.30497	0.0020292	0.00623686	-3.47945	0.844705	0.989318	0.144613	6	136657479	F	II		IGR	opensea	IGR-opensea		rs149509036;rs542621523	0;44
cg00524967	0.144598	0.728154	5.68958	1.34939e-06	1.4651e-05	3.68892	0.655855	0.800453	0.144598	13	34391826	F	II	RFC3	TSS1500	shore	TSS1500-shore	chr13:34392127-34392493
cg07278218	0.144549	0.422906	6.37596	1.48595e-07	2.43053e-06	5.89369	0.350632	0.49518	0.144549	6	166446431	F	II		IGR	opensea	IGR-opensea		rs145832828;rs571102414	1;42
cg22104261	0.144545	0.303243	7.76067	1.83917e-09	7.07567e-08	10.3099	0.230971	0.375515	0.144545	17	2951875	F	II		IGR	shore	IGR-shore	chr17:2951977-2952373	rs193282101;rs529052015;rs147380066	20;25;38
cg18588644	0.144533	0.357334	6.1468	3.10277e-07	4.42243e-06	5.15666	0.285067	0.4296	0.144533	12	108797860	R	II		IGR	opensea	IGR-opensea		rs553986039;rs80287410	20;2
cg26661089	0.14453	0.91715	8.90541	5.55323e-11	4.27045e-09	13.8465	0.844885	0.989415	0.14453	1	5931389	F	II	NPHP4	Body	opensea	Body-opensea		rs540507365;rs561980508	5;40
cg26526883	0.144497	0.573863	6.63248	6.52921e-08	1.25034e-06	6.71822	0.501615	0.646112	0.144497	6	168549936	R	II		IGR	opensea	IGR-opensea		rs6933250;rs150662650	39;27
cg05716544	0.144492	0.832614	4.83165	2.08002e-05	0.000137807	0.975095	0.760369	0.90486	0.144492	17	41728055	F	II	MEOX1	Body	opensea	Body-opensea
cg10073693	0.14448	0.141558	6.14839	3.08697e-07	4.40365e-06	5.16177	0.0693185	0.213798	0.14448	1	161590955	R	II		IGR	opensea	IGR-opensea		rs541454259;rs111384050;rs200030149	35;34;23
cg27486637	0.144474	0.0960444	6.71841	4.96022e-08	1.00165e-06	6.99406	0.0238077	0.168281	0.144474	4	176987174	F	I	WDR17	1stExon	island	1stExon-island	chr4:176986921-176987360	rs538678404	34
cg03937517	0.144434	0.674039	9.24497	2.02452e-11	1.90272e-09	14.8681	0.601822	0.746256	0.144434	3	133383077	F	II		IGR	shelf	IGR-shelf	chr3:133380458-133380989	rs141495819	7
cg18534971	0.144423	0.647144	5.0907	9.16177e-06	7.01866e-05	1.78574	0.574933	0.719356	0.144423	2	239680079	R	II		IGR	opensea	IGR-opensea		rs527611731;rs10187993;rs112168528	13;10;8
cg18810947	0.144377	0.37749	6.59269	7.41641e-08	1.3865e-06	6.59039	0.305301	0.449679	0.144377	19	12831659	F	I	TNPO2	Body	shore	Body-shore	chr19:12831793-12832225	rs535364507	43
cg22584104	0.144292	0.761036	13.962	7.53522e-17	6.45338e-14	27.5658	0.68889	0.833182	0.144292	11	11580234	F	II	GALNT18	Body	opensea	Body-opensea		rs569866687;rs538881532;rs558773240	0;2;25
cg18086868	0.14429	0.568322	6.2805	2.019e-07	3.11855e-06	5.58667	0.496177	0.640467	0.14429	1	220463627	F	II		IGR	opensea	IGR-opensea		rs192887048	15
cg17491605	0.144283	0.646294	12.7852	1.31389e-15	6.81945e-13	24.6578	0.574152	0.718435	0.144283	20	45563130	R	II	EYA2	5'UTR	opensea	5'UTR-opensea		rs139960053	26
cg18550476	0.144276	0.716501	9.02266	3.91323e-11	3.22892e-09	14.2008	0.644363	0.788639	0.144276	1	1294353	F	I	MXRA8	Body	shelf	Body-shelf	chr1:1289707-1291126	rs558568080;rs568909888;rs143070056;rs61766232;rs574532686;rs553065091	9;10;22;29;30;51
cg15953127	0.144246	0.286194	4.2858	0.000113623	0.000562001	-0.693497	0.21407	0.358317	0.144246	22	50117958	F	II		IGR	shore	IGR-shore	chr22:50118095-50118822	rs113590856;rs115982994;rs141004319;rs529248075	12;31;32;47
cg25487775	0.144214	0.526522	5.05061	1.04059e-05	7.78881e-05	1.65967	0.454415	0.598629	0.144214	2	162093969	R	I		IGR	shore	IGR-shore	chr2:162094460-162096195
cg16284279	0.144198	0.764831	6.38426	1.44687e-07	2.37888e-06	5.92039	0.692732	0.83693	0.144198	6	77743952	F	II		IGR	opensea	IGR-opensea		rs149818648;rs13216145;rs1322085	8;27;36
cg07357827	0.144181	0.556525	5.77654	1.02045e-06	1.16666e-05	3.96749	0.484435	0.628615	0.144181	3	12200835	F	I	SYN2	Body	shore	Body-shore	chr3:12200183-12200532	rs139544546	0
cg08736883	0.144133	0.612687	8.27994	3.69273e-10	1.94849e-08	11.9307	0.54062	0.684753	0.144133	12	83591371	F	II		IGR	opensea	IGR-opensea		rs538169555	51
cg22397847	0.144116	0.512496	6.55073	8.48319e-08	1.5458e-06	6.45558	0.440438	0.584554	0.144116	1	112399585	R	II	KCND3-IT1	TSS200	opensea	TSS200-opensea		rs544269002	51
cg13912224	0.144096	0.599319	3.95031	0.000313679	0.00131016	-1.68315	0.527271	0.671367	0.144096	6	52172083	F	I		IGR	island	IGR-island	chr6:52171922-52172147	rs532252745	9
cg24463634	0.144093	0.204131	9.50369	9.47532e-12	1.02688e-09	15.6372	0.132085	0.276178	0.144093	10	102673777	F	II	FAM178A	Body	shore	Body-shore	chr10:102672367-102673159
cg26245086	0.144089	0.153841	3.79657	0.000494978	0.0019158	-2.12514	0.0817969	0.225886	0.144089	4	87860957	F	II	AFF1	5'UTR	shelf	5'UTR-shelf	chr4:87855873-87857204	rs540029432	41
cg00466209	0.144064	0.720769	9.84836	3.49175e-12	4.57698e-10	16.649	0.648737	0.792801	0.144064	20	61869537	R	II	BIRC7	Body	shore	Body-shore	chr20:61870781-61871178	rs570060452;rs377082433;rs552487653	38;37;2
cg07333763	0.144051	0.919121	9.24579	2.01961e-11	1.90004e-09	14.8705	0.847096	0.991146	0.144051	6	42768448	F	II		IGR	opensea	IGR-opensea		rs148989726;rs6906866;rs143704358	0;32;41
cg26006262	0.144033	0.370375	7.22942	9.76103e-09	2.70171e-07	8.6282	0.298359	0.442392	0.144033	16	13688698	F	II		IGR	opensea	IGR-opensea		rs541405461;rs13331726	24;51
cg16768287	0.143989	0.316339	7.87467	1.2898e-09	5.31057e-08	10.6679	0.244345	0.388334	0.143989	12	71314894	R	II	PTPRR	TSS1500	opensea	TSS1500-opensea		rs149876699	3
cg26555664	0.143963	0.762214	10.1597	1.43571e-12	2.22715e-10	17.5504	0.690232	0.834196	0.143963	7	1250038	R	II		IGR	shore	IGR-shore	chr7:1250826-1251141	rs6955574;rs191305170	19;2
cg19287610	0.143963	0.679202	7.03988	1.78031e-08	4.38027e-07	8.0236	0.607221	0.751184	0.143963	6	164461074	R	I		IGR	opensea	IGR-opensea		rs56153379;rs115044878	30;22
cg07343821	0.143905	0.141833	7.52139	3.88863e-09	1.29605e-07	9.55508	0.0698808	0.213786	0.143905	6	27637537	R	II		IGR	opensea	IGR-opensea		rs568290040	33
cg13654097	0.143887	0.454283	8.89461	5.73573e-11	4.38385e-09	13.8138	0.382339	0.526226	0.143887	4	74047195	F	II	ANKRD17	Body	opensea	Body-opensea		rs377465425;rs183020435	0;20
cg03477332	0.143884	0.31328	7.00307	2.00131e-08	4.81113e-07	7.90594	0.241338	0.385222	0.143884	5	16178784	R	II	2022-03-11	Body	shore	Body-shore	chr5:16179064-16180420	rs138874914;rs568014091	25;24
cg18127012	0.143874	0.425152	5.94751	5.88943e-07	7.44465e-06	4.5161	0.353215	0.497089	0.143874	4	160514445	F	II		IGR	opensea	IGR-opensea
cg17221584	0.143861	0.374543	8.14977	5.50799e-10	2.69125e-08	11.5268	0.302612	0.446473	0.143861	15	56033606	F	II	PRTG	Body	shore	Body-shore	chr15:56034562-56035712
cg17640061	0.143766	0.114387	4.69782	3.16733e-05	0.000195346	0.560477	0.0425038	0.18627	0.143766	12	79627343	R	II	SYT1	Body	opensea	Body-opensea		rs115632117	2
cg07286216	0.143759	0.554813	3.76202	0.000547934	0.00208532	-2.22338	0.482934	0.626692	0.143759	7	56515846	F	II	LOC650226	Body	island	Body-island	chr7:56515585-56515864	rs115911119;rs368021849;rs532792149;rs149003202	6;9;40;44
cg09293161	0.143732	0.438669	5.47831	2.65791e-06	2.54872e-05	3.01401	0.366803	0.510535	0.143732	9	98128032	R	II		IGR	opensea	IGR-opensea		rs573188147	20
cg11377293	0.143688	0.466605	5.68984	1.34825e-06	1.46403e-05	3.68976	0.394761	0.538449	0.143688	11	68670746	R	II	IGHMBP2	TSS1500	shore	TSS1500-shore	chr11:68671107-68671982	rs141426410;rs603076;rs536523340;rs548629112	49;36;32;29
cg11612700	0.14364	0.270279	5.29372	4.79772e-06	4.12369e-05	2.42716	0.198459	0.342099	0.14364	13	112985677	F	I	LINC01044	TSS200	island	TSS200-island	chr13:112984966-112985733	rs368747420;rs115879779;rs191835421;rs527411816;rs9577706	0;10;26;43;47
cg22353823	0.143616	0.754081	10.1978	1.28889e-12	2.04056e-10	17.6598	0.682273	0.825889	0.143616	12	105860607	R	II		IGR	opensea	IGR-opensea		rs73385044	42
cg23239574	0.143612	0.584782	5.66555	1.45766e-06	1.5608e-05	3.61201	0.512976	0.656588	0.143612	1	228653136	R	I		IGR	shore	IGR-shore	chr1:228651447-228652529	rs550119477;rs76188356;rs538733206	9;8;4
cg25658724	0.143586	0.564311	16.8516	1.2836e-19	2.79531e-16	34.0546	0.492518	0.636104	0.143586	6	155702287	R	II		IGR	opensea	IGR-opensea
cg21253560	0.143568	0.42395	8.73277	9.32577e-11	6.44572e-09	13.322	0.352166	0.495734	0.143568	5	128180334	R	II		IGR	opensea	IGR-opensea
cg04544267	0.143564	0.381443	5.96042	5.6498e-07	7.19767e-06	4.55759	0.309661	0.453225	0.143564	7	115116310	F	II		IGR	opensea	IGR-opensea
cg12765123	0.143542	0.519152	4.8496	1.96562e-05	0.000131555	1.03094	0.447381	0.590923	0.143542	10	132100019	F	I		IGR	opensea	IGR-opensea		rs550352779;rs568997951;rs531402872	4;5;37
cg18968920	0.143534	0.606676	8.48374	1.98204e-10	1.18126e-08	12.5596	0.534908	0.678443	0.143534	2	153572548	F	II	PRPF40A	Body	shore	Body-shore	chr2:153573743-153575553	rs570841873	46
cg14968361	0.143463	0.294634	5.30216	4.67011e-06	4.03524e-05	2.45392	0.222902	0.366365	0.143463	3	39543547	F	II	MOBP	5'UTR	shore	5'UTR-shore	chr3:39543771-39544223	rs199539891;rs141161012	6;27
cg14097152	0.143443	0.766302	5.71827	1.2306e-06	1.35915e-05	3.78077	0.69458	0.838023	0.143443	18	68919585	F	II		IGR	opensea	IGR-opensea
cg18984282	0.143406	0.478008	6.62082	6.7776e-08	1.28835e-06	6.68075	0.406305	0.549711	0.143406	2	134326172	F	II	NCKAP5	TSS200	opensea	TSS200-opensea
cg22651812	0.143392	0.570753	5.71172	1.25676e-06	1.38257e-05	3.75981	0.499057	0.642449	0.143392	8	32095135	F	II	NRG1	Body	opensea	Body-opensea		rs1383960	45
cg21237687	0.143384	0.424445	4.76059	2.6011e-05	0.000165919	0.754568	0.352753	0.496136	0.143384	17	6899380	F	I	ALOX12	TSS200	island	TSS200-island	chr17:6898820-6900427	rs531231835	31
cg18114663	0.143377	0.633481	8.10682	6.28731e-10	2.98723e-08	11.3932	0.561792	0.705169	0.143377	3	10814691	R	II		IGR	opensea	IGR-opensea		rs182752692;rs142115763	25;2
cg16512376	0.143321	0.570623	11.0211	1.31176e-13	3.1289e-11	19.9791	0.498962	0.642283	0.143321	9	21527787	R	II	MIR31HG	Body	opensea	Body-opensea
cg01218619	0.143308	0.287494	2.64552	0.0116551	0.0269504	-5.11869	0.21584	0.359148	0.143308	4	25090298	R	I		IGR	island	IGR-island	chr4:25090106-25090510	rs4697546;rs115118301;rs146620966	42;33;1
cg04440885	0.143258	0.671282	4.40607	7.84969e-05	0.000413457	-0.331396	0.599654	0.742911	0.143258	16	51146856	R	II		IGR	shore	IGR-shore	chr16:51147490-51147944	rs184305841	41
cg24764218	0.143229	0.587778	7.52595	3.83326e-09	1.28072e-07	9.56953	0.516163	0.659392	0.143229	1	18044107	F	II		IGR	opensea	IGR-opensea		rs143861472	5
cg27635135	0.1432	0.655814	15.9704	8.19481e-19	1.39717e-15	32.1675	0.584214	0.727414	0.1432	7	145395986	F	II		IGR	opensea	IGR-opensea		rs567025096;rs534524799	0;49
cg01596289	0.143195	0.700671	4.71199	3.02976e-05	0.000188287	0.60422	0.629073	0.772268	0.143195	6	163520766	R	II	PACRG	Body	shore	Body-shore	chr6:163520984-163521585	rs553666766	49
cg01610676	0.143157	0.475557	6.04812	4.26133e-07	5.72399e-06	4.8394	0.403978	0.547135	0.143157	17	72025816	F	II		IGR	opensea	IGR-opensea		rs566740958	31
cg14836960	0.143154	0.314919	5.86268	7.73638e-07	9.29516e-06	4.24375	0.243342	0.386496	0.143154	3	109056618	R	II	DPPA4	TSS200	opensea	TSS200-opensea
cg16616390	0.143122	0.352918	5.34626	4.05617e-06	3.60022e-05	2.59388	0.281357	0.424479	0.143122	16	61076499	F	II		IGR	opensea	IGR-opensea		rs3039388	13
cg08590069	0.143088	0.684822	6.03611	4.42923e-07	5.90929e-06	4.80078	0.613278	0.756366	0.143088	8	101118899	F	II	RGS22	TSS1500	shore	TSS1500-shore	chr8:101117922-101118693	rs545499852;rs565269880	10;13
cg18636641	0.143084	0.713799	6.56986	7.97904e-08	1.47089e-06	6.51703	0.642258	0.785341	0.143084	9	134165268	R	II	PPAPDC3	1stExon	opensea	1stExon-opensea		rs7041276	22
cg10590925	0.143072	0.802297	4.23253	0.000133726	0.000643679	-0.85274	0.730761	0.873833	0.143072	11	1463620	R	II	BRSK2	Body	shore	Body-shore	chr11:1464295-1464899	rs571854614;rs145303138;rs551112202;rs375230218	49;36;12;6
cg09169455	0.143051	0.352185	4.9251	1.54871e-05	0.000108013	1.26639	0.28066	0.423711	0.143051	5	16843340	R	I	MYO10	Body	opensea	Body-opensea		rs554201183	45
cg19384241	0.143035	0.898133	2.81369	0.00760061	0.0188495	-4.72308	0.826616	0.969651	0.143035	2	55393977	F	II		IGR	opensea	IGR-opensea		rs11382356	1
cg13391675	0.143001	0.562766	5.00355	1.20812e-05	8.80206e-05	1.51195	0.491266	0.634267	0.143001	2	80009927	R	II	CTNNA2	Body	opensea	Body-opensea		rs373066869;rs577830807;rs138208492;rs548712551	29;21;19;17
cg15192736	0.142999	0.671876	5.99211	5.10242e-07	6.62578e-06	4.65939	0.600376	0.743375	0.142999	22	49448123	R	I		IGR	island	IGR-island	chr22:49447339-49448283	rs190244798;rs4823980	34;24
cg10952765	0.142974	0.672847	7.10592	1.44356e-08	3.69944e-07	8.23448	0.60136	0.744334	0.142974	10	82841950	R	II		IGR	opensea	IGR-opensea		rs554952523	19
cg02462416	0.14297	0.542701	5.39988	3.41682e-06	3.12776e-05	2.76429	0.471216	0.614186	0.14297	11	2036573	R	II		IGR	shelf	IGR-shelf	chr11:2033707-2033991	rs571952406;rs542652211	24;17
cg16781992	0.142941	0.219393	5.90389	6.7761e-07	8.33817e-06	4.37605	0.147922	0.290863	0.142941	4	20985623	F	II	KCNIP4	Body	opensea	Body-opensea		rs541582115;rs141429011;rs192914658	0;1;8
cg07517358	0.142932	0.408169	9.51356	9.20644e-12	1.00348e-09	15.6664	0.336702	0.479635	0.142932	1	80621258	R	II		IGR	opensea	IGR-opensea		rs568005631	34
cg14972256	0.142895	0.730177	8.2771	3.72498e-10	1.9625e-08	11.922	0.658729	0.801624	0.142895	4	33495888	F	II		IGR	opensea	IGR-opensea		rs568790306;rs74824831	1;28
cg03436911	0.142877	0.666975	6.62753	6.63362e-08	1.26635e-06	6.7023	0.595536	0.738413	0.142877	20	44942251	F	II		IGR	shore	IGR-shore	chr20:44941342-44941569	rs565481071	6
cg23914842	0.142869	0.541238	3.68863	0.000679152	0.00249436	-2.43058	0.469804	0.612672	0.142869	1	9327170	F	II	H6PD	3'UTR	shelf	3'UTR-shelf	chr1:9324202-9324439	rs546598715;rs72641817;rs186564188;rs551095585	0;7;10;31
cg07580222	0.142859	0.64483	8.82213	7.12783e-11	5.21048e-09	13.5939	0.573401	0.71626	0.142859	3	25198490	R	II		IGR	opensea	IGR-opensea		rs2649617	19
cg06888746	0.142849	0.243687	2.58975	0.0133896	0.03028	-5.24615	0.172262	0.315111	0.142849	10	105517764	F	I	SH3PXD2A	Body	opensea	Body-opensea		rs116363892;rs571376671;rs185616306;rs550814953	7;8;17;35
cg16135989	0.142815	0.403075	5.31806	4.43877e-06	3.87261e-05	2.50436	0.331667	0.474483	0.142815	5	176166629	F	I		IGR	shelf	IGR-shelf	chr5:176170244-176170796	rs73337926;rs571186297	13;18
cg06276302	0.142787	0.501919	7.14572	1.27236e-08	3.34452e-07	8.36147	0.430526	0.573313	0.142787	2	109605913	F	II	EDAR	TSS200	opensea	TSS200-opensea		rs536925560;rs556584417;rs78913647	1;17;41
cg03847675	0.142784	0.784774	5.60445	1.77356e-06	1.82975e-05	3.41662	0.713382	0.856166	0.142784	15	93127379	F	II		IGR	opensea	IGR-opensea		rs566502781;rs74403002;rs552359076;rs73452863;rs538236491;rs79956471	0;6;20;25;48;49
cg12119431	0.142781	0.507094	7.575	3.28657e-09	1.13003e-07	9.7246	0.435704	0.578485	0.142781	15	33314358	R	II	FMN1	Body	opensea	Body-opensea		rs183969633;rs148875321;rs79911830	50;4;1
cg04253954	0.142755	0.537903	5.96855	5.504e-07	7.04562e-06	4.5837	0.466525	0.60928	0.142755	16	1148837	F	II		IGR	shelf	IGR-shelf	chr16:1152412-1152700	rs538367012;rs181306493;rs578129001	9;39;43
cg07297242	0.142669	0.400024	5.00046	1.22e-05	8.87302e-05	1.50227	0.328689	0.471358	0.142669	2	167467305	F	II		IGR	opensea	IGR-opensea		rs556605538;rs531475212	40;45
cg09740350	0.142667	0.753531	10.203	1.27011e-12	2.01972e-10	17.6747	0.682198	0.824864	0.142667	11	76480478	R	II		IGR	opensea	IGR-opensea		rs191853996;rs61895471;rs140560385	45;15;1
cg11538149	0.142625	0.350365	6.87855	2.97506e-08	6.62299e-07	7.50746	0.279052	0.421677	0.142625	4	175750867	F	II	GLRA3	TSS1500	shore	TSS1500-shore	chr4:175750330-175750584	rs545198950;rs116788817	1;9
cg16376794	0.142605	0.276926	8.4183	2.41916e-10	1.38788e-08	12.3581	0.205624	0.348229	0.142605	12	108460798	R	II		IGR	opensea	IGR-opensea		rs187646605;rs151334607	34;1
cg05155922	0.142604	0.402243	4.86224	1.88878e-05	0.000127259	1.0703	0.330941	0.473545	0.142604	4	57547507	F	II	HOPX	1stExon	opensea	1stExon-opensea		rs202139820	33
cg11269159	0.142598	0.525938	7.62396	2.81922e-09	9.98447e-08	9.87922	0.454639	0.597237	0.142598	8	9788745	F	II		IGR	shelf	IGR-shelf	chr8:9791236-9791450	rs614750	17
cg21174352	0.142526	0.504025	7.48779	4.32141e-09	1.41055e-07	9.44875	0.432762	0.575288	0.142526	10	23455210	F	II		IGR	opensea	IGR-opensea		rs566867640;rs370491585	0;33
cg08069247	0.142522	0.607868	5.78277	1.00021e-06	1.14772e-05	3.98747	0.536607	0.67913	0.142522	10	115312600	F	II	HABP2	TSS200	opensea	TSS200-opensea		rs2240880	6
cg23603995	0.142522	0.871207	5.30472	4.63196e-06	4.00763e-05	2.46206	0.799946	0.942469	0.142522	6	157198648	R	II	ARID1B	Body	opensea	Body-opensea		rs572702279;rs150171159;rs75825590;rs564508762	38;31;1;1
cg01140616	0.142501	0.64854	12.5404	2.43175e-15	1.13478e-12	24.0318	0.577289	0.71979	0.142501	14	57518666	R	I		IGR	opensea	IGR-opensea		rs193261496	1
cg11988169	0.142476	0.271044	4.44308	7.00155e-05	0.000376211	-0.219277	0.199806	0.342282	0.142476	5	52839242	R	II		IGR	opensea	IGR-opensea		rs535963332	2
cg20226154	0.142471	0.103706	8.41993	2.40717e-10	1.38229e-08	12.3632	0.0324705	0.174941	0.142471	6	150346787	R	II	RAET1L	TSS200	opensea	TSS200-opensea		rs1544123;rs536136417	49;2
cg12759288	0.14247	0.681581	3.92298	0.000340333	0.00140219	-1.7623	0.610346	0.752816	0.14247	17	39140639	R	II	KRT40	5'UTR	opensea	5'UTR-opensea		rs112679140;rs559937425	50;50
cg17658976	0.142465	0.325165	8.65532	1.1781e-10	7.76767e-09	13.0856	0.253933	0.396398	0.142465	7	158111178	F	II	PTPRN2	Body	shore	Body-shore	chr7:158109334-158109594	rs181652714;rs79971883;rs531671664;rs186494000;rs565252231	0;14;26;38;43
cg18649823	0.142461	0.233894	4.64033	3.79159e-05	0.000226583	0.383354	0.162664	0.305125	0.142461	19	55660591	R	II	TNNT1	1stExon	opensea	1stExon-opensea		rs535492396;rs147081925;rs555309417	51;1;1
cg00338615	0.142442	0.627328	16.9131	1.13107e-19	2.53031e-16	34.1834	0.556108	0.698549	0.142442	15	80265933	R	II		IGR	opensea	IGR-opensea		rs1987102;rs540592666;rs560143841;rs116213840	47;41;27;6
cg06669374	0.142427	0.339394	4.82187	2.14511e-05	0.000141337	0.94469	0.268181	0.410608	0.142427	4	184961220	R	II		IGR	opensea	IGR-opensea		rs573976692;rs542594405;rs145726660;rs73871368	50;31;21;13
cg04482331	0.142398	0.271989	11.4711	3.90391e-14	1.15374e-11	21.2102	0.20079	0.343188	0.142398	6	44119598	R	II	TMEM63B	Body	island	Body-island	chr6:44119526-44119781	rs369812289	21
cg18177955	0.142335	0.433656	9.05895	3.51268e-11	2.96041e-09	14.3101	0.362488	0.504823	0.142335	17	73258690	F	II	GGA3	TSS1500	shore	TSS1500-shore	chr17:73257180-73258101	rs202207744	3
cg20416831	0.142255	0.356645	5.09293	9.09705e-06	6.97668e-05	1.79276	0.285517	0.427772	0.142255	2	137521943	R	II		IGR	shore	IGR-shore	chr2:137522460-137523696
cg22947661	0.142209	0.545442	7.15043	1.2535e-08	3.30389e-07	8.3765	0.474337	0.616546	0.142209	13	111596703	R	II		IGR	opensea	IGR-opensea		rs376144912	17
cg19633863	0.142178	0.647099	7.57806	3.25518e-09	1.12169e-07	9.73428	0.57601	0.718188	0.142178	9	98981433	R	II		IGR	island	IGR-island	chr9:98981292-98982175	rs76745494;rs151097282;rs561069517;rs531589186	48;47;28;17
cg06141302	0.142173	0.56254	9.71793	5.08545e-12	6.22293e-10	16.2679	0.491453	0.633626	0.142173	2	151632449	R	II		IGR	opensea	IGR-opensea		rs573992057;rs191490032	35;10
cg25319279	0.142159	0.851891	5.91292	6.58226e-07	8.14827e-06	4.40503	0.780812	0.92297	0.142159	11	5960081	R	II		IGR	opensea	IGR-opensea		rs7946713;rs567521910	47;43
cg07333305	0.142088	0.380656	6.84416	3.31984e-08	7.23112e-07	7.3973	0.309613	0.4517	0.142088	20	52029943	R	II	TSHZ2	3'UTR	opensea	3'UTR-opensea		rs577335112;rs75187505;rs556707703	43;20;11
cg18697803	0.142034	0.7951	3.7357	0.000591894	0.00222438	-2.29791	0.724083	0.866117	0.142034	3	38823996	R	II	SCN10A	Body	opensea	Body-opensea		rs71635875;rs540690647	31;2
cg13250067	0.142021	0.858665	3.11973	0.00337795	0.00955791	-3.96271	0.787654	0.929676	0.142021	22	30394811	F	II	MTMR3	Body	opensea	Body-opensea		rs138356037;rs111711317	0;31
cg04148873	0.141979	0.549321	4.43946	7.08016e-05	0.000379739	-0.230229	0.478332	0.620311	0.141979	2	110963037	F	II	NPHP1	TSS1500	shore	TSS1500-shore	chr2:110962400-110962631	rs182228801	51
cg11669208	0.141952	0.363187	6.29458	1.92969e-07	3.00664e-06	5.63197	0.292211	0.434163	0.141952	8	138474982	F	II		IGR	opensea	IGR-opensea		rs115125759;rs139474812	0;5
cg22547540	0.141944	0.695991	8.28679	3.61604e-10	1.91569e-08	11.9519	0.625019	0.766963	0.141944	6	32055007	R	II	TNXB	Body	shore	Body-shore	chr6:32055067-32055601	rs182372085;rs187015845;rs377704711	51;36;22
cg10676762	0.141938	0.802205	7.55251	3.52678e-09	1.198e-07	9.65351	0.731236	0.873174	0.141938	11	103304399	R	II	DYNC2H1	Body	opensea	Body-opensea		rs571740103;rs589523;rs556974769;rs191512656	36;20;14;1
cg02973961	0.141937	0.455054	4.91297	1.60923e-05	0.000111508	1.22851	0.384085	0.526023	0.141937	16	65152965	R	II	CDH11	5'UTR	shore	5'UTR-shore	chr16:65154656-65157664	rs201446665;rs535535529	27;1
cg01511231	0.14193	0.434809	6.64685	6.23585e-08	1.20474e-06	6.76435	0.363844	0.505774	0.14193	1	1109676	F	II	TTLL10	5'UTR	island	5'UTR-island	chr1:1109314-1110145	rs74045199;rs186001005	0;1
cg25955817	0.141921	0.5892	6.93738	2.46659e-08	5.69258e-07	7.69581	0.51824	0.66016	0.141921	17	3573096	F	II	TAX1BP3	TSS1500	shore	TSS1500-shore	chr17:3571224-3572618
cg11460282	0.14192	0.56134	4.55469	4.95221e-05	0.000282597	0.120727	0.490381	0.6323	0.14192	7	56297661	F	II		IGR	island	IGR-island	chr7:56297432-56297662	rs1629736	46
cg10875753	0.141886	0.696649	5.99852	4.99832e-07	6.51617e-06	4.67998	0.625706	0.767592	0.141886	4	3733842	R	II		IGR	opensea	IGR-opensea		rs190611506	1
cg09894276	0.141876	0.817401	6.16118	2.96261e-07	4.26123e-06	5.2029	0.746463	0.888339	0.141876	6	169977394	R	I	WDR27	Body	island	Body-island	chr6:169977218-169977894
cg01914278	0.141853	0.446811	7.10433	1.45085e-08	3.71339e-07	8.22941	0.375884	0.517737	0.141853	8	144846310	R	II		IGR	shelf	IGR-shelf	chr8:144842964-144843542	rs60387819;rs535599106;rs188122895	46;23;5
cg08361587	0.141849	0.857612	14.9817	7.19175e-18	9.10677e-15	29.9566	0.786688	0.928537	0.141849	14	53805473	F	II		IGR	opensea	IGR-opensea		rs149599719;rs111670353;rs537249433	0;23;33
cg04764902	0.141836	0.70733	14.3578	2.98655e-17	2.95946e-14	28.5075	0.636412	0.778248	0.141836	10	96730	F	II	TUBB8	TSS1500	shore	TSS1500-shore	chr10:94526-95301	rs187041114;rs561115451	0;30
cg06666376	0.141823	0.789757	8.00318	8.65916e-10	3.86094e-08	11.07	0.718845	0.860668	0.141823	19	3480596	R	II	C19orf77	TSS200	shore	TSS200-shore	chr19:3481782-3482048	rs533145681;rs549796546;rs563419821	51;35;26
cg00329745	0.141766	0.62592	9.15887	2.61133e-11	2.33927e-09	14.6103	0.555037	0.696802	0.141766	19	51414031	R	II	KLK4	TSS200	shore	TSS200-shore	chr19:51416002-51416249	rs369914368;rs201984705	49;7
cg04492858	0.141706	0.369428	7.22478	9.90533e-09	2.73354e-07	8.61343	0.298575	0.440281	0.141706	10	133558786	F	I		IGR	opensea	IGR-opensea		rs568044572;rs142955391;rs60697161;rs576396037	4;7;41;43
cg08937100	0.141688	0.742277	4.76553	2.56106e-05	0.000163812	0.769864	0.671433	0.813121	0.141688	11	68760445	R	II		IGR	opensea	IGR-opensea		rs143469857;rs181128719	38;21
cg13045351	0.141687	0.30725	3.9707	0.000295123	0.00124525	-1.62393	0.236407	0.378093	0.141687	6	28092048	F	II	ZSCAN16	TSS1500	opensea	TSS1500-opensea		rs151284479;rs537143572	8;23
cg02250948	0.141674	0.613354	7.47955	4.43482e-09	1.4405e-07	9.42264	0.542517	0.684191	0.141674	14	87402004	R	II		IGR	opensea	IGR-opensea		rs574800140	12
cg00413089	0.141672	0.403354	3.13485	0.00324196	0.00923496	-3.92388	0.332518	0.47419	0.141672	7	158750985	R	II		IGR	island	IGR-island	chr7:158750984-158751210	rs573502862;rs534689361;rs554743691	31;10;3
cg27148073	0.141656	0.516356	7.96631	9.70612e-10	4.22916e-08	10.9548	0.445528	0.587184	0.141656	10	71631301	R	II	COL13A1	Body	opensea	Body-opensea		rs565064715	23
cg18883476	0.141637	0.340274	6.31742	1.7932e-07	2.8323e-06	5.70543	0.269456	0.411093	0.141637	7	153952268	R	I	DPP6	Body	opensea	Body-opensea		rs373176130;rs561355246;rs11767532	41;25;20
cg01348922	0.141608	0.293059	3.85851	0.000412202	0.00164496	-1.94803	0.222255	0.363862	0.141608	17	77707012	R	II	ENPP7	Body	shore	Body-shore	chr17:77708869-77709214	rs567232500;rs528171093;rs546814134;rs571332005	51;45;2;1
cg06581201	0.141556	0.427911	5.32483	4.34374e-06	3.80621e-05	2.52585	0.357133	0.498689	0.141556	6	168534038	R	II		IGR	shelf	IGR-shelf	chr6:168529982-168530307	rs185559079	35
cg13847640	0.141526	0.374043	6.45638	1.14795e-07	1.97163e-06	6.1523	0.30328	0.444806	0.141526	2	87035982	F	II	CD8A	TSS1500	shore	TSS1500-shore	chr2:87036600-87037001	rs558507642	18
cg22816091	0.141476	0.714783	5.66459	1.46219e-06	1.5648e-05	3.60892	0.644045	0.785521	0.141476	1	42611670	F	I		IGR	island	IGR-island	chr1:42611485-42611691	rs542412497;rs562202396	29;50
cg13099046	0.141469	0.579142	8.25032	4.0438e-10	2.09554e-08	11.839	0.508408	0.649877	0.141469	12	52463050	F	II	ATG101	TSS1500	shore	TSS1500-shore	chr12:52463348-52464202
cg13358761	0.14144	0.396063	6.32877	1.729e-07	2.74949e-06	5.74194	0.325343	0.466783	0.14144	3	109056802	R	II	DPPA4	TSS1500	opensea	TSS1500-opensea		rs144928572;rs531562009	39;17
cg07225782	0.14141	0.669895	9.92128	2.83253e-12	3.86952e-10	16.8612	0.599189	0.7406	0.14141	2	234837690	F	II	TRPM8	Body	opensea	Body-opensea		rs28901610;rs112260401;rs758277	8;16;47
cg05371159	0.141352	0.263421	6.15932	2.98038e-07	4.28229e-06	5.19692	0.192745	0.334097	0.141352	9	94342441	F	II		IGR	opensea	IGR-opensea		rs186619053;rs4744064	1;45
cg06606213	0.141299	0.220745	6.25835	2.1679e-07	3.30532e-06	5.51543	0.150095	0.291394	0.141299	7	27237289	R	II	HOXA13	3'UTR	shore	3'UTR-shore	chr7:27238690-27240311
cg00874691	0.141264	0.841854	4.53107	5.32964e-05	0.00030042	0.0485569	0.771222	0.912486	0.141264	4	77867684	R	II		IGR	shore	IGR-shore	chr4:77869440-77872122	rs146009592;rs28660252;rs75736105	48;19;1
cg01132696	0.14125	0.574104	5.01261	1.17392e-05	8.59846e-05	1.54036	0.503479	0.644729	0.14125	6	33048558	R	I	HLA-DPB1	Body	island	Body-island	chr6:33048416-33048814	rs12722018;rs9277348;rs1042117;rs1042121	28;22;21;18
cg00588198	0.141249	0.661876	2.78828	0.00811469	0.0199101	-4.7839	0.591252	0.732501	0.141249	6	29648452	F	II		IGR	opensea	IGR-opensea		rs3129057;rs114013701	16;38
cg20675222	0.141221	0.473099	5.49017	2.55875e-06	2.47051e-05	3.05183	0.402488	0.54371	0.141221	11	7725394	R	II	OVCH2	Body	opensea	Body-opensea		rs537543826;rs551052165	51;1
cg07957498	0.141176	0.463821	11.6915	2.17748e-14	7.10971e-12	21.8034	0.393233	0.534409	0.141176	10	521703	F	II	DIP2C	Body	shelf	Body-shelf	chr10:518192-518471	rs533618842;rs547110335;rs4881336	4;12;20
cg17221377	0.141159	0.656078	4.53427	5.27693e-05	0.000297919	0.0583221	0.585499	0.726658	0.141159	15	101389272	F	II		IGR	shore	IGR-shore	chr15:101389732-101390260
cg04516774	0.141155	0.334756	6.1051	3.54796e-07	4.93026e-06	5.02257	0.264178	0.405333	0.141155	2	177518909	F	II	LINC01117	Body	opensea	Body-opensea		rs576480549;rs17404452	33;44
cg03926784	0.141095	0.388634	5.11885	8.37731e-06	6.51777e-05	1.8744	0.318086	0.459181	0.141095	1	159892714	F	II	TAGLN2	Body	shore	Body-shore	chr1:159894329-159895398	rs144507810	15
cg25740457	0.141072	0.514601	9.04821	3.62668e-11	3.03591e-09	14.2778	0.444065	0.585137	0.141072	11	6292896	F	II	CCKBR	3'UTR	shore	3'UTR-shore	chr11:6291338-6291558	rs201080709;rs141257400;rs199821533;rs551796939	1;11;26;29
cg05871802	0.141059	0.460669	4.00116	0.000269387	0.00115352	-1.53528	0.39014	0.531198	0.141059	11	17788335	R	II	KCNC1	Body	opensea	Body-opensea		rs564894212;rs10444249;rs545078590;rs563391875	41;12;8;2
cg09740308	0.141053	0.0787818	3.72829	0.000604876	0.00226499	-2.31885	0.00825514	0.149309	0.141053	12	57984923	R	I	PIP4K2C	TSS200	island	TSS200-island	chr12:57984776-57985302	rs528491538;rs117967182;rs556768505;rs117954207;rs145477125;rs184301136	39;35;34;23;3;2
cg10060521	0.14103	0.315799	11.7143	2.05047e-14	6.75475e-12	21.8644	0.245284	0.386314	0.14103	11	118971715	F	II	DPAGT1	Body	shore	Body-shore	chr11:118972181-118972409	rs112355069	45
cg23004160	0.141022	0.156721	7.73874	1.96937e-09	7.47146e-08	10.241	0.0862104	0.227232	0.141022	19	21646329	R	II		IGR	island	IGR-island	chr19:21646328-21646536	rs2562474;rs116082262;rs564171568;rs531586655	49;48;8;1
cg01875596	0.141014	0.719434	9.8451	3.52462e-12	4.6083e-10	16.6395	0.648927	0.789941	0.141014	18	22933696	F	II	ZNF521	TSS1500	shelf	TSS1500-shelf	chr18:22930018-22930904
cg03060490	0.141011	0.584786	11.4768	3.84549e-14	1.13875e-11	21.2255	0.51428	0.655291	0.141011	12	56050780	F	II		IGR	opensea	IGR-opensea		rs571767743	1
cg09922452	0.141006	0.5321	5.26631	5.23652e-06	4.43287e-05	2.34029	0.461597	0.602603	0.141006	16	1116106	F	II	LOC146336	Body	island	Body-island	chr16:1115827-1116468	rs533008904;rs567376288	19;42
cg10643271	0.140995	0.550898	7.38265	6.01644e-09	1.83587e-07	9.1154	0.4804	0.621395	0.140995	12	129309330	F	II	SLC15A4	TSS1500	shore	TSS1500-shore	chr12:129307947-129308724	rs549039377;rs78617153;rs534328115;rs551417628	22;29;38;47
cg03285577	0.140913	0.230369	6.44323	1.1974e-07	2.0391e-06	6.11004	0.159913	0.300826	0.140913	5	3605905	F	II		IGR	shore	IGR-shore	chr5:3606488-3607135	rs367824526;rs138649986;rs559946788	8;38;50
cg15449188	0.140894	0.837771	11.3298	5.69665e-14	1.57333e-11	20.8262	0.767324	0.908219	0.140894	3	124921346	F	II	SLC12A8	Body	opensea	Body-opensea		rs181172493	13
cg22324939	0.140881	0.287022	6.17608	2.82405e-07	4.09644e-06	5.25082	0.216581	0.357462	0.140881	4	46126346	R	II	GABRG1	TSS1500	opensea	TSS1500-opensea		rs563350609;rs530987511	50;2
cg23783229	0.140865	0.604744	7.80742	1.58984e-09	6.28802e-08	10.4569	0.534312	0.675177	0.140865	8	49022400	R	II		IGR	opensea	IGR-opensea		rs532130253	38
cg24998527	0.140863	0.538904	5.3248	4.34415e-06	3.80653e-05	2.52576	0.468473	0.609336	0.140863	1	42611607	F	I		IGR	island	IGR-island	chr1:42611485-42611691
cg15576576	0.140819	0.611724	65.9101	5.7709e-42	9.26157e-38	85.7924	0.541314	0.682134	0.140819	19	54040818	R	I	ZNF331	TSS1500	island	TSS1500-island	chr19:54040812-54041857	rs145034511	2
cg01022117	0.140806	0.718885	5.66243	1.47234e-06	1.57379e-05	3.60203	0.648482	0.789288	0.140806	1	201258280	F	I	PKP1	Body	opensea	Body-opensea		rs111966099;rs529800393;rs143141740;rs12025174;rs571385299	13;27;28;29;43
cg08792272	0.140797	0.675973	11.7527	1.85342e-14	6.20252e-12	21.9671	0.605574	0.746371	0.140797	8	126959444	R	II		IGR	opensea	IGR-opensea
cg18774180	0.140789	0.676145	14.4155	2.61314e-17	2.63903e-14	28.6435	0.605751	0.74654	0.140789	14	48109953	R	II	MDGA2	Body	opensea	Body-opensea		rs545791607;rs562604177;rs75996284	38;2;1
cg22027865	0.140744	0.451847	6.48357	1.0521e-07	1.83692e-06	6.23971	0.381475	0.522219	0.140744	8	77147679	F	II		IGR	opensea	IGR-opensea		rs148296242	1
cg07596529	0.140739	0.520046	8.80208	7.57036e-11	5.4632e-09	13.533	0.449677	0.590416	0.140739	7	73064510	F	II		IGR	shore	IGR-shore	chr7:73062173-73062588	rs117969746	18
cg23121170	0.140709	0.336348	7.30341	7.72539e-09	2.23971e-07	8.86364	0.265994	0.406703	0.140709	5	156225314	R	II		IGR	opensea	IGR-opensea
cg14530513	0.140689	0.311789	6.44286	1.19884e-07	2.04109e-06	6.10883	0.241444	0.382133	0.140689	2	86948810	F	II	RMND5A	Body	shore	Body-shore	chr2:86946401-86948451	rs535978626;rs148311361;rs572487582;rs545907006;rs28527279;rs577072056;rs150787612	1;12;14;17;25;31;35
cg01084566	0.140647	0.347372	4.66539	3.50583e-05	0.00021242	0.460484	0.277048	0.417696	0.140647	4	175444482	R	II	HPGD	TSS1500	shore	TSS1500-shore	chr4:175443406-175443837	rs574829094;rs75092212	46;1
cg22904096	0.140599	0.273524	11.8846	1.31186e-14	4.63161e-12	22.3183	0.203225	0.343824	0.140599	2	211180386	F	II	MYL1	TSS1500	opensea	TSS1500-opensea
cg24314587	0.140594	0.561594	6.92318	2.58065e-08	5.90303e-07	7.65038	0.491297	0.631892	0.140594	5	83017034	R	I	HAPLN1	TSS200	shore	TSS200-shore	chr5:83017894-83018358	rs189122735	3
cg17555429	0.140511	0.143125	5.81999	8.87431e-07	1.04009e-05	4.10681	0.0728694	0.213381	0.140511	19	22235187	F	I	ZNF257	TSS200	opensea	TSS200-opensea		rs535325598;rs553850205	17;50
cg02837825	0.140483	0.341369	5.49248	2.53995e-06	2.45531e-05	3.05916	0.271128	0.411611	0.140483	6	9607150	R	II		IGR	opensea	IGR-opensea		rs554147804;rs572303660;rs190964232	23;20;4
cg04714994	0.140457	0.32243	4.88567	1.75415e-05	0.000119731	1.14333	0.252202	0.392658	0.140457	3	169530875	F	II	LRRC34	TSS1500	shore	TSS1500-shore	chr3:169529875-169530435	rs534654185;rs181885736;rs571407644	3;7;42
cg21851210	0.140434	0.757421	5.31032	4.54989e-06	3.95051e-05	2.47981	0.687204	0.827638	0.140434	3	192167183	R	II	FGF12	Body	opensea	Body-opensea		rs147036291;rs6775137;rs77531980;rs143940278;rs116698542;rs114326854;rs138340683	48;36;29;29;21;19;1
cg20584732	0.140408	0.293621	8.44855	2.2061e-10	1.28848e-08	12.4513	0.223417	0.363825	0.140408	15	42349694	F	II		IGR	opensea	IGR-opensea		rs150351175;rs181653052;rs185834864	7;23;31
cg04248271	0.140376	0.4506	6.20303	2.58974e-07	3.81851e-06	5.33748	0.380412	0.520788	0.140376	5	158524404	F	I	EBF1	Body	island	Body-island	chr5:158523906-158524598	rs114471546	37
cg09976984	0.140342	0.309881	6.1254	3.32376e-07	4.67673e-06	5.08784	0.23971	0.380052	0.140342	6	27182943	R	II		IGR	opensea	IGR-opensea		rs533970611;rs182116730;rs142134719;rs538497901;rs558338703	32;22;19;4;2
cg06989132	0.140329	0.373418	10.7385	2.84539e-13	5.88236e-11	19.1929	0.303254	0.443582	0.140329	3	150854201	F	II	MED12L	Body	opensea	Body-opensea		rs143175059;rs376738877	0;1
cg00757660	0.140321	0.85667	12.7178	1.55544e-15	7.85961e-13	24.4862	0.786509	0.92683	0.140321	17	60248037	R	II		IGR	opensea	IGR-opensea		rs566017454	4
cg02508994	0.140316	0.597641	6.12129	3.36797e-07	4.72759e-06	5.07463	0.527483	0.667799	0.140316	10	24740336	R	II	KIAA1217	5'UTR	opensea	5'UTR-opensea		rs551805296;rs145854801;rs559267100;rs550873438	41;23;18;2
cg15561305	0.140303	0.60708	8.82775	7.00855e-11	5.14366e-09	13.611	0.536929	0.677232	0.140303	15	97311973	R	II		IGR	opensea	IGR-opensea		rs558702651;rs12438736;rs544187665;rs561089123;rs574541322	49;47;44;6;2
cg26390598	0.140265	0.253026	5.45827	2.83416e-06	2.68384e-05	2.95016	0.182894	0.323159	0.140265	21	41032396	R	II	B3GALT5	5'UTR	opensea	5'UTR-opensea		rs538419006;rs558108096;rs578192205;rs185000658;rs553760421	48;36;28;26;2
cg27420889	0.140255	0.784396	4.62255	4.00817e-05	0.00023708	0.328696	0.714269	0.854524	0.140255	4	187422035	R	II		IGR	island	IGR-island	chr4:187422034-187422244	rs530638351;rs550425447	41;1
cg12504925	0.140251	0.603926	8.40522	2.51763e-10	1.43379e-08	12.3178	0.5338	0.674052	0.140251	13	93373145	R	II	GPC5-AS1	TSS1500	opensea	TSS1500-opensea
cg16983237	0.140237	0.66379	5.93347	6.16135e-07	7.72751e-06	4.47102	0.593671	0.733908	0.140237	19	57049326	R	II	ZFP28	TSS1500	shore	TSS1500-shore	chr19:57049675-57050646	rs184347493	30
cg05891383	0.140235	0.552072	6.06502	4.03602e-07	5.47683e-06	4.8937	0.481954	0.622189	0.140235	1	4805923	R	II	AJAP1	Body	opensea	Body-opensea		rs9787371;rs571762962	38;2
cg01105427	0.140222	0.567652	7.70904	2.16064e-09	8.05511e-08	10.1475	0.497541	0.637763	0.140222	4	8593507	R	II	CPZ	TSS1500	shore	TSS1500-shore	chr4:8594412-8594777	rs550660631	1
cg08688629	0.140135	0.677488	12.1654	6.33299e-15	2.52036e-12	23.0586	0.607421	0.747556	0.140135	10	134972932	F	I	KNDC1	TSS1500	shore	TSS1500-shore	chr10:134973510-134974311	rs182211171;rs535857478;rs552659989;rs11101595	16;23;37;46
cg24003322	0.14013	0.536193	5.14154	7.79402e-06	6.14408e-05	1.94591	0.466128	0.606258	0.14013	6	137796455	F	II		IGR	opensea	IGR-opensea		rs71560633;rs559302762	7;22
cg23932820	0.140123	0.426836	5.91499	6.53848e-07	8.10658e-06	4.41169	0.356774	0.496897	0.140123	10	127240078	F	II		IGR	opensea	IGR-opensea		rs182234784;rs566385335;rs539993594;rs558437229;rs570128624	0;1;36;40;41
cg14027333	0.140109	0.134001	10.0335	2.05554e-12	2.98365e-10	17.1864	0.0639468	0.204056	0.140109	6	32116317	F	II	PRRT1	3'UTR	shore	3'UTR-shore	chr6:32116590-32117229	rs116618351	4
cg02057943	0.140069	0.524795	7.10518	1.44694e-08	3.70631e-07	8.23212	0.454761	0.594829	0.140069	4	3772769	R	II		IGR	shore	IGR-shore	chr4:3773851-3774062	rs144875671;rs192785526;rs538497127;rs554962070;rs139596794	37;37;31;2;1
cg26051413	0.140044	0.545164	6.51209	9.60166e-08	1.70767e-06	6.33139	0.475142	0.615186	0.140044	11	2292902	F	I	ASCL2	TSS1500	island	TSS1500-island	chr11:2290104-2292932	rs556959992	8
cg18316498	0.140013	0.553311	9.02201	3.92087e-11	3.23486e-09	14.1988	0.483304	0.623317	0.140013	11	111250196	R	I	POU2AF1	TSS200	opensea	TSS200-opensea		rs548388770;rs147974379	46;35
cg15959157	0.140012	0.447352	5.61079	1.73784e-06	1.79906e-05	3.43689	0.377347	0.517358	0.140012	11	57008049	F	II		IGR	opensea	IGR-opensea		rs540200454	51
cg20884524	0.139987	0.69159	6.67969	5.61389e-08	1.10695e-06	6.86979	0.621597	0.761584	0.139987	6	76108836	R	II	FILIP1	Body	opensea	Body-opensea		rs556170460	1
cg24796651	0.139982	0.431231	6.49621	1.01029e-07	1.77873e-06	6.28036	0.36124	0.501222	0.139982	4	76912348	R	I	SDAD1	TSS1500	shore	TSS1500-shore	chr4:76911843-76912252	rs28384457;rs189044819	29;14
cg23553912	0.139973	0.360136	4.78147	2.43595e-05	0.000157074	0.819254	0.29015	0.430122	0.139973	3	159558031	R	II	SCHIP1	Body	opensea	Body-opensea		rs545006970	36
cg17328716	0.139965	0.541526	5.2203	6.06447e-06	5.00039e-05	2.19466	0.471543	0.611509	0.139965	7	56516243	R	II	LOC650226	TSS200	shore	TSS200-shore	chr7:56515585-56515864	rs543355945;rs561977305;rs573775021	25;22;3
cg20140394	0.139956	0.614138	4.78354	2.42014e-05	0.000156209	0.825675	0.54416	0.684116	0.139956	18	4456154	F	II		IGR	shore	IGR-shore	chr18:4453969-4455647	rs569097746;rs7232289	20;46
cg07557707	0.13995	0.170371	5.72483	1.20494e-06	1.33606e-05	3.80178	0.100397	0.240346	0.13995	19	58549711	F	II	ZSCAN1	Body	island	Body-island	chr19:58549305-58549712	rs200943502	4
cg20806345	0.139943	0.474975	4.79668	2.32213e-05	0.000150881	0.866455	0.405004	0.544946	0.139943	2	182543706	F	II	NEUROD1	5'UTR	opensea	5'UTR-opensea		rs540324766;rs560252229	31;39
cg21855257	0.139942	0.673661	9.68859	5.53595e-12	6.68663e-10	16.1818	0.603689	0.743632	0.139942	1	158983569	F	II	IFI16	5'UTR	opensea	5'UTR-opensea		rs556066296;rs856066;rs856067;rs7526724;rs148557946	11;24;30;37;46
cg13728836	0.139882	0.697588	9.06834	3.41598e-11	2.89996e-09	14.3384	0.627647	0.767529	0.139882	13	108346486	F	II	FAM155A	Body	opensea	Body-opensea		rs535379880;rs182658826;rs1417907;rs537002080	0;9;20;24
cg17506621	0.139864	0.642249	5.1969	6.53418e-06	5.31519e-05	2.12068	0.572317	0.712181	0.139864	6	160023581	R	II		IGR	opensea	IGR-opensea		rs555645257	45
cg18406000	0.139846	0.551667	5.12162	8.304e-06	6.47051e-05	1.88311	0.481744	0.62159	0.139846	6	114650610	R	II		IGR	opensea	IGR-opensea		rs73544441;rs541369325;rs142675254	22;7;2
cg15971878	0.139827	0.663658	10.7827	2.5195e-13	5.32342e-11	19.3164	0.593744	0.733572	0.139827	2	226928686	R	II		IGR	opensea	IGR-opensea		rs138004950;rs142494090;rs377144765	20;2;1
cg23493916	0.139774	0.446171	9.57216	7.76153e-12	8.75594e-10	15.8394	0.376284	0.516058	0.139774	6	54103371	F	II	MLIP	Body	opensea	Body-opensea		rs192275884;rs141541398;rs530861709	0;1;41
cg00435273	0.139771	0.252125	2.69916	0.0101845	0.024076	-4.99433	0.182239	0.322011	0.139771	2	120113498	R	II	C2orf76	5'UTR	opensea	5'UTR-opensea
cg23061725	0.139765	0.347672	6.56063	8.21833e-08	1.5071e-06	6.4874	0.27779	0.417555	0.139765	2	202126379	R	II	CASP8	5'UTR	opensea	5'UTR-opensea		rs555432840;rs369598429	29;2
cg18931815	0.139682	0.64547	4.94648	1.44745e-05	0.00010212	1.33322	0.575629	0.71531	0.139682	1	36565772	F	II	COL8A2	1stExon	opensea	1stExon-opensea		rs138182427;rs536639504;rs555148744;rs576612565;rs75750458	1;9;41;42;50
cg24858919	0.13968	0.30717	6.83958	3.3687e-08	7.31985e-07	7.38262	0.23733	0.37701	0.13968	9	104296699	R	II	RNF20	5'UTR	shore	5'UTR-shore	chr9:104295917-104296232	rs187861388	46
cg20945232	0.139557	0.364832	5.96962	5.48505e-07	7.02771e-06	4.58715	0.295053	0.434611	0.139557	1	18236645	R	II		IGR	opensea	IGR-opensea		rs557910224;rs7524159	39;28
cg00190281	0.139555	0.177792	5.72872	1.18997e-06	1.32257e-05	3.81424	0.108015	0.24757	0.139555	19	39601120	R	II	PAPL	3'UTR	opensea	3'UTR-opensea		rs532211160;rs149440658	12;1
cg06478102	0.13953	0.760213	7.23492	9.59258e-09	2.66541e-07	8.64572	0.690448	0.829978	0.13953	15	73992274	R	II	CD276	Body	opensea	Body-opensea		rs140980019;rs144702672	41;2
cg08247321	0.13953	0.26154	6.96279	2.27489e-08	5.32788e-07	7.77713	0.191775	0.331305	0.13953	13	33479697	F	II	LINC00423	Body	opensea	Body-opensea		rs76315158	0
cg21379460	0.139527	0.720334	4.73702	2.80099e-05	0.000176469	0.681585	0.65057	0.790097	0.139527	7	4456311	F	II		IGR	opensea	IGR-opensea		rs575337419;rs577037721	6;8
cg23979394	0.139524	0.474315	5.7387	1.15241e-06	1.28768e-05	3.84622	0.404553	0.544077	0.139524	22	37382555	F	II		IGR	opensea	IGR-opensea		rs544734518;rs563033476;rs368782367	0;1;40
cg20933713	0.139455	0.637074	6.43128	1.2442e-07	2.10341e-06	6.07161	0.567346	0.706801	0.139455	1	175713219	F	II	TNR	TSS1500	opensea	TSS1500-opensea		rs575792274;rs143888633;rs56857593;rs564679052	5;9;18;30
cg27594073	0.139432	0.722404	6.57214	7.92097e-08	1.46226e-06	6.52436	0.652688	0.79212	0.139432	17	3100725	F	II	OR1A2	TSS200	opensea	TSS200-opensea		rs569671822;rs113672387;rs16952743	0;31;44
cg00019997	0.139422	0.809074	6.4428	1.19907e-07	2.04143e-06	6.10864	0.739363	0.878785	0.139422	7	108025567	R	II	NRCAM	5'UTR	opensea	5'UTR-opensea		rs138521050;rs564068220;rs532909938	49;10;2
cg25799073	0.139411	0.818786	23.1334	1.4951e-24	1.0716e-20	45.6134	0.749081	0.888492	0.139411	3	111456900	R	II	PHLDB2	5'UTR	opensea	5'UTR-opensea		rs4557129;rs141079413	43;1
cg06169091	0.139388	0.639311	11.9398	1.136e-14	4.10897e-12	22.4646	0.569617	0.709005	0.139388	1	18678286	R	II	IGSF21	Body	opensea	Body-opensea		rs12734514;rs76122564;rs141967737	40;14;4
cg09027313	0.139308	0.790105	13.3295	3.43184e-16	2.22826e-13	26.0233	0.720451	0.859758	0.139308	6	144733031	F	II	UTRN	Body	opensea	Body-opensea		rs562566994	47
cg14101117	0.139286	0.230548	4.75968	2.6086e-05	0.00016631	0.75173	0.160905	0.300192	0.139286	6	161836665	F	II	PARK2	Body	opensea	Body-opensea		rs148647689	35
cg20770234	0.139275	0.579786	7.00801	1.97012e-08	4.75097e-07	7.92174	0.510148	0.649424	0.139275	11	43890233	R	II		IGR	opensea	IGR-opensea		rs144859217	45
cg05950140	0.139256	0.390436	8.07996	6.83029e-10	3.19087e-08	11.3096	0.320808	0.460064	0.139256	15	95287018	F	II		IGR	opensea	IGR-opensea		rs185700473;rs556796740;rs191040136;rs881913;rs555504816	1;11;22;32;47
cg23660117	0.139245	0.767946	4.74484	2.73301e-05	0.000172889	0.705802	0.698323	0.837568	0.139245	10	19338060	R	II	MALRD1	1stExon	opensea	1stExon-opensea
cg20891041	0.139225	0.598368	7.63717	2.705e-09	9.65548e-08	9.92091	0.528756	0.667981	0.139225	8	9815617	F	II		IGR	opensea	IGR-opensea		rs564895759;rs113417429	34;40
cg21429107	0.13921	0.554549	5.63533	1.60621e-06	1.68853e-05	3.51534	0.484944	0.624154	0.13921	8	144790317	R	II	LOC100130274	TSS200	island	TSS200-island	chr8:144788491-144791059	rs539331031	17
cg04933914	0.139209	0.389746	5.54536	2.14378e-06	2.13488e-05	3.22789	0.320141	0.459351	0.139209	11	125109684	R	II	PKNOX2	5'UTR	opensea	5'UTR-opensea		rs146548075;rs538596107	19;7
cg09737019	0.13919	0.591799	9.08838	3.21844e-11	2.76775e-09	14.3987	0.522204	0.661394	0.13919	5	178158086	F	II	ZNF354A	TSS1500	shore	TSS1500-shore	chr5:178156129-178156555	rs547541015;rs35145581;rs565780989;rs539104663;rs557745767	9;20;26;36;44
cg24899558	0.139181	0.685611	5.14619	7.67936e-06	6.06801e-05	1.9606	0.616021	0.755202	0.139181	5	103329070	R	II		IGR	opensea	IGR-opensea
cg01912834	0.13918	0.45806	7.41016	5.51699e-09	1.71439e-07	9.20268	0.38847	0.527651	0.13918	14	27341908	F	II	LOC101927081	TSS1500	opensea	TSS1500-opensea		rs117992122	49
cg07700233	0.139169	0.348631	2.5837	0.0135913	0.0306557	-5.25985	0.279047	0.418216	0.139169	4	39171231	R	II		IGR	shore	IGR-shore	chr4:39172242-39172522
cg04849320	0.139164	0.345998	4.56329	4.82141e-05	0.000276299	0.147034	0.276415	0.41558	0.139164	13	112756649	F	II		IGR	shore	IGR-shore	chr13:112758598-112760491	rs545574039;rs557502656;rs576173522;rs116873449	0;4;25;40
cg00526772	0.139163	0.65419	6.49183	1.02459e-07	1.79905e-06	6.26627	0.584608	0.723771	0.139163	10	119830037	F	II	CASC2	Body	opensea	Body-opensea
cg22459517	0.139129	0.79545	2.94004	0.00546498	0.0143011	-4.41521	0.725885	0.865014	0.139129	19	55587193	R	II	EPS8L1	TSS200	opensea	TSS200-opensea		rs72402545	15
cg27483298	0.1391	0.294992	6.55723	8.30838e-08	1.52006e-06	6.47647	0.225442	0.364542	0.1391	19	51393769	F	II	KLKP1	Body	opensea	Body-opensea		rs184255872;rs566329252;rs527523434	7;17;23
cg27252086	0.139097	0.668587	5.03878	1.0804e-05	8.03575e-05	1.62251	0.599038	0.738135	0.139097	15	43621643	R	II	LCMT2	1stExon	shore	1stExon-shore	chr15:43621830-43622953	rs200790502;rs547136693;rs113163259	46;24;11
cg11737298	0.139096	0.424435	6.4029	1.36285e-07	2.26465e-06	5.98033	0.354887	0.493983	0.139096	11	132217395	F	II		IGR	opensea	IGR-opensea		rs573197199	19
cg20426866	0.139067	0.103964	3.83943	0.000436154	0.00172389	-2.00272	0.03443	0.173497	0.139067	10	123923881	R	I	TACC2	Body	shore	Body-shore	chr10:123922850-123923542	rs568495822;rs75898581	17;1
cg05396915	0.13906	0.594229	6.42313	1.27719e-07	2.14851e-06	6.04538	0.524699	0.663759	0.13906	11	133236157	R	II	OPCML	Body	opensea	Body-opensea		rs192492390;rs556010923;rs577661856;rs545656448	36;29;26;1
cg01788773	0.138981	0.229914	4.40162	7.95816e-05	0.000418177	-0.344848	0.160424	0.299405	0.138981	8	1113662	F	I		IGR	island	IGR-island	chr8:1113058-1114073	rs577802105	49
cg25456368	0.138934	0.516939	5.72396	1.20829e-06	1.33918e-05	3.79901	0.447472	0.586406	0.138934	4	57547347	R	I	HOPX	5'UTR	opensea	5'UTR-opensea		rs547717476	2
cg08160826	0.138903	0.437643	6.10052	3.60053e-07	4.991e-06	5.00786	0.368192	0.507094	0.138903	3	137491164	R	II		IGR	shore	IGR-shore	chr3:137489051-137489409	rs538086897	11
cg22334681	0.138895	0.697227	3.43357	0.00141386	0.00460768	-3.13472	0.62778	0.766675	0.138895	3	14257893	F	II		IGR	opensea	IGR-opensea		rs528317185	45
cg05229662	0.138879	0.278238	6.6997	5.26593e-08	1.05097e-06	6.93402	0.208798	0.347677	0.138879	3	99043818	R	II		IGR	opensea	IGR-opensea		rs72936394	18
cg16702083	0.13887	0.258362	3.53333	0.001064	0.00363233	-2.8624	0.188926	0.327797	0.13887	20	62328427	F	I	TNFRSF6B	Body	island	Body-island	chr20:62328013-62328558	rs372873262;rs140998392;rs2258056;rs547333026;rs146787360	0;1;26;27;47
cg06065453	0.138854	0.524292	6.93093	2.51775e-08	5.78822e-07	7.67518	0.454865	0.593719	0.138854	2	210528082	R	II	MAP2	Body	opensea	Body-opensea		rs544628894;rs564507385	2;1
cg07891179	0.138845	0.395217	6.40226	1.36563e-07	2.26853e-06	5.97829	0.325795	0.46464	0.138845	7	29923883	R	II	WIPF3	Body	island	Body-island	chr7:29923882-29924264	rs138069702	19
cg07492045	0.138782	0.153225	7.37088	6.24392e-09	1.89166e-07	9.07802	0.0838341	0.222616	0.138782	5	180257795	F	I	LOC729678	Body	shore	Body-shore	chr5:180258186-180258784	rs544833300;rs140839816	31;35
cg10066698	0.138752	0.268548	3.49497	0.00118737	0.00398106	-2.9676	0.199172	0.337923	0.138752	16	85368854	F	II		IGR	opensea	IGR-opensea		rs578110938;rs534300390;rs554346378	0;7;12
cg09330192	0.138709	0.61963	4.16171	0.000165907	0.000769782	-1.06325	0.550275	0.688984	0.138709	5	115296978	R	II	LVRN	TSS1500	shore	TSS1500-shore	chr5:115298350-115299137	rs7704899;rs12516208;rs559433025;rs181689935	40;35;27;5
cg24691324	0.138682	0.198206	7.25237	9.0774e-09	2.5491e-07	8.70128	0.128865	0.267547	0.138682	4	114703097	F	II		IGR	opensea	IGR-opensea
cg21391133	0.138679	0.81117	12.0653	8.20045e-15	3.12218e-12	22.7959	0.741831	0.88051	0.138679	20	61939677	F	II	COL20A1	Body	shore	Body-shore	chr20:61937482-61937738	rs548373254	1
cg04824490	0.13867	0.451234	8.30218	3.44954e-10	1.84549e-08	11.9996	0.381899	0.520569	0.13867	3	42341334	R	II		IGR	opensea	IGR-opensea		rs527827462;rs79281722;rs564456826	15;2;1
cg15897921	0.138587	0.391722	5.08035	9.46802e-06	7.20898e-05	1.75318	0.322428	0.461015	0.138587	1	169765039	R	II	C1orf156	TSS1500	shore	TSS1500-shore	chr1:169763973-169764347	rs11414034;rs555084111;rs16862695	48;34;25
cg08150668	0.138576	0.790451	7.85344	1.37777e-09	5.60678e-08	10.6013	0.721163	0.859739	0.138576	4	8727023	R	II		IGR	opensea	IGR-opensea		rs138638590	7
cg02982470	0.138568	0.667665	6.34008	1.66737e-07	2.67064e-06	5.7783	0.598381	0.736949	0.138568	9	115774965	F	II	ZNF883	TSS1500	shore	TSS1500-shore	chr9:115774295-115774615	rs533009358;rs10981597	0;15
cg01521681	0.138534	0.383516	5.40853	3.32355e-06	3.05799e-05	2.7918	0.314249	0.452783	0.138534	14	54104057	F	II		IGR	opensea	IGR-opensea
cg03898952	0.138525	0.523944	7.0236	1.87489e-08	4.56902e-07	7.97155	0.454682	0.593207	0.138525	13	107069935	F	II		IGR	opensea	IGR-opensea		rs542106915;rs190003521;rs530540532;rs181249871	22;30;33;49
cg25439807	0.138484	0.285087	4.34644	9.43256e-05	0.000481408	-0.511357	0.215845	0.354329	0.138484	18	3771151	R	II	DLGAP1	Body	shore	Body-shore	chr18:3771354-3771571	rs537180305	25
cg07602229	0.13848	0.245729	5.96664	5.53787e-07	7.08321e-06	4.57758	0.176488	0.314969	0.13848	11	124671093	R	II	MSANTD2	TSS1500	shore	TSS1500-shore	chr11:124669377-124670519
cg03103463	0.138476	0.582592	4.65184	3.65754e-05	0.000219997	0.418782	0.513354	0.65183	0.138476	14	22938728	F	II		IGR	opensea	IGR-opensea		rs558705900;rs575713164;rs544775485	1;6;43
cg27623937	0.138475	0.804678	7.53312	3.74804e-09	1.25765e-07	9.59219	0.735441	0.873915	0.138475	15	66388664	F	II	MEGF11	Body	opensea	Body-opensea		rs183475896;rs899082;rs187713425;rs371042387	0;11;37;38
cg25737040	0.138426	0.569425	8.39943	2.56251e-10	1.4553e-08	12.3	0.500212	0.638638	0.138426	12	111374205	F	II		IGR	opensea	IGR-opensea
cg27113419	0.138419	0.344546	3.29333	0.00209605	0.00640955	-3.5103	0.275337	0.413756	0.138419	16	58533979	R	II	NDRG4	Body	shore	Body-shore	chr16:58535040-58535596	rs982697	49
cg20498746	0.13839	0.139761	7.78973	1.6799e-09	6.57094e-08	10.4013	0.0705662	0.208957	0.13839	3	30936247	R	II	GADL1	TSS200	island	TSS200-island	chr3:30936047-30936265	rs543249239	32
cg17522914	0.138347	0.723259	7.52136	3.88898e-09	1.29609e-07	9.55499	0.654085	0.792432	0.138347	5	176116477	R	II		IGR	opensea	IGR-opensea		rs370437747	49
cg05938197	0.138325	0.668679	6.12456	3.33277e-07	4.68691e-06	5.08514	0.599516	0.737841	0.138325	3	54674405	F	II	HESRG	TSS1500	opensea	TSS1500-opensea		rs569245133	1
cg10894480	0.138315	0.63525	4.68991	3.2468e-05	0.000199413	0.536068	0.566093	0.704408	0.138315	21	30528013	R	II	MAP3K7CL	5'UTR	opensea	5'UTR-opensea		rs112581655;rs192768886;rs184799996;rs2251087	50;40;25;16
cg05634630	0.138291	0.458096	5.29968	4.70717e-06	4.06142e-05	2.44607	0.38895	0.527241	0.138291	12	99251017	F	II	ANKS1B	Body	opensea	Body-opensea		rs138480083;rs192329011	39;50
cg04395798	0.138202	0.224427	6.3285	1.73055e-07	2.75165e-06	5.74105	0.155326	0.293528	0.138202	10	42971732	R	I	LOC84856	Body	island	Body-island	chr10:42971195-42971834	rs565512539	13
cg04981846	0.138131	0.423538	6.89369	2.83487e-08	6.37083e-07	7.55596	0.354472	0.492604	0.138131	21	47370837	F	II		IGR	opensea	IGR-opensea		rs539195576;rs191302336	0;21
cg23524290	0.138119	0.36722	6.26368	2.13113e-07	3.25956e-06	5.53256	0.298161	0.43628	0.138119	19	10542131	R	II	PDE4A	Body	shore	Body-shore	chr19:10542662-10543120	rs557894778;rs187243062;rs930229	32;19;14
cg11535403	0.138118	0.445811	6.75768	4.3752e-08	9.05377e-07	7.12006	0.376752	0.51487	0.138118	20	41731377	R	II	PTPRT	Body	opensea	Body-opensea		rs576006716;rs544937847;rs565189974;rs527493890	50;7;2;1
cg12497786	0.138117	0.679491	17.7929	1.91926e-20	5.36696e-17	35.989	0.610433	0.74855	0.138117	6	3849577	F	I	FAM50B	TSS200	island	TSS200-island	chr6:3849271-3851048	rs374309363;rs574472897;rs375276048	6;9;18
cg15681295	0.138084	0.648385	5.51075	2.39541e-06	2.33899e-05	3.11745	0.579343	0.717427	0.138084	10	134778286	R	II	LINC01168	TSS1500	shore	TSS1500-shore	chr10:134778683-134779073	rs185325411;rs553093668;rs566352189	40;5;1
cg17497608	0.138079	0.837649	6.09794	3.63056e-07	5.025e-06	4.99955	0.768609	0.906689	0.138079	7	90896701	R	I	FZD1	1stExon	shore	1stExon-shore	chr7:90893567-90896683	rs546915330	43
cg18151487	0.138023	0.539091	10.4884	5.6957e-13	1.03976e-10	18.4884	0.47008	0.608103	0.138023	10	104475340	R	II	SFXN2	5'UTR	shore	5'UTR-shore	chr10:104473399-104474711
cg19306317	0.137981	0.579837	8.92914	5.17287e-11	4.03511e-09	13.9183	0.510847	0.648827	0.137981	3	156654260	F	II	LEKR1	Body	opensea	Body-opensea		rs145345754;rs13067449	24;39
cg25798632	0.137961	0.85228	5.5802	1.91712e-06	1.9498e-05	3.33912	0.783299	0.92126	0.137961	17	77924774	R	II	TBC1D16	TSS200	shore	TSS200-shore	chr17:77924080-77924423	rs548375749	2
cg22674497	0.137957	0.753469	6.5311	9.03404e-08	1.62686e-06	6.39249	0.68449	0.822447	0.137957	17	72916000	R	II	USH1G	Body	island	Body-island	chr17:72915568-72916510	rs150000497;rs147721296;rs200477546	46;39;13
cg17104833	0.137925	0.329735	6.10046	3.60127e-07	4.99175e-06	5.00765	0.260772	0.398697	0.137925	2	116815270	F	II		IGR	opensea	IGR-opensea		rs6542299;rs567175851;rs536031389	19;42;44
cg05317396	0.137879	0.625092	8.43826	2.27633e-10	1.3203e-08	12.4197	0.556152	0.694031	0.137879	2	238777765	R	II	RAMP1	Body	opensea	Body-opensea		rs187533997	9
cg12273319	0.137844	0.426282	3.11771	0.00339649	0.00960279	-3.96788	0.35736	0.495204	0.137844	19	50861262	F	II		IGR	island	IGR-island	chr19:50860846-50861263	rs531393547	18
cg20638675	0.137826	0.419421	4.7897	2.37364e-05	0.000153673	0.844812	0.350508	0.488334	0.137826	10	45374906	R	I		IGR	opensea	IGR-opensea		rs77138182;rs61741221;rs139367387	45;24;2
cg00074348	0.137757	0.497679	10.1521	1.46714e-12	2.26639e-10	17.5284	0.428801	0.566557	0.137757	11	57006273	F	II	APLNR	TSS1500	opensea	TSS1500-opensea
cg25975071	0.13775	0.864489	25.4434	4.41095e-26	3.78645e-22	49.193	0.795614	0.933364	0.13775	19	55173527	F	II	LILRB4	TSS1500	opensea	TSS1500-opensea		rs562917201;rs112562244;rs528960551;rs1749313	0;1;7;15
cg10018725	0.137728	0.405938	7.70676	2.1761e-09	8.09722e-08	10.1403	0.337074	0.474802	0.137728	22	48567091	R	II		IGR	opensea	IGR-opensea		rs545533831;rs565262498;rs188782873	50;4;1
cg27433043	0.137727	0.537713	6.39802	1.38436e-07	2.2944e-06	5.96464	0.46885	0.606577	0.137727	1	153195549	F	II		IGR	opensea	IGR-opensea		rs189964936;rs10494295	0;41
cg23313924	0.137657	0.390301	4.53818	5.21321e-05	0.000294888	0.070257	0.321472	0.459129	0.137657	14	22950829	F	II		IGR	opensea	IGR-opensea		rs552312700;rs140784573	1;50
cg04354368	0.137618	0.466918	7.408	5.55459e-09	1.72353e-07	9.19584	0.398109	0.535727	0.137618	20	41090999	R	II	PTPRT	Body	opensea	Body-opensea		rs557197621	2
cg15130252	0.137607	0.755313	14.2758	3.61241e-17	3.47696e-14	28.3139	0.68651	0.824117	0.137607	4	38766123	R	II		IGR	opensea	IGR-opensea		rs78411491;rs190198546	2;1
cg15202848	0.1376	0.270634	5.42265	3.17661e-06	2.94741e-05	2.83675	0.201834	0.339434	0.1376	11	64618819	F	II		IGR	shelf	IGR-shelf	chr11:64621207-64622246	rs144967888;rs140914760	0;1
cg07305776	0.137596	0.296605	7.98858	9.05946e-10	4.00387e-08	11.0244	0.227807	0.365403	0.137596	6	32097549	F	II	FKBPL	Body	shore	Body-shore	chr6:32097820-32098086
cg00542992	0.13749	0.357242	6.2309	2.36784e-07	3.5522e-06	5.42713	0.288497	0.425987	0.13749	5	141595654	R	II		IGR	opensea	IGR-opensea		rs556299197;rs17098305;rs545299747;rs565278191	49;43;2;1
cg11977356	0.137475	0.840601	11.5269	3.36533e-14	1.01738e-11	21.361	0.771864	0.909339	0.137475	19	40261498	R	II		IGR	opensea	IGR-opensea
cg06447773	0.13745	0.158626	8.62122	1.30607e-10	8.42904e-09	12.9813	0.0899004	0.227351	0.13745	5	180257797	F	II	HEIH	Body	shore	Body-shore	chr5:180258186-180258784	rs544833300;rs140839816	29;33
cg08027620	0.13742	0.403742	6.84098	3.35366e-08	7.29297e-07	7.38711	0.335032	0.472452	0.13742	5	4700551	R	II		IGR	opensea	IGR-opensea		rs113226890	29
cg07510284	0.137408	0.315668	3.67155	0.000713805	0.00260116	-2.47855	0.246964	0.384372	0.137408	1	210110779	R	II	SYT14	TSS1500	shore	TSS1500-shore	chr1:210111179-210112054
cg14931118	0.137316	0.692575	6.0681	3.9962e-07	5.43258e-06	4.90361	0.623917	0.761233	0.137316	2	213228956	F	II	ERBB4	Body	opensea	Body-opensea		rs181632414;rs186196760	43;45
cg12182020	0.137309	0.28733	5.07378	9.66773e-06	7.33148e-05	1.73251	0.218676	0.355984	0.137309	3	103687842	R	II		IGR	opensea	IGR-opensea		rs75269228;rs568715827;rs374616838	39;25;1
cg02987906	0.137279	0.535526	7.15031	1.25398e-08	3.30456e-07	8.37612	0.466887	0.604166	0.137279	4	54243303	R	II	FIP1L1	TSS1500	shore	TSS1500-shore	chr4:54243642-54244397	rs116355012	26
cg24134393	0.137254	0.422452	4.80631	2.25278e-05	0.000147181	0.896364	0.353825	0.491079	0.137254	5	15824580	R	II	FBXL7	Body	opensea	Body-opensea		rs535696327;rs184107123	10;2
cg11116721	0.137233	0.858123	4.47634	6.31629e-05	0.000345591	-0.118219	0.789506	0.926739	0.137233	2	237735193	R	II		IGR	opensea	IGR-opensea		rs546191317;rs373570384;rs117474015	50;6;1
cg16020674	0.137177	0.575418	14.7129	1.32119e-17	1.4667e-14	29.3376	0.506829	0.644006	0.137177	19	54040836	F	II	ZNF331	TSS1500	island	TSS1500-island	chr19:54040812-54041857	rs549315771;rs67529716;rs73051513;rs553169828	10;25;28;30
cg01978534	0.137163	0.245805	5.55965	2.04777e-06	2.05686e-05	3.27349	0.177224	0.314387	0.137163	3	49711033	F	I	APEH	TSS1500	island	TSS1500-island	chr3:49710968-49712279	rs558206298	31
cg22971216	0.13715	0.121521	6.08641	3.76774e-07	5.18097e-06	4.96247	0.0529462	0.190097	0.13715	2	47572939	R	II		IGR	opensea	IGR-opensea
cg12873498	0.137148	0.679562	13.2156	4.53196e-16	2.78343e-13	25.7404	0.610987	0.748136	0.137148	5	1551940	F	II		IGR	shore	IGR-shore	chr5:1553035-1553269	rs562351195	35
cg19970014	0.137127	0.814439	12.6085	2.04756e-15	9.80918e-13	24.2066	0.745875	0.883002	0.137127	17	63216427	R	II	RGS9	Body	opensea	Body-opensea
cg02957700	0.137122	0.242393	8.11902	6.05515e-10	2.90365e-08	11.4312	0.173833	0.310954	0.137122	2	198651048	R	I	BOLL	TSS1500	island	TSS1500-island	chr2:198649751-198651599	rs537578448	34
cg00055486	0.13706	0.6234	5.65695	1.49849e-06	1.59625e-05	3.58449	0.55487	0.69193	0.13706	2	236411200	R	II	AGAP1	Body	opensea	Body-opensea		rs541509370	2
cg03831180	0.136976	0.554643	8.87154	6.14603e-11	4.63221e-09	13.7439	0.486155	0.623131	0.136976	3	69915302	R	II	MITF	Body	opensea	Body-opensea
cg00265412	0.136971	0.784611	6.45011	1.17129e-07	2.00434e-06	6.13213	0.716126	0.853096	0.136971	5	16741057	F	II	MYO10	Body	opensea	Body-opensea		rs190003863;rs146463245;rs548357146;rs140786376;rs10051930	0;2;6;17;42
cg16017889	0.136964	0.838933	6.29329	1.93775e-07	3.01697e-06	5.6278	0.770451	0.907415	0.136964	8	144303111	R	I		IGR	opensea	IGR-opensea		rs6420185;rs569906053;rs537294045	42;34;4
cg18740583	0.136953	0.631159	3.83802	0.000437979	0.0017299	-2.00677	0.562683	0.699635	0.136953	19	43202312	F	II		IGR	island	IGR-island	chr19:43202099-43202313	rs10411164	18
cg05116247	0.13691	0.561805	7.17573	1.15693e-08	3.09319e-07	8.45717	0.49335	0.63026	0.13691	17	3432405	R	II	TRPV3	Body	shelf	Body-shelf	chr17:3435953-3436164	rs577862459;rs186987632;rs557014049	46;2;1
cg07233453	0.136904	0.548534	13.0405	6.97027e-16	3.98277e-13	25.3025	0.480082	0.616986	0.136904	9	107109085	R	II		IGR	opensea	IGR-opensea		rs58905918;rs371661984;rs55886403;rs542007313	45;43;18;4
cg18582260	0.136844	0.264545	8.4996	1.88871e-10	1.13544e-08	12.6084	0.196123	0.332967	0.136844	13	25085301	R	I	PARP4	5'UTR	shore	5'UTR-shore	chr13:25086522-25087067
cg11420761	0.136839	0.291586	7.63127	2.75541e-09	9.79847e-08	9.9023	0.223167	0.360005	0.136839	11	105958762	R	II	AASDHPPT	Body	opensea	Body-opensea		rs574093196	25
cg08496033	0.136831	0.641646	9.53759	8.58333e-12	9.49442e-10	15.7374	0.57323	0.710061	0.136831	8	143680998	F	II		IGR	opensea	IGR-opensea		rs188224796	32
cg18304342	0.13682	0.736388	10.7485	2.76807e-13	5.75798e-11	19.2208	0.667978	0.804798	0.13682	20	6362368	R	II		IGR	opensea	IGR-opensea		rs188604345;rs139468099	44;29
cg00923719	0.136747	0.800128	11.1598	9.00411e-14	2.30326e-11	20.3612	0.731754	0.868501	0.136747	9	72772550	R	II	MAMDC2-AS1	Body	opensea	Body-opensea		rs560948019;rs531498388;rs10116027;rs571518761	39;25;11;2
cg05352064	0.136718	0.258663	5.1315	8.04693e-06	6.30715e-05	1.91427	0.190304	0.327022	0.136718	20	59294001	F	II		IGR	opensea	IGR-opensea		rs192230946;rs75503643	1;34
cg09472506	0.136694	0.293009	8.04684	7.56588e-10	3.46632e-08	11.2063	0.224662	0.361356	0.136694	11	100803740	F	II	ARHGAP42	Body	opensea	Body-opensea		rs181035022	41
cg11807280	0.136681	0.3089	5.3557	3.93551e-06	3.51275e-05	2.62387	0.240559	0.37724	0.136681	2	66654644	F	II		IGR	shore	IGR-shore	chr2:66652691-66654218	rs541568774;rs536263205;rs554230471	6;20;46
cg03857101	0.136619	0.737786	4.125	0.000185448	0.000845274	-1.17183	0.669476	0.806095	0.136619	9	138127782	F	II		IGR	opensea	IGR-opensea		rs527700448;rs147201224;rs7046250;rs531886257	1;25;28;45
cg24920126	0.136608	0.768361	4.87517	1.81328e-05	0.000123039	1.11059	0.700057	0.836665	0.136608	6	5087266	F	I	PPP1R3G	3'UTR	shore	3'UTR-shore	chr6:5084516-5087032	rs544036535	41
cg15617640	0.136564	0.55319	6.13228	3.25108e-07	4.59343e-06	5.10996	0.484908	0.621472	0.136564	1	162368438	R	II	SH2D1B	Body	opensea	Body-opensea
cg11174255	0.136518	0.853151	4.09396	0.000203712	0.000914038	-1.26336	0.784892	0.921409	0.136518	4	1513259	R	II		IGR	shore	IGR-shore	chr4:1514184-1514520	rs555992180;rs13138478;rs534766632	30;24;20
cg04724174	0.136478	0.538843	7.03197	1.82564e-08	4.47243e-07	7.99832	0.470604	0.607082	0.136478	9	110856023	F	II		IGR	opensea	IGR-opensea		rs535342172;rs553698281	0;1
cg14227618	0.136453	0.40092	4.82961	2.0934e-05	0.000138538	0.968767	0.332693	0.469147	0.136453	19	4758176	R	II		IGR	shore	IGR-shore	chr19:4759818-4760070	rs139338090	7
cg21718684	0.13644	0.3875	7.19337	1.09407e-08	2.95649e-07	8.51338	0.319279	0.45572	0.13644	1	162583626	R	II		IGR	opensea	IGR-opensea		rs554154043;rs528193070;rs187810376	38;19;13
cg10102256	0.136417	0.0768778	12.0765	7.96596e-15	3.04705e-12	22.8254	0.00866948	0.145086	0.136417	11	18034688	R	I	SERGEF	TSS200	island	TSS200-island	chr11:18034129-18035268
cg04847825	0.136318	0.648145	7.50993	4.03108e-09	1.33312e-07	9.51882	0.579986	0.716304	0.136318	10	132239652	F	II		IGR	opensea	IGR-opensea		rs147044607	22
cg14615010	0.136295	0.628756	5.32941	4.28067e-06	3.76197e-05	2.54038	0.560608	0.696903	0.136295	6	112658592	R	II		IGR	opensea	IGR-opensea		rs576144143	13
cg21376136	0.13625	0.382577	5.7009	1.30121e-06	1.42239e-05	3.72516	0.314452	0.450702	0.13625	2	152830572	F	II	CACNB4	Body	opensea	Body-opensea		rs368055628	5
cg12422154	0.136234	0.55517	7.98173	9.25347e-10	4.07028e-08	11.003	0.487053	0.623286	0.136234	6	30130819	R	I	TRIM15	TSS200	opensea	TSS200-opensea		rs574281212;rs149524406	38;15
cg00748494	0.136207	0.527088	4.45968	6.65096e-05	0.000360559	-0.168883	0.458984	0.595192	0.136207	13	23412343	R	I		IGR	island	IGR-island	chr13:23412207-23412623	rs189381744;rs113371060;rs572035182	47;31;22
cg05747963	0.1362	0.67886	3.64276	0.000776065	0.00278969	-2.5591	0.61076	0.74696	0.1362	19	7492066	F	II	ARHGEF18	5'UTR	opensea	5'UTR-opensea		rs75676794;rs185822682;rs563182353	0;29;51
cg09460553	0.136136	0.563983	3.7745	0.000528198	0.00202192	-2.18793	0.495915	0.632051	0.136136	13	110521956	R	II		IGR	shore	IGR-shore	chr13:110521979-110522266	rs34712606;rs576702100	48;25
cg20448717	0.136114	0.0794755	9.85194	3.45602e-12	4.54462e-10	16.6595	0.0114184	0.147533	0.136114	6	7542126	F	I	DSP	1stExon	island	1stExon-island	chr6:7541518-7543472	rs17133512;rs368802003	23;34
cg02790305	0.136095	0.589891	6.1422	3.14896e-07	4.47616e-06	5.14188	0.521844	0.657939	0.136095	4	186732932	F	II	SORBS2	5'UTR	opensea	5'UTR-opensea
cg22425438	0.136071	0.389131	5.09569	9.01756e-06	6.92585e-05	1.80145	0.321095	0.457166	0.136071	7	157807917	R	II	PTPRN2	Body	opensea	Body-opensea
cg05932042	0.136061	0.226792	4.03243	0.000245233	0.0010665	-1.44393	0.158761	0.294822	0.136061	17	40822653	R	II	PLEKHH3	Body	island	Body-island	chr17:40821935-40823573	rs201447583;rs369858462	34;9
cg17105597	0.136055	0.723432	5.73665	1.16004e-06	1.2946e-05	3.83964	0.655405	0.79146	0.136055	15	73662918	R	II	HCN4	TSS1500	shore	TSS1500-shore	chr15:73659860-73662015	rs554210614;rs569572763;rs148538652	44;30;4
cg11491002	0.136006	0.483842	4.83123	2.0828e-05	0.000137955	0.97378	0.415839	0.551845	0.136006	8	49044542	F	II		IGR	shore	IGR-shore	chr8:49043526-49043749	rs144617154;rs112265378;rs547316975;rs554547611	1;10;26;33
cg22500501	0.135976	0.0983656	7.70111	2.21481e-09	8.2197e-08	10.1225	0.0303776	0.166354	0.135976	10	73976536	R	II	ANAPC16	5'UTR	shore	5'UTR-shore	chr10:73975671-73976115
cg07495363	0.135938	0.125942	8.07182	7.00418e-10	3.25575e-08	11.2842	0.0579725	0.193911	0.135938	2	198651076	R	I	BOLL	TSS200	island	TSS200-island	chr2:198649751-198651599
cg01797612	0.135913	0.449456	5.47424	2.69277e-06	2.57579e-05	3.00105	0.3815	0.517413	0.135913	5	64921640	F	II	TRIM23	TSS1500	shore	TSS1500-shore	chr5:64919914-64920288
cg09434825	0.135875	0.266429	7.00718	1.97533e-08	4.7603e-07	7.91908	0.198492	0.334367	0.135875	14	88655353	F	II	KCNK10	Body	opensea	Body-opensea		rs148251869	14
cg23593208	0.135865	0.453967	4.14841	0.000172745	0.000796317	-1.10265	0.386034	0.521899	0.135865	19	22778462	R	II	GOLGA2P9	TSS1500	opensea	TSS1500-opensea		rs561215066;rs528309755	20;6
cg27141248	0.135858	0.770721	6.24109	2.29152e-07	3.45766e-06	5.45992	0.702792	0.83865	0.135858	5	44387504	F	II	FGF10-AS1	TSS1500	opensea	TSS1500-opensea		rs2973646;rs540428238	33;42
cg13169132	0.135832	0.330767	4.753	2.66392e-05	0.000169246	0.731041	0.262851	0.398683	0.135832	1	1362340	F	I	TMEM88B	Body	shore	Body-shore	chr1:1362954-1363299	rs144977734;rs193060130;rs184902754;rs571558510;rs537737756;rs138827928	1;22;33;34;45;50
cg04616534	0.135817	0.520111	5.56612	2.00569e-06	2.02271e-05	3.29416	0.452202	0.588019	0.135817	17	72110573	R	II		IGR	opensea	IGR-opensea		rs556514575	2
cg15849267	0.135799	0.460394	8.45369	2.17184e-10	1.27239e-08	12.4672	0.392494	0.528293	0.135799	18	18774951	R	II		IGR	opensea	IGR-opensea
cg07352620	0.135793	0.104607	7.98269	9.22612e-10	4.06173e-08	11.006	0.0367111	0.172504	0.135793	19	22235158	R	II	ZNF257	TSS200	opensea	TSS200-opensea		rs567993591	45
cg13995010	0.135781	0.641744	7.50824	4.05252e-09	1.33919e-07	9.51348	0.573854	0.709635	0.135781	1	13920051	R	II	PDPN	Body	opensea	Body-opensea		rs112893011;rs534456978;rs554630087	40;25;8
cg00980625	0.135742	0.750517	7.11483	1.4033e-08	3.6147e-07	8.26293	0.682646	0.818388	0.135742	18	56889548	R	II	GRP	Body	shore	Body-shore	chr18:56887091-56887665	rs117752812;rs189772279;rs182432132	29;23;1
cg00291442	0.135737	0.593287	9.74235	4.7391e-12	5.87901e-10	16.3394	0.525419	0.661156	0.135737	12	99325398	R	II	ANKS1B	Body	opensea	Body-opensea
cg18082362	0.135717	0.813808	6.88044	2.95721e-08	6.59139e-07	7.51351	0.74595	0.881667	0.135717	3	131854912	F	II		IGR	opensea	IGR-opensea		rs372767265;rs539943879;rs77612687;rs186941485	0;5;31;46
cg22151773	0.135615	0.651924	4.66524	3.50752e-05	0.000212505	0.46001	0.584116	0.719731	0.135615	18	33078241	R	II	INO80C	TSS1500	shore	TSS1500-shore	chr18:33077545-33078063	rs574757211	1
cg13615839	0.135606	0.752058	5.90374	6.77942e-07	8.34142e-06	4.37556	0.684255	0.819861	0.135606	1	218094953	F	II		IGR	opensea	IGR-opensea		rs76075441;rs187810561;rs548836650;rs12747027	1;8;12;36
cg04543124	0.135583	0.319588	6.33988	1.66844e-07	2.67182e-06	5.77766	0.251796	0.38738	0.135583	11	134897577	F	II		IGR	opensea	IGR-opensea		rs188893712;rs531572630	24;33
cg11037025	0.135536	0.750327	3.09642	0.00359825	0.010077	-4.02235	0.682559	0.818095	0.135536	4	56760216	R	II	EXOC1	Body	opensea	Body-opensea		rs564835829;rs533545059	51;1
cg19578234	0.135525	0.579561	8.6971	1.03846e-10	7.01722e-09	13.2132	0.511799	0.647323	0.135525	8	37002452	R	II	MIR1268A	Body	opensea	Body-opensea		rs554599753;rs142180881	29;9
cg06425615	0.135499	0.556866	7.00036	2.01862e-08	4.84489e-07	7.89728	0.489116	0.624616	0.135499	4	8507962	R	II		IGR	opensea	IGR-opensea		rs377588601;rs543640366;rs370952683	37;33;2
cg06654369	0.13541	0.777052	7.17548	1.15787e-08	3.09515e-07	8.45635	0.709347	0.844757	0.13541	7	158793845	R	II		IGR	shelf	IGR-shelf	chr7:158789486-158790019	rs528673128	2
cg27310706	0.135382	0.741854	8.7876	7.90697e-11	5.64586e-09	13.489	0.674163	0.809544	0.135382	4	186502015	F	II		IGR	opensea	IGR-opensea
cg05144928	0.135371	0.485729	4.30448	0.000107301	0.000535795	-0.637502	0.418043	0.553414	0.135371	16	68481543	F	II	SMPD3	5'UTR	island	5'UTR-island	chr16:68480864-68482822	rs79952065	27
cg08213774	0.135362	0.693739	6.2774	2.03923e-07	3.14362e-06	5.57669	0.626058	0.76142	0.135362	2	2335909	F	II	MYT1L	TSS1500	opensea	TSS1500-opensea
cg05652569	0.135361	0.378489	7.92241	1.11212e-09	4.7212e-08	10.8175	0.310808	0.446169	0.135361	2	74750704	F	II	DQX1	Body	opensea	Body-opensea
cg02287371	0.135304	0.302702	4.15354	0.000170078	0.000785892	-1.08747	0.23505	0.370354	0.135304	5	1246274	F	II	SLC6A18	3'UTR	island	3'UTR-island	chr5:1245901-1246927	rs543467452	4
cg22830694	0.135239	0.626173	9.7412	4.75481e-12	5.89553e-10	16.336	0.558554	0.693793	0.135239	3	192417927	R	II	FGF12	Body	opensea	Body-opensea		rs558136626	41
cg02305687	0.135212	0.536993	5.49389	2.52849e-06	2.446e-05	3.06366	0.469387	0.604599	0.135212	5	33937182	R	II	RXFP3	1stExon	island	1stExon-island	chr5:33936168-33938309	rs139010204;rs142293902;rs143859698	38;25;13
cg16919064	0.135175	0.284577	3.70064	0.000655788	0.00242368	-2.39683	0.21699	0.352165	0.135175	2	21675381	F	II		IGR	opensea	IGR-opensea		rs143362070;rs555988088;rs147111133	5;10;46
cg02852959	0.135139	0.65088	6.55888	8.26456e-08	1.51377e-06	6.48177	0.583311	0.71845	0.135139	12	2944436	R	II	NRIP2	TSS1500	opensea	TSS1500-opensea		rs373853817;rs138528818;rs548743460;rs3814248	26;25;2;1
cg00524708	0.135133	0.589198	8.56011	1.57169e-10	9.79478e-09	12.7941	0.521632	0.656765	0.135133	16	31159558	F	I	PRSS36	Body	shore	Body-shore	chr16:31159576-31160009	rs570513292;rs537905794;rs376820181	10;27;48
cg17429870	0.135111	0.833207	4.44177	7.02986e-05	0.00037748	-0.223236	0.765651	0.900762	0.135111	11	1463662	F	II	BRSK2	Body	shore	Body-shore	chr11:1464295-1464899	rs372850636;rs370004925	8;21
cg15678825	0.135102	0.234123	6.87695	2.99027e-08	6.64883e-07	7.50234	0.166572	0.301674	0.135102	18	77266975	F	II	NFATC1	Body	shelf	Body-shelf	chr18:77270793-77271160	rs552427049;rs1542252;rs554952545;rs140983706;rs181097007	1;7;43;47;50
cg26283170	0.135087	0.600887	4.55408	4.96169e-05	0.000283057	0.118847	0.533344	0.668431	0.135087	11	132951950	R	I	OPCML	Body	island	Body-island	chr11:132951692-132952260	rs576408811	1
cg08655952	0.135037	0.732789	7.2214	1.00119e-08	2.75616e-07	8.60266	0.665271	0.800308	0.135037	1	118368951	R	II		IGR	opensea	IGR-opensea		rs6428715	12
cg13079538	0.135032	0.550878	5.8703	7.54897e-07	9.11012e-06	4.26823	0.483362	0.618394	0.135032	3	29556979	F	II	RBMS3	Body	opensea	Body-opensea		rs536852882;rs181107296;rs570707009	1;41;50
cg05790550	0.135027	0.314599	4.48864	6.08013e-05	0.000334836	-0.0808161	0.247085	0.382113	0.135027	9	96108842	F	I	C9orf129	TSS200	island	TSS200-island	chr9:96108466-96108992	rs551049305	7
cg01516851	0.135026	0.383675	4.12335	0.000186377	0.000848829	-1.1767	0.316162	0.451188	0.135026	6	28945338	R	I		IGR	opensea	IGR-opensea		rs550025368;rs561929718	43;17
cg24908802	0.135023	0.543429	5.277	5.06086e-06	4.31022e-05	2.37416	0.475917	0.61094	0.135023	5	144726601	R	II		IGR	opensea	IGR-opensea		rs554167437;rs574306677	45;2
cg21000454	0.135017	0.278738	8.33836	3.08805e-10	1.69157e-08	12.1114	0.211229	0.346246	0.135017	2	45395666	R	II		IGR	shore	IGR-shore	chr2:45395869-45398186	rs528673694;rs545534341	46;11
cg24789021	0.135004	0.409277	9.56283	7.97506e-12	8.94488e-10	15.8119	0.341775	0.476779	0.135004	11	19586093	R	II	NAV2	Body	opensea	Body-opensea		rs189567866;rs547116436	30;2
cg09050832	0.134997	0.664123	3.10382	0.0035269	0.00990981	-4.00345	0.596625	0.731622	0.134997	8	1365175	R	II		IGR	island	IGR-island	chr8:1365174-1365503	rs539154860;rs4297058;rs566654326;rs4347019	44;35;27;11
cg17976229	0.134984	0.876236	19.4539	8.07947e-22	3.3509e-18	39.2132	0.808744	0.943727	0.134984	11	5653336	R	II	TRIM34	5'UTR	opensea	5'UTR-opensea		rs185446622;rs151098694	2;1
cg17563271	0.134978	0.554605	4.73937	2.78035e-05	0.00017538	0.688873	0.487116	0.622094	0.134978	17	77632749	R	II		IGR	opensea	IGR-opensea		rs539484000;rs557598770	19;1
cg23041045	0.134969	0.394584	6.92039	2.6037e-08	5.94562e-07	7.64144	0.3271	0.462069	0.134969	1	109255480	F	II	FNDC7	TSS200	opensea	TSS200-opensea		rs183810141;rs3006864	0;33
cg21117097	0.134962	0.653144	5.44969	2.91313e-06	2.74552e-05	2.92283	0.585663	0.720624	0.134962	1	31315535	R	II		IGR	opensea	IGR-opensea		rs569548772;rs143968405	20;2
cg10815152	0.134948	0.29915	7.33558	6.97937e-09	2.06611e-07	8.96589	0.231677	0.366624	0.134948	6	102098727	R	II	GRIK2	Body	opensea	Body-opensea		rs116482227	2
cg10543035	0.134911	0.402541	4.98572	1.27837e-05	9.2221e-05	1.45605	0.335086	0.469997	0.134911	1	179545790	F	II	NPHS2	TSS1500	shore	TSS1500-shore	chr1:179544720-179545307	rs147820357;rs540163716	11;46
cg08166072	0.13487	0.506852	3.49011	0.00120395	0.00402738	-2.98089	0.439417	0.574287	0.13487	2	46213920	R	II	PRKCE	Body	opensea	Body-opensea		rs574917286;rs184597313;rs557356208	51;39;26
cg12159023	0.134802	0.833299	4.30881	0.000105883	0.000529904	-0.624486	0.765898	0.9007	0.134802	19	613818	F	I	HCN2	Body	island	Body-island	chr19:612989-614068	rs200565536;rs554158922;rs199630753;rs55851337;rs539619894;rs56165058;rs370635380;rs56390973;rs397897595	0;1;3;10;12;14;15;16;17
cg04473095	0.134782	0.822619	7.02442	1.86999e-08	4.55987e-07	7.97418	0.755228	0.89001	0.134782	10	50885235	R	II		IGR	shelf	IGR-shelf	chr10:50887565-50887862	rs577833775	47
cg08610919	0.134775	0.757538	6.01267	4.776e-07	6.28146e-06	4.72545	0.69015	0.824925	0.134775	10	119564291	R	II		IGR	opensea	IGR-opensea		rs537054339;rs73397991	36;26
cg02441622	0.134723	0.280478	8.69491	1.04533e-10	7.05977e-09	13.2066	0.213117	0.347839	0.134723	18	59157665	F	II	CDH20	TSS200	opensea	TSS200-opensea		rs369649809;rs181103378;rs564829777;rs551265370;rs564783201	2;24;39;40;46
cg26221987	0.134706	0.386114	12.7963	1.27791e-15	6.68033e-13	24.686	0.318761	0.453467	0.134706	10	4289330	F	II		IGR	opensea	IGR-opensea		rs561053840;rs150886042;rs549950713	1;10;34
cg01495995	0.134701	0.67069	4.87331	1.82398e-05	0.000123646	1.10478	0.60334	0.738041	0.134701	16	86355413	F	II		IGR	opensea	IGR-opensea		rs554547465;rs76856949;rs145543123	3;32;33
cg18464137	0.1347	0.219133	7.59882	3.05011e-09	1.06354e-07	9.79987	0.151783	0.286483	0.1347	7	83278504	R	II	SEMA3E	TSS200	opensea	TSS200-opensea		rs562936485	43
cg01115569	0.134698	0.697927	10.4647	6.08548e-13	1.10085e-10	18.4212	0.630578	0.765276	0.134698	7	155436277	R	II	RBM33	TSS1500	shore	TSS1500-shore	chr7:155436673-155437817	rs201789931	31
cg11336382	0.134696	0.570323	5.01376	1.16964e-05	8.57237e-05	1.54398	0.502975	0.63767	0.134696	1	228658646	R	II		IGR	shore	IGR-shore	chr1:228658937-228659152
cg04072990	0.134686	0.728638	7.63338	2.73729e-09	9.75e-08	9.90895	0.661295	0.795981	0.134686	9	104225015	F	II		IGR	opensea	IGR-opensea		rs147836328	0
cg22266749	0.134685	0.245404	8.28726	3.6108e-10	1.91319e-08	11.9534	0.178062	0.312746	0.134685	4	110223959	F	I	COL25A1	TSS200	island	TSS200-island	chr4:110222970-110224257	rs572382290;rs541408819;rs557878165	16;40;43
cg00636194	0.134657	0.370685	7.40762	5.56137e-09	1.7252e-07	9.19461	0.303356	0.438013	0.134657	20	44168629	R	II	WFDC6	TSS1500	opensea	TSS1500-opensea		rs573458503	36
cg25609393	0.134653	0.175038	6.06906	3.98392e-07	5.42088e-06	4.90669	0.107711	0.242364	0.134653	5	45569042	R	II	HCN1	Body	opensea	Body-opensea		rs78754595;rs551800925;rs569523381	21;20;16
cg23839571	0.134639	0.272757	9.48928	9.88229e-12	1.06287e-09	15.5946	0.205437	0.340077	0.134639	4	1037905	R	II		IGR	opensea	IGR-opensea		rs78113703	2
cg16278496	0.134636	0.60162	11.9137	1.21603e-14	4.3484e-12	22.3954	0.534302	0.668939	0.134636	14	98444476	F	I	C14orf64	TSS200	opensea	TSS200-opensea
cg23012519	0.134625	0.407375	4.13262	0.000181215	0.000829149	-1.14932	0.340063	0.474688	0.134625	11	397486	F	II	PKP3	Body	shore	Body-shore	chr11:396685-397462	rs141039769;rs368219528;rs574738430;rs540660378	2;5;47;48
cg21251970	0.134598	0.74327	4.94066	1.47435e-05	0.000103716	1.31503	0.675971	0.810569	0.134598	9	140311919	F	I	EXD3	5'UTR	island	5'UTR-island	chr9:140310894-140312457
cg05938607	0.13454	0.318975	4.29175	0.000111572	0.000553593	-0.675682	0.251705	0.386245	0.13454	10	60274200	F	II	BICC1	Body	shore	Body-shore	chr10:60272467-60273456	rs10826199	13
cg02073796	0.13453	0.791346	4.63086	3.90545e-05	0.0002321	0.354239	0.724081	0.858611	0.13453	14	89809994	F	II	FOXN3	Body	opensea	Body-opensea		rs544232879	25
cg10690747	0.134491	0.564104	10.5329	5.03237e-13	9.4316e-11	18.6141	0.496859	0.631349	0.134491	21	43823835	R	II	UBASH3A	TSS200	opensea	TSS200-opensea		rs539831267;rs558225677;rs576608438	40;5;1
cg15528320	0.134464	0.584658	9.87764	3.21012e-12	4.28233e-10	16.7343	0.517426	0.65189	0.134464	13	108559624	F	II		IGR	opensea	IGR-opensea		rs532959181;rs145657010	1;7
cg05245284	0.134461	0.285749	4.58957	4.44244e-05	0.000258291	0.227514	0.218518	0.35298	0.134461	11	100316089	F	II		IGR	opensea	IGR-opensea		rs573194377;rs545334912;rs565242511;rs7938299	1;3;30;42
cg19645880	0.134452	0.228882	5.16184	7.30623e-06	5.82273e-05	2.00996	0.161656	0.296109	0.134452	2	47572489	R	II	LOC101927043	TSS1500	opensea	TSS1500-opensea
cg24431930	0.134377	0.658144	8.19502	4.79229e-10	2.40279e-08	11.6674	0.590956	0.725333	0.134377	15	78078350	F	II	LINGO1	5'UTR	opensea	5'UTR-opensea		rs117844478;rs563476712	2;42
cg14601733	0.134347	0.543406	9.88119	3.17759e-12	4.24431e-10	16.7446	0.476232	0.610579	0.134347	17	6280370	F	II		IGR	opensea	IGR-opensea		rs542739906	36
cg01046070	0.134317	0.523891	5.50432	2.44535e-06	2.37954e-05	3.09692	0.456732	0.591049	0.134317	16	74730199	F	II	MLKL	5'UTR	shelf	5'UTR-shelf	chr16:74734152-74734572	rs539096133;rs11866206	25;44
cg20008800	0.13427	0.211076	3.01356	0.00449597	0.0121452	-4.2321	0.143941	0.278212	0.13427	17	10761562	R	II		IGR	opensea	IGR-opensea		rs555953461;rs548794608	8;4
cg20978721	0.134247	0.194981	6.98367	2.12867e-08	5.0572e-07	7.84392	0.127857	0.262104	0.134247	13	112761740	F	II		IGR	shore	IGR-shore	chr13:112758598-112760491	rs541655766;rs559991900;rs138602212	4;18;21
cg03331978	0.134224	0.413241	8.67792	1.10034e-10	7.36125e-09	13.1547	0.346129	0.480353	0.134224	1	38600001	F	II		IGR	opensea	IGR-opensea		rs561590729	30
cg01747035	0.134192	0.911336	9.68037	5.66933e-12	6.81318e-10	16.1577	0.84424	0.978431	0.134192	10	97300013	R	II	SORBS1	5'UTR	opensea	5'UTR-opensea		rs75522289;rs397711694	3;2
cg08515646	0.134137	0.724764	9.14419	2.72733e-11	2.42524e-09	14.5663	0.657695	0.791832	0.134137	7	157394337	F	II	PTPRN2	Body	opensea	Body-opensea		rs565973467;rs113857520	1;44
cg25650789	0.134133	0.603504	2.74103	0.00915769	0.0220327	-4.89604	0.536437	0.67057	0.134133	11	58599898	R	II		IGR	opensea	IGR-opensea		rs138986956;rs544862312;rs563154751	49;17;2
cg06196398	0.134077	0.603835	6.10973	3.49553e-07	4.87108e-06	5.03745	0.536797	0.670874	0.134077	2	135801115	R	II		IGR	opensea	IGR-opensea		rs534214096;rs72976373;rs151320983	42;21;1
cg18152887	0.134065	0.424398	5.98615	5.2012e-07	6.73061e-06	4.64023	0.357365	0.49143	0.134065	2	920593	F	II		IGR	opensea	IGR-opensea		rs145647259;rs11682187;rs147333570	1;16;50
cg04830629	0.134059	0.623631	12.3113	4.355e-15	1.85092e-12	23.4393	0.556602	0.690661	0.134059	12	71558336	R	II		IGR	opensea	IGR-opensea		rs141251367;rs112293223;rs535618519;rs554800435	20;19;14;2
cg20778547	0.134055	0.784756	4.7421	2.75665e-05	0.000174105	0.697312	0.717729	0.851784	0.134055	7	4456403	F	II		IGR	opensea	IGR-opensea		rs577682984	18
cg07545195	0.134024	0.610849	10.9228	1.71529e-13	3.90471e-11	19.7067	0.543837	0.677861	0.134024	6	34081581	R	II	GRM4	Body	opensea	Body-opensea		rs542633785;rs560703576;rs531449286;rs549871957	46;38;37;10
cg04725465	0.134015	0.586372	9.44815	1.11447e-11	1.17034e-09	15.4728	0.519365	0.65338	0.134015	8	69986028	F	II	LINC01592	Body	opensea	Body-opensea		rs150594530;rs572200081;rs76512921;rs376654390	0;26;32;44
cg18125883	0.134011	0.761931	5.43388	3.06448e-06	2.86094e-05	2.87247	0.694925	0.828936	0.134011	19	10196293	F	II	C19orf66	TSS1500	shore	TSS1500-shore	chr19:10196696-10197857
cg08179817	0.133985	0.41928	6.84477	3.31333e-08	7.21886e-07	7.39927	0.352288	0.486273	0.133985	4	4335184	F	II		IGR	opensea	IGR-opensea		rs556134738	43
cg20274530	0.133981	0.530522	5.47061	2.72432e-06	2.59953e-05	2.98946	0.463531	0.597513	0.133981	18	3234677	F	II		IGR	opensea	IGR-opensea		rs72634386	0
cg00299396	0.133898	0.562994	5.84615	8.15859e-07	9.70703e-06	4.19072	0.496045	0.629943	0.133898	11	115483607	F	II		IGR	opensea	IGR-opensea		rs140124608;rs188943135	0;16
cg25644657	0.133876	0.415675	8.10848	6.2552e-10	2.97564e-08	11.3984	0.348737	0.482613	0.133876	2	217363090	R	II	RPL37A	TSS1500	shore	TSS1500-shore	chr2:217363524-217363826	rs3755140;rs284574	43;31
cg06699195	0.133872	0.707839	5.58351	1.89688e-06	1.93285e-05	3.34969	0.640904	0.774775	0.133872	2	863889	F	II		IGR	shore	IGR-shore	chr2:863930-865091	rs575239047;rs555597103	12;43
cg18306208	0.133872	0.190232	6.97395	2.19556e-08	5.183e-07	7.81281	0.123296	0.257168	0.133872	13	100266958	R	II	CLYBL	Body	opensea	Body-opensea		rs146584362;rs575487747;rs539435294	41;40;2
cg24117017	0.133871	0.549901	7.16139	1.21071e-08	3.21162e-07	8.41145	0.482966	0.616837	0.133871	1	166571691	F	I	FMO9P	TSS1500	opensea	TSS1500-opensea		rs116546706	0
cg18537730	0.133858	0.367648	6.97116	2.21511e-08	5.22174e-07	7.8039	0.300719	0.434577	0.133858	19	49250080	R	I	IZUMO1	1stExon	shelf	1stExon-shelf	chr19:49253688-49254221	rs55812753	51
cg04965820	0.133846	0.126466	13.1854	4.87996e-16	2.96334e-13	25.6652	0.0595432	0.193389	0.133846	9	129374235	F	II		IGR	island	IGR-island	chr9:129372737-129378106
cg10963793	0.133835	0.466751	5.22973	5.88479e-06	4.87899e-05	2.2245	0.399834	0.533668	0.133835	12	49111321	F	II	CCNT1	TSS1500	shore	TSS1500-shore	chr12:49110055-49110881	rs557921210	30
cg01017608	0.133802	0.245282	12.8908	1.00976e-15	5.44522e-13	24.9255	0.178381	0.312183	0.133802	13	91627026	R	II		IGR	opensea	IGR-opensea		rs186534002;rs113392718	37;2
cg22192710	0.133787	0.625534	7.32071	7.3147e-09	2.14414e-07	8.91864	0.558641	0.692428	0.133787	11	19363946	R	II		IGR	shelf	IGR-shelf	chr11:19366653-19368234	rs537894639;rs148048885;rs142194401;rs541125222	35;30;20;2
cg14476397	0.133783	0.361757	5.34461	4.07755e-06	3.61549e-05	2.58866	0.294866	0.428649	0.133783	12	110151071	R	II	C12orf34	TSS1500	shore	TSS1500-shore	chr12:110151327-110152758	rs550598456	18
cg22974952	0.13378	0.339979	5.42903	3.11242e-06	2.89849e-05	2.85704	0.27309	0.406869	0.13378	8	7212700	F	I	FAM66B	Body	island	Body-island	chr8:7212487-7212890	rs563359044;rs529064396;rs117774379	9;13;49
cg01166985	0.133779	0.523443	3.70297	0.000651342	0.00241001	-2.39026	0.456553	0.590332	0.133779	17	84469	F	II	RPH3AL	Body	shore	Body-shore	chr17:85009-85414	rs115001449;rs145022614	1;42
cg02948580	0.133777	0.865826	12.4868	2.7854e-15	1.27246e-12	23.8937	0.798937	0.932715	0.133777	10	11674020	R	II		IGR	opensea	IGR-opensea		rs567896438	37
cg05005308	0.133773	0.33493	4.32468	0.000100849	0.000508852	-0.576822	0.268043	0.401816	0.133773	4	21305549	R	II	KCNIP4	TSS200	opensea	TSS200-opensea		rs543182795	27
cg15742848	0.133773	0.479893	4.68951	3.25084e-05	0.0001996	0.534843	0.413006	0.546779	0.133773	2	169769501	R	I		IGR	opensea	IGR-opensea		rs139448986	46
cg03122674	0.133714	0.634239	4.90588	1.6457e-05	0.000113573	1.20637	0.567382	0.701096	0.133714	7	56515752	R	I	LOC650226	Body	island	Body-island	chr7:56515585-56515864
cg13090817	0.133692	0.377291	11.1979	8.12308e-14	2.11677e-11	20.4658	0.310445	0.444137	0.133692	6	149082222	R	II	UST	Body	opensea	Body-opensea		rs567116275;rs141367993	39;31
cg24049493	0.133624	0.220363	5.1083	8.66332e-06	6.70038e-05	1.84115	0.153551	0.287175	0.133624	1	42385941	F	II	HIVEP3	TSS1500	shore	TSS1500-shore	chr1:42383640-42384003	rs138930371;rs533202798	13;49
cg10317697	0.133574	0.826024	10.3263	8.9724e-13	1.51228e-10	18.0273	0.759236	0.892811	0.133574	10	21661892	R	II		IGR	opensea	IGR-opensea		rs554824887;rs146546418	2;1
cg25199292	0.13356	0.413016	5.75291	1.10096e-06	1.24099e-05	3.89175	0.346235	0.479796	0.13356	4	61610593	F	II		IGR	opensea	IGR-opensea		rs567271744;rs560074237;rs182985106;rs578178097	0;1;2;22
cg25363091	0.133515	0.582625	9.09719	3.13537e-11	2.7107e-09	14.4251	0.515867	0.649383	0.133515	3	1546867	R	II		IGR	opensea	IGR-opensea		rs556204645;rs80022799;rs558983939	44;13;1
cg05004720	0.133506	0.569896	7.11433	1.40554e-08	3.61947e-07	8.26133	0.503143	0.636649	0.133506	2	109605849	R	I	EDAR	TSS200	opensea	TSS200-opensea		rs571395857;rs192323862;rs116209644	40;10;1
cg19170156	0.133441	0.474157	9.34914	1.48978e-11	1.48144e-09	15.1787	0.407436	0.540878	0.133441	17	42579652	F	II	GPATCH8	Body	shore	Body-shore	chr17:42580377-42581046	rs565957105	33
cg21632224	0.133438	0.23222	5.01451	1.16688e-05	8.5561e-05	1.54632	0.165501	0.298939	0.133438	1	184813071	F	II	FAM129A	Body	opensea	Body-opensea		rs113186008;rs74748939;rs530106073;rs138383416;rs674314	0;14;24;32;44
cg26330416	0.133414	0.266492	7.29639	7.89864e-09	2.28107e-07	8.84131	0.199785	0.3332	0.133414	11	62691066	F	II		IGR	island	IGR-island	chr11:62690974-62691488	rs116819727;rs543411028	17;48
cg23313990	0.13341	0.494319	8.58082	1.47605e-10	9.31434e-09	12.8576	0.427614	0.561024	0.13341	21	23576428	R	II		IGR	opensea	IGR-opensea		rs532396085	34
cg11556503	0.133379	0.716773	9.89552	3.04962e-12	4.10383e-10	16.7863	0.650083	0.783462	0.133379	2	205890016	R	II	PARD3B	Body	opensea	Body-opensea		rs149489669	2
cg24516551	0.133375	0.372237	11.3293	5.7045e-14	1.57491e-11	20.8249	0.30555	0.438925	0.133375	18	19794835	F	II		IGR	opensea	IGR-opensea		rs183551789	35
cg26513576	0.133373	0.632074	4.32074	0.000102077	0.000514089	-0.588667	0.565388	0.69876	0.133373	12	132990937	F	I		IGR	island	IGR-island	chr12:132990777-132990987	rs28552629;rs148160759;rs535366361;rs28540250	8;34;35;50
cg09614389	0.13335	0.431469	6.1424	3.14702e-07	4.47384e-06	5.14249	0.364794	0.498144	0.13335	20	25450839	R	I	NINL	Body	opensea	Body-opensea		rs532942293	1
cg07138994	0.133344	0.739711	5.14868	7.61883e-06	6.02774e-05	1.96844	0.673039	0.806383	0.133344	11	8361530	R	II		IGR	opensea	IGR-opensea		rs562974476;rs532095057;rs552291432	38;20;1
cg01820962	0.133312	0.602794	6.63604	6.4554e-08	1.23925e-06	6.72962	0.536139	0.66945	0.133312	6	116511817	R	II	NT5DC1	Body	opensea	Body-opensea		rs539940516;rs561402513	42;23
cg20764358	0.133289	0.833943	11.2122	7.81503e-14	2.04443e-11	20.5051	0.767298	0.900587	0.133289	17	800100	R	I	NXN	Body	opensea	Body-opensea
cg18286850	0.133289	0.304719	7.42702	5.23172e-09	1.64478e-07	9.25616	0.238074	0.371363	0.133289	3	133464713	R	II	TF	TSS1500	shore	TSS1500-shore	chr3:133464949-133465420	rs564257722;rs4481157;rs540549818;rs560356726	37;31;23;22
cg00883565	0.133287	0.414966	5.90003	6.86084e-07	8.42378e-06	4.36364	0.348322	0.481609	0.133287	10	133851416	R	II		IGR	shore	IGR-shore	chr10:133849676-133850826	rs544455945;rs533647403;rs573950205	9;2;1
cg02599361	0.133285	0.741645	3.59083	0.000901875	0.00316304	-2.70363	0.675003	0.808287	0.133285	5	178548373	F	II	ADAMTS2	Body	island	Body-island	chr5:178547421-178548701	rs540554642	15
cg10091265	0.133282	0.550993	5.5864	1.87933e-06	1.91826e-05	3.35894	0.484352	0.617634	0.133282	2	223288331	F	II	SGPP2	TSS1500	shore	TSS1500-shore	chr2:223288922-223290013	rs537919045;rs150235321;rs577731123;rs6758392	15;25;32;38
cg17571266	0.133209	0.543664	4.68264	3.32158e-05	0.000203151	0.513643	0.477059	0.610269	0.133209	12	54763211	R	II	ZNF385A	3'UTR	island	3'UTR-island	chr12:54763057-54763288	rs117241370;rs534675454;rs71899849	22;18;10
cg21559348	0.133185	0.695189	8.36067	2.88446e-10	1.60156e-08	12.1804	0.628597	0.761781	0.133185	22	39212266	F	II		IGR	opensea	IGR-opensea		rs542136394;rs151184077	5;16
cg05359714	0.133177	0.460146	6.81697	3.62071e-08	7.75791e-07	7.31015	0.393558	0.526735	0.133177	8	50825984	R	II	SNTG1	5'UTR	shelf	5'UTR-shelf	chr8:50822270-50822860	rs189490582;rs76832732	36;1
cg22742493	0.133173	0.591945	3.4261	0.00144406	0.00469051	-3.15494	0.525358	0.658531	0.133173	3	39418645	R	II		IGR	opensea	IGR-opensea		rs138101755	2
cg01478482	0.133108	0.489218	7.65835	2.53152e-09	9.1616e-08	9.98774	0.422665	0.555772	0.133108	16	21168523	R	II	DNAH3	Body	shore	Body-shore	chr16:21169810-21170278
cg19759522	0.133094	0.656169	5.38621	3.56956e-06	3.24124e-05	2.72084	0.589622	0.722717	0.133094	10	25744998	R	II	GPR158	Body	opensea	Body-opensea		rs77280332;rs538321717;rs139717978	46;32;8
cg05903927	0.133087	0.223772	5.93464	6.13821e-07	7.70425e-06	4.47478	0.157229	0.290315	0.133087	8	54605788	R	II		IGR	opensea	IGR-opensea		rs527665544	30
cg05925497	0.133086	0.275621	5.70947	1.26588e-06	1.39077e-05	3.7526	0.209078	0.342164	0.133086	11	100734094	F	II	FLJ32810	Body	opensea	Body-opensea		rs529081198	1
cg00292513	0.133085	0.387713	7.06543	1.64154e-08	4.10182e-07	8.10521	0.321171	0.454256	0.133085	12	248296	F	II	IQSEC3	Body	island	Body-island	chr12:247455-248501	rs114561894	40
cg14798721	0.133078	0.505509	7.16927	1.18085e-08	3.14598e-07	8.43657	0.43897	0.572048	0.133078	6	92007802	F	II		IGR	opensea	IGR-opensea
cg10732641	0.133018	0.459472	8.32849	3.18262e-10	1.73181e-08	12.0809	0.392963	0.525981	0.133018	19	5397775	F	II		IGR	opensea	IGR-opensea		rs184727296	51
cg21830740	0.133015	0.696508	9.15114	2.67181e-11	2.38362e-09	14.5871	0.63	0.763015	0.133015	20	13318489	R	II		IGR	opensea	IGR-opensea
cg26435773	0.132948	0.527328	7.22707	9.83391e-09	2.71699e-07	8.62071	0.460854	0.593802	0.132948	6	131520782	F	II	AKAP7	Body	opensea	Body-opensea		rs528677607	35
cg15702879	0.132941	0.775469	14.7478	1.22037e-17	1.39247e-14	29.4184	0.708998	0.841939	0.132941	22	39998648	R	II	CACNA1I	Body	opensea	Body-opensea		rs185344496;rs568991445	48;43
cg25757447	0.132918	0.532364	9.17459	2.49255e-11	2.25586e-09	14.6575	0.465905	0.598823	0.132918	11	102785481	R	II		IGR	opensea	IGR-opensea		rs111926064;rs186818091	50;29
cg07113006	0.132907	0.447692	8.2211	4.42324e-10	2.25186e-08	11.7484	0.381238	0.514145	0.132907	1	45097282	R	II	RNF220	Body	island	Body-island	chr1:45097281-45098049
cg06005169	0.1329	0.269644	4.4205	7.50765e-05	0.00039862	-0.28772	0.203194	0.336094	0.1329	2	176984634	R	II	HOXD10	3'UTR	shore	3'UTR-shore	chr2:176986424-176988291	rs552102680;rs570347576	34;23
cg05415285	0.132847	0.363605	7.03683	1.79767e-08	4.41621e-07	8.01384	0.297181	0.430028	0.132847	16	51130021	F	I		IGR	opensea	IGR-opensea		rs553657289;rs149820562;rs7192893	1;15;44
cg11273655	0.132841	0.544785	4.9909	1.25755e-05	9.09931e-05	1.47229	0.478364	0.611205	0.132841	5	180497114	R	II		IGR	opensea	IGR-opensea		rs76546858;rs552101503;rs144384037;rs528472541	41;17;9;6
cg01883195	0.132801	0.520929	5.4322	3.08098e-06	2.87399e-05	2.86713	0.454528	0.58733	0.132801	6	117802401	R	II	DCBLD1	TSS1500	shore	TSS1500-shore	chr6:117803497-117804671	rs568241076	42
cg23178069	0.132782	0.880404	6.22781	2.39147e-07	3.57988e-06	5.41719	0.814013	0.946794	0.132782	11	21043240	F	II	NELL1	Body	opensea	Body-opensea		rs150352062;rs558418116;rs568706500	0;1;6
cg21336978	0.132758	0.361926	6.2668	2.10989e-07	3.23242e-06	5.54259	0.295547	0.428305	0.132758	12	109459052	F	II	SVOP	TSS200	opensea	TSS200-opensea
cg26732421	0.132749	0.617512	6.50695	9.76121e-08	1.73066e-06	6.31486	0.551137	0.683886	0.132749	16	1341680	R	II		IGR	opensea	IGR-opensea		rs185109018	1
cg03225109	0.132747	0.227602	6.43901	1.21373e-07	2.0623e-06	6.09646	0.161228	0.293976	0.132747	2	219773473	R	II		IGR	shore	IGR-shore	chr2:219773546-219774103
cg10832328	0.13273	0.208102	4.82261	2.14012e-05	0.000141065	0.946986	0.141737	0.274467	0.13273	6	28092078	F	II	ZSCAN16	TSS1500	opensea	TSS1500-opensea		rs543652158;rs116398174	26;45
cg05038747	0.132712	0.294555	8.92204	5.28372e-11	4.10812e-09	13.8969	0.228199	0.360911	0.132712	20	2752413	F	II		IGR	opensea	IGR-opensea		rs6132966;rs560022756	24;28
cg00160618	0.132703	0.294586	7.81755	1.54051e-09	6.12818e-08	10.4887	0.228235	0.360938	0.132703	11	64738312	R	II	C11orf85	5'UTR	shore	5'UTR-shore	chr11:64739010-64739750
cg10622551	0.132703	0.442373	4.42332	7.44246e-05	0.000395763	-0.279169	0.376021	0.508724	0.132703	4	2366555	R	I	ZFYVE28	Body	island	Body-island	chr4:2366421-2367092	rs528998382	24
cg13711375	0.132656	0.805923	8.296	3.51544e-10	1.87355e-08	11.9805	0.739594	0.872251	0.132656	12	52461049	R	II		IGR	shelf	IGR-shelf	chr12:52463348-52464202	rs570053701;rs535894986;rs116587587	17;2;1
cg14764176	0.13265	0.459278	4.98837	1.26767e-05	9.15911e-05	1.46436	0.392953	0.525603	0.13265	17	52249962	R	II		IGR	opensea	IGR-opensea
cg23375252	0.132643	0.340847	4.38721	8.31994e-05	0.000433785	-0.388416	0.274525	0.407169	0.132643	20	14123131	R	II	MACROD2	Body	opensea	Body-opensea		rs577617058	3
cg12110659	0.132638	0.429318	5.43099	3.09293e-06	2.88307e-05	2.86328	0.362999	0.495638	0.132638	18	63417072	F	II	CDH7	TSS1500	shore	TSS1500-shore	chr18:63417775-63418640	rs564499201;rs572361137;rs111882586;rs78810755	0;6;19;20
cg01471929	0.132633	0.619862	5.12086	8.32397e-06	6.48334e-05	1.88073	0.553546	0.686179	0.132633	16	56443155	F	II	AMFR	Body	opensea	Body-opensea		rs116902295;rs559797729	0;1
cg26784313	0.132628	0.267951	7.19771	1.07916e-08	2.92614e-07	8.52719	0.201636	0.334265	0.132628	7	3983655	F	II	SDK1	Body	opensea	Body-opensea		rs575885810	50
cg12850379	0.132621	0.720331	5.73415	1.16939e-06	1.30344e-05	3.83163	0.654021	0.786642	0.132621	8	54935605	R	I	TCEA1	TSS1500	shore	TSS1500-shore	chr8:54934665-54935160	rs562149626;rs527701644;rs548043421;rs113679713;rs533310735	44;21;13;12;7
cg09596866	0.132617	0.463734	9.15415	2.6481e-11	2.36704e-09	14.5962	0.397426	0.530042	0.132617	16	3493336	F	I	ZNF597	5'UTR	island	5'UTR-island	chr16:3493098-3493569	rs149309003;rs550174703	17;33
cg02939139	0.132605	0.575475	5.90944	6.65625e-07	8.22303e-06	4.39387	0.509173	0.641778	0.132605	12	113574204	R	II	RASAL1	TSS200	shore	TSS200-shore	chr12:113572977-113573758	rs528594253;rs540027180	33;8
cg08317694	0.132586	0.486916	6.08081	3.83622e-07	5.2576e-06	4.94446	0.420623	0.553209	0.132586	15	78632144	R	I	CRABP1	TSS1500	shore	TSS1500-shore	chr15:78632669-78633108
cg26993731	0.132557	0.719594	11.3434	5.49214e-14	1.52943e-11	20.8634	0.653316	0.785872	0.132557	13	35438033	F	II		IGR	opensea	IGR-opensea		rs149641330	0
cg13674437	0.132528	0.53429	4.05738	0.000227491	0.00100223	-1.37086	0.468026	0.600554	0.132528	10	127823118	F	II	ADAM12	Body	opensea	Body-opensea		rs182047392;rs1278329	0;33
cg08606695	0.132484	0.244211	7.30388	7.71377e-09	2.23678e-07	8.86515	0.177969	0.310453	0.132484	4	71135604	F	II		IGR	opensea	IGR-opensea		rs576733463;rs537670073	24;42
cg04484415	0.132446	0.360135	4.30724	0.000106394	0.000531987	-0.629198	0.293912	0.426358	0.132446	16	58534708	R	II	NDRG4	Body	shore	Body-shore	chr16:58535040-58535596	rs530068880	25
cg07478210	0.132435	0.570267	7.19341	1.09392e-08	2.95622e-07	8.51351	0.504049	0.636485	0.132435	2	11294585	F	II	PQLC3	TSS1500	shore	TSS1500-shore	chr2:11295559-11296006	rs73175632	33
cg11939416	0.132408	0.238599	6.64245	6.32433e-08	1.21874e-06	6.75021	0.172395	0.304803	0.132408	8	15235498	R	II		IGR	opensea	IGR-opensea		rs530446723;rs117041693;rs150285826	19;12;2
cg11651209	0.132367	0.445816	6.58188	7.6776e-08	1.42546e-06	6.55566	0.379632	0.511999	0.132367	12	133177700	F	II		IGR	shore	IGR-shore	chr12:133177826-133178055	rs543518969;rs563722282;rs555410879	1;3;33
cg27431761	0.132354	0.448115	4.49102	6.03539e-05	0.000332814	-0.0735651	0.381938	0.514292	0.132354	11	8361327	F	I		IGR	opensea	IGR-opensea		rs188957791;rs113634896	7;21
cg04460417	0.132337	0.330989	4.88477	1.75918e-05	0.000120013	1.1405	0.264821	0.397157	0.132337	11	125647382	F	II	PATE2	Body	opensea	Body-opensea
cg01938422	0.132321	0.745972	6.35523	1.58817e-07	2.56711e-06	5.82704	0.679812	0.812133	0.132321	1	35659480	R	II	SFPQ	TSS1500	shore	TSS1500-shore	chr1:35657467-35658811
cg01410476	0.13231	0.509905	13.5549	1.98866e-16	1.44499e-13	26.5784	0.44375	0.57606	0.13231	14	27286128	F	II	LOC102724890	ExonBnd	opensea	ExonBnd-opensea		rs543938051	29
cg19656064	0.132305	0.589842	5.41478	3.25771e-06	3.00916e-05	2.81169	0.52369	0.655995	0.132305	16	77466565	F	II	ADAMTS18	Body	shore	Body-shore	chr16:77468309-77469074	rs143163746;rs558392399	0;18
cg00856775	0.132261	0.560471	11.3223	5.81148e-14	1.59787e-11	20.806	0.494341	0.626602	0.132261	16	88504211	R	II	ZNF469	Body	island	Body-island	chr16:88502814-88504340	rs199528724;rs56236932;rs532857190;rs140056980;rs551160595;rs569602115;rs530393871	10;9;8;7;6;5;4
cg00685291	0.132205	0.175528	5.57415	1.95467e-06	1.98071e-05	3.31981	0.109425	0.241631	0.132205	14	104551884	F	I	ASPG	TSS200	shore	TSS200-shore	chr14:104552012-104552478	rs542176005	36
cg09909206	0.132174	0.7922	12.2361	5.28083e-15	2.18034e-12	23.2433	0.726112	0.858287	0.132174	5	9338147	F	II	SEMA5A	Body	opensea	Body-opensea		rs551793102	1
cg18321943	0.132161	0.807578	6.76806	4.23264e-08	8.81342e-07	7.15332	0.741498	0.873659	0.132161	13	61990113	R	II	PCDH20	TSS1500	opensea	TSS1500-opensea		rs529296077;rs183362811	42;36
cg25511725	0.13215	0.929782	7.02681	1.85583e-08	4.53299e-07	7.98182	0.863707	0.995857	0.13215	6	106777731	R	II		IGR	shelf	IGR-shelf	chr6:106773187-106773803	rs551592755;rs117913517	8;1
cg08939082	0.132132	0.698213	5.14202	7.78212e-06	6.13588e-05	1.94742	0.632147	0.764279	0.132132	3	87101679	F	II		IGR	shore	IGR-shore	chr3:87101767-87102008	rs529687375;rs574669904;rs545099435;rs1126467	14;43;44;46
cg09776041	0.13211	0.530116	7.69556	2.25358e-09	8.32801e-08	10.105	0.464061	0.596171	0.13211	11	71200489	R	II	NADSYN1	Body	opensea	Body-opensea		rs529297418;rs147040503;rs5792561	51;8;1
cg03363289	0.13209	0.555116	2.57858	0.0137641	0.0309797	-5.27143	0.489071	0.621161	0.13209	9	124990165	R	II	LHX6	Body	island	Body-island	chr9:124987743-124991086
cg09792970	0.132032	0.316295	7.40375	5.62958e-09	1.74234e-07	9.18233	0.25028	0.382311	0.132032	12	111374169	R	II		IGR	opensea	IGR-opensea		rs534572526;rs553147372	21;15
cg17567933	0.132014	0.312691	5.77782	1.01627e-06	1.16288e-05	3.97158	0.246684	0.378698	0.132014	9	137978260	R	II	OLFM1	TSS1500	shore	TSS1500-shore	chr9:137978821-137980254	rs573109016	2
cg23622047	0.132008	0.632079	9.12841	2.85799e-11	2.51687e-09	14.5189	0.566076	0.698083	0.132008	2	173701464	F	II	RAPGEF4	Body	opensea	Body-opensea		rs560570727	0
cg20313438	0.132006	0.54305	6.2015	2.60248e-07	3.83371e-06	5.33257	0.477047	0.609053	0.132006	10	135139893	F	II	CALY	Body	shore	Body-shore	chr10:135138682-135139717
cg03652173	0.132002	0.353974	9.26653	1.8998e-11	1.80946e-09	14.9325	0.287973	0.419975	0.132002	12	82753120	R	I	CCDC59	TSS1500	shore	TSS1500-shore	chr12:82752004-82752746	rs79032881;rs564364573	40;3
cg25191241	0.131979	0.310148	6.22381	2.4224e-07	3.61714e-06	5.40433	0.244158	0.376137	0.131979	3	124448994	F	II	UMPS	TSS1500	shore	TSS1500-shore	chr3:124449178-124449461	rs542517042;rs562284385	0;38
cg10538202	0.131951	0.674609	5.90726	6.70322e-07	8.26903e-06	4.38685	0.608633	0.740584	0.131951	7	154863338	F	II	HTR5A	1stExon	shore	1stExon-shore	chr7:154861797-154862074	rs575505343;rs201200511;rs546491947;rs201968051;rs189945225	1;19;28;41;49
cg16931969	0.131941	0.554393	4.16014	0.000166701	0.000772867	-1.06791	0.488422	0.620363	0.131941	4	113985495	F	II	ANK2	Body	opensea	Body-opensea
cg07882398	0.131909	0.359877	4.91558	1.59605e-05	0.000110743	1.23664	0.293922	0.425831	0.131909	15	101389568	R	II		IGR	shore	IGR-shore	chr15:101389732-101390260	rs561866444;rs140532692	12;7
cg03605604	0.13188	0.288285	9.80709	3.93199e-12	5.03426e-10	16.5287	0.222345	0.354225	0.13188	17	11171298	R	II	SHISA6	Body	opensea	Body-opensea		rs550654206;rs562306284;rs532938008;rs550990059	39;34;22;1
cg27219748	0.131856	0.594276	8.21952	4.44482e-10	2.26051e-08	11.7435	0.528347	0.660204	0.131856	16	84301329	R	II		IGR	opensea	IGR-opensea		rs192770396;rs139449607;rs557035792;rs576961911	51;49;39;3
cg03600259	0.131843	0.374522	5.65516	1.50711e-06	1.60342e-05	3.57878	0.3086	0.440443	0.131843	6	164052180	F	II		IGR	island	IGR-island	chr6:164051485-164052323	rs533766825	49
cg20324858	0.131819	0.479276	9.28765	1.78514e-11	1.71624e-09	14.9955	0.413367	0.545186	0.131819	1	154529936	F	II	UBE2Q1	Body	shore	Body-shore	chr1:154530681-154530903	rs182217226	21
cg18063486	0.131723	0.853376	4.98818	1.26842e-05	9.16291e-05	1.46377	0.787514	0.919237	0.131723	4	1512966	R	II		IGR	shore	IGR-shore	chr4:1514184-1514520	rs544938035;rs549837184;rs530654689	32;28;3
cg18441479	0.131706	0.150217	10.8615	2.02902e-13	4.47671e-11	19.5362	0.0843639	0.21607	0.131706	2	208890356	F	I	PLEKHM3	TSS200	island	TSS200-island	chr2:208890181-208890394	rs1037416;rs144711505;rs546697667;rs568788000	17;26;36;40
cg04572258	0.131658	0.663305	5.43907	3.01395e-06	2.82313e-05	2.889	0.597476	0.729134	0.131658	2	224402829	R	II		IGR	opensea	IGR-opensea		rs552941526;rs573152424	50;1
cg16246488	0.131622	0.451251	7.78241	1.71865e-09	6.69295e-08	10.3783	0.385439	0.517062	0.131622	2	10444921	F	II	HPCAL1	5'UTR	shore	5'UTR-shore	chr2:10442308-10444509	rs541928506	48
cg20511807	0.131614	0.126775	9.4443	1.12708e-11	1.18123e-09	15.4614	0.0609677	0.192581	0.131614	14	95982758	R	I		IGR	island	IGR-island	chr14:95982498-95983533	rs186110334;rs179149;rs12887227	45;30;13
cg03887787	0.131608	0.353161	5.24283	5.64386e-06	4.71274e-05	2.26597	0.287357	0.418966	0.131608	11	65647532	F	II	CTSW	Body	opensea	Body-opensea		rs187731206;rs541362465;rs555201545;rs574754986	0;1;6;32
cg04085076	0.131593	0.362124	4.66111	3.55306e-05	0.00021478	0.44731	0.296328	0.427921	0.131593	4	57547579	R	II	HOPX	5'UTR	opensea	5'UTR-opensea		rs202139820;rs35627111	41;21
cg01212326	0.131585	0.356171	4.71008	3.04794e-05	0.000189197	0.598326	0.290378	0.421963	0.131585	11	111250286	F	II	POU2AF1	TSS200	opensea	TSS200-opensea		rs535022329;rs71476988	35;42
cg05756029	0.13157	0.248079	6.20275	2.59201e-07	3.82133e-06	5.33661	0.182294	0.313864	0.13157	11	18230754	R	I	LOC494141	Body	island	Body-island	chr11:18230619-18230906	rs2468790;rs543060860;rs115315921	45;31;9
cg23610595	0.131557	0.752597	4.86466	1.8744e-05	0.000126463	1.07785	0.686819	0.818376	0.131557	11	18225237	F	II		IGR	opensea	IGR-opensea		rs568466464	1
cg07445742	0.131527	0.67292	4.55325	4.97456e-05	0.000283666	0.116302	0.607157	0.738684	0.131527	1	235092849	F	I		IGR	opensea	IGR-opensea		rs561725059	11
cg16514212	0.13152	0.343473	7.09064	1.51528e-08	3.84632e-07	8.18571	0.277713	0.409233	0.13152	7	157530897	R	II	PTPRN2	Body	opensea	Body-opensea		rs558784432;rs371637429	26;1
cg26291084	0.13152	0.646313	5.02823	1.11719e-05	8.25841e-05	1.58937	0.580553	0.712072	0.13152	6	143772728	F	II	ADAT2	TSS1500	shore	TSS1500-shore	chr6:143771610-143772084
cg05301470	0.131506	0.478509	6.30037	1.89417e-07	2.96098e-06	5.65058	0.412756	0.544262	0.131506	6	28558006	F	I		IGR	shelf	IGR-shelf	chr6:28554863-28555124	rs377342599	40
cg21939233	0.1315	0.889493	5.17257	7.06071e-06	5.66399e-05	2.04384	0.823743	0.955243	0.1315	12	43316251	F	II		IGR	opensea	IGR-opensea		rs150238405;rs138947469;rs1533712;rs192726180	0;5;31;35
cg21308069	0.131491	0.251439	5.25273	5.46843e-06	4.59447e-05	2.29729	0.185693	0.317184	0.131491	19	4776988	R	II		IGR	opensea	IGR-opensea		rs558882820;rs569514196	25;1
cg01356908	0.131456	0.21752	8.38733	2.65891e-10	1.49944e-08	12.2626	0.151792	0.283249	0.131456	12	129309156	F	II	SLC15A4	TSS1500	shore	TSS1500-shore	chr12:129307947-129308724	rs545481100	23
cg06319344	0.131451	0.448601	5.66691	1.4513e-06	1.55561e-05	3.61637	0.382876	0.514326	0.131451	4	104350611	F	II	LOC101929448	Body	opensea	Body-opensea		rs549571218;rs117425548;rs149889843;rs183599305	9;12;18;30
cg22032803	0.131446	0.28068	15.7384	1.35197e-18	2.1383e-15	31.6578	0.214956	0.346403	0.131446	3	98250613	R	II	GPR15	TSS200	opensea	TSS200-opensea		rs151159854;rs192254861	46;21
cg08799922	0.131439	0.322422	7.30896	7.59107e-09	2.20832e-07	8.8813	0.256702	0.388141	0.131439	12	7245030	R	I	C1R	1stExon	opensea	1stExon-opensea
cg27312979	0.13141	0.316458	4.77594	2.47864e-05	0.000159376	0.802121	0.250753	0.382163	0.13141	10	97094453	F	I	SORBS1	Body	opensea	Body-opensea		rs533038005	7
cg05380503	0.131408	0.226944	6.61754	6.84909e-08	1.29958e-06	6.67022	0.16124	0.292647	0.131408	7	43151986	R	II	HECW1	TSS1500	shore	TSS1500-shore	chr7:43152020-43153340
cg02484210	0.131402	0.313072	5.19915	6.48743e-06	5.28398e-05	2.1278	0.247372	0.378773	0.131402	7	24325371	R	II	NPY	Body	shore	Body-shore	chr7:24323558-24325080	rs148561682;rs550195735;rs3025121	41;39;29
cg07710512	0.131384	0.300738	6.9173	2.62944e-08	5.99199e-07	7.63156	0.235046	0.36643	0.131384	19	4575880	R	II		IGR	opensea	IGR-opensea		rs35399730;rs186308933	51;35
cg08577776	0.131364	0.285322	5.684	1.37379e-06	1.48673e-05	3.67106	0.21964	0.351004	0.131364	16	3225355	R	II		IGR	island	IGR-island	chr16:3225354-3225594	rs558630857	7
cg00660106	0.131363	0.636627	6.29089	1.95273e-07	3.03627e-06	5.62009	0.570946	0.702309	0.131363	10	118885753	R	II		IGR	island	IGR-island	chr10:118885565-118885884	rs569252214;rs531707177;rs551917497	27;22;17
cg08770870	0.13135	0.254619	6.06185	4.0773e-07	5.5233e-06	4.88353	0.188944	0.320295	0.13135	17	154410	R	II	RPH3AL	Body	shore	Body-shore	chr17:152117-152438	rs148422036;rs62053678;rs377214475	41;34;2
cg23318893	0.131343	0.597903	5.37048	3.75385e-06	3.37726e-05	2.67082	0.532231	0.663575	0.131343	6	29974083	R	II	HLA-J	Body	shore	Body-shore	chr6:29974220-29975369	rs554798119;rs146541051	23;1
cg10622920	0.131339	0.921946	7.90106	1.18831e-09	4.97823e-08	10.7506	0.856276	0.987615	0.131339	1	172316899	F	II	DNM3	Body	opensea	Body-opensea		rs535271242;rs556836995;rs575385511;rs189983944	0;1;13;21
cg02235385	0.131325	0.15913	12.8619	1.08505e-15	5.78776e-13	24.8524	0.093467	0.224792	0.131325	7	150075848	F	II	ZNF775	TSS1500	shore	TSS1500-shore	chr7:150075939-150076856	rs145987286	14
cg24400517	0.131292	0.168985	8.8275	7.01391e-11	5.14569e-09	13.6102	0.103339	0.234631	0.131292	7	139876520	F	II	LOC100134229	TSS1500	island	TSS1500-island	chr7:139875411-139877493
cg10842702	0.131248	0.772742	6.19287	2.67564e-07	3.92223e-06	5.30483	0.707117	0.838366	0.131248	17	58648389	R	II	LOC388406	Body	opensea	Body-opensea
cg20395744	0.131225	0.629652	3.26861	0.002245	0.00678962	-3.57558	0.564039	0.695264	0.131225	12	116077672	F	II		IGR	opensea	IGR-opensea
cg23400765	0.131223	0.274249	9.07391	3.35983e-11	2.86416e-09	14.3551	0.208637	0.33986	0.131223	4	123073023	R	II		IGR	shore	IGR-shore	chr4:123073394-123073776	rs116610637;rs576708766;rs566957967;rs188552399;rs11938795	47;44;40;17;16
cg06506007	0.131223	0.583989	7.73158	2.01382e-09	7.60374e-08	10.2184	0.518377	0.6496	0.131223	13	36699873	R	II	DCLK1	Body	opensea	Body-opensea		rs556922359;rs115221382	51;45
cg15591276	0.131206	0.345766	5.41342	3.27191e-06	3.01953e-05	2.80736	0.280162	0.411369	0.131206	7	1265851	F	II		IGR	shore	IGR-shore	chr7:1263496-1264364	rs545715945;rs149663374;rs560428703	13;36;37
cg11675706	0.131206	0.465037	4.45664	6.71385e-05	0.000363408	-0.178116	0.399434	0.53064	0.131206	16	27279517	R	II	NSMCE1	5'UTR	shore	5'UTR-shore	chr16:27279886-27280243	rs549986682;rs77590685;rs538958218	47;22;9
cg06000959	0.131145	0.482103	8.78834	7.88943e-11	5.63737e-09	13.4912	0.416531	0.547676	0.131145	10	3468790	R	II	LOC105376360	Body	opensea	Body-opensea		rs10736973;rs114899158	16;1
cg08373610	0.131124	0.348973	6.92247	2.58654e-08	5.91395e-07	7.64809	0.283411	0.414535	0.131124	2	198540621	F	II	RFTN2	TSS200	opensea	TSS200-opensea		rs577957619	45
cg20082916	0.131064	0.925665	2.44173	0.0192014	0.0409335	-5.57495	0.860133	0.991197	0.131064	12	66035623	F	II	LOC100507065	Body	opensea	Body-opensea		rs117280207;rs542369554	0;1
cg23789019	0.131008	0.469595	7.41194	5.48615e-09	1.70797e-07	9.20833	0.404091	0.535099	0.131008	7	117228597	R	II	CFTR	Body	opensea	Body-opensea
cg26611563	0.130998	0.240231	8.38404	2.68569e-10	1.5112e-08	12.2525	0.174732	0.30573	0.130998	16	87811412	R	II		IGR	shore	IGR-shore	chr16:87812833-87813070	rs532031254;rs550110534;rs568599090;rs149845725;rs547854646;rs566206601	36;32;17;14;12;8
cg22703291	0.13097	0.455252	12.0831	7.83186e-15	3.00666e-12	22.8427	0.389767	0.520737	0.13097	3	178823702	R	II	LOC101928739	Body	opensea	Body-opensea		rs549067836;rs565675989;rs147599798	42;2;1
cg09491120	0.130958	0.489168	4.60622	4.21765e-05	0.000247298	0.27858	0.423689	0.554647	0.130958	6	1394986	R	II	FOXF2	Body	shore	Body-shore	chr6:1393049-1394170	rs200513147;rs139676326;rs199537682	50;32;20
cg02941993	0.130952	0.193892	7.18295	1.13079e-08	3.03464e-07	8.48016	0.128416	0.259368	0.130952	10	131756719	F	II	EBF3	Body	island	Body-island	chr10:131756690-131758787	rs560773396;rs572843574	38;50
cg17382918	0.130943	0.593346	7.05665	1.68799e-08	4.19393e-07	8.07715	0.527875	0.658818	0.130943	20	57042544	R	I	APCDD1L	Body	island	Body-island	chr20:57042166-57042765	rs527410687;rs548804159	39;37
cg08885224	0.130933	0.624157	4.49778	5.91007e-05	0.000327098	-0.0529658	0.55869	0.689623	0.130933	6	133561368	F	II	EYA4	TSS1500	shore	TSS1500-shore	chr6:133562086-133563586	rs375255679	25
cg24413879	0.130927	0.580094	9.20228	2.29654e-11	2.10729e-09	14.7404	0.51463	0.645557	0.130927	22	35652951	R	II	HMGXB4	TSS1500	shore	TSS1500-shore	chr22:35653361-35654028	rs536670508;rs527989317	48;40
cg12418129	0.130918	0.5911	4.87015	1.84223e-05	0.000124671	1.09495	0.525641	0.656559	0.130918	2	237026484	R	II	AGAP1	Body	shelf	Body-shelf	chr2:237028848-237029121	rs564886508	2
cg24013909	0.130895	0.312294	7.2462	9.25641e-09	2.58863e-07	8.68163	0.246846	0.377742	0.130895	1	29575705	F	II	PTPRU	Body	opensea	Body-opensea		rs557557898	0
cg03396347	0.130882	0.631858	3.56291	0.000977379	0.00338398	-2.78089	0.566417	0.697299	0.130882	1	1875803	F	II		IGR	island	IGR-island	chr1:1875617-1875877	rs527532856	50
cg12475495	0.130864	0.582535	4.73367	2.83055e-05	0.000178026	0.671238	0.517102	0.647967	0.130864	2	89545254	F	II		IGR	opensea	IGR-opensea		rs564309182	1
cg01849085	0.130863	0.267706	3.92714	0.000336135	0.00138779	-1.75026	0.202274	0.333138	0.130863	7	63505811	F	II	ZNF727	TSS200	shore	TSS200-shore	chr7:63505977-63506298	rs572456571;rs11769287	23;26
cg05202729	0.130863	0.563564	5.96742	5.5241e-07	7.06817e-06	4.58006	0.498133	0.628996	0.130863	10	133837125	R	II		IGR	opensea	IGR-opensea		rs4880301;rs533782449;rs189948082	50;22;2
cg19797049	0.130855	0.666559	4.89269	1.71572e-05	0.000117541	1.16521	0.601131	0.731986	0.130855	7	102985504	R	II	DNAJC2	TSS200	shore	TSS200-shore	chr7:102984857-102985337	rs535811707	2
cg15331656	0.130816	0.666647	7.39926	5.7097e-09	1.76211e-07	9.1681	0.601239	0.732055	0.130816	20	61869413	F	II	BIRC7	Body	shore	Body-shore	chr20:61870781-61871178	rs559374097;rs530151491	24;36
[truncated: 9,635 more rows]
