# Supplementary material for: Altered DNA methylome profiles of blood leukocytes in Chinese patients with mild cognitive impairment and Alzheimer’s disease
Source: Front Genet. 2023 Jun 14;14:1175864. doi: 10.3389/fgene.2023.1175864 (PMC10300350; doi:10.3389/fgene.2023.1175864)
Supplement: Supplementary file 4 [file Table9.XLSX]

## Sheet: Sheet1
	ProbeLassoDMR.seqnames	ProbeLassoDMR.start	ProbeLassoDMR.end	ProbeLassoDMR.width	ProbeLassoDMR.strand	ProbeLassoDMR.dmrNo	ProbeLassoDMR.dmrP	ProbeLassoDMR.dmrpRank	ProbeLassoDMR.dmrChrom	ProbeLassoDMR.dmrStart	ProbeLassoDMR.dmrEnd	ProbeLassoDMR.dmrSize	ProbeLassoDMR.dmrCoreStart	ProbeLassoDMR.dmrCoreEnd	ProbeLassoDMR.dmrCoreSize	ProbeLassoDMR.ensemblID	ProbeLassoDMR.geneSymbol	ProbeLassoDMR.betaAv_AD	ProbeLassoDMR.betaAv_MCI
DMR_1	chr1	915985	917995	2011	*	1	9.14793e-16	446	1	915985	917995	2011	916058	917892	1835	ENST00000433179.2;ENST00000341290.2	C1orf170	0.754628	0.716426
DMR_2	chr1	943621	947893	4273	*	2	7.68597e-07	1081	1	943621	947893	4273	943647	947343	3697	ENST00000379389.4		0.71431	0.716703
DMR_3	chr1	1061356	1066378	5023	*	3	3.33946e-11	812	1	1061356	1066378	5023	1061521	1065894	4374			0.851721	0.830214
DMR_4	chr1	1074636	1078225	3590	*	4	3.38764e-18	266	1	1074636	1078225	3590	1076166	1078147	1982	ENST00000416774.1		0.846218	0.785663
DMR_5	chr1	1102388	1106320	3933	*	5	6.36943e-15	508	1	1102388	1106320	3933	1102389	1106175	3787	ENST00000384875.1;ENST00000384997.1;ENST00000362106.1	MIR200B;MIR200A;MIR429	0.807942	0.795179
DMR_6	chr1	1475491	1475800	310	*	6	1.70192e-26	58	1	1475491	1475800	310	1475644	1475742	99	ENST00000425828.1;ENST00000378733.4	C1orf70	0.0517607	0.0228881
DMR_7	chr1	2033440	2038154	4715	*	7	2.12798e-16	379	1	2033440	2038154	4715	2035087	2037476	2390	ENST00000400920.1;ENST00000400921.2	PRKCZ	0.759254	0.740547
DMR_8	chr1	2098960	2100398	1439	*	8	0.000180735	1127	1	2098960	2100398	1439	2099468	2100365	898	ENST00000479263.1	PRKCZ	0.904643	0.91023
DMR_9	chr1	2105714	2107239	1526	*	9	3.14411e-06	1105	1	2105714	2107239	1526	2106222	2106732	511	ENST00000479263.1;ENST00000378567.3	PRKCZ	0.743049	0.695674
DMR_10	chr1	2270771	2271926	1156	*	10	3.4229e-16	404	1	2270771	2271926	1156	2270807	2271665	859		MORN1	0.907219	0.912432
DMR_11	chr1	2328668	2330466	1799	*	11	4.31658e-08	1034	1	2328668	2330466	1799	2328848	2329589	742	ENST00000488353.1	RER1	0.923383	0.912687
DMR_12	chr1	2721780	2724653	2874	*	12	7.02546e-18	285	1	2721780	2724653	2874	2722326	2724609	2284			0.767816	0.740862
DMR_13	chr1	2934482	2938105	3624	*	13	2.20125e-09	953	1	2934482	2938105	3624	2934497	2937999	3503	ENST00000378404.2;ENST00000543312.1	ACTRT2	0.76251	0.743305
DMR_14	chr1	3044233	3045673	1441	*	14	3.84479e-15	496	1	3044233	3045673	1441	3044741	3045166	426		PRDM16	0.885565	0.867065
DMR_15	chr1	3099265	3101374	2110	*	15	2.40623e-16	381	1	3099265	3101374	2110	3099804	3100956	1153		PRDM16	0.334004	0.3021
DMR_16	chr1	3276647	3278500	1854	*	16	1.38518e-15	453	1	3276647	3278500	1854	3276687	3277623	937	ENST00000512462.1	PRDM16	0.922974	0.915176
DMR_17	chr1	3398975	3403184	4210	*	17	1.24349e-05	1116	1	3398975	3403184	4210	3399260	3401748	2489			0.675725	0.639304
DMR_18	chr1	3476784	3478202	1419	*	18	4.91378e-15	502	1	3476784	3478202	1419	3477168	3477695	528	ENST00000385042.1	MEGF6;MIR551A	0.840934	0.836245
DMR_19	chr1	3549138	3550656	1519	*	19	1.57845e-10	869	1	3549138	3550656	1519	3549532	3550260	729	ENST00000471223.1	WDR8	0.933419	0.926541
DMR_20	chr1	3737826	3739117	1292	*	20	7.12731e-19	228	1	3737826	3739117	1292	3738334	3738610	277		KIAA0562	0.918723	0.921687
DMR_21	chr1	4085745	4089112	3368	*	21	7.60506e-09	990	1	4085745	4089112	3368	4087182	4087676	495			0.667882	0.61215
DMR_22	chr1	7998667	8001960	3294	*	22	1.68595e-10	874	1	7998667	8001960	3294	7999572	8001309	1738	ENST00000492571.1;ENST00000377507.3	TNFRSF9	0.597193	0.618811
DMR_23	chr1	10688300	10692730	4431	*	23	2.00263e-06	1097	1	10688300	10692730	4431	10690011	10692435	2425	ENST00000356607.4	PEX14	0.864996	0.884602
DMR_24	chr1	10709969	10712572	2604	*	24	1.2866e-16	366	1	10709969	10712572	2604	10710134	10712421	2288		CASZ1	0.875114	0.818699
DMR_25	chr1	11760652	11761503	852	*	25	1.76875e-14	548	1	11760652	11761503	852	11760709	11761416	708	ENST00000294485.5	C1orf187	0.633777	0.68717
DMR_26	chr1	12537833	12539185	1353	*	26	4.97078e-21	154	1	12537833	12539185	1353	12538341	12538678	338	ENST00000543710.1;ENST00000496628.1	VPS13D	0.582816	0.541196
DMR_27	chr1	17475476	17475835	360	*	27	8.54048e-19	234	1	17475476	17475835	360	17475656	17475832	177			0.617243	0.521945
DMR_28	chr1	17766264	17769853	3590	*	28	3.4725e-13	646	1	17766264	17769853	3590	17766306	17768059	1754	ENST00000375433.3;ENST00000375436.4	RCC2	0.234549	0.22574
DMR_29	chr1	19229012	19229131	120	*	29	4.90071e-06	1108	1	19229012	19229131	120	19229049	19229128	80	ENST00000375341.3;ENST00000538839.1;ENST00000375335.4;ENST00000290597.5;ENST00000494072.2	ALDH4A1	0.0216022	0.0172961
DMR_30	chr1	22149775	22150158	384	*	30	1.68308e-12	707	1	22149775	22150158	384	22149812	22149967	156	ENST00000543870.1;ENST00000344642.2;ENST00000486901.1	LDLRAD2;HSPG2	0.819662	0.769931
DMR_31	chr1	23751154	23751250	97	*	31	1.13815e-14	532	1	23751154	23751250	97	23751195	23751210	16	ENST00000374601.3;ENST00000450454.2	TCEA3	0.100997	0.123071
DMR_32	chr1	25257464	25257711	248	*	32	6.4591e-17	346	1	25257464	25257711	248	25257505	25257629	125	ENST00000308873.6;ENST00000428150.2	RUNX3	0.773328	0.7479
DMR_33	chr1	26126300	26126574	275	*	33	3.69047e-08	1028	1	26126300	26126574	275	26126415	26126514	100	ENST00000361547.2;ENST00000374315.1	SEPN1	0.0655349	0.0482336
DMR_34	chr1	27189232	27189363	132	*	34	1.68307e-14	546	1	27189232	27189363	132	27189270	27189349	80	ENST00000339276.4;ENST00000538651.1	SFN	0.617699	0.546775
DMR_35	chr1	27683262	27683468	207	*	35	1.12736e-17	298	1	27683262	27683468	207	27683345	27683386	42	ENST00000476509.1;ENST00000374036.2	MAP3K6	0.818277	0.746784
DMR_36	chr1	31191862	31192317	456	*	36	4.73061e-11	827	1	31191862	31192317	456	31191959	31192165	207	ENST00000477320.1;ENST00000454613.1;ENST00000414763.1;ENST00000414532.1	MATN1	0.075299	0.0757245
DMR_37	chr1	32281034	32281891	858	*	37	2.60444e-07	1061	1	32281034	32281891	858	32281460	32281812	353	ENST00000373648.2;ENST00000360482.2;ENST00000533231.1;ENST00000449266.1;ENST00000257100.3	SPOCD1	0.592214	0.553817
DMR_38	chr1	39247878	39251100	3223	*	38	1.14095e-19	197	1	39247878	39251100	3223	39249315	39249664	350			0.374953	0.497127
DMR_39	chr1	39279371	39282960	3590	*	39	6.46082e-09	986	1	39279371	39282960	3590	39281166	39282666	1501			0.421717	0.371134
DMR_40	chr1	40024377	40028662	4286	*	40	1.29241e-12	694	1	40024377	40028662	4286	40024971	40026520	1550	ENST00000372862.3	LOC728448;PABPC4	0.789992	0.842333
DMR_41	chr1	40386230	40389831	3602	*	41	7.52645e-14	596	1	40386230	40389831	3602	40387667	40388395	729			0.866997	0.81733
DMR_42	chr1	42611519	42611774	256	*	42	1.10074e-14	528	1	42611519	42611774	256	42611607	42611687	81			0.590381	0.727575
DMR_43	chr1	44584422	44585437	1016	*	43	1.05175e-18	237	1	44584422	44585437	1016	44584429	44584930	502	ENST00000372299.3;ENST00000476802.1	KLF17	0.869593	0.848956
DMR_44	chr1	45105896	45107002	1107	*	44	1.11616e-15	450	1	45105896	45107002	1107	45106266	45106886	621	ENST00000416840.2	RNF220	0.93867	0.931185
DMR_45	chr1	47779480	47779796	317	*	45	1.61613e-11	783	1	47779480	47779796	317	47779610	47779775	166	ENST00000371877.3;ENST00000360380.3;ENST00000243182.6	STIL	0.0369598	0.0256118
DMR_46	chr1	47973622	47973881	260	*	46	1.19073e-18	241	1	47973622	47973881	260	47973710	47973814	105			0.0535881	0.0735203
DMR_47	chr1	55314338	55319448	5111	*	47	9.07014e-12	761	1	55314338	55319448	5111	55316481	55317306	826	ENST00000539536.1;ENST00000371269.3;ENST00000458389.1	DHCR24	0.908079	0.887243
DMR_48	chr1	55527956	55532241	4286	*	48	1.96178e-19	201	1	55527956	55532241	4286	55529158	55532229	3072	ENST00000490692.1;ENST00000302118.5;ENST00000294383.5;ENST00000407756.1	PCSK9;USP24	0.821416	0.801869
DMR_49	chr1	58715434	58715617	184	*	49	2.04669e-10	878	1	58715434	58715617	184	58715499	58715553	55	ENST00000371236.1;ENST00000371234.4;ENST00000485760.1	DAB1	0.0606996	0.064544
DMR_50	chr1	63790900	63795112	4213	*	50	2.89199e-10	889	1	63790900	63795112	4213	63791922	63793987	2066			0.263943	0.295076
DMR_51	chr1	66254528	66258117	3590	*	51	4.38919e-14	584	1	66254528	66258117	3590	66256323	66258046	1724	ENST00000329654.4;ENST00000341517.4	PDE4B	0.475842	0.501821
DMR_52	chr1	67600085	67600444	360	*	52	3.54838e-19	213	1	67600085	67600444	360	67600172	67600428	257	ENST00000371005.2		0.73383	0.654172
DMR_53	chr1	68962023	68962328	306	*	53	1.24806e-33	24	1	68962023	68962328	306	68962124	68962318	195	ENST00000370964.6;ENST00000428732.1	DEPDC1	0.0845686	0.0114371
DMR_54	chr1	71170586	71173922	3337	*	54	5.53715e-18	277	1	71170586	71173922	3337	71172023	71172486	464	ENST00000419450.1		0.758024	0.681429
DMR_55	chr1	76251468	76252483	1016	*	55	4.12467e-11	820	1	76251468	76252483	1016	76251537	76252438	902	ENST00000383893.1;ENST00000535300.1;ENST00000496055.1;ENST00000319942.3;ENST00000370826.3;ENST00000384512.1	SNORD45C;RABGGTB;SNORD45A	0.0567704	0.053883
DMR_56	chr1	84766231	84770005	3775	*	56	6.94351e-20	185	1	84766231	84770005	3775	84766524	84768359	1836	ENST00000394834.3;ENST00000370669.1;ENST00000370668.3;ENST00000370670.2	SAMD13	0.290748	0.285311
DMR_57	chr1	86888470	86888743	274	*	57	5.08974e-05	1120	1	86888470	86888743	274	86888585	86888728	144	ENST00000439777.1	CLCA2	0.751675	0.847605
DMR_58	chr1	98512191	98517066	4876	*	58	4.76543e-18	273	1	98512191	98517066	4876	98512194	98515272	3079	ENST00000385223.1;ENST00000424528.1	MIR137	0.0914236	0.0932195
DMR_59	chr1	100111441	100112456	1016	*	59	1.13003e-25	68	1	100111441	100112456	1016	100111713	100111949	237	ENST00000263174.4	PALMD	0.373323	0.273591
DMR_60	chr1	111098124	111098299	176	*	60	2.79684e-16	388	1	111098124	111098299	176	111098150	111098273	124			0.0953474	0.103965
DMR_61	chr1	114471681	114471812	132	*	61	2.2716e-11	800	1	114471681	114471812	132	114471711	114471812	102	ENST00000450706.1;ENST00000369559.4;ENST00000369555.1;ENST00000369561.4;ENST00000426820.2	HIPK1	0.0242706	0.016033
DMR_62	chr1	115300735	115300991	257	*	62	2.23489e-11	799	1	115300735	115300991	257	115300850	115300877	28	ENST00000358528.4;ENST00000261443.5;ENST00000534699.1;ENST00000339438.6;ENST00000369530.1;ENST00000530886.1	CSDE1	0.022892	0.00923064
DMR_63	chr1	145090690	145094370	3681	*	63	5.30299e-16	424	1	145090690	145094370	3681	145092330	145092576	247			0.604953	0.55312
DMR_64	chr1	147799024	147803157	4134	*	64	4.54432e-07	1071	1	147799024	147803157	4134	147800461	147801721	1261	ENST00000452996.1;ENST00000516935.1		0.584207	0.661723
DMR_65	chr1	149907805	149908820	1016	*	65	5.29317e-05	1121	1	149907805	149908820	1016	149908085	149908781	697	ENST00000492824.1;ENST00000405710.3;ENST00000369140.3;ENST00000406732.3;ENST00000439741.2	MTMR11	0.775153	0.729625
DMR_66	chr1	151161715	151162730	1016	*	66	3.12804e-08	1022	1	151161715	151162730	1016	151162157	151162707	551	ENST00000496809.1;ENST00000354473.4;ENST00000368892.4	VPS72	0.0314829	0.0256738
DMR_67	chr1	151226948	151227963	1016	*	67	6.0698e-09	983	1	151226948	151227963	1016	151226992	151227536	545	ENST00000368884.3;ENST00000368881.4	PSMD4	0.031215	0.0291604
DMR_68	chr1	152009562	152013151	3590	*	68	1.27292e-10	862	1	152009562	152013151	3590	152009578	152011357	1780	ENST00000271638.2;ENST00000432386.1;ENST00000478109.1	S100A11	0.442117	0.437061
DMR_69	chr1	152775239	152779524	4286	*	69	8.56255e-22	133	1	152775239	152779524	4286	152777382	152779374	1993	ENST00000368768.1	LCE1C	0.702986	0.759867
DMR_70	chr1	153514327	153514596	270	*	70	4.70115e-21	152	1	153514327	153514596	270	153514376	153514482	107	ENST00000368717.2;ENST00000368718.1	S100A5	0.645231	0.607597
DMR_71	chr1	153600750	153600979	230	*	71	7.73148e-17	355	1	153600750	153600979	230	153600762	153600972	211	ENST00000469893.1;ENST00000292169.1;ENST00000368696.3;ENST00000440685.2;ENST00000491177.1;ENST00000339556.3;ENST00000368699.1;ENST00000392622.1;ENST00000392623.1;ENST00000472233.1;ENST00000368698.3	S100A13;S100A1	0.831215	0.820624
DMR_72	chr1	153760764	153764000	3237	*	72	3.48857e-31	31	1	153760764	153764000	3237	153762201	153762564	364			0.509857	0.386043
DMR_73	chr1	155145027	155145404	378	*	73	3.20858e-07	1063	1	155145027	155145404	378	155145180	155145252	73	ENST00000490672.1;ENST00000543729.1;ENST00000430513.2;ENST00000368385.4;ENST00000545012.1;ENST00000392451.2;ENST00000368383.3;ENST00000368382.1;ENST00000334634.4;ENST00000295682.4	TRIM46;KRTCAP2	0.0298639	0.0231005
DMR_74	chr1	155270358	155271467	1110	*	74	6.75646e-15	511	1	155270358	155271467	1110	155270866	155271211	346	ENST00000271946.10;ENST00000392414.3;ENST00000423816.1	PKLR	0.865841	0.840995
DMR_75	chr1	155825197	155828490	3294	*	75	2.46325e-06	1101	1	155825197	155828490	3294	155826844	155828357	1514	ENST00000368331.1;ENST00000361040.5;ENST00000539959.1;ENST00000471341.1;ENST00000368327.3;ENST00000437809.1;ENST00000368324.4;ENST00000539162.1	GON4L;SYT11	0.279729	0.293424
DMR_76	chr1	156261268	156261433	166	*	76	7.07017e-30	37	1	156261268	156261433	166	156261298	156261403	106	ENST00000472870.1;ENST00000495881.1;ENST00000295694.5	TMEM79	0.435876	0.34146
DMR_77	chr1	159889991	159893852	3862	*	77	2.9218e-11	808	1	159889991	159893852	3862	159891638	159893696	2059	ENST00000478033.1;ENST00000320307.4;ENST00000368097.4;ENST00000368096.1	TAGLN2	0.058487	0.0799961
DMR_78	chr1	160254182	160255033	852	*	78	2.59641e-15	483	1	160254182	160255033	852	160254248	160255030	783	ENST00000556710.1;ENST00000440949.3;ENST00000429425.1;ENST00000532508.1;ENST00000368072.5	PEX19	0.0282599	0.0348299
DMR_79	chr1	161015966	161016279	314	*	79	3.2614e-13	641	1	161015966	161016279	314	161016081	161016165	85	ENST00000368020.1;ENST00000435396.1;ENST00000368021.3	USF1	0.0265087	0.0178654
DMR_80	chr1	172113248	172114926	1679	*	80	2.50661e-12	720	1	172113248	172114926	1679	172113506	172114419	914	ENST00000417354.1;ENST00000385289.1	DNM3;MIR199A2	0.841679	0.874811
DMR_81	chr1	176809502	176813787	4286	*	81	6.13736e-14	590	1	176809502	176813787	4286	176811023	176811645	623	ENST00000367662.3	PAPPA2	0.751703	0.725146
DMR_82	chr1	177225022	177226395	1374	*	82	6.47829e-09	987	1	177225022	177226395	1374	177225530	177225888	359	ENST00000478325.1;ENST00000536589.1	FAM5B	0.492574	0.412461
DMR_83	chr1	180164047	180169259	5213	*	83	6.88897e-17	351	1	180164047	180169259	5213	180165648	180168167	2520	ENST00000367602.3;ENST00000367600.5	QSOX1;FLJ23867	0.931567	0.928019
DMR_84	chr1	183155065	183156080	1016	*	84	1.17304e-11	774	1	183155065	183156080	1016	183155097	183155644	548	ENST00000493293.1;ENST00000537180.1;ENST00000264144.4	LAMC2	0.204997	0.208935
DMR_85	chr1	201708347	201708710	364	*	85	8.8177e-21	160	1	201708347	201708710	364	201708500	201708558	59	ENST00000367301.2;ENST00000391966.3;ENST00000413035.1	NAV1	0.621372	0.519213
DMR_86	chr1	202858695	202858891	197	*	86	6.79316e-17	349	1	202858695	202858891	197	202858761	202858826	66	ENST00000367262.3	RABIF	0.774528	0.673429
DMR_87	chr1	207991221	207992591	1371	*	87	1.6944e-09	943	1	207991221	207992591	1371	207991593	207992548	956	ENST00000487977.1	LOC148696	0.945339	0.938921
DMR_88	chr1	209957488	209957781	294	*	88	1.06815e-11	769	1	209957488	209957781	294	209957601	209957750	150	ENST00000294811.1	C1orf74	0.043503	0.0361481
DMR_89	chr1	223538574	223538653	80	*	89	8.20492e-20	191	1	223538574	223538653	80	223538601	223538627	27	ENST00000342943.3;ENST00000343846.3;ENST00000478605.1;ENST00000454695.2;ENST00000542750.1;ENST00000344029.6;ENST00000366878.4	SUSD4	0.0414026	0.0618999
DMR_90	chr1	228394451	228397744	3294	*	90	6.88395e-15	512	1	228394451	228397744	3294	228394509	228396098	1590	ENST00000284548.11;ENST00000366709.4;ENST00000422127.1	OBSCN	0.686963	0.657336
DMR_91	chr1	228652875	228653315	441	*	91	2.68132e-13	635	1	228652875	228653315	441	228653055	228653136	82			0.367049	0.470266
DMR_92	chr1	230249457	230250863	1407	*	92	7.31683e-15	515	1	230249457	230250863	1407	230249965	230250356	392	ENST00000541865.1	GALNT2	0.958737	0.959098
DMR_93	chr1	235052369	235056335	3967	*	93	8.74193e-22	137	1	235052369	235056335	3967	235053806	235054899	1094			0.886592	0.856844
DMR_94	chr1	236901900	236903272	1373	*	94	1.47145e-15	460	1	236901900	236903272	1373	236902408	236902765	358	ENST00000492634.1;ENST00000546208.1	ACTN2	0.945996	0.9447
DMR_95	chr1	242612423	242613628	1206	*	95	3.12726e-21	148	1	242612423	242613628	1206	242612787	242613245	459	ENST00000427495.1;ENST00000442594.2	PLD5	0.738066	0.686245
DMR_96	chr1	246957425	246960912	3488	*	96	4.49368e-12	738	1	246957425	246960912	3488	246958862	246959476	615			0.86918	0.856532
DMR_97	chr1	248100544	248100654	111	*	97	8.23042e-27	54	1	248100544	248100654	111	248100585	248100614	30	ENST00000366478.2	OR2L13	0.370048	0.0438889
DMR_98	chr10	333922	335280	1359	*	98	4.4908e-13	657	10	333922	335280	1359	334430	334773	344		DIP2C	0.883385	0.879035
DMR_99	chr10	670528	672505	1978	*	99	4.46738e-14	585	10	670528	672505	1978	670787	671628	842		DIP2C	0.837161	0.771218
DMR_100	chr10	829252	834726	5475	*	100	4.3742e-18	270	10	829252	834726	5475	829420	834503	5084			0.687829	0.685621
DMR_101	chr10	1129161	1130686	1526	*	101	1.00051e-11	764	10	1129161	1130686	1526	1129669	1130462	794	ENST00000358220.1	WDR37	0.956242	0.954763
DMR_102	chr10	3280794	3285079	4286	*	102	6.48001e-21	156	10	3280794	3285079	4286	3281074	3284127	3054	ENST00000417149.1		0.703167	0.72731
DMR_103	chr10	3373488	3373949	462	*	103	1.75359e-17	315	10	3373488	3373949	462	3373668	3373770	103			0.93027	0.913791
DMR_104	chr10	3802655	3806877	4223	*	104	2.84183e-09	962	10	3802655	3806877	4223	3804092	3805441	1350	ENST00000421629.1		0.866206	0.839156
DMR_105	chr10	4228976	4232188	3213	*	105	4.6576e-16	414	10	4228976	4232188	3213	4230413	4230752	340			0.845061	0.87816
DMR_106	chr10	6389521	6392394	2874	*	106	1.56126e-17	310	10	6389521	6392394	2874	6389707	6392160	2454	ENST00000391437.1		0.835849	0.81464
DMR_107	chr10	8096623	8096709	87	*	107	2.92022e-16	391	10	8096623	8096709	87	8096633	8096669	37	ENST00000458727.1;ENST00000355358.1;ENST00000379328.3;ENST00000544011.1;ENST00000346208.3	FLJ45983;GATA3	0.0300332	0.0257344
DMR_108	chr10	11573792	11575123	1332	*	108	8.99729e-09	993	10	11573792	11575123	1332	11574300	11575102	803	ENST00000277575.5	USP6NL	0.900273	0.848779
DMR_109	chr10	13390651	13393524	2874	*	109	2.08391e-11	795	10	13390651	13393524	2874	13391149	13392088	940	ENST00000537130.1;ENST00000545675.1;ENST00000327347.5	SEPHS1	0.0564858	0.0513452
DMR_110	chr10	13478625	13482910	4286	*	110	9.61185e-11	853	10	13478625	13482910	4286	13480768	13482679	1912	ENST00000396900.2;ENST00000341083.3;ENST00000486542.1	BEND7	0.1999	0.263312
DMR_111	chr10	14049797	14051028	1232	*	111	7.86236e-14	599	10	14049797	14051028	1232	14050305	14050521	217	ENST00000342409.2	FRMD4A	0.103953	0.161696
DMR_112	chr10	23632558	23633897	1340	*	112	5.59888e-16	428	10	23632558	23633897	1340	23632740	23633759	1020	ENST00000443224.1;ENST00000323327.4	C10orf67	0.104931	0.131757
DMR_113	chr10	28035471	28039060	3590	*	113	1.94769e-09	949	10	28035471	28039060	3590	28035631	28037266	1636	ENST00000419761.1;ENST00000375790.4;ENST00000419777.1	MKX	0.202467	0.238563
DMR_114	chr10	29227367	29230352	2986	*	114	3.96813e-14	580	10	29227367	29230352	2986	29228804	29228916	113			0.833297	0.72137
DMR_115	chr10	30720467	30720996	530	*	115	2.17097e-14	560	10	30720467	30720996	530	30720647	30720817	171			0.923734	0.895271
DMR_116	chr10	35193701	35197194	3494	*	116	3.01243e-22	123	10	35193701	35197194	3494	35195138	35195758	621			0.81835	0.716499
DMR_117	chr10	38299225	38299356	132	*	117	1.90898e-16	376	10	38299225	38299356	132	38299242	38299349	108	ENST00000374618.3;ENST00000432900.2;ENST00000458705.2;ENST00000277672.9;ENST00000476504.1	ZNF33A	0.0240933	0.0203249
DMR_118	chr10	43698778	43699083	306	*	118	5.32431e-20	182	10	43698778	43699083	306	43698834	43699070	237	ENST00000472864.1	RASGEF1A	0.519299	0.407453
DMR_119	chr10	45359431	45359900	470	*	119	1.36542e-13	616	10	45359431	45359900	470	45359611	45359721	111	ENST00000450287.1		0.524274	0.641624
DMR_120	chr10	45495590	45495973	384	*	120	3.04628e-12	728	10	45495590	45495973	384	45495677	45495971	295	ENST00000298298.1;ENST00000298299.3	C10orf25;ZNF22	0.558273	0.506631
DMR_121	chr10	50648286	50651684	3399	*	121	4.5518e-20	178	10	50648286	50651684	3399	50649723	50650248	526	ENST00000423283.1		0.603127	0.468374
DMR_122	chr10	69609136	69609495	360	*	122	3.79413e-16	406	10	69609136	69609495	360	69609229	69609493	265			0.0330173	0.0106087
DMR_123	chr10	82298859	82300614	1756	*	123	5.86958e-11	838	10	82298859	82300614	1756	82299606	82300600	995	ENST00000313455.4	SH2D4B	0.88407	0.869381
DMR_124	chr10	95848141	95849298	1158	*	124	4.88379e-11	828	10	95848141	95849298	1158	95848649	95848841	193	ENST00000371375.1;ENST00000371385.3;ENST00000438899.1	PLCE1	0.433417	0.449721
DMR_125	chr10	100205973	100206824	852	*	125	6.43229e-15	509	10	100205973	100206824	852	100206399	100206823	425	ENST00000467246.1;ENST00000361490.4;ENST00000338546.5;ENST00000325103.6;ENST00000407891.1	HPS1	0.081145	0.082749
DMR_126	chr10	102295607	102296622	1016	*	126	2.79301e-12	724	10	102295607	102296622	1016	102295624	102296115	492	ENST00000528044.1;ENST00000442724.2;ENST00000299163.4	HIF1AN	0.0728682	0.0929611
DMR_127	chr10	118083776	118085094	1319	*	127	7.63445e-19	231	10	118083776	118085094	1319	118083918	118084587	670	ENST00000497093.1;ENST00000333254.3	C10orf96	0.710488	0.655894
DMR_128	chr10	118956751	118957766	1016	*	128	3.96317e-16	407	10	118956751	118957766	1016	118956803	118957259	457	ENST00000334549.1	KCNK18	0.806443	0.805822
DMR_129	chr10	123351690	123355840	4151	*	129	1.62148e-15	466	10	123351690	123355840	4151	123353298	123355748	2451	ENST00000346997.2;ENST00000369056.1;ENST00000369061.4;ENST00000357555.5;ENST00000358487.5;ENST00000369060.4;ENST00000457416.2;ENST00000360144.3;ENST00000369059.1;ENST00000369062.3	FGFR2	0.839815	0.787614
DMR_130	chr10	123778572	123779787	1216	*	130	3.60567e-15	493	10	123778572	123779787	1216	123778998	123779362	365	ENST00000369005.1;ENST00000515273.1	TACC2	0.788176	0.674368
DMR_131	chr10	125032333	125036254	3922	*	131	4.7872e-15	501	10	125032333	125036254	3922	125033770	125034818	1049			0.529269	0.472098
DMR_132	chr10	125752505	125756945	4441	*	132	1.2918e-12	693	10	125752505	125756945	4441	125753823	125755151	1329			0.233365	0.277298
DMR_133	chr10	131264079	131264210	132	*	133	1.96683e-12	712	10	131264079	131264210	132	131264102	131264198	97	ENST00000306010.7	MGMT	0.934758	0.923012
DMR_134	chr10	131565226	131571608	6383	*	134	1.63461e-13	619	10	131565226	131571608	6383	131565313	131570234	4922	ENST00000306010.7;ENST00000428273.1	MGMT	0.87648	0.856042
DMR_135	chr10	131927313	131927488	176	*	135	6.17037e-15	507	10	131927313	131927488	176	131927345	131927449	105			0.337756	0.483456
DMR_136	chr10	132630604	132634437	3834	*	136	3.2327e-15	490	10	132630604	132634437	3834	132632041	132633001	961			0.896168	0.890199
DMR_137	chr10	132999622	133000660	1039	*	137	1.25337e-13	612	10	132999622	133000660	1039	132999647	133000447	801		TCERG1L	0.907517	0.906616
DMR_138	chr10	133250137	133253955	3819	*	138	1.51884e-14	543	10	133250137	133253955	3819	133251574	133252519	946			0.225816	0.31112
DMR_139	chr10	133483155	133486426	3272	*	139	2.80731e-13	636	10	133483155	133486426	3272	133484592	133484990	399			0.141903	0.094684
DMR_140	chr10	133556952	133560407	3456	*	140	8.71266e-26	67	10	133556952	133560407	3456	133558389	133558971	583			0.49104	0.625802
DMR_141	chr10	133767368	133771747	4380	*	141	7.96968e-06	1111	10	133767368	133771747	4380	133767507	133770632	3126	ENST00000470416.1;ENST00000422256.2	PPP2R2D	0.937092	0.936245
DMR_142	chr10	133783790	133785276	1487	*	142	1.32143e-08	1005	10	133783790	133785276	1487	133784298	133784930	633	ENST00000368636.4	BNIP3	0.926806	0.914979
DMR_143	chr10	133955946	133958475	2530	*	143	1.67631e-11	785	10	133955946	133958475	2530	133955986	133957726	1741	ENST00000477275.1	JAKMIP3	0.359717	0.411271
DMR_144	chr10	133979377	133985399	6023	*	144	5.2197e-09	976	10	133979377	133985399	6023	133980262	133984000	3739	ENST00000477275.1;ENST00000298622.4	JAKMIP3	0.859286	0.856572
DMR_145	chr10	134221288	134223271	1984	*	145	2.75431e-11	805	10	134221288	134223271	1984	134221503	134222507	1005	ENST00000305233.5	PWWP2B	0.484248	0.456635
DMR_146	chr10	134227588	134232338	4751	*	146	2.21047e-14	562	10	134227588	134232338	4751	134228239	134231549	3311	ENST00000305233.5;ENST00000428814.1	PWWP2B	0.804017	0.786152
DMR_147	chr10	134419675	134420807	1133	*	147	2.46743e-16	383	10	134419675	134420807	1133	134419755	134420623	869	ENST00000432898.3	INPP5A	0.905413	0.915701
DMR_148	chr10	134723292	134726881	3590	*	148	4.21087e-08	1032	10	134723292	134726881	3590	134723491	134726771	3281	ENST00000368586.4		0.831338	0.840851
DMR_149	chr10	134798867	134803618	4752	*	149	6.25601e-09	984	10	134798867	134803618	4752	134800662	134803507	2846			0.822375	0.796218
DMR_150	chr10	134972866	134972997	132	*	150	2.0535e-25	71	10	134972866	134972997	132	134972886	134972969	84	ENST00000304613.3;ENST00000368572.2	KNDC1	0.495496	0.594448
DMR_151	chr10	135057728	135061985	4258	*	151	1.34601e-10	863	10	135057728	135061985	4258	135059165	135061360	2196	ENST00000553459.1;ENST00000300167.6;ENST00000362219.2	MIR202	0.810323	0.779995
DMR_152	chr11	356800	360389	3590	*	152	4.51586e-16	413	11	356800	360389	3590	357882	358595	714			0.862748	0.791185
DMR_153	chr11	368251	369080	830	*	153	8.90376e-38	14	11	368251	369080	830	368351	368966	616	ENST00000329962.6	B4GALNT4	0.244796	0.248754
DMR_154	chr11	457103	457456	354	*	154	6.18148e-16	432	11	457103	457456	354	457256	457304	49		PTDSS2	0.405146	0.350184
DMR_155	chr11	576428	576493	66	*	155	3.63491e-15	494	11	576428	576493	66	576455	576467	13	ENST00000264555.5;ENST00000413872.2	PHRF1;LOC143666	0.128966	0.127732
DMR_156	chr11	790151	790201	51	*	156	1.52638e-17	307	11	790151	790201	51	790169	790193	25	ENST00000524587.1;ENST00000330106.4	CEND1	0.0908741	0.0652488
DMR_157	chr11	1243655	1245410	1756	*	157	3.94943e-15	497	11	1243655	1245410	1756	1243947	1244533	587	ENST00000546052.1;ENST00000406844.3	MUC5B	0.695235	0.71952
DMR_158	chr11	1319132	1322461	3330	*	158	7.99943e-16	442	11	1319132	1322461	3330	1319648	1321954	2307	ENST00000527886.1	TOLLIP	0.75087	0.736728
DMR_159	chr11	1325210	1327581	2372	*	159	1.17304e-11	774	11	1325210	1327581	2372	1325718	1327450	1733		TOLLIP	0.915577	0.931944
DMR_160	chr11	1856594	1860879	4286	*	160	2.29606e-09	955	11	1856594	1860879	4286	1857442	1860795	3354	ENST00000483280.1;ENST00000436964.2;ENST00000535046.1;ENST00000381968.3;ENST00000381911.1;ENST00000381906.1;ENST00000252898.7;ENST00000381905.3	SYT8;TNNI2	0.839708	0.822907
DMR_161	chr11	1948949	1949195	247	*	161	1.52683e-15	463	11	1948949	1949195	247	1949032	1949113	82		TNNT3	0.799988	0.716817
DMR_162	chr11	1951800	1953633	1834	*	162	2.38574e-22	120	11	1951800	1953633	1834	1951814	1952756	943		TNNT3	0.456789	0.459777
DMR_163	chr11	2020035	2020379	345	*	163	3.07047e-33	26	11	2020035	2020379	345	2020101	2020314	214	ENST00000428066.1;ENST00000439725.1;ENST00000422826.1;ENST00000412788.1;ENST00000431095.1;ENST00000446406.1;ENST00000414790.1	H19	0.697923	0.625544
DMR_164	chr11	2034778	2038918	4141	*	164	1.5626e-09	939	11	2034778	2038918	4141	2035255	2037124	1870			0.608216	0.667854
DMR_165	chr11	2150911	2152489	1579	*	165	1.07429e-05	1113	11	2150911	2152489	1579	2151676	2152428	753	ENST00000381395.1;ENST00000300632.5;ENST00000381319.4;ENST00000430034.1	INS-IGF2;IGF2	0.92374	0.924943
DMR_166	chr11	2162280	2162734	455	*	166	4.42344e-11	824	11	2162280	2162734	455	2162341	2162616	276	ENST00000434045.2;ENST00000381389.1;ENST00000337883.6;ENST00000300632.5;ENST00000381319.4	IGF2AS;INS-IGF2;IGF2	0.155665	0.181514
DMR_167	chr11	2170323	2171691	1369	*	167	1.04542e-19	194	11	2170323	2171691	1369	2170412	2171478	1067	ENST00000337883.6;ENST00000300632.5;ENST00000381319.4;ENST00000481781.1	INS-IGF2;IGF2	0.554801	0.523067
DMR_168	chr11	2209423	2213177	3755	*	168	2.48239e-13	630	11	2209423	2213177	3755	2210061	2212225	2165			0.675618	0.667005
DMR_169	chr11	2284552	2289215	4664	*	169	2.52803e-08	1020	11	2284552	2289215	4664	2285802	2289117	3316			0.696794	0.694439
DMR_170	chr11	2292863	2292940	78	*	170	5.02701e-25	75	11	2292863	2292940	78	2292890	2292914	25	ENST00000331289.4	ASCL2	0.568881	0.674159
DMR_171	chr11	2313399	2316775	3377	*	171	7.4804e-21	159	11	2313399	2316775	3377	2314836	2315339	504			0.651503	0.553581
DMR_172	chr11	2318504	2323315	4812	*	172	4.2685e-27	50	11	2318504	2323315	4812	2320647	2323247	2601	ENST00000381153.3;ENST00000456145.2;ENST00000470369.1;ENST00000182290.4;ENST00000483227.1;ENST00000381121.3;ENST00000451520.2;ENST00000381117.1	C11orf21;TSPAN32	0.0932714	0.0957514
DMR_173	chr11	2422566	2422719	154	*	173	3.18317e-18	262	11	2422566	2422719	154	2422566	2422698	133	ENST00000380996.5;ENST00000333256.6;ENST00000380992.1;ENST00000451491.2	TSSC4	0.0623373	0.0689722
DMR_174	chr11	2481401	2482908	1508	*	174	7.01606e-13	669	11	2481401	2482908	1508	2481449	2482735	1287	ENST00000335475.5	KCNQ1	0.890601	0.880029
DMR_175	chr11	2722460	2722865	406	*	175	3.01564e-19	211	11	2722460	2722865	406	2722539	2722713	175	ENST00000557213.1	KCNQ1OT1;KCNQ1	0.891944	0.863176
DMR_176	chr11	2889774	2889940	167	*	176	2.17969e-14	561	11	2889774	2889940	167	2889809	2889886	78	ENST00000441418.2	KCNQ1DN	0.0498653	0.0365855
DMR_177	chr11	2907039	2907090	52	*	177	2.03175e-18	252	11	2907039	2907090	52	2907057	2907073	17	ENST00000414822.3;ENST00000380725.1;ENST00000313407.6;ENST00000430149.2;ENST00000440480.2	CDKN1C	0.0229136	0.0240239
DMR_178	chr11	2919529	2922981	3453	*	178	1.15212e-21	141	11	2919529	2922981	3453	2919689	2922852	3164	ENST00000347936.2;ENST00000455942.2;ENST00000533594.1;ENST00000312221.5;ENST00000449793.2;ENST00000380574.1	SLC22A18AS;SLC22A18	0.588127	0.57692
DMR_179	chr11	2924969	2927299	2331	*	179	1.00476e-11	765	11	2924969	2927299	2331	2925439	2927247	1809	ENST00000455942.2;ENST00000533594.1	SLC22A18;SLC22A18AS	0.913556	0.907237
DMR_180	chr11	3120516	3121967	1452	*	180	3.04628e-12	728	11	3120516	3121967	1452	3121024	3121460	437	ENST00000263650.7	OSBPL5	0.92212	0.906305
DMR_181	chr11	3143807	3145651	1845	*	181	8.20474e-09	991	11	3143807	3145651	1845	3144685	3145609	925	ENST00000357352.4;ENST00000542243.1	OSBPL5	0.761084	0.763701
DMR_182	chr11	4415078	4415359	282	*	182	2.43147e-25	72	11	4415078	4415359	282	4415193	4415245	53	ENST00000254436.7	TRIM21	0.286771	0.45377
DMR_183	chr11	5662628	5663836	1209	*	183	2.50726e-13	631	11	5662628	5663836	1209	5663136	5663329	194	ENST00000495668.1;ENST00000380259.2	TRIM34;TRIM6-TRIM34;TRIM78P	0.95125	0.952358
DMR_184	chr11	6440856	6441033	178	*	184	5.82804e-19	222	11	6440856	6441033	178	6440922	6440968	47	ENST00000299402.6;ENST00000533407.1;ENST00000311051.3	APBB1	0.150456	0.0982576
DMR_185	chr11	8359753	8362966	3214	*	185	3.28466e-13	642	11	8359753	8362966	3214	8361190	8361530	341			0.557584	0.694825
DMR_186	chr11	8953780	8954631	852	*	186	2.18265e-10	882	11	8953780	8954631	852	8954206	8954606	401	ENST00000528998.1;ENST00000525780.1;ENST00000326053.5	C11orf16	0.855352	0.839295
DMR_187	chr11	10715096	10715299	204	*	187	3.97476e-30	36	11	10715096	10715299	204	10715175	10715221	47	ENST00000423302.2;ENST00000541483.1;ENST00000532037.1;ENST00000547195.1;ENST00000558540.1;ENST00000527509.2	MRVI1	0.525045	0.46132
DMR_188	chr11	11831392	11834660	3269	*	188	1.8406e-15	473	11	11831392	11834660	3269	11832829	11833224	396			0.690748	0.676499
DMR_189	chr11	18433385	18433678	294	*	189	1.71095e-24	80	11	18433385	18433678	294	18433500	18433564	65	ENST00000541669.1;ENST00000280704.4;ENST00000537486.1	LDHC	0.971104	0.543405
DMR_190	chr11	28129729	28129978	250	*	190	3.65157e-15	495	11	28129729	28129978	250	28129733	28129970	238	ENST00000406787.3;ENST00000342303.5;ENST00000403099.1;ENST00000263181.5;ENST00000407364.3	KIF18A;METT5D1	0.0389224	0.0449414
DMR_191	chr11	30032749	30036136	3388	*	191	2.67725e-10	887	11	30032749	30036136	3388	30033960	30035962	2003	ENST00000328224.6;ENST00000526518.1	KCNA4	0.766155	0.758098
DMR_192	chr11	31848976	31849373	398	*	192	2.41459e-21	146	11	31848976	31849373	398	31849061	31849262	202	ENST00000506388.2		0.145231	0.111808
DMR_193	chr11	32449951	32450743	793	*	193	7.28099e-48	7	11	32449951	32450743	793	32450000	32450692	693		WT1	0.303105	0.220221
DMR_194	chr11	32452509	32452674	166	*	194	1.98036e-23	103	11	32452509	32452674	166	32452513	32452608	96	ENST00000379079.2	WT1	0.299525	0.216636
DMR_195	chr11	32454565	32454992	428	*	195	1.56407e-12	703	11	32454565	32454992	428	32454718	32454975	258		WT1	0.201872	0.158946
DMR_196	chr11	34534659	34535614	956	*	196	7.26584e-20	188	11	34534659	34535614	956	34534785	34535579	795	ENST00000532417.1;ENST00000257832.2;ENST00000429939.2;ENST00000312319.2;ENST00000528709.1	ELF5	0.926624	0.915855
DMR_197	chr11	36421951	36423040	1090	*	197	4.54622e-17	342	11	36421951	36423040	1090	36422377	36422615	239	ENST00000530639.1;ENST00000311599.5;ENST00000378867.3;ENST00000527487.1;ENST00000389693.3	PRR5L	0.181144	0.228106
DMR_198	chr11	44332129	44332260	132	*	198	1.79625e-14	550	11	44332129	44332260	132	44332134	44332224	91	ENST00000329255.3	ALX4	0.115401	0.146041
DMR_199	chr11	45717018	45720107	3090	*	199	6.53515e-20	184	11	45717018	45720107	3090	45717384	45719826	2443			0.831039	0.816764
DMR_200	chr11	45827130	45827456	327	*	200	2.62224e-27	48	11	45827130	45827456	327	45827260	45827327	68	ENST00000540685.1;ENST00000442528.2;ENST00000314134.3	SLC35C1	0.386903	0.29339
DMR_201	chr11	47282460	47283532	1073	*	201	1.36909e-12	698	11	47282460	47283532	1073	47282968	47283025	58	ENST00000529540.1;ENST00000395397.3	NR1H3	0.685821	0.633693
DMR_202	chr11	47290793	47290947	155	*	202	7.58665e-17	353	11	47290793	47290947	155	47290825	47290893	69	ENST00000395342.2;ENST00000349238.3;ENST00000395344.3;ENST00000395336.3;ENST00000402192.2;ENST00000342922.4	MADD	0.0509013	0.0410572
DMR_203	chr11	59321633	59327744	6112	*	203	1.48163e-16	369	11	59321633	59327744	6112	59323070	59325950	2881	ENST00000517084.1		0.187367	0.166118
DMR_204	chr11	60677751	60681340	3590	*	204	7.76909e-10	919	11	60677751	60681340	3590	60677810	60681305	3496	ENST00000227525.3;ENST00000446886.1;ENST00000543275.1	TMEM109	0.278832	0.259545
DMR_205	chr11	62272464	62273925	1462	*	205	1.95793e-29	40	11	62272464	62273925	1462	62272972	62273418	447	ENST00000525875.1	AHNAK	0.810755	0.65574
DMR_206	chr11	64108868	64109173	306	*	206	8.06733e-15	519	11	64108868	64109173	306	64108902	64109158	257	ENST00000377638.3;ENST00000463837.1	CCDC88B	0.617146	0.552399
DMR_207	chr11	64810897	64813178	2282	*	207	5.54182e-15	503	11	64810897	64813178	2282	64811775	64812414	640	ENST00000530213.1;ENST00000531072.1;ENST00000398846.1;ENST00000358658.3;ENST00000355369.2;ENST00000339885.2	SAC3D1;NAALADL1	0.851235	0.831216
DMR_208	chr11	65425420	65427581	2162	*	208	4.54062e-12	740	11	65425420	65427581	2162	65425928	65426704	777	ENST00000426617.2;ENST00000406246.3	RELA	0.893451	0.886777
DMR_209	chr11	66034822	66035856	1035	*	209	4.54746e-24	89	11	66034822	66035856	1035	66034835	66035836	1002	ENST00000394065.2;ENST00000394067.2;ENST00000417856.1;ENST00000316924.5;ENST00000311481.6;ENST00000527397.1;ENST00000314965.8;ENST00000394080.2;ENST00000394078.1;ENST00000533287.1	KLC2;RAB1B	0.0480974	0.0512591
DMR_210	chr11	67047795	67050274	2480	*	210	3.83328e-10	900	11	67047795	67050274	2480	67048673	67049397	725	ENST00000527176.1;ENST00000308595.5	ADRBK1	0.783306	0.76183
DMR_211	chr11	67370276	67373865	3590	*	211	2.166e-06	1100	11	67370276	67373865	3590	67372071	67373841	1771	ENST00000533876.1;ENST00000446232.1;ENST00000333139.3;ENST00000322776.6;ENST00000532303.1;ENST00000529927.1;ENST00000415352.2;ENST00000453836.1	NDUFV1	0.78762	0.765904
DMR_212	chr11	68141726	68142892	1167	*	212	1.03303e-13	609	11	68141726	68142892	1167	68142198	68142768	571		LRP5	0.683866	0.660212
DMR_213	chr11	68773051	68773356	306	*	213	4.97573e-21	155	11	68773051	68773356	306	68773080	68773285	206		MRGPRF	0.890901	0.841661
DMR_214	chr11	68853680	68859708	6029	*	214	3.6048e-11	813	11	68853680	68859708	6029	68853686	68857566	3881	ENST00000356782.3;ENST00000442692.2;ENST00000294309.3;ENST00000501574.3	TPCN2	0.780683	0.779896
DMR_215	chr11	69259067	69259515	449	*	215	7.27063e-18	286	11	69259067	69259515	449	69259247	69259336	90	ENST00000544004.1		0.670009	0.582207
DMR_216	chr11	69286143	69286380	238	*	216	1.21582e-26	56	11	69286143	69286380	238	69286145	69286352	208			0.492832	0.383272
DMR_217	chr11	69289232	69292267	3036	*	217	5.5023e-11	835	11	69289232	69292267	3036	69289746	69292064	2319	ENST00000542064.1		0.8907	0.878984
DMR_218	chr11	69478815	69484246	5432	*	218	5.30365e-16	425	11	69478815	69484246	5432	69480958	69482540	1583	ENST00000279147.4;ENST00000536870.1;ENST00000535657.1;ENST00000539414.1	ORAOV1	0.919429	0.917365
DMR_219	chr11	69706813	69706988	176	*	219	1.9127e-12	711	11	69706813	69706988	176	69706831	69706981	151			0.710478	0.65488
DMR_220	chr11	70643306	70645039	1734	*	220	4.25071e-17	340	11	70643306	70645039	1734	70643814	70644532	719	ENST00000468619.1;ENST00000423696.2	SHANK2	0.918933	0.922252
DMR_221	chr11	70672752	70672960	209	*	221	5.75107e-35	18	11	70672752	70672960	209	70672835	70672878	44	ENST00000468619.1;ENST00000423696.2	SHANK2	0.36568	0.208913
DMR_222	chr11	70857729	70858997	1269	*	222	3.08703e-17	332	11	70857729	70858997	1269	70858237	70858572	336	ENST00000338508.4	SHANK2	0.878351	0.862101
DMR_223	chr11	71723779	71725184	1406	*	223	8.69757e-12	759	11	71723779	71725184	1406	71724287	71724677	391	ENST00000502284.1	NUMA1	0.892622	0.88437
DMR_224	chr11	72982570	72983522	953	*	224	7.27032e-14	595	11	72982570	72983522	953	72982929	72983405	477	ENST00000393590.2;ENST00000540124.1;ENST00000540342.1;ENST00000542092.1;ENST00000349767.2;ENST00000393592.2;ENST00000393591.1	P2RY6	0.760388	0.731954
DMR_225	chr11	75161597	75162999	1403	*	225	7.80594e-16	440	11	75161597	75162999	1403	75162105	75162492	388	ENST00000526177.1;ENST00000533805.1;ENST00000443276.2	GDPD5	0.897379	0.873152
DMR_226	chr11	76432292	76433307	1016	*	226	9.25008e-11	851	11	76432292	76433307	1016	76432800	76433300	501		GUCY2E	0.0961743	0.0988606
DMR_227	chr11	105481218	105481386	169	*	227	1.26626e-15	452	11	105481218	105481386	169	105481283	105481322	40	ENST00000525187.1;ENST00000539249.1;ENST00000393125.2;ENST00000393127.2;ENST00000527669.1;ENST00000428631.2	GRIA4	0.076937	0.10454
DMR_228	chr11	108408399	108409872	1474	*	228	4.05977e-05	1119	11	108408399	108409872	1474	108408907	108409825	919	ENST00000439956.2;ENST00000443411.1;ENST00000524840.1	EXPH5	0.799275	0.85465
DMR_229	chr11	111250050	111250207	158	*	229	6.30261e-28	43	11	111250050	111250207	158	111250093	111250201	109	ENST00000393067.3	POU2AF1	0.324041	0.476806
DMR_230	chr11	117065972	117070257	4286	*	230	2.8082e-06	1102	11	117065972	117070257	4286	117068115	117070046	1932	ENST00000278951.7;ENST00000324225.4;ENST00000392951.4;ENST00000375278.2;ENST00000525531.1;ENST00000278968.6	SIDT2;TAGLN	0.749582	0.612045
DMR_231	chr11	118122154	118126439	4286	*	231	2.16879e-09	952	11	118122154	118126439	4286	118122715	118124297	1583	ENST00000525386.1;ENST00000278949.4;ENST00000278937.2	MPZL3;MPZL2	0.130324	0.133198
DMR_232	chr11	121465922	121467136	1215	*	232	5.7294e-19	221	11	121465922	121467136	1215	121466430	121466629	200	ENST00000260197.6	SORL1	0.842885	0.812931
DMR_233	chr11	121969777	121971599	1823	*	233	6.62782e-17	348	11	121969777	121971599	1823	121970285	121971247	963	ENST00000531381.1;ENST00000385236.1	LOC399959;MIR125B1	0.496913	0.508978
DMR_234	chr11	126872580	126873042	463	*	234	1.6927e-20	166	11	126872580	126873042	463	126872615	126872863	249	ENST00000525678.1;ENST00000533026.2		0.410562	0.280062
DMR_235	chr11	128556170	128559759	3590	*	235	3.768e-07	1066	11	128556170	128559759	3590	128556382	128559701	3320	ENST00000501648.2;ENST00000525560.1;ENST00000572256.1;ENST00000527767.2		0.441415	0.412555
DMR_236	chr11	128689988	128693577	3590	*	236	3.43453e-19	212	11	128689988	128693577	3590	128691783	128693473	1691			0.921861	0.924049
DMR_237	chr11	128729226	128730436	1211	*	237	2.41632e-16	382	11	128729226	128730436	1211	128729652	128730011	360	ENST00000392665.2;ENST00000440599.2;ENST00000392666.1	KCNJ1	0.291934	0.367913
DMR_238	chr11	129234097	129234290	194	*	238	9.2823e-10	927	11	129234097	129234290	194	129234117	129234245	129			0.0365857	0.04731
DMR_239	chr11	129817083	129818224	1142	*	239	1.98672e-24	82	11	129817083	129818224	1142	129817418	129817717	300	ENST00000304538.6;ENST00000423662.2;ENST00000526082.1	PRDM10	0.784278	0.745453
DMR_240	chr11	130011214	130016844	5631	*	240	1.91659e-14	553	11	130011214	130016844	5631	130013357	130016100	2744	ENST00000539648.1;ENST00000345598.5;ENST00000528499.1;ENST00000338167.5;ENST00000263574.5	APLP2	0.932329	0.937493
DMR_241	chr11	133803865	133805763	1899	*	241	8.42081e-05	1125	11	133803865	133805763	1899	133804557	133805604	1048		IGSF9B	0.891023	0.874214
DMR_242	chr11	134125202	134127241	2040	*	242	3.6337e-09	967	11	134125202	134127241	2040	134125564	134126504	941	ENST00000537423.1;ENST00000543332.1;ENST00000537915.1;ENST00000524547.1	ACAD8	0.636519	0.62488
DMR_243	chr11	134254420	134254842	423	*	243	6.15004e-23	110	11	134254420	134254842	423	134254573	134254827	255	ENST00000531510.1	B3GAT1	0.519501	0.45467
DMR_244	chr11	134284680	134288762	4083	*	244	3.34656e-14	573	11	134284680	134288762	4083	134285140	134288552	3413			0.756485	0.746861
DMR_245	chr12	1609233	1610248	1016	*	245	4.5835e-12	741	12	1609233	1610248	1016	1609245	1609741	497	ENST00000515614.2	LOC100292680	0.62906	0.59174
DMR_246	chr12	5539482	5539915	434	*	246	1.0353e-08	997	12	5539482	5539915	434	5539588	5539832	245	ENST00000535299.1;ENST00000423158.2	NTF3	0.168533	0.170869
DMR_247	chr12	6485408	6486630	1223	*	247	1.59782e-10	870	12	6485408	6486630	1223	6485537	6486598	1062	ENST00000360168.3;ENST00000538979.1;ENST00000228916.2;ENST00000546296.1;ENST00000543768.1	SCNN1A	0.334574	0.312
DMR_248	chr12	7072581	7076866	4286	*	248	1.14929e-12	687	12	7072581	7076866	4286	7072696	7076865	4170	ENST00000384975.1;ENST00000537269.1;ENST00000384980.1;ENST00000535923.1;ENST00000546111.1;ENST00000542912.1;ENST00000459155.1	MIR141;MIR200C;PHB2;SCARNA12	0.812941	0.794262
DMR_249	chr12	8177579	8180925	3347	*	249	1.15322e-13	611	12	8177579	8180925	3347	8179016	8179489	474	ENST00000545179.1		0.0207347	0.0226869
DMR_250	chr12	10094465	10098230	3766	*	250	1.74873e-35	17	12	10094465	10098230	3766	10095902	10096794	893	ENST00000412084.1		0.64456	0.348398
DMR_251	chr12	11001689	11003116	1428	*	251	5.19631e-19	220	12	11001689	11003116	1428	11002071	11002609	539	ENST00000228811.4;ENST00000544994.1;ENST00000431566.2;ENST00000536668.1	PRR4	0.664582	0.526963
DMR_252	chr12	16761352	16764916	3565	*	252	1.82129e-18	247	12	16761352	16764916	3565	16761406	16763480	2075	ENST00000542544.1;ENST00000354662.1;ENST00000441439.2;ENST00000537568.1;ENST00000534946.1;ENST00000540848.1;ENST00000541846.1;ENST00000540445.1	LMO3	0.446968	0.315568
DMR_253	chr12	25404238	25404482	245	*	253	1.32168e-08	1006	12	25404238	25404482	245	25404300	25404467	168	ENST00000256078.4;ENST00000556131.1;ENST00000311936.3;ENST00000557334.1	KRAS	0.0368225	0.0413362
DMR_254	chr12	31811827	31813005	1179	*	254	3.02764e-07	1062	12	31811827	31813005	1179	31811887	31812794	908	ENST00000395763.3;ENST00000538463.1;ENST00000412352.2;ENST00000357721.3	C12orf72	0.0805844	0.0886064
DMR_255	chr12	34554600	34557473	2874	*	255	3.96593e-14	579	12	34554600	34557473	2874	34554731	34556603	1873			0.766295	0.734092
DMR_256	chr12	34752533	34757876	5344	*	256	1.07094e-18	238	12	34752533	34757876	5344	34752640	34757822	5183			0.608013	0.526961
DMR_257	chr12	38547345	38550218	2874	*	257	2.64193e-12	722	12	38547345	38550218	2874	38547397	38550112	2716			0.855877	0.798157
DMR_258	chr12	52434648	52438887	4240	*	258	1.84181e-13	622	12	52434648	52438887	4240	52435420	52437571	2152	ENST00000550082.1;ENST00000360284.3		0.81168	0.799266
DMR_259	chr12	53721299	53723130	1832	*	259	2.40223e-07	1058	12	53721299	53723130	1832	53721673	53722253	581	ENST00000536324.2;ENST00000303846.3	SP7	0.831816	0.767808
DMR_260	chr12	54327215	54332148	4934	*	260	1.10074e-14	528	12	54327215	54332148	4934	54329010	54332026	3017	ENST00000512916.2;ENST00000243056.3	HOXC13	0.204837	0.212033
DMR_261	chr12	54419386	54422981	3596	*	261	1.54553e-17	308	12	54419386	54422981	3596	54420837	54422488	1652	ENST00000243108.4;ENST00000394331.3;ENST00000303406.4;ENST00000512206.1	HOXC4;HOXC5;HOXC6	0.120977	0.117481
DMR_262	chr12	54426543	54426901	359	*	262	2.33907e-26	60	12	54426543	54426901	359	54426673	54426772	100	ENST00000549978.1;ENST00000312492.2;ENST00000303406.4;ENST00000512206.1	HOXC4;HOXC5	0.145707	0.190241
DMR_263	chr12	54866519	54867737	1219	*	263	1.54766e-57	3	12	54866519	54867737	1219	54866945	54867653	709	ENST00000305879.5;ENST00000552397.1;ENST00000552395.1	GTSF1	0.787559	0.854602
DMR_264	chr12	54953829	54954907	1079	*	264	1.08564e-18	240	12	54953829	54954907	1079	54954337	54954400	64	ENST00000394277.3;ENST00000550620.1;ENST00000538346.1	PDE1B	0.146436	0.33153
DMR_265	chr12	57388262	57392547	4286	*	265	1.28015e-14	537	12	57388262	57392547	4286	57388312	57390700	2389	ENST00000300098.1;ENST00000556850.1	GPR182	0.915374	0.904309
DMR_266	chr12	57584212	57585691	1480	*	266	5.73283e-07	1076	12	57584212	57585691	1480	57584720	57585184	465	ENST00000243077.3	LRP1	0.914669	0.90952
DMR_267	chr12	57915547	57915701	155	*	267	1.65308e-17	311	12	57915547	57915701	155	57915555	57915636	82	ENST00000547303.1;ENST00000552740.1;ENST00000551116.1;ENST00000355673.3;ENST00000431731.2;ENST00000549231.1	MBD6;DDIT3	0.717929	0.661252
DMR_268	chr12	58119905	58120052	148	*	268	2.94597e-16	392	12	58119905	58120052	148	58119915	58120011	97	ENST00000257897.3;ENST00000548410.1;ENST00000542466.2	AGAP2;LOC100130776	0.89915	0.827628
DMR_269	chr12	58138640	58139655	1016	*	269	4.11671e-07	1068	12	58138640	58139655	1016	58138676	58139148	473	ENST00000553221.1;ENST00000547992.1;ENST00000547472.1;ENST00000257910.3	TSPAN31	0.0289677	0.0255227
DMR_270	chr12	62997406	62997461	56	*	270	4.91417e-10	910	12	62997406	62997461	56	62997409	62997443	35	ENST00000550290.1;ENST00000408887.2;ENST00000362309.1	MIRLET7I;C12orf61	0.0344476	0.0320762
DMR_271	chr12	68646507	68647522	1016	*	271	1.49779e-13	618	12	68646507	68647522	1016	68647015	68647498	484	ENST00000328087.4;ENST00000538666.1	IL22	0.886318	0.884322
DMR_272	chr12	69202565	69202870	306	*	272	8.98702e-13	681	12	69202565	69202870	306	69202640	69202838	199	ENST00000544561.1;ENST00000348801.2;ENST00000311440.7;ENST00000358483.5	MDM2	0.0177469	0.0134987
DMR_273	chr12	71112559	71114036	1478	*	273	2.34884e-09	956	12	71112559	71114036	1478	71113067	71113529	463		PTPRR	0.509676	0.42979
DMR_274	chr12	79257552	79257844	293	*	274	4.85123e-27	51	12	79257552	79257844	293	79257667	79257730	64	ENST00000261205.4;ENST00000457153.2;ENST00000393240.3	SYT1	0.114637	0.16289
DMR_275	chr12	85429766	85430761	996	*	275	1.9122e-15	474	12	85429766	85430761	996	85430025	85430336	312	ENST00000378580.2;ENST00000393217.2;ENST00000547403.1;ENST00000532498.2	TSPAN19;LRRIQ1	0.0378883	0.0462405
DMR_276	chr12	107295509	107298987	3479	*	276	4.10995e-08	1031	12	107295509	107298987	3479	107296946	107297551	606			0.194302	0.136699
DMR_277	chr12	109983818	109986752	2935	*	277	2.86602e-18	258	12	109983818	109986752	2935	109985255	109985316	62			0.892937	0.915817
DMR_278	chr12	111128004	111131593	3590	*	278	1.5709e-09	940	12	111128004	111131593	3590	111128005	111129799	1795	ENST00000356742.5;ENST00000242607.8;ENST00000548312.1;ENST00000439744.2	HVCN1	0.914399	0.894467
DMR_279	chr12	111372467	111376467	4001	*	279	4.16145e-13	655	12	111372467	111376467	4001	111372486	111375031	2546	ENST00000553177.1;ENST00000548368.1;ENST00000331096.2;ENST00000547607.1		0.482518	0.5135
DMR_280	chr12	111618417	111620820	2404	*	280	1.38436e-23	97	12	111618417	111620820	2404	111618925	111620313	1389	ENST00000552889.1	CUX2	0.36965	0.381716
DMR_281	chr12	112072607	112075594	2988	*	281	1.32708e-14	539	12	112072607	112075594	2988	112074044	112074158	115			0.902867	0.880058
DMR_282	chr12	115130966	115135529	4564	*	282	4.00842e-24	87	12	115130966	115135529	4564	115130994	115135333	4340			0.173757	0.193521
DMR_283	chr12	116042521	116045468	2948	*	283	1.26956e-25	69	12	116042521	116045468	2948	116043958	116044032	75	ENST00000551940.1		0.455723	0.277898
DMR_284	chr12	117465918	117470671	4754	*	284	1.03475e-14	527	12	117465918	117470671	4754	117468061	117470568	2508	ENST00000455858.2;ENST00000505227.2	FBXW8	0.748345	0.620446
DMR_285	chr12	120151019	120152397	1379	*	285	1.055e-21	139	12	120151019	120152397	1379	120151527	120152127	601	ENST00000408396.1;ENST00000537607.1;ENST00000392521.2	MIR1178;CIT	0.92727	0.934074
DMR_286	chr12	120883833	120884138	306	*	286	1.4079e-08	1010	12	120883833	120884138	306	120883986	120884138	153	ENST00000302432.3;ENST00000551765.1;ENST00000546954.1	TRIAP1;GATC	0.0163452	0.014799
DMR_287	chr12	121102766	121107051	4286	*	287	1.07274e-17	296	12	121102766	121107051	4286	121104809	121107042	2234	ENST00000288616.3;ENST00000351200.2;ENST00000316803.3;ENST00000453000.1	CABP1	0.819467	0.805133
DMR_288	chr12	123412202	123416487	4286	*	288	1.70327e-09	944	12	123412202	123416487	4286	123414345	123414638	294	ENST00000280560.8;ENST00000392439.3;ENST00000442028.2;ENST00000539502.1	ABCB9	0.866009	0.862605
DMR_289	chr12	130527419	130531915	4497	*	289	1.6401e-09	941	12	130527419	130531915	4497	130529058	130530121	1064	ENST00000538806.1;ENST00000561864.1		0.339398	0.289485
DMR_290	chr12	130602610	130606548	3939	*	290	3.50457e-09	966	12	130602610	130606548	3939	130604047	130605112	1066			0.825993	0.789043
DMR_291	chr12	130817904	130821493	3590	*	291	1.64922e-16	373	12	130817904	130821493	3590	130819008	130821456	2449	ENST00000245255.3	PIWIL1	0.51664	0.48901
DMR_292	chr12	131116989	131120090	3102	*	292	9.12518e-14	607	12	131116989	131120090	3102	131118426	131118654	229	ENST00000541840.1;ENST00000544034.1;ENST00000536002.1		0.23012	0.462092
DMR_293	chr12	131400442	131403408	2967	*	293	1.01886e-19	193	12	131400442	131403408	2967	131400857	131403068	2212			0.66595	0.663151
DMR_294	chr12	131493736	131495121	1386	*	294	3.60091e-17	336	12	131493736	131495121	1386	131493891	131494614	724		GPR133	0.807175	0.792872
DMR_295	chr12	131567641	131570025	2385	*	295	2.28684e-09	954	12	131567641	131570025	2385	131568441	131569148	708		GPR133	0.888522	0.902116
DMR_296	chr12	131616536	131617988	1453	*	296	1.9628e-13	625	12	131616536	131617988	1453	131617044	131617481	438	ENST00000540207.1	GPR133	0.27287	0.33954
DMR_297	chr12	132258901	132260785	1885	*	297	2.44172e-08	1019	12	132258901	132260785	1885	132259591	132259908	318		SFRS8	0.938003	0.933994
DMR_298	chr12	132336941	132340530	3590	*	298	1.02661e-06	1086	12	132336941	132340530	3590	132337407	132340461	3055			0.708404	0.678936
DMR_299	chr12	132668549	132673681	5133	*	299	1.34741e-08	1008	12	132668549	132673681	5133	132670344	132672380	2037	ENST00000538731.1		0.644214	0.573982
DMR_300	chr12	132960743	132965350	4608	*	300	2.07268e-14	558	12	132960743	132965350	4608	132962538	132963556	1019			0.788268	0.684101
DMR_301	chr12	132978836	132982530	3695	*	301	2.39569e-10	883	12	132978836	132982530	3695	132979486	132982483	2998			0.704817	0.708745
DMR_302	chr12	133066580	133066747	168	*	302	1.7591e-11	788	12	133066580	133066747	168	133066646	133066682	37	ENST00000261673.6;ENST00000434748.2	FBRSL1	0.0604164	0.0471117
DMR_303	chr12	133177366	133177879	514	*	303	5.54581e-23	109	12	133177366	133177879	514	133177383	133177827	445			0.290628	0.45337
DMR_304	chr12	133343291	133346880	3590	*	304	1.52218e-10	868	12	133343291	133346880	3590	133343405	133346306	2902	ENST00000204726.3;ENST00000450791.2	GOLGA3	0.535999	0.529855
DMR_305	chr13	28393000	28398629	5630	*	305	8.348e-14	601	13	28393000	28398629	5630	28394437	28397359	2923			0.107885	0.140255
DMR_306	chr13	33112416	33113267	852	*	306	3.08371e-06	1103	13	33112416	33113267	852	33112842	33113178	337	ENST00000267068.3;ENST00000504114.1;ENST00000357505.6;ENST00000399396.3	N4BP2L2	0.0253376	0.0248995
DMR_307	chr13	36045198	36045363	166	*	307	2.19476e-11	797	13	36045198	36045363	166	36045201	36045352	152	ENST00000543274.1;ENST00000402346.1	NBEA	0.164455	0.191011
DMR_308	chr13	37005435	37005566	132	*	308	8.63182e-13	677	13	37005435	37005566	132	37005452	37005566	115	ENST00000440264.1;ENST00000418263.1;ENST00000255465.4	CCNA1	0.118282	0.0995264
DMR_309	chr13	45490422	45494764	4343	*	309	5.13508e-11	831	13	45490422	45494764	4343	45491859	45493328	1470			0.164094	0.175623
DMR_310	chr13	52733563	52733692	130	*	310	1.76491e-15	471	13	52733563	52733692	130	52733565	52733664	100	ENST00000547422.1;ENST00000339406.3;ENST00000378101.2	NEK3	0.0281457	0.0250511
DMR_311	chr13	53423012	53423143	132	*	311	1.56465e-22	117	13	53423012	53423143	132	53423037	53423132	96	ENST00000338862.4;ENST00000377942.3	PCDH8	0.11224	0.167312
DMR_312	chr13	53506535	53509528	2994	*	312	1.63274e-44	10	13	53506535	53509528	2994	53507972	53508092	121			0.918393	0.970663
DMR_313	chr13	61989697	61989763	67	*	313	9.32252e-12	763	13	61989697	61989763	67	61989701	61989737	37	ENST00000358674.6;ENST00000409204.3;ENST00000409186.1	PCDH20	0.0926319	0.123776
DMR_314	chr13	78493585	78493716	132	*	314	8.36907e-14	602	13	78493585	78493716	132	78493590	78493712	123	ENST00000334286.5;ENST00000446573.1;ENST00000475537.1;ENST00000377211.4	EDNRB	0.0527622	0.0586587
DMR_315	chr13	99091416	99092431	1016	*	315	7.91507e-13	674	13	99091416	99092431	1016	99091488	99092362	875	ENST00000376586.2	FARP1	0.923305	0.919246
DMR_316	chr13	99098443	99103903	5461	*	316	1.17765e-07	1048	13	99098443	99103903	5461	99100506	99103124	2619	ENST00000376586.2;ENST00000319562.6;ENST00000397517.2	FARP1;STK24	0.906226	0.89334
DMR_317	chr13	99629954	99631090	1137	*	317	6.98734e-27	53	13	99629954	99631090	1137	99629970	99630583	614	ENST00000376453.3;ENST00000400220.4;ENST00000376460.1;ENST00000428223.1	DOCK9	0.866427	0.815849
DMR_318	chr13	110800374	110804787	4414	*	318	2.01761e-08	1014	13	110800374	110804787	4414	110802517	110804776	2260	ENST00000375815.4;ENST00000375820.4	COL4A1	0.850027	0.825134
DMR_319	chr13	112506207	112509642	3436	*	319	2.00505e-12	714	13	112506207	112509642	3436	112507644	112508206	563			0.829878	0.774817
DMR_320	chr13	112753086	112757914	4829	*	320	5.46198e-10	915	13	112753086	112757914	4829	112754881	112757082	2202			0.642532	0.638085
DMR_321	chr13	112855247	112858455	3209	*	321	1.96884e-06	1096	13	112855247	112858455	3209	112856684	112857019	336			0.893213	0.876594
DMR_322	chr13	112858983	112862954	3972	*	322	4.53943e-13	658	13	112858983	112862954	3972	112859218	112862112	2895			0.343054	0.280794
DMR_323	chr13	112882556	112885429	2874	*	323	8.36846e-09	992	13	112882556	112885429	2874	112882823	112885426	2604			0.873441	0.897212
DMR_324	chr13	112904338	112909954	5617	*	324	9.04227e-17	361	13	112904338	112909954	5617	112904570	112908629	4060			0.847266	0.817018
DMR_325	chr13	113117830	113121459	3630	*	325	3.14502e-09	963	13	113117830	113121459	3630	113119625	113121280	1656			0.905697	0.905791
DMR_326	chr13	113689077	113690832	1756	*	326	5.87052e-26	62	13	113689077	113690832	1756	113689139	113689955	817		MCF2L	0.661725	0.584989
DMR_327	chr13	113697530	113700403	2874	*	327	9.53121e-09	995	13	113697530	113700403	2874	113698408	113700027	1620	ENST00000480321.1;ENST00000397021.1	MCF2L	0.897153	0.888818
DMR_328	chr13	113738373	113740454	2082	*	328	1.32527e-12	695	13	113738373	113740454	2082	113739251	113739577	327	ENST00000375608.3	MCF2L	0.911484	0.897017
DMR_329	chr13	113818565	113819916	1352	*	329	1.35217e-30	35	13	113818565	113819916	1352	113819073	113819409	337	ENST00000342783.4;ENST00000497607.1	PROZ	0.797481	0.636783
DMR_330	chr13	113830212	113834554	4343	*	330	1.27395e-08	1003	13	113830212	113834554	4343	113832355	113834216	1862	ENST00000337344.4;ENST00000375477.1;ENST00000375459.1;ENST00000246506.10;ENST00000351317.3;ENST00000493650.1	PCID2	0.927511	0.932311
DMR_331	chr13	113991775	113992898	1124	*	331	1.07977e-19	196	13	113991775	113992898	1124	113992137	113992654	518		GRTP1	0.843928	0.812627
DMR_332	chr13	114052068	114055657	3590	*	332	1.66807e-09	942	13	114052068	114055657	3590	114053863	114054955	1093			0.915298	0.914744
DMR_333	chr13	114087086	114089043	1958	*	333	3.93883e-14	578	13	114087086	114089043	1958	114087393	114088166	774	ENST00000356501.4	ADPRHL1	0.873455	0.855116
DMR_334	chr13	114107983	114115090	7108	*	334	8.03736e-16	444	13	114107983	114115090	7108	114108005	114115018	7014	ENST00000375418.3;ENST00000422615.1;ENST00000332592.3;ENST00000478244.1	ADPRHL1;DCUN1D2	0.919054	0.911949
DMR_335	chr13	114192811	114194566	1756	*	335	5.45373e-07	1074	13	114192811	114194566	1756	114192847	114194501	1655	ENST00000434316.2	TMCO3	0.899229	0.891668
DMR_336	chr13	114250834	114252229	1396	*	336	6.52391e-18	282	13	114250834	114252229	1396	114250947	114251722	776	ENST00000538138.1;ENST00000465174.1;ENST00000544902.1	TFDP1	0.93631	0.940989
DMR_337	chr13	114769617	114771975	2359	*	337	7.04768e-14	593	13	114769617	114771975	2359	114770074	114771098	1025		RASA3	0.946058	0.932334
DMR_338	chr13	114829747	114831220	1474	*	338	2.28303e-11	801	13	114829747	114831220	1474	114829833	114831142	1310		RASA3	0.360245	0.397048
DMR_339	chr14	21267601	21271886	4286	*	339	1.09291e-11	771	14	21267601	21271886	4286	21268482	21271355	2874	ENST00000397967.4;ENST00000340900.3;ENST00000412779.2;ENST00000555698.1;ENST00000397970.4	RNASE1	0.6933	0.670893
DMR_340	chr14	22968258	22972550	4293	*	340	4.3227e-14	582	14	22968258	22972550	4293	22969695	22971114	1420	ENST00000390498.1;ENST00000390499.1		0.835446	0.807485
DMR_341	chr14	22985029	22987902	2874	*	341	3.70987e-13	650	14	22985029	22987902	2874	22985112	22987689	2578	ENST00000390510.1;ENST00000390511.1;ENST00000390512.2;ENST00000390513.1		0.773227	0.728873
DMR_342	chr14	31091225	31092097	873	*	342	5.227e-20	180	14	31091225	31092097	873	31091339	31091672	334	ENST00000554524.1;ENST00000458591.2;ENST00000421551.3;ENST00000541123.1;ENST00000396629.2;ENST00000544052.2	SCFD1	0.0841166	0.0824688
DMR_343	chr14	39644090	39644223	134	*	343	7.46409e-16	439	14	39644090	39644223	134	39644156	39644186	31	ENST00000553331.1;ENST00000216832.4;ENST00000556530.1;ENST00000556537.1	PNN	0.0178488	0.0164116
DMR_344	chr14	42071996	42075585	3590	*	344	1.78077e-11	789	14	42071996	42075585	3590	42073791	42075554	1764	ENST00000557067.1;ENST00000298119.4	LRFN5	0.0986935	0.112889
DMR_345	chr14	52780541	52780672	132	*	345	2.69951e-15	486	14	52780541	52780672	132	52780545	52780634	90	ENST00000557436.1;ENST00000245457.5	PTGER2	0.207358	0.147767
DMR_346	chr14	57270597	57274240	3644	*	346	4.84762e-24	90	14	57270597	57274240	3644	57271015	57273276	2262	ENST00000408990.3;ENST00000555006.1;ENST00000339475.4;ENST00000554559.1	OTX2	0.143808	0.123897
DMR_347	chr14	58894329	58894523	195	*	347	3.85796e-14	577	14	58894329	58894523	195	58894377	58894515	139	ENST00000261244.5;ENST00000556007.1;ENST00000555404.1;ENST00000556134.1;ENST00000423743.3;ENST00000555593.1;ENST00000216463.4;ENST00000395159.2	KIAA0586;TIMM9	0.0338755	0.023645
DMR_348	chr14	60981890	60982123	234	*	348	4.69693e-16	416	14	60981890	60982123	234	60981978	60982036	59	ENST00000557618.1		0.0979649	0.131491
DMR_349	chr14	61116956	61123310	6355	*	349	2.96232e-12	726	14	61116956	61123310	6355	61117067	61123243	6177	ENST00000247182.5;ENST00000555955.2;ENST00000553535.1	SIX1	0.132763	0.147965
DMR_350	chr14	61654290	61657355	3066	*	350	1.45082e-15	459	14	61654290	61657355	3066	61655727	61655919	193			0.113153	0.163573
DMR_351	chr14	68286272	68287123	852	*	351	4.13492e-10	902	14	68286272	68287123	852	68286418	68286939	522	ENST00000487861.1;ENST00000471583.1;ENST00000488612.1	RAD51L1	0.0279092	0.017913
DMR_352	chr14	74824511	74824816	306	*	352	2.22011e-14	563	14	74824511	74824816	306	74824568	74824804	237		C14orf115	0.873957	0.84272
DMR_353	chr14	75896194	75900592	4399	*	353	1.44981e-18	243	14	75896194	75900592	4399	75897342	75898946	1605	ENST00000419727.2;ENST00000437176.1;ENST00000435893.2;ENST00000267569.5;ENST00000559773.1	JDP2	0.824374	0.800019
DMR_354	chr14	75988695	75989710	1016	*	354	1.12486e-15	451	14	75988695	75989710	1016	75988747	75989203	457	ENST00000286639.6;ENST00000555795.1;ENST00000555504.1	BATF	0.0264052	0.0276544
DMR_355	chr14	78174485	78174790	306	*	355	1.7128e-19	199	14	78174485	78174790	306	78174491	78174742	252	ENST00000216489.3;ENST00000557342.1;ENST00000238688.5;ENST00000557623.1	C14orf156;ALKBH1	0.0349883	0.0381991
DMR_356	chr14	80677639	80678490	852	*	356	1.18421e-16	364	14	80677639	80678490	852	80677658	80678293	636	ENST00000553979.1;ENST00000555750.1;ENST00000438257.4;ENST00000422005.3;ENST00000557125.1;ENST00000557010.1	DIO2	0.511016	0.397042
DMR_357	chr14	90421142	90421303	162	*	357	1.9462e-16	377	14	90421142	90421303	162	90421174	90421238	65	ENST00000393452.3;ENST00000393454.2;ENST00000335725.4;ENST00000555565.1;ENST00000555070.1;ENST00000267544.9;ENST00000316738.7;ENST00000556005.1;ENST00000538485.2;ENST00000555872.1;ENST00000556609.1	TDP1;C14orf143	0.0237244	0.0226256
DMR_358	chr14	92573325	92576914	3590	*	358	1.57992e-18	244	14	92573325	92576914	3590	92573410	92575120	1711	ENST00000532032.1;ENST00000554491.1;ENST00000502250.1;ENST00000503767.1;ENST00000393287.5;ENST00000359819.6	ATXN3	0.684685	0.747628
DMR_359	chr14	93402109	93408224	6116	*	359	1.98082e-15	478	14	93402109	93408224	6116	93404252	93408116	3865	ENST00000354313.3;ENST00000405174.3	ITPK1	0.840295	0.793578
DMR_360	chr14	93418701	93420003	1303	*	360	2.89491e-17	328	14	93418701	93420003	1303	93419016	93419554	539	ENST00000556954.1	ITPK1	0.882346	0.856848
DMR_361	chr14	93696616	93700690	4075	*	361	3.1942e-10	893	14	93696616	93700690	4075	93698053	93699254	1202			0.733008	0.701931
DMR_362	chr14	94596048	94596277	230	*	362	5.86178e-07	1077	14	94596048	94596277	230	94596053	94596163	111	ENST00000556727.1;ENST00000238609.3	IFI27L2	0.044814	0.0409749
DMR_363	chr14	96670747	96671025	279	*	363	1.07954e-10	856	14	96670747	96671025	279	96670862	96671020	159	ENST00000554311.1;ENST00000306005.3;ENST00000539359.1;ENST00000553811.1;ENST00000542454.2	BDKRB2	0.208661	0.124018
DMR_364	chr14	98443643	98444924	1282	*	364	4.95676e-32	30	14	98443643	98444924	1282	98444151	98444533	383	ENST00000499006.2	C14orf64	0.610616	0.698045
DMR_365	chr14	99663599	99664851	1253	*	365	9.20565e-15	521	14	99663599	99664851	1253	99664107	99664344	238		BCL11B	0.648319	0.696457
DMR_366	chr14	100680081	100680440	360	*	366	2.78239e-14	568	14	100680081	100680440	360	100680261	100680408	148	ENST00000554537.1;ENST00000553860.1		0.0791565	0.102411
DMR_367	chr14	101359788	101360017	230	*	367	1.39111e-16	367	14	101359788	101360017	230	101359793	101360015	223	ENST00000553584.1;ENST00000554852.1	MEG8	0.899607	0.89097
DMR_368	chr14	101489213	101490652	1440	*	368	1.9628e-13	625	14	101489213	101490652	1440	101489415	101490253	839	ENST00000362239.2;ENST00000385016.1;ENST00000362112.1	MIR299;MIR411;MIR380	0.903571	0.900154
DMR_369	chr14	101494905	101497846	2942	*	369	3.74193e-16	405	14	101494905	101497846	2942	101495047	101497760	2714	ENST00000349529.2;ENST00000408109.2;ENST00000390751.1	MIR494;MIR543	0.908839	0.896727
DMR_370	chr14	101521095	101522316	1222	*	370	4.61974e-10	906	14	101521095	101522316	1222	101521409	101522141	733	ENST00000385292.1;ENST00000385269.1;ENST00000390172.1	MIR453;MIR485;MIR668	0.902489	0.887087
DMR_371	chr14	101526729	101530465	3737	*	371	2.78235e-20	172	14	101526729	101530465	3737	101526802	101528671	1870	ENST00000385226.1;ENST00000362145.1	MIR496;MIR377	0.895821	0.883999
DMR_372	chr14	102554693	102555129	437	*	372	1.08379e-12	683	14	102554693	102555129	437	102554846	102554977	132	ENST00000216281.7	HSP90AA1	0.0411994	0.0211668
DMR_373	chr14	102828969	102829274	306	*	373	5.13177e-09	975	14	102828969	102829274	306	102829091	102829271	181	ENST00000359520.7;ENST00000561228.1;ENST00000558678.1;ENST00000380088.4;ENST00000536961.2;ENST00000541568.2;ENST00000216756.6	TECPR2;CINP	0.0395814	0.0457219
DMR_374	chr14	102962729	102967697	4969	*	374	1.69025e-07	1052	14	102962729	102967697	4969	102963399	102966807	3409	ENST00000359520.7;ENST00000391028.1	TECPR2	0.895971	0.888262
DMR_375	chr14	103689566	103693540	3975	*	375	2.87765e-11	807	14	103689566	103693540	3975	103691361	103692104	744			0.724635	0.70207
DMR_376	chr14	104171187	104172202	1016	*	376	2.97993e-12	727	14	104171187	104172202	1016	104171259	104172109	851	ENST00000554974.1	XRCC3	0.554377	0.518888
DMR_377	chr14	104732835	104737080	4246	*	377	2.37939e-09	957	14	104732835	104737080	4246	104733813	104735644	1832	ENST00000553757.1;ENST00000556528.1		0.664227	0.703625
DMR_378	chr14	104768788	104772445	3658	*	378	1.17325e-08	999	14	104768788	104772445	3658	104770225	104771009	785			0.835801	0.799962
DMR_379	chr14	105195308	105196323	1016	*	379	5.03216e-13	662	14	105195308	105196323	1016	105195480	105196312	833	ENST00000332972.5	ADSSL1	0.880336	0.88608
DMR_380	chr15	25199034	25199293	260	*	380	2.80044e-16	389	15	25199034	25199293	260	25199057	25199270	214	ENST00000338094.6;ENST00000338327.4;ENST00000346403.5;ENST00000554227.1;ENST00000400098.1;ENST00000400097.1;ENST00000553597.1	SNRPN;SNURF	0.870296	0.854154
DMR_381	chr15	25684512	25684914	403	*	381	1.99075e-53	5	15	25684512	25684914	403	25684578	25684849	272	ENST00000566215.1;ENST00000232165.3	UBE3A	0.16017	0.0733945
DMR_382	chr15	29409480	29411272	1793	*	382	7.81088e-06	1110	15	29409480	29411272	1793	29409632	29410508	877	ENST00000561069.1;ENST00000558259.1;ENST00000558402.1	APBA2	0.91627	0.919035
DMR_383	chr15	37403096	37403483	388	*	383	1.96178e-19	201	15	37403096	37403483	388	37403184	37403304	121			0.0960622	0.127965
DMR_384	chr15	40396660	40400211	3552	*	384	1.04293e-07	1046	15	40396660	40400211	3552	40398007	40399131	1125	ENST00000354670.4;ENST00000220446.4;ENST00000561360.1;ENST00000561282.1;ENST00000397573.1;ENST00000559701.1;ENST00000558774.1	BMF	0.548811	0.533805
DMR_385	chr15	40750405	40751678	1274	*	385	1.99667e-17	316	15	40750405	40751678	1274	40750913	40751171	259	ENST00000560846.1	BAHD1	0.923012	0.911665
DMR_386	chr15	42347676	42351223	3548	*	386	4.00842e-24	87	15	42347676	42351223	3548	42349113	42349787	675			0.20508	0.283892
DMR_387	chr15	63115308	63116634	1327	*	387	6.62137e-09	988	15	63115308	63116634	1327	63115340	63116514	1175	ENST00000388402.1	MIR190;TLN2	0.890227	0.880266
DMR_388	chr15	66585455	66585650	196	*	388	3.09273e-06	1104	15	66585455	66585650	196	66585521	66585646	126	ENST00000319194.5;ENST00000441424.2;ENST00000564269.1;ENST00000319212.4	DIS3L	0.0272838	0.0229431
DMR_389	chr15	75115878	75120163	4286	*	389	7.98094e-20	190	15	75115878	75120163	4286	75117033	75119335	2303	ENST00000488000.2;ENST00000564823.1;ENST00000395018.4;ENST00000379709.3;ENST00000309664.5	LMAN1L;CPLX3	0.585591	0.5429
DMR_390	chr15	78628631	78632220	3590	*	390	1.98341e-07	1053	15	78628631	78632220	3590	78630426	78632184	1759	ENST00000299529.6	CRABP1	0.606708	0.630412
DMR_391	chr15	79297701	79299198	1498	*	391	8.43776e-13	676	15	79297701	79299198	1498	79298209	79298769	561	ENST00000560334.1;ENST00000394745.3;ENST00000558480.2	RASGRF1	0.899353	0.887441
DMR_392	chr15	83331078	83332093	1016	*	392	3.01465e-17	330	15	83331078	83332093	1016	83331441	83332087	647	ENST00000261722.3;ENST00000560650.1	AP3B2	0.646559	0.522502
DMR_393	chr15	93127292	93132471	5180	*	393	2.88378e-16	390	15	93127292	93132471	5180	93127379	93132376	4998	ENST00000555864.1		0.827042	0.82768
DMR_394	chr15	93577895	93581763	3869	*	394	1.49142e-10	867	15	93577895	93581763	3869	93579332	93580327	996			0.453736	0.410976
DMR_395	chr15	96873948	96874113	166	*	395	1.50807e-17	305	15	96873948	96874113	166	96873951	96874052	102	ENST00000394166.3	NR2F2	0.0753605	0.103713
DMR_396	chr15	96905414	96909003	3590	*	396	1.14591e-09	935	15	96905414	96909003	3590	96905554	96907756	2203	ENST00000558382.1;ENST00000558499.1		0.16809	0.199261
DMR_397	chr15	97319158	97323987	4830	*	397	3.16951e-10	892	15	97319158	97323987	4830	97319911	97323948	4038	ENST00000560888.1;ENST00000558722.1		0.809873	0.807337
DMR_398	chr15	98063292	98067258	3967	*	398	8.86422e-13	678	15	98063292	98067258	3967	98064729	98065822	1094	ENST00000559955.1		0.909961	0.893911
DMR_399	chr15	98834414	98838440	4027	*	399	8.4169e-14	603	15	98834414	98838440	4027	98835851	98837004	1154	ENST00000560360.1		0.25845	0.26638
DMR_400	chr15	101389092	101389573	482	*	400	3.73563e-12	733	15	101389092	101389573	482	101389272	101389394	123	ENST00000557962.1;ENST00000561231.1;ENST00000559331.1;ENST00000558254.1;ENST00000431060.3;ENST00000558427.1		0.530541	0.669286
DMR_401	chr15	101925945	101927379	1435	*	401	2.85941e-10	888	15	101925945	101927379	1435	101926307	101927126	820	ENST00000561177.1	PCSK6	0.864764	0.844584
DMR_402	chr16	703182	704937	1756	*	402	2.52736e-10	886	16	703182	704937	1756	703464	704060	597	ENST00000549091.1;ENST00000446427.2	WDR90	0.922932	0.912185
DMR_403	chr16	851365	855327	3963	*	403	1.32228e-18	242	16	851365	855327	3963	851834	855300	3467	ENST00000248150.4;ENST00000301698.1	GNG13;PRR25	0.819534	0.770583
DMR_404	chr16	1131279	1135041	3763	*	404	1.23056e-11	777	16	1131279	1135041	3763	1131327	1133378	2052	ENST00000562758.1;ENST00000539762.1;ENST00000293897.4;ENST00000397547.2		0.471075	0.504737
DMR_405	chr16	1146034	1149850	3817	*	405	4.25765e-11	822	16	1146034	1149850	3817	1146277	1149424	3148	ENST00000328449.5	C1QTNF8	0.699832	0.731087
DMR_406	chr16	1607916	1610415	2500	*	406	8.86064e-10	924	16	1607916	1610415	2500	1608794	1610308	1515	ENST00000439987.2	IFT140	0.801961	0.783712
DMR_407	chr16	1843633	1843760	128	*	407	6.94351e-20	185	16	1843633	1843760	128	1843685	1843753	69	ENST00000569769.1;ENST00000415638.3;ENST00000215539.3	IGFALS	0.791537	0.733741
DMR_408	chr16	1968549	1968624	76	*	408	3.46639e-20	174	16	1968549	1968624	76	1968576	1968598	23	ENST00000443547.1;ENST00000454677.2;ENST00000293937.3	HS3ST6	0.188034	0.249505
DMR_409	chr16	3201056	3204645	3590	*	409	8.7467e-18	292	16	3201056	3204645	3590	3201981	3202851	871			0.0682963	0.0685442
DMR_410	chr16	7382006	7383027	1022	*	410	4.3517e-08	1035	16	7382006	7383027	1022	7382187	7382864	678	ENST00000436368.2;ENST00000340209.4	A2BP1	0.884136	0.860568
DMR_411	chr16	15595346	15596589	1244	*	411	1.47228e-06	1091	16	15595346	15596589	1244	15595854	15596423	570	ENST00000452191.2;ENST00000568222.1	C16orf45	0.907089	0.899968
DMR_412	chr16	20085581	20089170	3590	*	412	2.60383e-16	386	16	20085581	20089170	3590	20085625	20088273	2649	ENST00000570682.1	GPR139	0.419385	0.389464
DMR_413	chr16	20996052	20997211	1160	*	413	7.07971e-15	514	16	20996052	20997211	1160	20996560	20996704	145	ENST00000544558.1;ENST00000415178.1	DNAH3	0.934526	0.927019
DMR_414	chr16	28882893	28887444	4552	*	414	2.2766e-21	144	16	28882893	28887444	4552	28884330	28886581	2252	ENST00000563674.1;ENST00000359285.5;ENST00000538342.1;ENST00000337120.5;ENST00000322610.8	SH2B1	0.798056	0.782125
DMR_415	chr16	28993700	28997985	4286	*	415	9.41957e-11	852	16	28993700	28997985	4286	28995271	28996533	1263	ENST00000395461.3;ENST00000564277.1;ENST00000563964.1;ENST00000395456.2;ENST00000454369.2;ENST00000360872.5;ENST00000566177.1;ENST00000565975.1;ENST00000569969.1;ENST00000311008.11;ENST00000334536.8;ENST00000568899.1	SPNS1;LAT	0.142983	0.137165
DMR_416	chr16	30124452	30128737	4286	*	416	1.22231e-08	1001	16	30124452	30128737	4286	30124803	30126595	1793	ENST00000406256.3;ENST00000263025.4;ENST00000484663.1;ENST00000403394.1;ENST00000494643.1	GDPD3;LOC100271831;MAPK3	0.817521	0.809472
DMR_417	chr16	30684241	30687388	3148	*	417	9.41292e-19	236	16	30684241	30687388	3148	30684633	30686562	1930			0.792886	0.779329
DMR_418	chr16	54227610	54228093	484	*	418	1.92693e-18	250	16	54227610	54228093	484	54227790	54227914	125			0.37601	0.473066
DMR_419	chr16	56227507	56229388	1882	*	419	7.24659e-05	1124	16	56227507	56229388	1882	56227690	56228901	1212	ENST00000567381.1;ENST00000569295.1	DKFZP434H168;GNAO1	0.110305	0.123078
DMR_420	chr16	56486110	56486488	379	*	420	8.75826e-17	357	16	56486110	56486488	379	56486263	56486336	74	ENST00000535563.1;ENST00000300291.5;ENST00000540727.1	OGFOD1;NUDT21	0.193559	0.273486
DMR_421	chr16	56998036	56999219	1184	*	421	3.1264e-18	261	16	56998036	56999219	1184	56998544	56998712	169	ENST00000569082.1	CETP	0.0878655	0.0507956
DMR_422	chr16	57937461	57937766	306	*	422	5.50225e-16	427	16	57937461	57937766	306	57937614	57937756	143		CNGB1	0.702677	0.654141
DMR_423	chr16	67469029	67474505	5477	*	423	3.48876e-08	1024	16	67469029	67474505	5477	67471172	67472931	1760	ENST00000326152.5;ENST00000290949.3;ENST00000426604.3;ENST00000565835.1	HSD11B2;ATP6V0D1	0.897971	0.889738
DMR_424	chr16	67975722	67980592	4871	*	424	4.56497e-07	1072	16	67975722	67980592	4871	67976621	67980202	3582	ENST00000573538.1;ENST00000422611.2;ENST00000264005.5;ENST00000338335.3;ENST00000316341.3;ENST00000572037.1;ENST00000541864.2;ENST00000576616.1	LCAT;SLC12A4	0.896122	0.887712
DMR_425	chr16	67997043	67999123	2081	*	425	3.28753e-11	811	16	67997043	67999123	2081	67997858	67999044	1187	ENST00000537830.2;ENST00000572010.1	SLC12A4	0.902428	0.848851
DMR_426	chr16	71522718	71523589	872	*	426	5.94865e-09	982	16	71522718	71523589	872	71523144	71523560	417	ENST00000564230.1;ENST00000561908.1;ENST00000565637.1;ENST00000288177.5	ZNF19	0.789882	0.750476
DMR_427	chr16	71672795	71677080	4286	*	427	2.15903e-18	255	16	71672795	71677080	4286	71674507	71674938	432	ENST00000561682.1;ENST00000540628.1;ENST00000565261.1;ENST00000299952.4	MARVELD3	0.931351	0.917021
DMR_428	chr16	72981488	72982503	1016	*	428	2.20447e-11	798	16	72981488	72982503	1016	72981543	72982446	904		ZFHX3	0.882507	0.874179
DMR_429	chr16	73126100	73127115	1016	*	429	5.47432e-11	834	16	73126100	73127115	1016	73126120	73127100	981	ENST00000569990.2	HTA	0.920265	0.902098
DMR_430	chr16	73204557	73208771	4215	*	430	8.64193e-10	923	16	73204557	73208771	4215	73205994	73207335	1342			0.925831	0.937015
DMR_431	chr16	80966191	80967039	849	*	431	3.33032e-24	86	16	80966191	80967039	849	80966192	80966860	669			0.171864	0.2362
DMR_432	chr16	81526599	81528011	1413	*	432	1.41536e-08	1011	16	81526599	81528011	1413	81526954	81527504	551	ENST00000539778.2	CMIP	0.750267	0.722342
DMR_433	chr16	85006706	85011355	4650	*	433	3.6438e-05	1118	16	85006706	85011355	4650	85007113	85010597	3485	ENST00000313732.4	ZDHHC7	0.901819	0.898875
DMR_434	chr16	85282295	85285168	2874	*	434	1.51436e-12	701	16	85282295	85285168	2874	85283589	85285139	1551			0.884608	0.868943
DMR_435	chr16	85606125	85610507	4383	*	435	5.87032e-09	981	16	85606125	85610507	4383	85607562	85609071	1510			0.843203	0.824789
DMR_436	chr16	86009820	86014276	4457	*	436	1.02137e-11	766	16	86009820	86014276	4457	86011615	86012840	1226			0.620679	0.604578
DMR_437	chr16	86337662	86337837	176	*	437	1.91659e-14	553	16	86337662	86337837	176	86337662	86337819	158			0.897103	0.869211
DMR_438	chr16	86534889	86538478	3590	*	438	3.61963e-08	1025	16	86534889	86538478	3590	86535919	86538424	2506			0.229419	0.219785
DMR_439	chr16	86590145	86594446	4302	*	439	1.49219e-17	304	16	86590145	86594446	4302	86591940	86592652	713			0.799767	0.800719
DMR_440	chr16	86742326	86745391	3066	*	440	8.61957e-15	520	16	86742326	86745391	3066	86743763	86743955	193			0.859102	0.829064
DMR_441	chr16	87077828	87080715	2888	*	441	5.78223e-11	837	16	87077828	87080715	2888	87077864	87079313	1450			0.88773	0.868082
DMR_442	chr16	87098792	87104127	5336	*	442	1.52192e-17	306	16	87098792	87104127	5336	87099957	87102691	2735	ENST00000566798.1		0.887957	0.860668
DMR_443	chr16	87729400	87733724	4325	*	443	7.73388e-10	917	16	87729400	87733724	4325	87730071	87733671	3601	ENST00000538868.1;ENST00000563609.1;ENST00000284262.2;ENST00000446344.1	JPH3;LOC100129637	0.932081	0.933502
DMR_444	chr16	88455650	88459239	3590	*	444	4.66145e-09	973	16	88455650	88459239	3590	88455674	88458669	2996			0.882128	0.888515
DMR_445	chr16	88590242	88590486	245	*	445	4.50342e-12	739	16	88590242	88590486	245	88590325	88590409	85	ENST00000563243.1	ZFPM1	0.60541	0.557499
DMR_446	chr16	88988514	88993164	4651	*	446	5.00614e-17	344	16	88988514	88993164	4651	88989069	88993053	3985	ENST00000327483.5;ENST00000360302.2	CBFA2T3	0.699862	0.69844
DMR_447	chr16	89119946	89123535	3590	*	447	6.99718e-20	187	16	89119946	89123535	3590	89120300	89122501	2202	ENST00000537498.1		0.855255	0.852395
DMR_448	chr16	89341187	89343276	2090	*	448	8.05885e-18	288	16	89341187	89343276	2090	89341467	89342851	1385		ANKRD11	0.883004	0.878166
DMR_449	chr16	89439231	89443300	4070	*	449	2.15129e-23	105	16	89439231	89443300	4070	89439288	89441654	2367	ENST00000378330.2;ENST00000301030.4	ANKRD11	0.913313	0.90519
DMR_450	chr16	89976514	89976819	306	*	450	3.31675e-16	401	16	89976514	89976819	306	89976526	89976788	263		TCF25	0.518981	0.480299
DMR_451	chr17	94852	97380	2529	*	451	4.85994e-17	343	17	94852	97380	2529	95730	96796	1067	ENST00000576001.1	RPH3AL	0.900592	0.903892
DMR_452	chr17	420182	424467	4286	*	452	6.43654e-12	752	17	420182	424467	4286	422325	424358	2034	ENST00000437048.2;ENST00000576149.1	VPS53	0.873107	0.852173
DMR_453	chr17	650058	651073	1016	*	453	2.07143e-09	950	17	650058	651073	1016	650113	650835	723	ENST00000576778.1;ENST00000437269.1	GEMIN4	0.892829	0.876245
DMR_454	chr17	693285	697803	4519	*	454	8.8407e-08	1045	17	693285	697803	4519	693324	695661	2338	ENST00000574560.1;ENST00000304478.4	RNMTL1	0.80735	0.773874
DMR_455	chr17	718807	720244	1438	*	455	4.35006e-11	823	17	718807	720244	1438	719107	719737	631		NXN	0.850022	0.8324
DMR_456	chr17	780330	781582	1253	*	456	1.08888e-20	162	17	780330	781582	1253	780838	781075	238	ENST00000573877.1;ENST00000577098.1	NXN	0.871822	0.868365
DMR_457	chr17	1811174	1811533	360	*	457	1.83893e-12	709	17	1811174	1811533	360	1811181	1811474	294			0.336598	0.378238
DMR_458	chr17	3584417	3585673	1257	*	458	4.65601e-19	218	17	3584417	3585673	1257	3584925	3585166	242	ENST00000552276.1	P2RX5	0.695796	0.640934
DMR_459	chr17	4519004	4522446	3443	*	459	4.55952e-10	905	17	4519004	4522446	3443	4520441	4521010	570	ENST00000573270.1		0.77661	0.796008
DMR_460	chr17	6336715	6337864	1150	*	460	7.09878e-23	114	17	6336715	6337864	1150	6337223	6337357	135	ENST00000381129.3;ENST00000570584.1;ENST00000570466.1	AIPL1	0.962202	0.954022
DMR_461	chr17	7555258	7555563	306	*	461	6.44594e-20	183	17	7555258	7555563	306	7555298	7555411	114		ATP1B2	0.102583	0.150966
DMR_462	chr17	7791796	7793551	1756	*	462	1.87346e-20	170	17	7791796	7793551	1756	7791882	7792674	793	ENST00000358181.4;ENST00000330494.7	CHD3	0.462497	0.42623
DMR_463	chr17	8905561	8906045	485	*	463	2.86602e-18	258	17	8905561	8906045	485	8905741	8905866	126			0.24775	0.34093
DMR_464	chr17	10560336	10563209	2874	*	464	1.10438e-10	858	17	10560336	10563209	2874	10560609	10561773	1165	ENST00000226209.7	MYH3	0.888576	0.866215
DMR_465	chr17	16342658	16342931	274	*	465	1.66995e-12	706	17	16342658	16342931	274	16342669	16342849	181	ENST00000384229.1;ENST00000497774.1;ENST00000365172.1	NCRNA00188;SNORD49B;SNORD49A	0.0259048	0.0250543
DMR_466	chr17	17465079	17465324	246	*	466	7.43764e-19	230	17	17465079	17465324	246	17465162	17465242	81		PEMT	0.550511	0.476847
DMR_467	chr17	28256575	28256929	355	*	467	7.46368e-15	517	17	28256575	28256929	355	28256591	28256865	275	ENST00000534836.1	EFCAB5;SSH2	0.0417343	0.0328936
DMR_468	chr17	33816258	33818094	1837	*	468	4.36563e-14	583	17	33816258	33818094	1837	33817136	33817217	82		SLFN12L	0.382719	0.394348
DMR_469	chr17	33914076	33914927	852	*	469	1.27553e-07	1049	17	33914076	33914927	852	33914212	33914828	617	ENST00000537622.1;ENST00000262325.6;ENST00000538556.1	AP2B1	0.0323903	0.0246403
DMR_470	chr17	35240407	35244426	4020	*	470	7.76909e-10	919	17	35240407	35244426	4020	35241844	35242990	1147	ENST00000528383.1		0.6089	0.565252
DMR_471	chr17	35421968	35426369	4402	*	471	7.40749e-11	844	17	35421968	35426369	4402	35423405	35424933	1529			0.607564	0.504018
DMR_472	chr17	37123559	37124063	505	*	472	3.2385e-54	4	17	37123559	37124063	505	37123638	37123949	312	ENST00000378079.2	FBXO47	0.423259	0.264969
DMR_473	chr17	37354040	37354197	158	*	473	2.60726e-13	633	17	37354040	37354197	158	37354084	37354132	49	ENST00000394310.2;ENST00000394303.2	CACNB1	0.0409552	0.0376929
DMR_474	chr17	37753703	37757885	4183	*	474	1.69567e-14	547	17	37753703	37757885	4183	37753772	37756091	2320			0.140579	0.160191
DMR_475	chr17	37779461	37783050	3590	*	475	8.49398e-12	758	17	37779461	37783050	3590	37779789	37783011	3223	ENST00000254079.3;ENST00000357165.3;ENST00000394271.1;ENST00000466381.1	PPP1R1B	0.536277	0.452241
DMR_476	chr17	37819370	37821125	1756	*	476	1.08682e-16	363	17	37819370	37821125	1756	37820135	37820515	381	ENST00000309889.2;ENST00000544210.1	TCAP;STARD3	0.653198	0.611153
DMR_477	chr17	38118456	38118702	247	*	477	3.70591e-13	649	17	38118456	38118702	247	38118571	38118588	18	ENST00000301659.4	GSDMA	0.95345	0.950226
DMR_478	chr17	38708177	38712462	4286	*	478	5.6346e-08	1038	17	38708177	38712462	4286	38708399	38711758	3360	ENST00000246657.2	CCR7	0.829921	0.817391
DMR_479	chr17	41000290	41004575	4286	*	479	2.30958e-18	256	17	41000290	41004575	4286	41001849	41004558	2710	ENST00000308423.1;ENST00000253799.2	AOC2;AOC3	0.738816	0.711685
DMR_480	chr17	41015402	41018275	2874	*	480	1.7997e-15	472	17	41015402	41018275	2874	41016839	41018218	1380	ENST00000562301.1	LOC90586	0.79731	0.76454
DMR_481	chr17	42017990	42021283	3294	*	481	1.97488e-15	477	17	42017990	42021283	3294	42018275	42020846	2572	ENST00000225992.2	PPY	0.855491	0.84057
DMR_482	chr17	43461680	43464553	2874	*	482	1.56478e-14	544	17	43461680	43464553	2874	43462791	43464525	1735			0.481556	0.436836
DMR_483	chr17	46233206	46234452	1247	*	483	7.34699e-28	44	17	46233206	46234452	1247	46233714	46233945	232	ENST00000408812.1	SKAP1;MIR1203	0.392099	0.305257
DMR_484	chr17	46387882	46388972	1091	*	484	8.52316e-19	233	17	46387882	46388972	1091	46388390	46388465	76		SKAP1	0.90265	0.809728
DMR_485	chr17	46648663	46651956	3294	*	485	3.15305e-27	49	17	46648663	46651956	3294	46650310	46651945	1636	ENST00000485909.2;ENST00000489475.1;ENST00000311626.4;ENST00000465846.2;ENST00000460160.1;ENST00000472863.1;ENST00000476342.1;ENST00000498678.1;ENST00000490677.1;ENST00000465120.3;ENST00000552000.2	HOXB3	0.772105	0.721028
DMR_486	chr17	48345369	48348958	3590	*	486	4.97685e-08	1037	17	48345369	48348958	3590	48347164	48348565	1402	ENST00000300433.3	TMEM92	0.785188	0.707552
DMR_487	chr17	56406760	56409633	2874	*	487	4.82038e-13	660	17	56406760	56409633	2874	56407088	56409534	2447	ENST00000268893.5;ENST00000384835.1	BZRAP1;MIR142	0.0422435	0.0429334
DMR_488	chr17	61498306	61499446	1141	*	488	4.00667e-19	215	17	61498306	61499446	1141	61498344	61499248	905		TANC2	0.909251	0.897444
DMR_489	chr17	62083779	62084784	1006	*	489	8.22109e-48	9	17	62083779	62084784	1006	62084205	62084359	155	ENST00000449662.1;ENST00000418105.1	ICAM2	0.501175	0.429255
DMR_490	chr17	62493533	62493664	132	*	490	4.1698e-25	73	17	62493533	62493664	132	62493555	62493664	110	ENST00000539111.1	POLG2	0.0741389	0.0437343
DMR_491	chr17	64671621	64672848	1228	*	491	1.74501e-15	469	17	64671621	64672848	1228	64672129	64672341	213	ENST00000457168.1	PRKCA	0.891516	0.878382
DMR_492	chr17	65025149	65029434	4286	*	492	8.18215e-14	600	17	65025149	65029434	4286	65026598	65029280	2683	ENST00000375684.1;ENST00000262138.2	CACNG4	0.902186	0.905496
DMR_493	chr17	65849820	65851318	1499	*	493	5.637e-12	747	17	65849820	65851318	1499	65850328	65850811	484	ENST00000424123.2	BPTF	0.955971	0.961634
DMR_494	chr17	66289775	66293068	3294	*	494	1.82129e-18	247	17	66289775	66293068	3294	66289980	66291422	1443	ENST00000452479.1	ARSG	0.841725	0.821652
DMR_495	chr17	71419212	71420583	1372	*	495	1.97749e-12	713	17	71419212	71420583	1372	71419646	71420161	516	ENST00000409227.1	SDK2	0.909525	0.907523
DMR_496	chr17	72243943	72244976	1034	*	496	2.62399e-09	960	17	72243943	72244976	1034	72243979	72244939	961	ENST00000441391.2;ENST00000526858.1	TTYH2	0.896714	0.888976
DMR_497	chr17	72305500	72306722	1223	*	497	1.57637e-16	371	17	72305500	72306722	1223	72306008	72306215	208	ENST00000311014.5	DNAI2	0.636119	0.613273
DMR_498	chr17	73055284	73056694	1411	*	498	2.82404e-09	961	17	73055284	73056694	1411	73055792	73056187	396		KCTD2	0.584856	0.556233
DMR_499	chr17	73312308	73318477	6170	*	499	9.2823e-10	927	17	73312308	73318477	6170	73314451	73316961	2511	ENST00000392563.1;ENST00000462266.1	GRB2	0.927348	0.926179
DMR_500	chr17	73753035	73754564	1530	*	500	2.40252e-12	719	17	73753035	73754564	1530	73753076	73754560	1485	ENST00000450894.2;ENST00000339591.3;ENST00000225614.1;ENST00000437911.1	ITGB4;GALK1	0.930442	0.921902
DMR_501	chr17	73776943	73780532	3590	*	501	1.09444e-10	857	17	73776943	73780532	3590	73778738	73780495	1758	ENST00000293218.3	UNK	0.486667	0.437091
DMR_502	chr17	73839874	73844159	4286	*	502	2.6065e-15	485	17	73839874	73844159	4286	73840659	73842017	1359	ENST00000207549.3;ENST00000254806.3	UNC13D;WBP2	0.140149	0.130197
DMR_503	chr17	73994513	73998798	4286	*	503	2.88073e-13	638	17	73994513	73998798	4286	73996245	73997820	1576	ENST00000448471.1;ENST00000425876.1;ENST00000567351.1;ENST00000569284.1;ENST00000416485.1;ENST00000397640.1	CDK3;C17orf106	0.867031	0.869976
DMR_504	chr17	74380783	74380900	118	*	504	4.47784e-19	216	17	74380783	74380900	118	74380824	74380860	37	ENST00000545180.1;ENST00000392496.2;ENST00000543830.1;ENST00000323374.3	SPHK1	0.0218037	0.02763
DMR_505	chr17	74462931	74464092	1162	*	505	1.05091e-09	932	17	74462931	74464092	1162	74463439	74463767	329	ENST00000392492.2	AANAT	0.786032	0.765335
DMR_506	chr17	74475211	74475376	166	*	506	3.86543e-11	818	17	74475211	74475376	166	74475240	74475355	116	ENST00000389760.4	RHBDF2	0.929686	0.92116
DMR_507	chr17	74517884	74522133	4250	*	507	5.26913e-14	586	17	74517884	74522133	4250	74519321	74520697	1377			0.30616	0.290045
DMR_508	chr17	74733420	74733473	54	*	508	8.89067e-07	1085	17	74733420	74733473	54	74733425	74733470	46	ENST00000355954.3;ENST00000384825.1;ENST00000508921.2;ENST00000392485.1;ENST00000358156.5;ENST00000452355.2	MIR636;SFRS2;MFSD11	0.0208524	0.0226576
DMR_509	chr17	75180865	75181880	1016	*	509	7.43853e-22	132	17	75180865	75181880	1016	75180961	75181836	876	ENST00000431431.1	SEC14L1	0.911006	0.895822
DMR_510	chr17	75235733	75240742	5010	*	510	1.04866e-07	1047	17	75235733	75240742	5010	75237170	75238948	1779			0.895492	0.889361
DMR_511	chr17	75473069	75474577	1509	*	511	2.76444e-12	723	17	75473069	75474577	1509	75473577	75474070	494	ENST00000431235.1;ENST00000397613.4	2023-09-09	0.763903	0.709098
DMR_512	chr17	75789099	75789526	428	*	512	7.28099e-48	7	17	75789099	75789526	428	75789279	75789439	161			0.707937	0.520992
DMR_513	chr17	76505981	76507362	1382	*	513	8.08435e-08	1044	17	76505981	76507362	1382	76506489	76506855	367		DNAH17	0.889051	0.879921
DMR_514	chr17	76669309	76674298	4990	*	514	4.11711e-14	581	17	76669309	76674298	4990	76671452	76673640	2189	ENST00000446868.2;ENST00000539525.1;ENST00000537048.1	CYTH1	0.930791	0.929617
DMR_515	chr17	76847235	76850824	3590	*	515	2.41412e-20	171	17	76847235	76850824	3590	76849030	76850277	1248	ENST00000262768.6	TIMP2	0.69485	0.662437
DMR_516	chr17	76975931	76976135	205	*	516	7.61871e-20	189	17	76975931	76976135	205	76975944	76976091	148	ENST00000536190.1;ENST00000262776.2	LGALS3BP	0.505325	0.437537
DMR_517	chr17	77080321	77085282	4962	*	517	1.31041e-14	538	17	77080321	77085282	4962	77081142	77084618	3477	ENST00000300682.9	ENGASE	0.889005	0.874582
DMR_518	chr17	77100049	77100214	166	*	518	9.02012e-18	293	17	77100049	77100214	166	77100082	77100187	106		HRNBP3	0.36997	0.244536
DMR_519	chr17	77290386	77291582	1197	*	519	3.00518e-10	891	17	77290386	77291582	1197	77290812	77291157	346	ENST00000415831.1;ENST00000453134.2	HRNBP3	0.571662	0.581928
DMR_520	chr17	77894159	77898161	4003	*	520	2.59641e-15	483	17	77894159	77898161	4003	77895596	77896725	1130	ENST00000574526.1;ENST00000572353.1;ENST00000576738.1		0.733368	0.686674
DMR_521	chr17	78747426	78749001	1576	*	521	3.19672e-22	124	17	78747426	78749001	1576	78747934	78748494	561	ENST00000575542.1	RPTOR	0.639923	0.595368
DMR_522	chr17	78997910	79002112	4203	*	522	1.83648e-09	946	17	78997910	79002112	4203	78999347	79001543	2197	ENST00000576859.1		0.880054	0.858412
DMR_523	chr17	79005891	79006318	428	*	523	2.86602e-18	258	17	79005891	79006318	428	79006044	79006166	123	ENST00000542745.1;ENST00000577066.1;ENST00000573167.1	FLJ90757	0.525591	0.579102
DMR_524	chr17	79140328	79140741	414	*	524	4.54133e-15	499	17	79140328	79140741	414	79140481	79140589	109	ENST00000326724.4;ENST00000414089.1;ENST00000571031.1	AATK;LOC388428	0.271746	0.202542
DMR_525	chr17	79222627	79226912	4286	*	525	1.74912e-17	314	17	79222627	79226912	4286	79224065	79225974	1910	ENST00000374759.3	SLC38A10	0.849493	0.862889
DMR_526	chr17	79393449	79393614	166	*	526	1.32272e-23	96	17	79393449	79393614	166	79393463	79393583	121		BAHCC1	0.469716	0.378246
DMR_527	chr17	79633781	79633862	82	*	527	2.74803e-19	209	17	79633781	79633862	82	79633787	79633857	71	ENST00000329214.8;ENST00000374741.3;ENST00000571503.1	CCDC137;C17orf90	0.0705879	0.088161
DMR_528	chr17	79795243	79798852	3610	*	528	2.59038e-16	385	17	79795243	79798852	3610	79797038	79798629	1592			0.694173	0.661684
DMR_529	chr17	80196103	80199692	3590	*	529	3.22543e-20	173	17	80196103	80199692	3590	80196719	80199608	2890	ENST00000392341.1	SLC16A3	0.519289	0.483655
DMR_530	chr17	80267386	80271070	3685	*	530	1.04047e-09	931	17	80267386	80271070	3685	80268823	80269634	812			0.90718	0.903416
DMR_531	chr17	80330458	80330817	360	*	531	2.2766e-21	144	17	80330458	80330817	360	80330638	80330743	106	ENST00000313135.2	UTS2R	0.447276	0.359351
DMR_532	chr17	80545022	80545474	453	*	532	2.62367e-09	959	17	80545022	80545474	453	80545125	80545454	330	ENST00000575085.1	FOXK2	0.403846	0.414436
DMR_533	chr17	80924091	80925980	1890	*	533	1.13095e-12	686	17	80924091	80925980	1890	80924969	80925103	135	ENST00000571954.1	B3GNTL1	0.66628	0.615252
DMR_534	chr17	81018429	81022018	3590	*	534	1.40083e-06	1090	17	81018429	81022018	3590	81018500	81021770	3271			0.788327	0.788567
DMR_535	chr18	3593207	3594905	1699	*	535	1.57245e-12	704	18	3593207	3594905	1699	3593461	3594398	938	ENST00000575606.1;ENST00000576606.1;ENST00000317114.1;ENST00000574411.1;ENST00000573355.1	FLJ35776;DLGAP1	0.0310328	0.0252666
DMR_536	chr18	21029191	21032780	3590	*	536	3.6127e-19	214	18	21029191	21032780	3590	21030986	21032779	1794	ENST00000339486.3	RIOK3	0.516512	0.498003
DMR_537	chr18	53447472	53447683	212	*	537	2.66496e-17	324	18	53447472	53447683	212	53447560	53447596	37			0.120548	0.180915
DMR_538	chr18	55102852	55102988	137	*	538	3.7517e-10	898	18	55102852	55102988	137	55102913	55102925	13	ENST00000262095.2;ENST00000491143.1	ONECUT2	0.190405	0.214283
DMR_539	chr18	55713792	55715547	1756	*	539	3.5467e-14	575	18	55713792	55715547	1756	55714052	55714670	619	ENST00000456986.1;ENST00000256832.7	NEDD4L	0.84829	0.85003
DMR_540	chr18	63417539	63417798	260	*	540	2.01658e-23	104	18	63417539	63417798	260	63417605	63417783	179	ENST00000536984.1;ENST00000397968.1;ENST00000323011.3	CDH7	0.0864997	0.138076
DMR_541	chr18	72201637	72201794	158	*	541	5.24903e-13	663	18	72201637	72201794	158	72201655	72201785	131	ENST00000358821.3	CNDP1	0.909517	0.899027
DMR_542	chr19	279148	283518	4371	*	542	1.04723e-11	768	19	279148	283518	4371	281291	282181	891	ENST00000327790.1	PPAP2C	0.757191	0.80167
DMR_543	chr19	291200	291329	130	*	543	7.27115e-16	437	19	291200	291329	130	291239	291315	77	ENST00000434325.1;ENST00000327790.1;ENST00000269812.1	PPAP2C	0.145017	0.184828
DMR_544	chr19	827662	828677	1016	*	544	0.00152235	1130	19	827662	828677	1016	827715	828170	456	ENST00000233997.1	AZU1	0.414953	0.401934
DMR_545	chr19	1132029	1133044	1016	*	545	8.53479e-06	1112	19	1132029	1133044	1016	1132294	1132966	673	ENST00000250872.3;ENST00000438103.1	SBNO2	0.0643461	0.0750158
DMR_546	chr19	3762515	3762684	170	*	546	1.12988e-14	531	19	3762515	3762684	170	3762581	3762669	89	ENST00000316757.2;ENST00000330133.3	MRPL54;APBA3	0.0230554	0.0192617
DMR_547	chr19	3961400	3961917	518	*	547	8.06281e-11	846	19	3961400	3961917	518	3961437	3961765	329	ENST00000385000.1	DAPK3;MIR637	0.862845	0.842112
DMR_548	chr19	4768638	4770195	1558	*	548	4.98474e-19	219	19	4768638	4770195	1558	4769001	4769688	688	ENST00000540211.1;ENST00000317292.3;ENST00000384898.1	C19orf30;MIR7-3	0.217489	0.231053
DMR_549	chr19	6712168	6714104	1937	*	549	1.13304e-10	860	19	6712168	6714104	1937	6712321	6713459	1139	ENST00000245907.4	C3	0.891758	0.886779
DMR_550	chr19	10791189	10792463	1275	*	550	8.31536e-12	757	19	10791189	10792463	1275	10791697	10791956	260	ENST00000420083.1	ILF3	0.94232	0.931105
DMR_551	chr19	13985360	13985739	380	*	551	2.07582e-10	879	19	13985360	13985739	380	13985408	13985688	281	ENST00000384853.1;ENST00000384881.1	MIR181D;MIR181C	0.869301	0.864761
DMR_552	chr19	14016696	14016886	191	*	552	2.69566e-24	84	19	14016696	14016886	191	14016717	14016822	106	ENST00000397486.2;ENST00000346736.1	C19orf57;CC2D1A	0.171934	0.125007
DMR_553	chr19	14048934	14050085	1152	*	553	2.03519e-10	877	19	14048934	14050085	1152	14049018	14049823	806	ENST00000254320.3;ENST00000339560.4;ENST00000545071.1	PODNL1	0.245602	0.257701
DMR_554	chr19	14224114	14226524	2411	*	554	5.29609e-12	746	19	14224114	14226524	2411	14224992	14225959	968	ENST00000350356.2	PRKACA	0.623761	0.606219
DMR_555	chr19	14260395	14260842	448	*	555	8.20803e-26	65	19	14260395	14260842	448	14260587	14260651	65	ENST00000340736.5	LPHN1	0.131962	0.0747161
DMR_556	chr19	15284998	15285190	193	*	556	8.16665e-13	675	19	15284998	15285190	193	15285081	15285108	28	ENST00000539383.1	NOTCH3	0.944212	0.935129
DMR_557	chr19	18708537	18710398	1862	*	557	8.55576e-26	66	19	18708537	18710398	1862	18709415	18709521	107	ENST00000392386.2	CRLF1	0.833957	0.832343
DMR_558	chr19	18902040	18902147	108	*	558	6.7686e-23	113	19	18902040	18902147	108	18902081	18902117	37	ENST00000542601.2;ENST00000425807.1;ENST00000222271.2	COMP	0.311022	0.222966
DMR_559	chr19	34175002	34175437	436	*	559	2.48539e-16	384	19	34175002	34175437	436	34175007	34175374	368	ENST00000262622.3;ENST00000434302.1;ENST00000438847.1	CHST8	0.259839	0.262005
DMR_560	chr19	39367134	39371495	4362	*	560	9.5293e-09	994	19	39367134	39371495	4362	39368345	39369353	1009	ENST00000340740.3;ENST00000249396.7;ENST00000358931.5	RINL;SIRT2	0.325499	0.307933
DMR_561	chr19	44218690	44221983	3294	*	561	5.20754e-10	912	19	44218690	44221983	3294	44218746	44221454	2709	ENST00000244314.5	IRGC	0.8022	0.785322
DMR_562	chr19	45407706	45411359	3654	*	562	4.59871e-11	825	19	45407706	45411359	3654	45407868	45409955	2088	ENST00000252486.3	APOE	0.292247	0.293974
DMR_563	chr19	45446537	45450822	4286	*	563	7.39021e-10	916	19	45446537	45450822	4286	45448413	45450501	2089	ENST00000252490.4;ENST00000419266.2;ENST00000436871.1	APOC2;APOC4	0.782219	0.741355
DMR_564	chr19	46170225	46173518	3294	*	564	1.99667e-17	316	19	46170225	46173518	3294	46170946	46172501	1556	ENST00000263281.2;ENST00000304207.8	GIPR	0.176366	0.182024
DMR_565	chr19	46521311	46523452	2142	*	565	1.01606e-15	448	19	46521311	46523452	2142	46521386	46522575	1190	ENST00000390225.1	CCDC61;MIR769;PGLYRP1	0.925751	0.912181
DMR_566	chr19	47759750	47759851	102	*	566	3.99437e-16	408	19	47759750	47759851	102	47759791	47759811	21	ENST00000221922.5;ENST00000504556.2	CCDC9	0.0827281	0.0955176
DMR_567	chr19	49108686	49110838	2153	*	567	1.76202e-20	167	19	49108686	49110838	2153	49109288	49110651	1364	ENST00000321762.1	FAM83E;SPACA4	0.857635	0.839039
DMR_568	chr19	49646074	49646261	188	*	568	1.21422e-34	19	19	49646074	49646261	188	49646093	49646246	154	ENST00000421230.2;ENST00000334186.3	PPFIA3	0.103953	0.0431768
DMR_569	chr19	51845504	51849093	3590	*	569	2.96614e-16	393	19	51845504	51849093	3590	51845859	51847299	1441	ENST00000335624.3	VSIG10L	0.723622	0.669197
DMR_570	chr19	52489357	52490256	900	*	570	4.18437e-09	970	19	52489357	52490256	900	52489783	52490223	441	ENST00000243644.3	ZNF350	0.0409885	0.0391723
DMR_571	chr19	54040644	54041372	729	*	571	3.79833e-244	1	19	54040644	54041372	729	54040774	54041329	556	ENST00000411977.2;ENST00000511154.1;ENST00000513999.1;ENST00000253144.9;ENST00000511593.1;ENST00000449416.1	ZNF331	0.416606	0.610128
DMR_572	chr19	55660088	55660939	852	*	572	1.25136e-23	95	19	55660088	55660939	852	55660514	55660625	112	ENST00000356783.4;ENST00000537693.1;ENST00000429737.1	TNNT1	0.210066	0.386613
DMR_573	chr2	437511	440773	3263	*	573	4.02171e-13	654	2	437511	440773	3263	438095	440188	2094			0.600858	0.594217
DMR_574	chr2	628701	629109	409	*	574	1.60347e-11	782	2	628701	629109	409	628881	629022	142			0.745768	0.62698
DMR_575	chr2	1290902	1292001	1100	*	575	2.05272e-22	119	2	1290902	1292001	1100	1291410	1291494	85		SNTG2	0.885591	0.929873
DMR_576	chr2	1711251	1712473	1223	*	576	1.31529e-17	302	2	1711251	1712473	1223	1711759	1711966	208		PXDN	0.410753	0.311263
DMR_577	chr2	1858166	1859653	1488	*	577	5.24609e-12	745	2	1858166	1859653	1488	1858583	1859146	564		MYT1L	0.211416	0.149382
DMR_578	chr2	3128421	3131350	2930	*	578	2.17399e-08	1017	2	3128421	3131350	2930	3128823	3131308	2486	ENST00000457478.1		0.881976	0.856001
DMR_579	chr2	7005882	7005963	82	*	579	2.00949e-13	628	2	7005882	7005963	82	7005923	7005960	38	ENST00000458098.1;ENST00000474872.1;ENST00000256722.5;ENST00000404168.1;ENST00000478738.1	CMPK2	0.155794	0.1813
DMR_580	chr2	7171716	7172249	534	*	580	4.70207e-25	74	2	7171716	7172249	534	7171869	7172097	229	ENST00000467276.1	RNF144A	0.380806	0.336542
DMR_581	chr2	7235670	7239016	3347	*	581	3.19834e-14	571	2	7235670	7239016	3347	7237107	7237580	474			0.536439	0.52381
DMR_582	chr2	9281703	9285356	3654	*	582	6.68761e-19	225	2	9281703	9285356	3654	9283140	9283920	781	ENST00000474561.1		0.322664	0.339681
DMR_583	chr2	10685526	10690451	4926	*	583	5.91408e-07	1078	2	10685526	10690451	4926	10686963	10689015	2053			0.50263	0.480109
DMR_584	chr2	15828584	15832339	3756	*	584	1.68969e-26	57	2	15828584	15832339	3756	15830021	15830903	883	ENST00000492352.1		0.837579	0.876413
DMR_585	chr2	33700859	33701744	886	*	585	3.8217e-07	1067	2	33700859	33701744	886	33700871	33701705	835	ENST00000403687.3;ENST00000402538.3	RASGRP3	0.0218123	0.0234784
DMR_586	chr2	39005222	39006073	852	*	586	2.17292e-17	319	2	39005222	39006073	852	39005264	39005648	385	ENST00000281950.2;ENST00000409566.1;ENST00000409011.1	GEMIN6	0.0277413	0.0253312
DMR_587	chr2	43394076	43397665	3590	*	587	1.50013e-12	699	2	43394076	43397665	3590	43395871	43397515	1645			0.537666	0.497024
DMR_588	chr2	43454819	43455143	325	*	588	4.667e-09	974	2	43454819	43455143	325	43454852	43455103	252	ENST00000282388.3	ZFP36L2;LOC100129726	0.0510425	0.05264
DMR_589	chr2	44064548	44066078	1531	*	589	1.34047e-14	540	2	44064548	44066078	1531	44065056	44066030	975	ENST00000272286.2;ENST00000543989.1;ENST00000405322.1;ENST00000260645.1	ABCG5;ABCG8	0.875148	0.86649
DMR_590	chr2	45228545	45228803	259	*	590	9.18676e-19	235	2	45228545	45228803	259	45228633	45228716	84			0.0791165	0.148605
DMR_591	chr2	47743243	47746832	3590	*	591	8.34098e-18	290	2	47743243	47746832	3590	47743741	47746468	2728	ENST00000461394.1		0.907856	0.856601
DMR_592	chr2	61244710	61245561	852	*	592	7.78002e-14	598	2	61244710	61245561	852	61244727	61245510	784	ENST00000444100.2;ENST00000407787.1;ENST00000472678.1;ENST00000295030.4;ENST00000414712.2;ENST00000401576.1;ENST00000316752.6	PEX13;PUS10	0.0262866	0.0226032
DMR_593	chr2	68592229	68593244	1016	*	593	7.36147e-08	1043	2	68592229	68593244	1016	68592345	68592737	393	ENST00000366218.2;ENST00000234313.7	PLEK	0.171906	0.191954
DMR_594	chr2	70120758	70121921	1164	*	594	1.41691e-05	1117	2	70120758	70121921	1164	70120936	70121688	753	ENST00000244227.3;ENST00000409116.1	SNRNP27	0.0508096	0.0549058
DMR_595	chr2	74710360	74710683	324	*	595	6.56107e-08	1041	2	74710360	74710683	324	74710460	74710667	208	ENST00000545977.1;ENST00000393965.3;ENST00000471713.1;ENST00000442235.2;ENST00000463189.1;ENST00000290418.4;ENST00000441635.1	TTC31;CCDC142	0.081839	0.0797999
DMR_596	chr2	87018730	87022023	3294	*	596	1.11961e-05	1114	2	87018730	87022023	3294	87018944	87021117	2174	ENST00000409781.1;ENST00000352580.3;ENST00000442577.2;ENST00000283635.3;ENST00000456996.2	CD8A	0.719935	0.739009
DMR_597	chr2	87036858	87037217	360	*	597	3.40239e-16	403	2	87036858	87037217	360	87036948	87037038	91	ENST00000456996.2	CD8A	0.353851	0.488954
DMR_598	chr2	98408450	98409899	1450	*	598	3.16073e-11	809	2	98408450	98409899	1450	98408958	98409392	435		TMEM131	0.964617	0.965837
DMR_599	chr2	101888976	101889991	1016	*	599	8.80712e-11	848	2	101888976	101889991	1016	101889484	101889754	271	ENST00000390981.1;ENST00000485752.1	SNORD89	0.911273	0.902006
DMR_600	chr2	105271581	105275226	3646	*	600	2.5011e-07	1060	2	105271581	105275226	3646	105273376	105275138	1763	ENST00000456999.1		0.551489	0.594428
DMR_601	chr2	105361453	105364972	3520	*	601	4.70351e-18	272	2	105361453	105364972	3520	105362890	105363536	647	ENST00000424321.1;ENST00000425879.1		0.927787	0.914655
DMR_602	chr2	119066115	119069933	3819	*	602	1.36418e-12	697	2	119066115	119069933	3819	119066331	119068497	2167			0.284875	0.304622
DMR_603	chr2	119602774	119602983	210	*	603	4.6158e-33	29	2	119602774	119602983	210	119602857	119602901	45	ENST00000546667.1	EN1	0.291863	0.183797
DMR_604	chr2	119605188	119605269	82	*	604	4.12626e-23	107	2	119605188	119605269	82	119605210	119605253	44	ENST00000295206.5	EN1	0.186564	0.266217
DMR_605	chr2	123417285	123420529	3245	*	605	1.44157e-16	368	2	123417285	123420529	3245	123418722	123419093	372			0.201596	0.131783
DMR_606	chr2	128174807	128179121	4315	*	606	3.13113e-14	569	2	128174807	128179121	4315	128175068	128177475	2408	ENST00000537436.1;ENST00000453608.2;ENST00000409048.1;ENST00000234071.3;ENST00000422777.3	PROC	0.884995	0.874754
DMR_607	chr2	139537662	139537827	166	*	607	3.42592e-13	644	2	139537662	139537827	166	139537745	139537826	82	ENST00000272641.3	NXPH2	0.118102	0.181026
DMR_608	chr2	144994459	144995873	1415	*	608	1.18081e-11	776	2	144994459	144995873	1415	144994885	144995448	564	ENST00000392867.3;ENST00000409214.1;ENST00000344850.4;ENST00000241391.5;ENST00000467352.1;ENST00000463875.2	GTDC1	0.876485	0.876411
DMR_609	chr2	154335695	154339284	3590	*	609	2.05394e-12	715	2	154335695	154339284	3590	154335698	154337490	1793	ENST00000325926.3;ENST00000424322.1	RPRM	0.562242	0.509025
DMR_610	chr2	172955028	172958617	3590	*	610	5.95391e-11	839	2	172955028	172958617	3590	172955512	172958358	2847			0.237452	0.21405
DMR_611	chr2	172973885	172977474	3590	*	611	2.43287e-10	885	2	172973885	172977474	3590	172974138	172975680	1543	ENST00000448117.1		0.411106	0.316766
DMR_612	chr2	175259439	175260680	1242	*	612	4.08278e-11	819	2	175259439	175260680	1242	175259947	175260614	668	ENST00000409673.3;ENST00000342016.3;ENST00000272732.6	CIR1;SCRN3	0.0284108	0.0301072
DMR_613	chr2	176977040	176977399	360	*	613	3.82622e-20	176	2	176977040	176977399	360	176977220	176977374	155	ENST00000490088.2		0.273222	0.219364
DMR_614	chr2	177018821	177024079	5259	*	614	1.0394e-15	449	2	177018821	177024079	5259	177020616	177023760	3145	ENST00000465649.2;ENST00000468418.2		0.160431	0.152455
DMR_615	chr2	179395377	179396721	1345	*	615	0.000722041	1129	2	179395377	179396721	1345	179395885	179396688	804	ENST00000419746.1	TTN;MIR548N	0.658388	0.621793
DMR_616	chr2	182542660	182546059	3400	*	616	7.28052e-13	670	2	182542660	182546059	3400	182542864	182545934	3071	ENST00000496876.1;ENST00000479558.1;ENST00000295108.3	NEUROD1	0.139725	0.167209
DMR_617	chr2	192698332	192702752	4421	*	617	8.23395e-07	1084	2	192698332	192702752	4421	192700475	192701514	1040	ENST00000304141.4	SDPR	0.855088	0.847738
DMR_618	chr2	198649706	198649835	130	*	618	6.39528e-22	128	2	198649706	198649835	130	198649771	198649783	13	ENST00000282278.8;ENST00000392296.4;ENST00000430004.1	BOLL	0.930511	0.873327
DMR_619	chr2	202122048	202123178	1131	*	619	2.98389e-08	1021	2	202122048	202123178	1131	202122309	202122832	524	ENST00000358485.4;ENST00000392261.3;ENST00000264274.9;ENST00000432109.2;ENST00000264275.5;ENST00000392258.3	CASP8	0.0233324	0.0211556
DMR_620	chr2	202812789	202815959	3171	*	620	1.79959e-18	246	2	202812789	202815959	3171	202814226	202814523	298			0.937344	0.918298
DMR_621	chr2	208686631	208691823	5193	*	621	5.58546e-11	836	2	208686631	208691823	5193	208688774	208689681	908	ENST00000343987.2	PLEKHM3	0.93076	0.930151
DMR_622	chr2	217526687	217530972	4286	*	622	2.67842e-16	387	2	217526687	217530972	4286	217528557	217530592	2036	ENST00000456764.1;ENST00000233809.4	IGFBP2	0.906116	0.887139
DMR_623	chr2	220253587	220253733	147	*	623	3.55871e-33	27	2	220253587	220253733	147	220253653	220253668	16	ENST00000337010.6;ENST00000273075.4;ENST00000420563.1;ENST00000373972.1	DNPEP	0.606134	0.48834
DMR_624	chr2	220283092	220283238	147	*	624	3.07571e-16	394	2	220283092	220283238	147	220283156	220283214	59	ENST00000373960.3	DES	0.272139	0.238545
DMR_625	chr2	232256217	232259806	3590	*	625	9.64795e-15	522	2	232256217	232259806	3590	232258012	232259623	1612	ENST00000454416.1;ENST00000415129.1;ENST00000287590.5	B3GNT7	0.526642	0.474233
DMR_626	chr2	232454193	232457066	2874	*	626	8.75826e-17	357	2	232454193	232457066	2874	232455630	232456624	995	ENST00000313965.2	C2orf57	0.882301	0.839748
DMR_627	chr2	234366038	234367854	1817	*	627	1.95716e-11	791	2	234366038	234367854	1817	234366916	234367790	875	ENST00000264057.2	DGKD	0.935678	0.929441
DMR_628	chr2	235960785	235965070	4286	*	628	2.30701e-14	565	2	235960785	235965070	4286	235961352	235964896	3545	ENST00000538289.1;ENST00000409212.1;ENST00000392011.2	SH3BP4	0.909342	0.89408
DMR_629	chr2	236760560	236761575	1016	*	629	9.12781e-10	925	2	236760560	236761575	1016	236760940	236761574	635	ENST00000409457.1	AGAP1	0.884005	0.89248
DMR_630	chr2	236825699	236826992	1294	*	630	2.83377e-11	806	2	236825699	236826992	1294	236826207	236826485	279		AGAP1	0.891295	0.87455
DMR_631	chr2	237172101	237173116	1016	*	631	1.52683e-15	463	2	237172101	237173116	1016	237172609	237173071	463	ENST00000409749.3	ASB18	0.742133	0.803896
DMR_632	chr2	239311060	239314493	3434	*	632	2.30373e-11	802	2	239311060	239314493	3434	239312497	239313057	561			0.944231	0.929752
DMR_633	chr2	240001451	240004382	2932	*	633	6.57009e-17	347	2	240001451	240004382	2932	240002056	240003505	1450		HDAC4	0.886091	0.865692
DMR_634	chr2	240042346	240044898	2553	*	634	3.76352e-11	816	2	240042346	240044898	2553	240043224	240044389	1166		HDAC4	0.919297	0.914554
DMR_635	chr2	241369750	241374138	4389	*	635	1.14805e-20	163	2	241369750	241374138	4389	241371545	241373820	2276	ENST00000264039.2	GPC1	0.833636	0.833365
DMR_636	chr2	241933487	241937076	3590	*	636	1.15144e-26	55	2	241933487	241937076	3590	241935282	241937034	1753	ENST00000401884.1	SNED1	0.563513	0.498704
DMR_637	chr2	242761999	242765776	3778	*	637	2.44092e-19	207	2	242761999	242765776	3778	242763794	242764496	703			0.749873	0.651038
DMR_638	chr20	327566	327663	98	*	638	1.91655e-15	476	20	327566	327663	98	327607	327623	17	ENST00000382291.3;ENST00000442637.1;ENST00000492242.1;ENST00000382285.2	NRSN2	0.114962	0.162276
DMR_639	chr20	2517105	2518120	1016	*	639	7.32268e-13	672	20	2517105	2518120	1016	2517142	2517613	472	ENST00000358864.1	TMC2	0.757613	0.724581
DMR_640	chr20	5484636	5485651	1016	*	640	6.38695e-25	76	20	5484636	5485651	1016	5485144	5485475	332	ENST00000379053.2	LOC149837	0.336243	0.547678
DMR_641	chr20	33577170	33578601	1432	*	641	7.46368e-15	517	20	33577170	33578601	1432	33577529	33578094	566	ENST00000384903.1;ENST00000262873.7	MIR499;MYH7B	0.888326	0.872288
DMR_642	chr20	33865864	33866107	244	*	642	8.48379e-18	291	20	33865864	33866107	244	33865952	33866020	69	ENST00000435366.1;ENST00000456350.1;ENST00000438751.1;ENST00000566203.1;ENST00000540582.1;ENST00000424358.1;ENST00000454184.1;ENST00000444717.1		0.0294801	0.0297274
DMR_643	chr20	35487576	35489331	1756	*	643	2.52103e-12	721	20	35487576	35489331	1756	35488024	35489221	1198	ENST00000279034.5;ENST00000489902.1	C20orf117	0.91764	0.903198
DMR_644	chr20	36148003	36148867	865	*	644	8.40187e-31	33	20	36148003	36148867	865	36148133	36148860	728	ENST00000397134.1;ENST00000397131.1;ENST00000397135.1;ENST00000397137.1;ENST00000373537.2;ENST00000062104.2;ENST00000346199.2;ENST00000467603.1	BLCAP;NNAT	0.73608	0.693974
DMR_645	chr20	37430337	37433926	3590	*	645	1.5452e-06	1092	20	37430337	37433926	3590	37432132	37433803	1672	ENST00000299824.1	PPP1R16B	0.366034	0.354543
DMR_646	chr20	42139170	42142759	3590	*	646	3.64195e-08	1026	20	42139170	42142759	3590	42140965	42142751	1787	ENST00000427442.2;ENST00000418998.1;ENST00000444063.1;ENST00000373134.1	L3MBTL	0.667564	0.651607
DMR_647	chr20	42352696	42356981	4286	*	647	1.36832e-11	779	20	42352696	42356981	4286	42354839	42356308	1470	ENST00000373005.2;ENST00000373003.1	GTSF1L	0.826078	0.798748
DMR_648	chr20	44509575	44510426	852	*	648	4.69693e-16	416	20	44509575	44510426	852	44509606	44510001	396	ENST00000372523.1;ENST00000372520.1	ZSWIM1	0.0279654	0.0270354
DMR_649	chr20	48425023	48429110	4088	*	649	4.03942e-33	28	20	48425023	48429110	4088	48426818	48429099	2282	ENST00000417961.1;ENST00000361573.2;ENST00000541138.1;ENST00000539601.1	SLC9A8	0.444984	0.412871
DMR_650	chr20	55841859	55841990	132	*	650	9.37375e-18	294	20	55841859	55841990	132	55841869	55841925	57	ENST00000395864.3;ENST00000395863.3;ENST00000450594.2;ENST00000412321.1	BMP7	0.171748	0.210809
DMR_651	chr20	61148791	61148958	168	*	651	2.51278e-13	632	20	61148791	61148958	168	61148856	61148894	39	ENST00000370524.2;ENST00000370527.3;ENST00000436101.1;ENST00000475015.1;ENST00000412495.1	C20orf166;C20orf200	0.0482126	0.0360218
DMR_652	chr21	34350404	34350763	360	*	652	1.3499e-10	865	21	34350404	34350763	360	34350407	34350730	324	ENST00000420356.1		0.940293	0.929514
DMR_653	chr21	35014210	35014341	132	*	653	1.98165e-11	793	21	35014210	35014341	132	35014241	35014337	97	ENST00000399353.1;ENST00000381318.3;ENST00000381289.4;ENST00000399367.3;ENST00000399352.1;ENST00000399355.2;ENST00000452332.2;ENST00000381540.3;ENST00000361534.2;ENST00000381554.3;ENST00000290244.5;ENST00000399442.1;ENST00000413017.2;ENST00000445393.1	ITSN1;CRYZL1	0.0267512	0.0226146
DMR_654	chr21	40984045	40985207	1163	*	654	1.83919e-09	947	21	40984045	40985207	1163	40984553	40984886	334	ENST00000329618.6;ENST00000380612.4;ENST00000380620.3	C21orf88	0.134368	0.164199
DMR_655	chr21	43823754	43824769	1016	*	655	5.00614e-17	344	21	43823754	43824769	1016	43823809	43824262	454	ENST00000450356.1;ENST00000319294.6;ENST00000398367.1;ENST00000291535.6	UBASH3A	0.599548	0.671395
DMR_656	chr22	19949447	19950673	1227	*	656	9.53829e-10	929	22	19949447	19950673	1227	19949585	19950166	582	ENST00000449653.1;ENST00000493893.1;ENST00000361682.6;ENST00000403184.1;ENST00000403710.1;ENST00000407537.1;ENST00000406520.3	COMT	0.71752	0.668918
DMR_657	chr22	21320416	21323709	3294	*	657	4.95644e-13	661	22	21320416	21323709	3294	21321253	21322063	811	ENST00000399167.2;ENST00000399163.2;ENST00000405089.1;ENST00000335375.5;ENST00000440238.2	AIFM3	0.802703	0.77308
DMR_658	chr22	21985543	21988836	3294	*	658	5.32059e-09	979	22	21985543	21988836	3294	21985646	21988653	3008	ENST00000398873.3;ENST00000292778.6;ENST00000292779.3	YDJC;CCDC116	0.598499	0.565674
DMR_659	chr22	24032311	24033408	1098	*	659	3.31442e-15	491	22	24032311	24033408	1098	24032426	24033209	784	ENST00000401461.1;ENST00000382833.2;ENST00000417194.1	LOC91316;RGL4	0.917341	0.901282
DMR_660	chr22	24979252	24979481	230	*	660	4.83413e-16	421	22	24979252	24979481	230	24979254	24979436	183	ENST00000248923.4	GGT1	0.905049	0.886859
DMR_661	chr22	31556073	31556238	166	*	661	1.57923e-12	705	22	31556073	31556238	166	31556080	31556238	159	ENST00000426256.2;ENST00000326132.5;ENST00000436825.2;ENST00000266252.7	RNF185	0.0248007	0.0250555
DMR_662	chr22	37498943	37499958	1016	*	662	4.32227e-16	411	22	37498943	37499958	1016	37499451	37499859	409	ENST00000381792.2;ENST00000346753.3;ENST00000406725.1;ENST00000406856.1	TMPRSS6	0.715807	0.660871
DMR_663	chr22	45704922	45705107	186	*	663	1.19861e-14	535	22	45704922	45705107	186	45704988	45705042	55	ENST00000441876.2;ENST00000405673.1;ENST00000491671.1;ENST00000216214.3	FAM118A	0.669341	0.593175
DMR_664	chr22	50584689	50585934	1246	*	664	7.23986e-26	64	22	50584689	50585934	1246	50585197	50585427	231	ENST00000395852.1;ENST00000395843.1	MOV10L1	0.794895	0.737405
DMR_665	chr22	50922602	50926887	4286	*	665	1.43415e-10	866	22	50922602	50926887	4286	50923890	50925337	1448	ENST00000362068.2;ENST00000395733.3;ENST00000216075.6;ENST00000395732.3;ENST00000395738.2	ADM2;MIOX	0.779568	0.767459
DMR_666	chr3	9920109	9921040	932	*	666	4.6576e-16	414	3	9920109	9921040	932	9920535	9920698	164	ENST00000336832.2;ENST00000443115.1;ENST00000430427.1;ENST00000455015.1;ENST00000423850.1	CIDEC	0.842238	0.818324
DMR_667	chr3	11595725	11601958	6234	*	667	1.22231e-08	1001	3	11595725	11601958	6234	11596003	11600889	4887	ENST00000354449.3;ENST00000273038.3;ENST00000413604.1;ENST00000451674.2	ATG7;VGLL4	0.838283	0.837653
DMR_668	chr3	12324726	12328315	3590	*	668	2.15885e-08	1016	3	12324726	12328315	3590	12325303	12328084	2782	ENST00000397010.2;ENST00000309576.6;ENST00000397015.2	PPARG	0.884599	0.86785
DMR_669	chr3	13082969	13083984	1016	*	669	2.22697e-07	1056	3	13082969	13083984	1016	13083151	13083974	824		IQSEC1	0.943129	0.932521
DMR_670	chr3	16646134	16646527	394	*	670	4.79303e-13	659	3	16646134	16646527	394	16646287	16646435	149	ENST00000250863.8	DAZL	0.952202	0.939806
DMR_671	chr3	39190568	39193861	3294	*	671	1.75315e-21	143	3	39190568	39193861	3294	39190648	39193251	2604	ENST00000273153.5;ENST00000514182.1	CSRNP1	0.634737	0.57473
DMR_672	chr3	42200806	42202156	1351	*	672	1.6526e-33	25	3	42200806	42202156	1351	42201314	42201898	585	ENST00000341421.3;ENST00000487159.1	TRAK1	0.457267	0.366542
DMR_673	chr3	46448840	46453125	4286	*	673	8.76639e-12	760	3	46448840	46453125	4286	46448868	46450983	2116	ENST00000399036.3;ENST00000495870.1;ENST00000451485.1;ENST00000357392.4;ENST00000400880.3;ENST00000400882.2;ENST00000441909.1	CCRL2	0.32776	0.323918
DMR_674	chr3	47324522	47324575	54	*	674	1.12094e-06	1087	3	47324522	47324575	54	47324522	47324572	51	ENST00000265529.3;ENST00000425452.1;ENST00000425853.1;ENST00000452770.2;ENST00000352910.4;ENST00000335044.2;ENST00000232766.5;ENST00000455924.2;ENST00000483201.1;ENST00000432493.1	KIF9;KLHL18	0.0267137	0.0223885
DMR_675	chr3	48506876	48511161	4286	*	675	4.8869e-10	909	3	48506876	48511161	4286	48507087	48509019	1933	ENST00000444177.1;ENST00000456089.1;ENST00000492235.1;ENST00000296443.9;ENST00000412052.1;ENST00000433541.1;ENST00000436480.2;ENST00000422277.2	TREX1	0.253409	0.219856
DMR_676	chr3	48658323	48659338	1016	*	676	1.75188e-18	245	3	48658323	48659338	1016	48658346	48659251	906	ENST00000330862.3	TMEM89	0.92859	0.921657
DMR_677	chr3	49158388	49158771	384	*	677	7.58665e-17	353	3	49158388	49158771	384	49158388	49158709	322	ENST00000417901.1;ENST00000425298.2;ENST00000434032.2;ENST00000398892.3;ENST00000488993.1;ENST00000453664.1;ENST00000418109.1;ENST00000305544.4	USP19;LAMB2	0.219951	0.218898
DMR_678	chr3	53290224	53290408	185	*	678	1.90113e-14	552	3	53290224	53290408	185	53290290	53290343	54	ENST00000423525.2;ENST00000414014.1;ENST00000423516.1;ENST00000462138.1	TKT	0.35649	0.402756
DMR_679	chr3	53699633	53700770	1138	*	679	4.10838e-12	736	3	53699633	53700770	1138	53700141	53700263	123		CACNA1D	0.596774	0.476761
DMR_680	chr3	55523782	55527371	3590	*	680	6.86527e-08	1042	3	55523782	55527371	3590	55523815	55525967	2153	ENST00000474267.1		0.299285	0.326785
DMR_681	chr3	65342818	65343123	306	*	681	3.34907e-22	125	3	65342818	65343123	306	65342843	65342971	129		MAGI1	0.364536	0.202403
DMR_682	chr3	66427662	66431947	4286	*	682	7.1503e-16	436	3	66427662	66431947	4286	66428294	66431055	2762	ENST00000336733.5;ENST00000354883.6;ENST00000536651.1;ENST00000273261.3;ENST00000383702.2;ENST00000496559.2	SLC25A26;LRIG1	0.948488	0.934987
DMR_683	chr3	99536531	99536731	201	*	683	6.48341e-11	840	3	99536531	99536731	201	99536614	99536702	89	ENST00000421999.2;ENST00000496116.1	MIR548G;C3orf26	0.0286157	0.0324528
DMR_684	chr3	101568130	101568300	171	*	684	2.08855e-09	951	3	101568130	101568300	171	101568173	101568246	74	ENST00000326151.5;ENST00000394054.2	NFKBIZ	0.0346499	0.0324343
DMR_685	chr3	112359062	112360073	1012	*	685	1.31056e-24	79	3	112359062	112360073	1012	112359488	112359935	448	ENST00000475181.1;ENST00000444594.2;ENST00000206423.3;ENST00000439685.2	CCDC80	0.511845	0.405985
DMR_686	chr3	120460437	120462107	1671	*	686	5.9862e-05	1122	3	120460437	120462107	1671	120460879	120461682	804	ENST00000283875.5;ENST00000491398.1;ENST00000483733.1;ENST00000273375.3	RABL3;GTF2E1	0.0345945	0.0380918
DMR_687	chr3	128289395	128293680	4286	*	687	8.44956e-10	922	3	128289395	128293680	4286	128291538	128293318	1781	ENST00000356020.2	C3orf27	0.359305	0.361429
DMR_688	chr3	129118274	129122559	4286	*	688	1.1273e-14	530	3	129118274	129122559	4286	129118327	129121021	2695	ENST00000514355.1;ENST00000505956.1;ENST00000326085.3	RPL32P3;C3orf25	0.290356	0.282376
DMR_689	chr3	133502821	133503039	219	*	689	1.524e-15	462	3	133502821	133503039	219	133502909	133502952	44	ENST00000466490.1		0.874366	0.768284
DMR_690	chr3	134204245	134204629	385	*	690	2.16434e-19	205	3	134204245	134204629	385	134204268	134204547	280	ENST00000514612.1;ENST00000510994.1;ENST00000354910.5;ENST00000511751.1;ENST00000332047.5;ENST00000354446.3;ENST00000337090.3;ENST00000504013.1;ENST00000513612.1	ANAPC13;CEP63	0.0247955	0.0263795
DMR_691	chr3	137728756	137729061	306	*	691	5.35894e-07	1073	3	137728756	137729061	306	137728810	137729045	236	ENST00000183605.5;ENST00000536138.1	CLDN18	0.933299	0.93217
DMR_692	chr3	147071299	147076893	5595	*	692	1.70531e-10	875	3	147071299	147076893	5595	147072597	147075221	2625	ENST00000473299.1		0.171449	0.168364
DMR_693	chr3	147121476	147125121	3646	*	693	6.75593e-12	753	3	147121476	147125121	3646	147121892	147125114	3223	ENST00000484399.1;ENST00000473123.1;ENST00000491672.1;ENST00000383075.3;ENST00000525172.2;ENST00000425731.3	ZIC4	0.195945	0.206707
DMR_694	chr3	147125646	147125830	185	*	694	1.08977e-17	297	3	147125646	147125830	185	147125712	147125782	71	ENST00000491672.1;ENST00000383075.3;ENST00000282928.4	ZIC4;ZIC1	0.319093	0.266129
DMR_695	chr3	155463281	155466870	3590	*	695	6.99781e-15	513	3	155463281	155466870	3590	155463691	155465076	1386	ENST00000460012.1		0.313188	0.372695
DMR_696	chr3	156846566	156850290	3725	*	696	2.09211e-10	880	3	156846566	156850290	3725	156846983	156848854	1872			0.43575	0.413816
DMR_697	chr3	159557044	159558538	1495	*	697	3.39197e-15	492	3	159557044	159558538	1495	159557552	159558031	480	ENST00000483730.1;ENST00000445224.2	SCHIP1	0.353655	0.469329
DMR_698	chr3	178978696	178979095	400	*	698	2.83619e-22	122	3	178978696	178979095	400	178978849	178979013	165		KCNMB3	0.516581	0.424687
DMR_699	chr3	181427168	181428923	1756	*	699	1.08124e-21	140	3	181427168	181428923	1756	181428046	181428697	652	ENST00000498731.1;ENST00000431565.2;ENST00000325404.1	SOX2OT;SOX2	0.215435	0.239144
DMR_700	chr3	181440467	181443014	2548	*	700	1.34489e-20	164	3	181440467	181443014	2548	181441345	181443009	1665	ENST00000498731.1	SOX2OT	0.242703	0.250839
DMR_701	chr3	183898183	183899404	1222	*	701	5.22749e-10	913	3	183898183	183899404	1222	183898691	183898897	207	ENST00000461733.1;ENST00000382456.3	AP2M1	0.933792	0.925173
DMR_702	chr3	184346484	184350395	3912	*	702	2.39569e-10	883	3	184346484	184350395	3912	184347921	184349562	1642			0.89451	0.885269
DMR_703	chr3	184972022	184972218	197	*	703	2.05108e-36	15	3	184972022	184972218	197	184972080	184972153	74	ENST00000537544.1;ENST00000440662.1;ENST00000456310.1;ENST00000475987.1	EHHADH	0.301829	0.186659
DMR_704	chr3	186334485	186335709	1225	*	704	4.04777e-09	969	3	186334485	186335709	1225	186334993	186335202	210	ENST00000541510.1	AHSG	0.0237303	0.0284552
DMR_705	chr3	192127244	192127438	195	*	705	1.74979e-13	620	3	192127244	192127438	195	192127327	192127356	30	ENST00000454309.2	FGF12	0.0924678	0.14467
DMR_706	chr3	193852823	193853063	241	*	706	3.04077e-17	331	3	193852823	193853063	241	193852851	193853022	172	ENST00000232424.3	HES1	0.0478998	0.0512433
DMR_707	chr3	194876598	194877876	1279	*	707	5.09812e-16	423	3	194876598	194877876	1279	194877106	194877369	264	ENST00000458652.2	C3orf21	0.876802	0.843787
DMR_708	chr3	195614647	195617974	3328	*	708	1.10255e-13	610	3	195614647	195617974	3328	195614967	195617212	2246	ENST00000468819.1;ENST00000381916.2;ENST00000392400.1;ENST00000333602.6	TNK2	0.947823	0.94118
DMR_709	chr4	516931	518181	1251	*	709	1.76439e-15	470	4	516931	518181	1251	517439	517674	236	ENST00000453065.2;ENST00000296306.7	PIGG	0.933715	0.922934
DMR_710	chr4	889308	891557	2250	*	710	8.03493e-07	1083	4	889308	891557	2250	889908	890680	773		GAK	0.939351	0.937699
DMR_711	chr4	901196	902951	1756	*	711	2.06489e-17	318	4	901196	902951	1756	901785	902074	290		GAK	0.861656	0.907732
DMR_712	chr4	1560583	1564061	3479	*	712	1.45722e-11	780	4	1560583	1564061	3479	1562020	1563747	1728			0.889505	0.869562
DMR_713	chr4	1576137	1579765	3629	*	713	5.26592e-09	977	4	1576137	1579765	3629	1577932	1579572	1641	ENST00000466692.1		0.918554	0.906327
DMR_714	chr4	1605424	1609908	4485	*	714	9.30315e-23	116	4	1605424	1609908	4485	1606861	1608593	1733			0.772063	0.829195
DMR_715	chr4	1613834	1616763	2930	*	715	4.3084e-17	341	4	1613834	1616763	2930	1614142	1616448	2307			0.916487	0.919695
DMR_716	chr4	1741955	1742970	1016	*	716	3.38513e-16	402	4	1741955	1742970	1016	1742301	1742950	650	ENST00000343760.6	TACC3	0.7375	0.701376
DMR_717	chr4	1949439	1950692	1254	*	717	3.26789e-16	400	4	1949439	1950692	1254	1949947	1950185	239	ENST00000503128.1;ENST00000482415.2	WHSC1	0.934198	0.930339
DMR_718	chr4	3744426	3748015	3590	*	718	3.5046e-07	1065	4	3744426	3748015	3590	3746221	3747677	1457			0.342523	0.377218
DMR_719	chr4	3749323	3749682	360	*	719	4.17921e-22	126	4	3749323	3749682	360	3749413	3749615	203			0.307864	0.212644
DMR_720	chr4	6675545	6675684	140	*	720	1.87243e-06	1094	4	6675545	6675684	140	6675611	6675676	66	ENST00000307533.6;ENST00000513179.1;ENST00000515205.1	LOC93622	0.0362556	0.0284022
DMR_721	chr4	6695204	6695433	230	*	721	1.04925e-23	92	4	6695204	6695433	230	6695319	6695380	62	ENST00000513778.1;ENST00000296370.3	S100P	0.626468	0.555421
DMR_722	chr4	7394282	7395534	1253	*	722	3.49888e-13	647	4	7394282	7395534	1253	7394790	7395485	696	ENST00000329016.9;ENST00000511199.1	SORCS2	0.705292	0.707274
DMR_723	chr4	7740148	7744668	4521	*	723	3.95067e-08	1030	4	7740148	7744668	4521	7740427	7742526	2100	ENST00000329016.9;ENST00000507866.2	SORCS2	0.820372	0.801799
DMR_724	chr4	8206550	8207832	1283	*	724	2.79517e-23	106	4	8206550	8207832	1283	8207058	8207325	268	ENST00000382516.3;ENST00000539824.1	SH3TC1	0.558482	0.486155
DMR_725	chr4	8246883	8250866	3984	*	725	5.17128e-20	179	4	8246883	8250866	3984	8248320	8249430	1111			0.854809	0.840171
DMR_726	chr4	15375358	15376677	1320	*	726	9.16721e-10	926	4	15375358	15376677	1320	15375625	15376180	556	ENST00000429690.1;ENST00000510958.1;ENST00000515495.1;ENST00000502344.1	C1QTNF7	0.927128	0.926257
DMR_727	chr4	27056517	27059867	3351	*	727	1.88066e-06	1095	4	27056517	27059867	3351	27057954	27058431	478			0.825031	0.859418
DMR_728	chr4	41743588	41747177	3590	*	728	7.07522e-14	594	4	41743588	41747177	3590	41745383	41746947	1565	ENST00000226382.2	PHOX2B	0.529347	0.474678
DMR_729	chr4	46126231	46126562	332	*	729	1.24447e-14	536	4	46126231	46126562	332	46126253	46126448	196	ENST00000540030.1;ENST00000295452.4	GABRG1	0.260439	0.376913
DMR_730	chr4	48270942	48271278	337	*	730	7.74657e-10	918	4	48270942	48271278	337	48271072	48271149	78	ENST00000381501.3	TEC	0.0348426	0.0387657
DMR_731	chr4	57546921	57547772	852	*	731	3.05168e-15	488	4	57546921	57547772	852	57547347	57547699	353	ENST00000556376.1;ENST00000506661.1;ENST00000509435.1;ENST00000337881.7;ENST00000554144.1	HOPX	0.356314	0.508102
DMR_732	chr4	76932091	76932942	852	*	732	1.5397e-08	1013	4	76932091	76932942	852	76932131	76932517	387	ENST00000341029.5	ART3	0.948295	0.943735
DMR_733	chr4	86395965	86396194	230	*	733	1.38871e-27	47	4	86395965	86396194	230	86395991	86396174	184	ENST00000395184.1;ENST00000503995.1;ENST00000506421.1	ARHGAP24	0.0876722	0.132557
DMR_734	chr4	89618515	89619875	1361	*	734	1.11522e-10	859	4	89618515	89619875	1361	89618533	89619573	1041	ENST00000323061.5;ENST00000539293.1	NAP1L5;HERC3	0.670762	0.66002
DMR_735	chr4	109541376	109542569	1194	*	735	8.02286e-16	443	4	109541376	109542569	1194	109541393	109542144	752	ENST00000394667.3;ENST00000502534.1;ENST00000394665.1;ENST00000506397.1;ENST00000394668.2;ENST00000507248.1	LOC285456;RPL34	0.0430871	0.0444712
DMR_736	chr4	111556247	111559540	3294	*	736	1.30031e-13	614	4	111556247	111559540	3294	111557894	111559355	1462	ENST00000394598.2;ENST00000394595.3;ENST00000355080.5;ENST00000354925.2	PITX2	0.170859	0.193064
DMR_737	chr4	119947852	119949049	1198	*	737	5.99623e-15	504	4	119947852	119949049	1198	119948360	119948542	183		SYNPO2	0.8409	0.822037
DMR_738	chr4	124320724	124326481	5758	*	738	1.09177e-11	770	4	124320724	124326481	5758	124320837	124324339	3503	ENST00000394339.2;ENST00000339241.1	SPRY1	0.646189	0.644322
DMR_739	chr4	154070493	154074082	3590	*	739	7.95283e-16	441	4	154070493	154074082	3590	154072288	154073915	1628	ENST00000437508.2	TRIM2	0.2368	0.262322
DMR_740	chr4	157892721	157892791	71	*	740	3.37868e-18	265	4	157892721	157892791	71	157892748	157892765	18	ENST00000502773.1;ENST00000422544.2;ENST00000541126.1	PDGFC	0.148334	0.220192
DMR_741	chr4	163085288	163085525	238	*	741	2.09651e-18	253	4	163085288	163085525	238	163085311	163085411	101	ENST00000379164.4;ENST00000427802.2;ENST00000306100.5	FSTL5	0.0639579	0.0925281
DMR_742	chr4	166795371	166795801	431	*	742	3.19818e-13	639	4	166795371	166795801	431	166795401	166795773	373		TLL1	0.0739058	0.0912175
DMR_743	chr4	174444406	174447995	3590	*	743	3.984e-13	653	4	174444406	174447995	3590	174445082	174447847	2766	ENST00000512099.1;ENST00000359562.4;ENST00000393686.1;ENST00000535864.1	HAND2	0.3325	0.301993
DMR_744	chr4	175136582	175141440	4859	*	744	1.64264e-15	467	4	175136582	175141440	4859	175138377	175140004	1628	ENST00000515444.1		0.0797832	0.0807619
DMR_745	chr4	183061802	183062107	306	*	745	2.07973e-12	716	4	183061802	183062107	306	183061830	183062004	175		MGC45800	0.268965	0.218328
DMR_746	chr4	186434980	186435995	1016	*	746	4.69751e-10	908	4	186434980	186435995	1016	186434993	186435954	962	ENST00000284767.5;ENST00000284770.4	PDLIM3	0.780775	0.757211
DMR_747	chr4	186732500	186733756	1257	*	747	4.34071e-12	737	4	186732500	186733756	1257	186732926	186733428	503	ENST00000448662.2;ENST00000431808.1;ENST00000393528.3;ENST00000449407.2;ENST00000284776.7;ENST00000355634.5	SORBS2	0.563606	0.681941
DMR_748	chr4	187507460	187511745	4286	*	748	3.17355e-14	570	4	187507460	187511745	4286	187507476	187510183	2708	ENST00000441802.2;ENST00000260147.5	FAT1	0.905974	0.904969
DMR_749	chr4	188950918	188955405	4488	*	749	6.75593e-12	753	4	188950918	188955405	4488	188952355	188953969	1615			0.275117	0.241582
DMR_750	chr4	189954887	189958393	3507	*	750	5.38941e-10	914	4	189954887	189958393	3507	189955232	189956957	1726			0.904151	0.884485
DMR_751	chr5	203066	207476	4411	*	751	5.54596e-14	587	5	203066	207476	4411	203595	205947	2353	ENST00000296824.2	CCDC127	0.947628	0.937409
DMR_752	chr5	403756	405273	1518	*	752	1.92879e-09	948	5	403756	405273	1518	404264	404996	733	ENST00000512529.1	AHRR;LOC100310782	0.870506	0.870443
DMR_753	chr5	529257	533099	3843	*	753	3.54622e-14	574	5	529257	533099	3843	529258	532991	3734			0.711227	0.732995
DMR_754	chr5	756465	762045	5581	*	754	6.12653e-15	506	5	756465	762045	5581	758136	760474	2339	ENST00000424784.2		0.751576	0.741884
DMR_755	chr5	1020210	1021709	1500	*	755	3.0775e-16	395	5	1020210	1021709	1500	1020718	1021202	485		NKD2	0.835084	0.80441
DMR_756	chr5	1142083	1146112	4030	*	756	1.40058e-06	1089	5	1142083	1146112	4030	1143331	1145044	1714			0.811376	0.804469
DMR_757	chr5	1172631	1178868	6238	*	757	3.7585e-17	337	5	1172631	1178868	6238	1174426	1178277	3852	ENST00000514376.1;ENST00000512572.1;ENST00000505972.2		0.742286	0.725632
DMR_758	chr5	1267766	1269653	1888	*	758	8.79147e-14	604	5	1267766	1269653	1888	1268644	1269309	666	ENST00000310581.5	TERT	0.845217	0.830811
DMR_759	chr5	1297561	1301322	3762	*	759	2.01332e-14	556	5	1297561	1301322	3762	1298511	1301123	2613			0.883764	0.86741
DMR_760	chr5	1670223	1674946	4724	*	760	1.72707e-11	787	5	1670223	1674946	4724	1672018	1673510	1493			0.68538	0.628656
DMR_761	chr5	1805963	1807459	1497	*	761	3.91809e-09	968	5	1805963	1807459	1497	1806471	1807205	735		NDUFS6	0.93736	0.934178
DMR_762	chr5	1864064	1868161	4098	*	762	5.15914e-11	832	5	1864064	1868161	4098	1864520	1868137	3618			0.74883	0.761488
DMR_763	chr5	2535773	2539270	3498	*	763	2.95601e-19	210	5	2535773	2539270	3498	2537210	2537834	625			0.637655	0.534965
DMR_764	chr5	2700901	2705378	4478	*	764	1.9776e-11	792	5	2700901	2705378	4478	2702338	2704354	2017			0.86074	0.85701
DMR_765	chr5	3091384	3095148	3765	*	765	1.74383e-12	708	5	3091384	3095148	3765	3092821	3093712	892			0.498086	0.475628
DMR_766	chr5	3284498	3287732	3235	*	766	3.73714e-14	576	5	3284498	3287732	3235	3285935	3286296	362			0.858963	0.836666
DMR_767	chr5	4642867	4645857	2991	*	767	3.52663e-13	648	5	4642867	4645857	2991	4644304	4644421	118	ENST00000513925.1;ENST00000507435.1		0.87598	0.868463
DMR_768	chr5	7824972	7830106	5135	*	768	2.91137e-10	890	5	7824972	7830106	5135	7825292	7827964	2673	ENST00000537121.1;ENST00000541993.1;ENST00000382532.2;ENST00000338316.4	ADCY2	0.875485	0.855554
DMR_769	chr5	14106932	14110217	3286	*	769	1.12736e-17	298	5	14106932	14110217	3286	14108369	14108781	413			0.385102	0.37373
DMR_770	chr5	19988477	19988820	344	*	770	1.97606e-19	203	5	19988477	19988820	344	19988592	19988800	209	ENST00000502796.1;ENST00000511273.1;ENST00000382275.1;ENST00000507958.1	CDH18	0.361856	0.248129
DMR_771	chr5	43037486	43037845	360	*	771	1.63225e-16	372	5	43037486	43037845	360	43037517	43037666	150			0.849038	0.706501
DMR_772	chr5	50257456	50264590	7135	*	772	1.28468e-13	613	5	50257456	50264590	7135	50258893	50264516	5624	ENST00000510349.1;ENST00000508923.2		0.0919718	0.0891139
DMR_773	chr5	59063727	59065189	1463	*	773	3.62037e-10	897	5	59063727	59065189	1463	59064235	59064682	448	ENST00000502575.1;ENST00000507116.1	PDE4D	0.0612816	0.0764853
DMR_774	chr5	63981812	63985401	3590	*	774	6.85451e-17	350	5	63981812	63985401	3590	63983607	63985377	1771	ENST00000389074.5	FAM159B	0.830215	0.742959
DMR_775	chr5	77142221	77145810	3590	*	775	5.63467e-14	588	5	77142221	77145810	3590	77142469	77145356	2888	ENST00000522370.1		0.858028	0.741891
DMR_776	chr5	78985310	78986407	1098	*	776	9.91774e-22	138	5	78985310	78986407	1098	78985425	78986160	736	ENST00000446378.2	CMYA5	0.86256	0.774155
DMR_777	chr5	87986196	87992824	6629	*	777	3.83797e-13	652	5	87986196	87992824	6629	87986642	87991388	4747	ENST00000511000.1;ENST00000510274.1;ENST00000508719.1		0.159321	0.133012
DMR_778	chr5	88179130	88179389	260	*	778	3.45214e-17	334	5	88179130	88179389	260	88179235	88179386	152	ENST00000504921.2;ENST00000514015.1;ENST00000437473.2;ENST00000508569.1;ENST00000510942.1;ENST00000514028.1;ENST00000340208.5;ENST00000424173.2	MEF2C	0.0325368	0.0518707
DMR_779	chr5	93076242	93077488	1247	*	779	4.21087e-08	1032	5	93076242	93077488	1247	93076260	93077405	1146		FAM172A;POU5F2	0.939902	0.937321
DMR_780	chr5	96077922	96079341	1420	*	780	1.09069e-12	684	5	96077922	96079341	1420	96078430	96078834	405	ENST00000515663.1;ENST00000502568.1;ENST00000348386.3	CAST	0.537407	0.46101
DMR_781	chr5	115177420	115177501	82	*	781	1.12918e-06	1088	5	115177420	115177501	82	115177420	115177498	79	ENST00000274459.4;ENST00000509910.1;ENST00000316788.7;ENST00000500945.2	ATG12;AP3S1	0.0437805	0.050441
DMR_782	chr5	122419713	122423892	4180	*	782	1.00262e-14	526	5	122419713	122423892	4180	122420638	122423615	2978	ENST00000442777.2;ENST00000407847.3;ENST00000458103.2	PRDM6	0.245814	0.267545
DMR_783	chr5	122619492	122623081	3590	*	783	7.52645e-14	596	5	122619492	122623081	3590	122620929	122621645	717			0.134502	0.174917
DMR_784	chr5	135415513	135416127	615	*	784	3.90111e-18	268	5	135415513	135416127	615	135415693	135416029	337			0.193019	0.521583
DMR_785	chr5	137774450	137775548	1099	*	785	1.0303e-09	930	5	137774450	137775548	1099	137774471	137775041	571	ENST00000378339.2;ENST00000254901.5;ENST00000506158.1;ENST00000464751.2	REEP2	0.0721144	0.0810268
DMR_786	chr5	140235357	140235738	382	*	786	1.49399e-15	461	5	140235357	140235738	382	140235435	140235607	173	ENST00000506939.2;ENST00000307360.5	PCDHA6;PCDHA2;PCDHA1;PCDHA9;PCDHA7;PCDHA10;PCDHA5;PCDHA3;PCDHA4;PCDHA8	0.380217	0.316463
DMR_787	chr5	140346116	140346391	276	*	787	1.43153e-15	458	5	140346116	140346391	276	140346199	140346309	111	ENST00000289269.5	PCDHAC2;PCDHA7;PCDHA12;PCDHA6;PCDHA10;PCDHA4;PCDHA11;PCDHA8;PCDHA1;PCDHA2;PCDHA9;PCDHA13;PCDHA5;PCDHAC1;PCDHA3	0.151912	0.194409
DMR_788	chr5	140584993	140588582	3590	*	788	5.8203e-12	748	5	140584993	140588582	3590	140586788	140588424	1637	ENST00000541609.1;ENST00000239450.2;ENST00000507840.2	PCDHB12	0.527016	0.452649
DMR_789	chr5	140610434	140614023	3590	*	789	4.66632e-10	907	5	140610434	140614023	3590	140612229	140613998	1770	ENST00000526308.1	PCDHB18	0.271108	0.236412
DMR_790	chr5	140729452	140729871	420	*	790	1.72397e-16	374	5	140729452	140729871	420	140729605	140729813	209	ENST00000523390.1	PCDHGA2;PCDHGA1;PCDHGA3;PCDHGB1	0.170038	0.163836
DMR_791	chr5	140734495	140734800	306	*	791	5.31019e-20	181	5	140734495	140734800	306	140734543	140734758	216	ENST00000571252.1	PCDHGA2;PCDHGA4;PCDHGA1;PCDHGB1;PCDHGA3	0.285415	0.201351
DMR_792	chr5	140792358	140792852	495	*	792	2.37894e-24	83	5	140792358	140792852	495	140792511	140792814	304	ENST00000398610.2	PCDHGA4;PCDHGA6;PCDHGA9;PCDHGA1;PCDHGA8;PCDHGA10;PCDHGA5;PCDHGB1;PCDHGB4;PCDHGA3;PCDHGA2;PCDHGB6;PCDHGA7;PCDHGB2;PCDHGB5;PCDHGB3	0.145212	0.0688387
DMR_793	chr5	140800245	140800738	494	*	793	5.98927e-27	52	5	140800245	140800738	494	140800398	140800629	232	ENST00000398587.2;ENST00000518882.1	PCDHGA4;PCDHGA9;PCDHGA1;PCDHGA11;PCDHGB1;PCDHGB6;PCDHGB3;PCDHGB7;PCDHGA6;PCDHGA8;PCDHGA10;PCDHGA5;PCDHGB4;PCDHGA3;PCDHGA2;PCDHGA7;PCDHGB2;PCDHGB5	0.212789	0.129977
DMR_794	chr5	140809898	140810412	515	*	794	1.04794e-19	195	5	140809898	140810412	515	140810051	140810404	354	ENST00000252085.3	PCDHGA4;PCDHGA11;PCDHGA9;PCDHGA1;PCDHGB1;PCDHGB6;PCDHGA12;PCDHGB3;PCDHGB7;PCDHGA6;PCDHGA8;PCDHGA10;PCDHGA5;PCDHGB4;PCDHGA3;PCDHGA2;PCDHGB2;PCDHGA7;PCDHGB5	0.249827	0.149783
DMR_795	chr5	140857912	140858077	166	*	795	8.95218e-21	161	5	140857912	140858077	166	140857941	140858046	106	ENST00000308177.3	PCDHGA4;PCDHGA12;PCDHGA11;PCDHGA9;PCDHGA1;PCDHGB1;PCDHGB6;PCDHGC3;PCDHGB3;PCDHGB7;PCDHGA6;PCDHGA8;PCDHGA10;PCDHGA5;PCDHGB4;PCDHGA3;PCDHGA2;PCDHGA7;PCDHGB2;PCDHGB5	0.689408	0.572904
DMR_796	chr5	148807880	148810710	2831	*	796	3.90111e-18	268	5	148807880	148810710	2831	148807996	148810203	2208	ENST00000385300.1;ENST00000384967.1	MIR143;LOC728264;MIR145	0.360123	0.368873
DMR_797	chr5	154319255	154322548	3294	*	797	1.18127e-09	937	5	154319255	154322548	3294	154320236	154320902	667	ENST00000523037.1;ENST00000265229.8;ENST00000439747.3;ENST00000522038.1	MRPL22	0.147363	0.1393
DMR_798	chr5	161274325	161275176	852	*	798	3.42592e-13	644	5	161274325	161275176	852	161274488	161275138	651	ENST00000393943.4;ENST00000437025.2;ENST00000023897.6;ENST00000420560.1;ENST00000428797.2	GABRA1	0.124689	0.129855
DMR_799	chr5	172305381	172306643	1263	*	799	6.80196e-16	434	5	172305381	172306643	1263	172305889	172306136	248	ENST00000519860.1	ERGIC1	0.919925	0.914878
DMR_800	chr5	175558870	175562608	3739	*	800	5.99678e-19	223	5	175558870	175562608	3739	175560307	175561172	866			0.0782579	0.0946386
DMR_801	chr5	175952440	175958067	5628	*	801	8.86472e-05	1126	5	175952440	175958067	5628	175954583	175957615	3033	ENST00000274811.4	RNF44	0.795809	0.785757
DMR_802	chr5	178667201	178668386	1186	*	802	4.43329e-13	656	5	178667201	178668386	1186	178667709	178667879	171		ADAMTS2	0.877098	0.840055
DMR_803	chr5	179217303	179220892	3590	*	803	1.86839e-20	169	5	179217303	179220892	3590	179219098	179220820	1723	ENST00000503050.1;ENST00000292596.10;ENST00000401985.3	LTC4S	0.244028	0.206763
DMR_804	chr5	180632963	180636552	3590	*	804	2.01328e-11	794	5	180632963	180636552	3590	180633063	180634758	1696	ENST00000503314.1;ENST00000274773.7;ENST00000334421.5	TRIM7	0.0330869	0.037136
DMR_805	chr6	1394398	1398565	4168	*	805	1.12768e-11	772	6	1394398	1398565	4168	1394758	1397416	2659	ENST00000259806.1	FOXF2	0.282484	0.303974
DMR_806	chr6	1765621	1767139	1519	*	806	4.35355e-09	971	6	1765621	1767139	1519	1766046	1766632	587		GMDS	0.943759	0.941576
DMR_807	chr6	6320284	6321135	852	*	807	2.64447e-11	804	6	6320284	6321135	852	6320324	6321061	738	ENST00000441301.3;ENST00000264870.3	F13A1	0.0741185	0.09091
DMR_808	chr6	16215797	16219872	4076	*	808	4.76305e-16	418	6	16215797	16219872	4076	16217234	16218436	1203			0.712118	0.62332
DMR_809	chr6	18989213	18992232	3020	*	809	1.07094e-18	238	6	18989213	18992232	3020	18990650	18990796	147			0.109121	0.155232
DMR_810	chr6	24582969	24584355	1387	*	810	1.47679e-14	542	6	24582969	24584355	1387	24583477	24583848	372	ENST00000430948.2	KIAA0319	0.399044	0.290188
DMR_811	chr6	26183506	26183637	132	*	811	3.23514e-16	398	6	26183506	26183637	132	26183508	26183576	69	ENST00000356530.3	HIST1H2BE	0.155112	0.230064
DMR_812	chr6	26531724	26534976	3253	*	812	1.9628e-13	625	6	26531724	26534976	3253	26533161	26533540	380			0.0434857	0.0299027
DMR_813	chr6	27203888	27208100	4213	*	813	6.52391e-18	282	6	27203888	27208100	4213	27205325	27206911	1587			0.228898	0.171773
DMR_814	chr6	27214797	27216552	1756	*	814	5.78714e-13	664	6	27214797	27216552	1756	27215053	27215675	623	ENST00000421826.2;ENST00000343467.4	PRSS16	0.725738	0.756665
DMR_815	chr6	27634121	27639827	5707	*	815	1.8444e-23	101	6	27634121	27639827	5707	27635558	27638391	2834			0.124996	0.149552
DMR_816	chr6	28445357	28448551	3195	*	816	1.01779e-29	38	6	28445357	28448551	3195	28446794	28447115	322			0.333953	0.564904
DMR_817	chr6	28496770	28498112	1343	*	817	2.28232e-15	479	6	28496770	28498112	1343	28497278	28497605	328	ENST00000442674.2;ENST00000483058.1;ENST00000412168.2	GPX5	0.783472	0.748278
DMR_818	chr6	28508844	28513226	4383	*	818	1.33438e-08	1007	6	28508844	28513226	4383	28510281	28511790	1510			0.0661172	0.0677491
DMR_819	chr6	28555415	28559907	4493	*	819	1.17019e-27	46	6	28555415	28559907	4493	28555539	28558113	2575	ENST00000452236.2;ENST00000499525.1;ENST00000530247.1	SCAND3	0.205001	0.229749
DMR_820	chr6	28640185	28643830	3646	*	820	1.22517e-10	861	6	28640185	28643830	3646	28641622	28642394	773			0.082979	0.0700762
DMR_821	chr6	28806288	28806815	528	*	821	1.35323e-12	696	6	28806288	28806815	528	28806292	28806670	379	ENST00000457253.1		0.0560382	0.0530448
DMR_822	chr6	28827376	28831468	4093	*	822	5.45248e-18	276	6	28827376	28831468	4093	28827692	28831393	3702	ENST00000440244.1		0.792251	0.797427
DMR_823	chr6	28831980	28832453	474	*	823	1.88437e-13	623	6	28831980	28832453	474	28832053	28832358	306	ENST00000440244.1		0.122746	0.152379
DMR_824	chr6	28864078	28867972	3895	*	824	6.6505e-13	667	6	28864078	28867972	3895	28864079	28866178	2100	ENST00000444986.1		0.061979	0.0520832
DMR_825	chr6	28868675	28875261	6587	*	825	4.40736e-22	127	6	28868675	28875261	6587	28870818	28874754	3937	ENST00000377199.3;ENST00000377194.3	TRIM27	0.863507	0.852141
DMR_826	chr6	28886263	28889762	3500	*	826	2.51386e-19	208	6	28886263	28889762	3500	28886296	28889682	3387	ENST00000498117.1;ENST00000377194.3	TRIM27	0.849848	0.834464
DMR_827	chr6	28890465	28890877	413	*	827	6.73177e-18	284	6	28890465	28890877	413	28890518	28890872	355	ENST00000498117.1	TRIM27	0.0760414	0.0690599
DMR_828	chr6	28919666	28923662	3997	*	828	2.89491e-17	328	6	28919666	28923662	3997	28921103	28922226	1124			0.217408	0.19374
DMR_829	chr6	28943752	28948185	4434	*	829	4.49343e-07	1070	6	28943752	28948185	4434	28945189	28946749	1561			0.323793	0.41477
DMR_830	chr6	28960627	28964912	4286	*	830	2.01711e-16	378	6	28960627	28964912	4286	28962770	28964909	2140	ENST00000377179.3;ENST00000535083.1;ENST00000483450.1	ZNF311	0.871104	0.880042
DMR_831	chr6	28984536	28985185	650	*	831	3.78042e-11	817	6	28984536	28985185	650	28984574	28985069	496			0.0292644	0.0295119
DMR_832	chr6	29408150	29408310	161	*	832	8.913e-17	360	6	29408150	29408310	161	29408180	29408296	117	ENST00000444197.2;ENST00000377149.1;ENST00000377143.1	OR10C1	0.868826	0.854843
DMR_833	chr6	29567865	29573216	5352	*	833	3.01009e-15	487	6	29567865	29573216	5352	29570008	29573089	3082	ENST00000377016.4;ENST00000355973.3;ENST00000376977.3;ENST00000377012.4;ENST00000377034.4	GABBR1	0.845546	0.833676
DMR_834	chr6	29588067	29594123	6057	*	834	5.83889e-16	429	6	29588067	29594123	6057	29588168	29593913	5746	ENST00000355973.3	GABBR1	0.798834	0.780594
DMR_835	chr6	29599007	29599483	477	*	835	2.91576e-52	6	6	29599007	29599483	477	29599012	29599331	320	ENST00000376977.3	GABBR1	0.729554	0.598816
DMR_836	chr6	29634602	29636086	1485	*	836	2.33008e-14	566	6	29634602	29636086	1485	29635110	29636011	902	ENST00000533330.2	MOG	0.811201	0.778724
DMR_837	chr6	29646724	29651243	4520	*	837	3.50129e-20	175	6	29646724	29651243	4520	29648161	29649807	1647	ENST00000376883.1		0.603748	0.755485
DMR_838	chr6	29760592	29760839	248	*	838	5.97311e-08	1040	6	29760592	29760839	248	29760609	29760823	215	ENST00000457107.1	HCG4	0.0582014	0.0514777
DMR_839	chr6	29817899	29818387	489	*	839	5.51325e-34	22	6	29817899	29818387	489	29817963	29818300	338			0.343939	0.170176
DMR_840	chr6	29974761	29974982	222	*	840	1.84466e-22	118	6	29974761	29974982	222	29974773	29974900	128	ENST00000462773.1;ENST00000425604.1;ENST00000448093.1;ENST00000376797.3;ENST00000420251.1	HLA-J;NCRNA00171	0.106843	0.160915
DMR_841	chr6	29980896	29982202	1307	*	841	6.92099e-12	756	6	29980896	29982202	1307	29981404	29981695	292	ENST00000444051.1;ENST00000425604.1;ENST00000448093.1;ENST00000376797.3;ENST00000420251.1	NCRNA00171	0.812258	0.81802
DMR_842	chr6	29983291	29984796	1506	*	842	6.67669e-16	433	6	29983291	29984796	1506	29983799	29984289	491	ENST00000444051.1;ENST00000425604.1;ENST00000448093.1;ENST00000376797.3;ENST00000420251.1	NCRNA00171	0.886257	0.872305
DMR_843	chr6	30031884	30034757	2874	*	843	2.2034e-08	1018	6	30031884	30034757	2874	30031893	30034717	2825	ENST00000463141.1;ENST00000376773.1;ENST00000376772.3;ENST00000376769.2;ENST00000376765.2;ENST00000376763.1;ENST00000376758.1	ZNRD1;PPP1R11	0.182818	0.184992
DMR_844	chr6	30078246	30080912	2667	*	844	6.86514e-12	755	6	30078246	30080912	2667	30078290	30080782	2493	ENST00000496062.1;ENST00000440874.1;ENST00000376734.3;ENST00000376728.2	TRIM31	0.731084	0.74258
DMR_845	chr6	30157818	30161087	3270	*	845	5.98985e-12	749	6	30157818	30161087	3270	30157994	30160639	2646		TRIM26	0.947715	0.945187
DMR_846	chr6	30165624	30167379	1756	*	846	6.61044e-19	224	6	30165624	30167379	1756	30165652	30167363	1712	ENST00000437089.1;ENST00000487829.1;ENST00000454678.2;ENST00000453195.1	TRIM26	0.938085	0.936062
DMR_847	chr6	30175519	30179357	3839	*	847	2.0031e-18	251	6	30175519	30179357	3839	30175792	30178724	2933	ENST00000487829.1;ENST00000454678.2;ENST00000453195.1	TRIM26	0.932364	0.935487
DMR_848	chr6	30228160	30228336	177	*	848	2.36253e-34	21	6	30228160	30228336	177	30228243	30228254	12	ENST00000463348.1;ENST00000453558.1	HLA-L	0.850966	0.703082
DMR_849	chr6	30296296	30298818	2523	*	849	1.21604e-08	1000	6	30296296	30298818	2523	30296689	30298768	2080	ENST00000449040.2;ENST00000412529.2;ENST00000396548.1;ENST00000376659.5;ENST00000513556.1;ENST00000396547.1	TRIM39	0.682136	0.656469
DMR_850	chr6	30308246	30311079	2834	*	850	6.88693e-19	226	6	30308246	30311079	2834	30308355	30310315	1961	ENST00000449040.2;ENST00000412529.2;ENST00000376656.4;ENST00000396551.3	TRIM39	0.941534	0.938173
DMR_851	chr6	30419854	30423449	3596	*	851	5.99884e-12	750	6	30419854	30423449	3596	30421091	30421655	565			0.16451	0.18683
DMR_852	chr6	30457888	30458142	255	*	852	2.40472e-17	320	6	30457888	30458142	255	30457971	30458060	90		HLA-E	0.0359383	0.0335795
DMR_853	chr6	30482400	30485865	3466	*	853	4.38136e-09	972	6	30482400	30485865	3466	30483837	30484429	593	ENST00000415195.1		0.0256049	0.0230811
DMR_854	chr6	30507223	30512804	5582	*	854	3.17222e-09	964	6	30507223	30512804	5582	30509366	30512550	3185	ENST00000376621.3;ENST00000426875.2	GNL1	0.0848966	0.0815913
DMR_855	chr6	30519216	30522061	2846	*	855	1.34627e-10	864	6	30519216	30522061	2846	30519312	30521619	2308	ENST00000376621.3	GNL1	0.927372	0.920409
DMR_856	chr6	30579281	30584062	4782	*	856	3.71158e-11	815	6	30579281	30584062	4782	30579288	30582908	3621	ENST00000537132.1;ENST00000376511.2;ENST00000484449.1	PPP1R10	0.513189	0.526834
DMR_857	chr6	30594354	30595462	1109	*	857	2.67288e-13	634	6	30594354	30595462	1109	30594456	30595372	917	ENST00000329992.8;ENST00000468713.1;ENST00000318999.7;ENST00000376478.2;ENST00000319027.5;ENST00000376483.4;ENST00000330083.5	C6orf134	0.175273	0.168125
DMR_858	chr6	30609851	30611933	2083	*	858	2.67495e-17	325	6	30609851	30611933	2083	30610729	30611830	1102	ENST00000468713.1;ENST00000376478.2;ENST00000318999.7;ENST00000319027.5	C6orf134	0.887802	0.887108
DMR_859	chr6	30649859	30651614	1756	*	859	1.65388e-10	873	6	30649859	30651614	1756	30649909	30651601	1693	ENST00000488324.1	KIAA1949	0.0317965	0.0288105
DMR_860	chr6	30653448	30653612	165	*	860	2.02278e-14	557	6	30653448	30653612	165	30653512	30653549	38	ENST00000376424.2;ENST00000488324.1;ENST00000274853.3	KIAA1949	0.351643	0.270892
DMR_861	chr6	30654646	30654835	190	*	861	1.66689e-17	313	6	30654646	30654835	190	30654696	30654827	132	ENST00000488324.1;ENST00000274853.3;ENST00000399199.3;ENST00000376424.2	KIAA1949	0.0507247	0.047886
DMR_862	chr6	30656514	30659489	2976	*	862	8.55102e-11	847	6	30656514	30659489	2976	30656530	30659043	2514	ENST00000470733.1;ENST00000274853.3;ENST00000259953.4;ENST00000376420.5;ENST00000376421.5	KIAA1949;NRM	0.40139	0.400648
DMR_863	chr6	30684606	30684902	297	*	863	5.26997e-11	833	6	30684606	30684902	297	30684736	30684873	138	ENST00000422104.2;ENST00000376405.2;ENST00000376406.3	MDC1	0.0956028	0.122567
DMR_864	chr6	30689415	30689760	346	*	864	1.63433e-10	871	6	30689415	30689760	346	30689475	30689710	236	ENST00000330914.3;ENST00000396389.1;ENST00000396384.1	TUBB	0.0526924	0.0542504
DMR_865	chr6	30712262	30712343	82	*	865	4.89937e-18	275	6	30712262	30712343	82	30712282	30712338	57	ENST00000376377.2;ENST00000259874.5;ENST00000376382.4	IER3	0.0455603	0.0463928
DMR_866	chr6	30852833	30853202	370	*	866	6.93698e-17	352	6	30852833	30853202	370	30852963	30853073	111	ENST00000376569.3;ENST00000376575.3;ENST00000376568.3;ENST00000452441.1;ENST00000508312.1;ENST00000324771.8;ENST00000418800.2;ENST00000454612.2	DDR1	0.654073	0.543694
DMR_867	chr6	30853818	30857375	3558	*	867	2.38905e-07	1057	6	30853818	30857375	3558	30853948	30856693	2746	ENST00000376569.3;ENST00000376575.3;ENST00000376568.3;ENST00000452441.1;ENST00000324771.8;ENST00000418800.2;ENST00000454612.2;ENST00000376567.2;ENST00000513240.1;ENST00000508472.1	DDR1	0.801122	0.711927
DMR_868	chr6	30859347	30861036	1690	*	868	4.16304e-06	1107	6	30859347	30861036	1690	30859697	30860960	1264	ENST00000508472.1;ENST00000361741.4;ENST00000451954.2;ENST00000324771.8;ENST00000446312.1	DDR1	0.869735	0.832468
DMR_869	chr6	30865605	30869890	4286	*	869	9.78228e-16	447	6	30865605	30869890	4286	30865889	30867748	1860	ENST00000446312.1;ENST00000451954.2;ENST00000361741.4;ENST00000376575.3;ENST00000376568.3;ENST00000324771.8;ENST00000454612.2	DDR1	0.913918	0.90006
DMR_870	chr6	30877080	30880628	3549	*	870	1.73335e-24	81	6	30877080	30880628	3549	30877246	30880557	3312	ENST00000259895.4;ENST00000539324.1;ENST00000542001.1;ENST00000413959.2	GTF2H4;VARS2	0.926234	0.923098
DMR_871	chr6	30883712	30887038	3327	*	871	1.43162e-17	303	6	30883712	30887038	3327	30883762	30886161	2400	ENST00000542001.1;ENST00000413959.2;ENST00000476162.1	VARS2	0.875124	0.876045
DMR_872	chr6	30891928	30896213	4286	*	872	7.97536e-17	356	6	30891928	30896213	4286	30893104	30894071	968	ENST00000476162.1;ENST00000542001.1;ENST00000321897.5	VARS2	0.899015	0.889128
DMR_873	chr6	30897002	30901362	4361	*	873	1.65286e-15	468	6	30897002	30901362	4361	30898937	30901148	2212	ENST00000359086.3;ENST00000516952.1	SFTA2	0.761017	0.741456
DMR_874	chr6	30909807	30911153	1347	*	874	7.3731e-21	157	6	30909807	30911153	1347	30909820	30910941	1122	ENST00000304311.2	DPCR1	0.475489	0.44741
DMR_875	chr6	31023201	31024698	1498	*	875	4.21225e-17	339	6	31023201	31024698	1498	31023257	31024191	935	ENST00000426185.1	HCG22	0.882214	0.860207
DMR_876	chr6	31080796	31085464	4669	*	876	1.66127e-17	312	6	31080796	31085464	4669	31081518	31085034	3517	ENST00000259870.3;ENST00000467107.1;ENST00000259881.9;ENST00000376288.2	PSORS1C1;C6orf15;CDSN	0.735607	0.732967
DMR_877	chr6	31103194	31109977	6784	*	877	2.24314e-14	564	6	31103194	31109977	6784	31105337	31108541	3205	ENST00000481450.2;ENST00000547221.1;ENST00000259845.4;ENST00000259881.9	PSORS1C1;PSORS1C2	0.648138	0.656084
DMR_878	chr6	31126757	31126936	180	*	878	3.4068e-06	1106	6	31126757	31126936	180	31126799	31126871	73	ENST00000451521.2;ENST00000396268.3;ENST00000440185.2;ENST00000480060.1;ENST00000396263.2;ENST00000376266.5;ENST00000376257.3;ENST00000376255.4	CCHCR1;TCF19	0.102795	0.0663788
DMR_879	chr6	31128588	31131351	2764	*	879	4.48888e-19	217	6	31128588	31131351	2764	31129244	31130548	1305	ENST00000496421.1;ENST00000259915.7;ENST00000376257.3	TCF19	0.910964	0.899291
DMR_880	chr6	31141255	31142304	1050	*	880	1.50645e-12	700	6	31141255	31142304	1050	31141763	31141797	35	ENST00000412143.1;ENST00000441888.2	PSORS1C3	0.885013	0.854779
DMR_881	chr6	31167445	31170019	2575	*	881	3.24684e-09	965	6	31167445	31170019	2575	31167664	31169826	2163	ENST00000414008.1;ENST00000415276.1	HCG27	0.943891	0.847352
DMR_882	chr6	31275463	31276848	1386	*	882	1.00637e-19	192	6	31275463	31276848	1386	31275643	31276669	1027			0.580738	0.296192
DMR_883	chr6	31475809	31480972	5164	*	883	1.15899e-12	688	6	31475809	31480972	5164	31476968	31478830	1863	ENST00000538442.1;ENST00000399150.3	MICB	0.901469	0.892889
DMR_884	chr6	31501878	31503471	1594	*	884	1.91455e-15	475	6	31501878	31503471	1594	31502386	31502964	579	ENST00000453105.2	BAT1	0.925	0.914025
DMR_885	chr6	31506438	31508319	1882	*	885	2.37042e-12	718	6	31506438	31508319	1882	31506568	31508318	1751	ENST00000449074.2;ENST00000417556.2;ENST00000396172.1;ENST00000376177.2;ENST00000458640.1;ENST00000453105.2;ENST00000415382.2	BAT1	0.564386	0.538732
DMR_886	chr6	31512320	31514557	2238	*	886	4.92775e-11	829	6	31512320	31514557	2238	31512618	31514352	1735	ENST00000376151.4;ENST00000483170.1;ENST00000376146.4;ENST00000542852.1;ENST00000376148.4;ENST00000475917.1;ENST00000376145.4;ENST00000483251.1;ENST00000459671.1;ENST00000303892.5	ATP6V1G2;NFKBIL1	0.802226	0.798048
DMR_887	chr6	31539688	31544090	4403	*	887	4.27044e-16	410	6	31539688	31544090	4403	31539735	31543686	3952	ENST00000454783.1;ENST00000418386.2;ENST00000436827.2;ENST00000449264.2	LTA;TNF	0.511865	0.529006
DMR_888	chr6	31554339	31558624	4286	*	888	3.22037e-18	263	6	31554339	31558624	4286	31554548	31556482	1935	ENST00000396107.1;ENST00000396114.2;ENST00000376090.2;ENST00000396117.2;ENST00000376089.2;ENST00000419073.1;ENST00000303757.7;ENST00000376092.3;ENST00000396101.3;ENST00000418507.2;ENST00000376100.3;ENST00000376096.1;ENST00000376110.3;ENST00000211921.7;ENST00000339530.4;ENST00000376111.4;ENST00000376102.3;ENST00000376086.3	LST1	0.336614	0.313408
DMR_889	chr6	31590383	31593892	3510	*	889	7.35296e-18	287	6	31590383	31593892	3510	31590513	31593323	2811	ENST00000435052.2;ENST00000376007.4;ENST00000469577.1;ENST00000376033.2;ENST00000363946.1	SNORA38;BAT2	0.870352	0.864056
DMR_890	chr6	31600195	31600749	555	*	890	4.12931e-07	1069	6	31600195	31600749	555	31600222	31600734	513		BAT2	0.917353	0.909598
DMR_891	chr6	31601252	31604412	3161	*	891	1.68136e-11	786	6	31601252	31604412	3161	31601385	31604108	2724	ENST00000435052.2	BAT2	0.904522	0.891086
DMR_892	chr6	31615857	31617612	1756	*	892	5.86278e-16	430	6	31615857	31617612	1756	31616088	31617606	1519	ENST00000375976.4	BAT3	0.918031	0.923688
DMR_893	chr6	31619656	31619915	260	*	893	7.45139e-15	516	6	31619656	31619915	260	31619786	31619905	120	ENST00000375918.2;ENST00000375920.4;ENST00000375976.4;ENST00000375964.5;ENST00000439687.2;ENST00000404765.2;ENST00000211379.5	BAT3	0.03977	0.0434539
DMR_894	chr6	31624362	31626578	2217	*	894	3.12379e-15	489	6	31624362	31626578	2217	31624387	31626392	2006	ENST00000375918.2;ENST00000422049.1;ENST00000375920.4;ENST00000375911.1	APOM;C6orf47	0.906713	0.82042
DMR_895	chr6	31632874	31632955	82	*	895	1.05102e-10	854	6	31632874	31632955	82	31632881	31632953	73	ENST00000375896.4;ENST00000375893.2;ENST00000375895.2;ENST00000375900.4;ENST00000375906.1;ENST00000375882.2;ENST00000496869.1;ENST00000375880.2;ENST00000375865.2;ENST00000375866.2;ENST00000375885.4	BAT4;CSNK2B	0.0493751	0.0498565
DMR_896	chr6	31644662	31647254	2593	*	896	5.2663e-09	978	6	31644662	31647254	2593	31645405	31646976	1572	ENST00000472051.1	LY6G5C	0.812812	0.796612
DMR_897	chr6	31648560	31648765	206	*	897	1.14729e-14	534	6	31648560	31648765	206	31648564	31648700	137	ENST00000472051.1;ENST00000375858.3;ENST00000383237.4	LY6G5C	0.0452534	0.0451697
DMR_898	chr6	31649548	31649907	360	*	898	4.82358e-21	153	6	31649548	31649907	360	31649619	31649728	110	ENST00000472051.1;ENST00000375858.3;ENST00000383237.4	LY6G5C	0.658532	0.578579
DMR_899	chr6	31682844	31683859	1016	*	899	1.05302e-10	855	6	31682844	31683859	1016	31683051	31683352	302	ENST00000441859.2;ENST00000409239.1;ENST00000461287.1;ENST00000375825.3	LY6G6E;LY6G6D	0.810649	0.856436
DMR_900	chr6	31684641	31688926	4286	*	900	1.89188e-11	790	6	31684641	31688926	4286	31685430	31688702	3273	ENST00000495859.1	LY6G6D;LY6G6C	0.880744	0.867567
DMR_901	chr6	31691597	31692304	708	*	901	2.32511e-36	16	6	31691597	31692304	708	31691597	31692300	704	ENST00000480039.1	C6orf25	0.876056	0.837626
DMR_902	chr6	31730373	31735087	4715	*	902	1.23223e-24	78	6	31730373	31735087	4715	31730389	31734580	4192	ENST00000491552.1;ENST00000425424.1;ENST00000431848.2;ENST00000375742.3;ENST00000375750.3;ENST00000375755.3;ENST00000534153.4;ENST00000493662.1;ENST00000433778.1;ENST00000419679.1;ENST00000375686.3;ENST00000467576.1;ENST00000375688.4	MSH5;C6orf26;C6orf27	0.812702	0.855378
DMR_903	chr6	31740279	31741691	1413	*	903	3.78169e-13	651	6	31740279	31741691	1413	31740291	31741184	894	ENST00000467576.1	C6orf27	0.789867	0.769539
DMR_904	chr6	31746300	31747940	1641	*	904	1.52371e-12	702	6	31746300	31747940	1641	31746808	31747902	1095	ENST00000364685.1;ENST00000375663.3	VARS	0.923441	0.918636
DMR_905	chr6	31758534	31761932	3399	*	905	2.38413e-09	958	6	31758534	31761932	3399	31759412	31761055	1644	ENST00000375663.3;ENST00000444930.2	VARS	0.826161	0.802958
DMR_906	chr6	31762623	31763382	760	*	906	2.51541e-17	321	6	31762623	31763382	760	31762644	31763377	734	ENST00000444930.2;ENST00000375663.3	VARS	0.0689928	0.0784541
DMR_907	chr6	31770768	31772599	1832	*	907	9.78675e-15	523	6	31770768	31772599	1832	31770844	31772251	1408	ENST00000491421.1	LSM2	0.897658	0.909646
DMR_908	chr6	31777316	31779248	1933	*	908	2.45265e-07	1059	6	31777316	31779248	1933	31777519	31778919	1401	ENST00000375654.4;ENST00000424494.1	HSPA1L	0.924666	0.921939
DMR_909	chr6	31802863	31806529	3667	*	909	1.81269e-20	168	6	31802863	31806529	3667	31802874	31805329	2456	ENST00000375640.3;ENST00000375641.2;ENST00000375638.3;ENST00000375642.2;ENST00000395789.1;ENST00000364953.1;ENST00000375633.1;ENST00000375636.4;ENST00000395788.3;ENST00000364884.1;ENST00000534920.1	C6orf48;SNORD48;SNORD52	0.107767	0.055777
DMR_910	chr6	31826650	31829164	2515	*	910	5.8076e-09	980	6	31826650	31829164	2515	31826944	31829147	2204	ENST00000375631.4	NEU1	0.941862	0.940196
DMR_911	chr6	31832084	31834843	2760	*	911	1.25682e-17	301	6	31832084	31834843	2760	31832173	31834049	1877	ENST00000375631.4;ENST00000229729.6	NEU1;SLC44A4	0.8397	0.832855
DMR_912	chr6	31837966	31839281	1316	*	912	3.43163e-10	895	6	31837966	31839281	1316	31838402	31839025	624	ENST00000229729.6	SLC44A4	0.844226	0.836963
DMR_913	chr6	31845490	31849775	4286	*	913	3.83181e-10	899	6	31845490	31849775	4286	31845527	31849272	3746	ENST00000465707.1;ENST00000544672.1;ENST00000229729.6;ENST00000375562.4;ENST00000395728.3;ENST00000442298.2;ENST00000480912.1	SLC44A4;EHMT2	0.812226	0.809167
DMR_914	chr6	31852061	31855770	3710	*	914	8.56255e-22	133	6	31852061	31855770	3710	31852240	31855706	3467	ENST00000480912.1;ENST00000395728.3	EHMT2	0.925538	0.922211
DMR_915	chr6	31859135	31861640	2506	*	915	1.78807e-14	549	6	31859135	31861640	2506	31859141	31860763	1623	ENST00000480912.1;ENST00000395728.3	EHMT2	0.893631	0.893313
DMR_916	chr6	31935022	31938347	3326	*	916	2.62241e-17	323	6	31935022	31938347	3326	31935801	31938207	2407	ENST00000375394.2;ENST00000478221.1;ENST00000337523.5;ENST00000375331.2	SKIV2L;STK19;DOM3Z	0.902493	0.896326
DMR_917	chr6	32015110	32017197	2088	*	917	1.87214e-19	200	6	32015110	32017197	2088	32015175	32017048	1874	ENST00000451343.1;ENST00000375244.3	TNXB	0.632412	0.647652
DMR_918	chr6	32036640	32038737	2098	*	918	8.72417e-24	91	6	32036640	32038737	2098	32036709	32038541	1833	ENST00000375244.3	TNXB	0.865439	0.866176
DMR_919	chr6	32042069	32045373	3305	*	919	1.20239e-16	365	6	32042069	32045373	3305	32042099	32045337	3239		TNXB	0.831709	0.825677
DMR_920	chr6	32048299	32051225	2927	*	920	1.80283e-23	100	6	32048299	32051225	2927	32048632	32051108	2477	ENST00000375244.3	TNXB	0.808784	0.79978
DMR_921	chr6	32064490	32064759	270	*	921	3.98322e-39	12	6	32064490	32064759	270	32064497	32064749	253		TNXB	0.303034	0.394648
DMR_922	chr6	32083790	32085165	1376	*	922	5.63979e-14	589	6	32083790	32085165	1376	32084027	32085092	1066	ENST00000375192.2	ATF6B	0.932908	0.935663
DMR_923	chr6	32093851	32096638	2788	*	923	6.53728e-11	841	6	32093851	32096638	2788	32093854	32096599	2746	ENST00000468502.1;ENST00000375203.3;ENST00000375192.2;ENST00000375201.4	ATF6B;FKBPL	0.337645	0.327418
DMR_924	chr6	32115799	32117131	1333	*	924	1.97344e-38	13	6	32115799	32117131	1333	32115979	32117088	1110	ENST00000211413.5;ENST00000467780.1;ENST00000375152.2	PRRT1	0.235699	0.291714
DMR_925	chr6	32121138	32121718	581	*	925	1.49218e-16	370	6	32121138	32121718	581	32121143	32121566	424	ENST00000395523.1;ENST00000211413.5;ENST00000375152.2;ENST00000324816.6;ENST00000437001.2;ENST00000375137.2;ENST00000375143.2;ENST00000493548.1;ENST00000422437.1;ENST00000375150.2;ENST00000361568.2	PPT2;PRRT1	0.313554	0.348302
DMR_926	chr6	32124744	32127345	2602	*	926	4.36619e-10	903	6	32124744	32127345	2602	32125424	32126468	1045	ENST00000361568.2;ENST00000493548.1	PPT2	0.931424	0.917861
DMR_927	chr6	32134117	32134530	414	*	927	1.55927e-06	1093	6	32134117	32134530	414	32134176	32134490	315	ENST00000489721.1;ENST00000422437.1	EGFL8	0.8943	0.897045
DMR_928	chr6	32136332	32141224	4893	*	928	6.15004e-23	110	6	32136332	32141224	4893	32136431	32141146	4716	ENST00000422437.1;ENST00000395496.1;ENST00000490711.1;ENST00000538952.1;ENST00000412465.2;ENST00000375107.3;ENST00000395499.1;ENST00000375104.2;ENST00000395497.1;ENST00000336984.6	AGPAT1	0.908217	0.901494
DMR_929	chr6	32145539	32145768	230	*	929	1.63759e-10	872	6	32145539	32145768	230	32145543	32145762	220	ENST00000395497.1;ENST00000336984.6;ENST00000375094.3;ENST00000487940.1;ENST00000427134.2;ENST00000395499.1;ENST00000375104.2;ENST00000490711.1	RNF5P1;RNF5;AGPAT1	0.0363837	0.0366239
DMR_930	chr6	32146800	32151085	4286	*	930	1.81696e-09	945	6	32146800	32151085	4286	32147440	32150739	3300	ENST00000487940.1;ENST00000375094.3;ENST00000375067.3;ENST00000375055.2;ENST00000438221.2;ENST00000375065.5;ENST00000375059.4	RNF5;RNF5P1;AGER	0.895016	0.888587
DMR_931	chr6	32156784	32162650	5867	*	931	1.23309e-23	94	6	32156784	32162650	5867	32157150	32161747	4598	ENST00000375050.3;ENST00000487761.1;ENST00000375040.3;ENST00000375043.3	PBX2;GPSM3	0.250116	0.248105
DMR_932	chr6	32163450	32164292	843	*	932	2.77771e-22	121	6	32163450	32164292	843	32163485	32164264	780	ENST00000375043.3;ENST00000443903.2;ENST00000375023.3	NOTCH4;GPSM3	0.0372697	0.0354513
DMR_933	chr6	32165660	32167640	1981	*	933	1.06775e-09	934	6	32165660	32167640	1981	32165877	32166839	963	ENST00000443903.2;ENST00000375023.3	NOTCH4	0.898104	0.898703
DMR_934	chr6	32169627	32170642	1016	*	934	1.81869e-16	375	6	32169627	32170642	1016	32169650	32170494	845	ENST00000375023.3	NOTCH4	0.817945	0.806858
DMR_935	chr6	32171846	32172861	1016	*	935	1.07555e-12	682	6	32171846	32172861	1016	32172007	32172697	691	ENST00000375023.3	NOTCH4	0.876183	0.868754
DMR_936	chr6	32177156	32178722	1567	*	936	3.25878e-16	399	6	32177156	32178722	1567	32177664	32178669	1006		NOTCH4	0.872964	0.874337
DMR_937	chr6	32184321	32185847	1527	*	937	6.4005e-18	280	6	32184321	32185847	1527	32184480	32185340	861	ENST00000375023.3	NOTCH4	0.883666	0.873594
DMR_938	chr6	32190702	32192003	1302	*	938	3.67178e-21	150	6	32190702	32192003	1302	32191210	32191895	686	ENST00000375023.3	NOTCH4	0.613389	0.537493
DMR_939	chr6	32793734	32798705	4972	*	939	1.55614e-15	465	6	32793734	32798705	4972	32794046	32798510	4465	ENST00000374897.2;ENST00000452392.2	TAP2	0.916566	0.914536
DMR_940	chr6	32799595	32801098	1504	*	940	8.97098e-13	679	6	32799595	32801098	1504	32799997	32800591	595	ENST00000485701.1;ENST00000452392.2	TAP2	0.910768	0.908819
DMR_941	chr6	32801720	32804332	2613	*	941	1.43433e-13	617	6	32801720	32804332	2613	32802192	32803455	1264	ENST00000452392.2	TAP2	0.932392	0.929274
DMR_942	chr6	32807874	32810352	2479	*	942	3.30725e-24	85	6	32807874	32810352	2479	32807895	32810026	2132	ENST00000374899.4;ENST00000374897.2;ENST00000452392.2;ENST00000395339.3	TAP2;PSMB8	0.789737	0.762332
DMR_943	chr6	32816784	32819201	2418	*	943	1.94415e-10	876	6	32816784	32819201	2418	32817662	32818324	663	ENST00000395330.1;ENST00000354258.4	TAP1	0.945305	0.94203
DMR_944	chr6	32822115	32822280	166	*	944	3.94338e-12	735	6	32822115	32822280	166	32822171	32822278	108	ENST00000354258.4;ENST00000395330.1	PSMB9;TAP1	0.0346247	0.0260399
DMR_945	chr6	32824167	32829735	5569	*	945	3.45187e-17	333	6	32824167	32829735	5569	32825045	32829208	4164	ENST00000395330.1	PSMB9	0.898421	0.888785
DMR_946	chr6	32847447	32847927	481	*	946	3.76386e-63	2	6	32847447	32847927	481	32847530	32847845	316	ENST00000420261.1	PPP1R2P1	0.730803	0.582079
DMR_947	chr6	32862229	32862516	288	*	947	7.07819e-16	435	6	32862229	32862516	288	32862236	32862465	230			0.0346476	0.0389077
DMR_948	chr6	32904113	32905396	1284	*	948	7.63445e-19	231	6	32904113	32905396	1284	32904317	32905320	1004	ENST00000416244.2;ENST00000390777.1	HLA-DMB	0.591585	0.549474
DMR_949	chr6	32905952	32907430	1479	*	949	1.45422e-07	1050	6	32905952	32907430	1479	32906460	32907385	926	ENST00000446948.2	HLA-DMB	0.808299	0.808949
DMR_950	chr6	32914463	32919166	4704	*	950	1.4133e-15	457	6	32914463	32919166	4704	32916606	32918659	2054	ENST00000395305.3;ENST00000464392.1;ENST00000395303.3	HLA-DMA	0.912179	0.898189
DMR_951	chr6	32939712	32941128	1417	*	951	7.3731e-21	157	6	32939712	32941128	1417	32939729	32941108	1380	ENST00000374825.4;ENST00000496118.1;ENST00000374831.4;ENST00000395289.2;ENST00000443797.2;ENST00000395287.1;ENST00000449085.2	BRD2	0.0343148	0.0338038
DMR_952	chr6	32975833	32976201	369	*	952	7.50887e-13	673	6	32975833	32976201	369	32975850	32976131	282	ENST00000432150.1;ENST00000495532.1;ENST00000229829.5;ENST00000450833.2	HLA-DOA	0.905838	0.903506
DMR_953	chr6	33115947	33119412	3466	*	953	8.53507e-16	445	6	33115947	33119412	3466	33116235	33117976	1742			0.782266	0.778663
DMR_954	chr6	33129071	33129430	360	*	954	3.66952e-08	1027	6	33129071	33129430	360	33129085	33129419	335			0.0733303	0.0920912
DMR_955	chr6	33130867	33134552	3686	*	955	1.40647e-25	70	6	33130867	33134552	3686	33130918	33134325	3408	ENST00000374708.4;ENST00000395196.1;ENST00000477772.1	COL11A2	0.776886	0.773483
DMR_956	chr6	33172434	33172599	166	*	956	1.90057e-14	551	6	33172434	33172599	166	33172442	33172572	131	ENST00000469186.1;ENST00000374662.3	HSD17B8	0.0662063	0.0616529
DMR_957	chr6	33176383	33176642	260	*	957	6.11749e-07	1079	6	33176383	33176642	260	33176439	33176613	175	ENST00000478431.1;ENST00000374656.4	RING1	0.0514107	0.0498754
DMR_958	chr6	33177576	33179819	2244	*	958	4.15226e-20	177	6	33177576	33179819	2244	33177714	33179772	2059	ENST00000478431.1;ENST00000374656.4	RING1	0.942919	0.937637
DMR_959	chr6	33230814	33232746	1933	*	959	7.67993e-11	845	6	33230814	33232746	1933	33231268	33232644	1377	ENST00000445902.2;ENST00000482399.1;ENST00000478934.1	VPS52	0.916338	0.906901
DMR_960	chr6	33234626	33237230	2605	*	960	9.0081e-14	605	6	33234626	33237230	2605	33234976	33236989	2014	ENST00000445902.2;ENST00000482399.1;ENST00000478934.1;ENST00000436044.2	VPS52	0.925172	0.917068
DMR_961	chr6	33252712	33256374	3663	*	961	1.48782e-20	165	6	33252712	33256374	3663	33252737	33256222	3486	ENST00000374617.4;ENST00000477718.1;ENST00000395131.1;ENST00000374606.5;ENST00000374610.2;ENST00000374607.1;ENST00000463584.1	WDR46;PFDN6	0.807181	0.797272
DMR_962	chr6	33261444	33265090	3647	*	962	4.41216e-16	412	6	33261444	33265090	3647	33262322	33265016	2695	ENST00000466866.1;ENST00000497454.1;ENST00000421215.2;ENST00000444031.2;ENST00000463584.1	RGL2	0.9079	0.905635
DMR_963	chr6	33267447	33268077	631	*	963	4.79338e-16	420	6	33267447	33268077	631	33267469	33268071	603	ENST00000444031.2;ENST00000466866.1;ENST00000497454.1;ENST00000421215.2;ENST00000434618.2	RGL2;TAPBP	0.0826021	0.0792155
DMR_964	chr6	33271628	33273635	2008	*	964	8.23325e-18	289	6	33271628	33273635	2008	33272136	33273477	1342	ENST00000434618.2	TAPBP	0.907277	0.895773
DMR_965	chr6	33279899	33280311	413	*	965	6.49041e-15	510	6	33279899	33280311	413	33280052	33280228	177		TAPBP	0.458866	0.533048
DMR_966	chr6	33283834	33284142	309	*	966	3.34718e-21	149	6	33283834	33284142	309	33283849	33284127	279		ZBTB22	0.928036	0.932472
DMR_967	chr6	33288482	33289432	951	*	967	2.80731e-13	636	6	33288482	33289432	951	33288599	33289280	682	ENST00000477162.1	DAXX	0.90986	0.89921
DMR_968	chr6	33355065	33358654	3590	*	968	4.9969e-12	742	6	33355065	33358654	3590	33356860	33358615	1756	ENST00000428849.2	KIFC1	0.92224	0.915674
DMR_969	chr6	33373100	33376234	3135	*	969	9.10763e-14	606	6	33373100	33376234	3135	33373978	33376062	2085	ENST00000428849.2	KIFC1	0.910999	0.907191
DMR_970	chr6	33390029	33392218	2190	*	970	6.53342e-05	1123	6	33390029	33392218	2190	33390069	33391615	1547	ENST00000496374.1;ENST00000293748.5	SYNGAP1	0.936165	0.934096
DMR_971	chr6	33397644	33399554	1911	*	971	3.41117e-12	730	6	33397644	33399554	1911	33397883	33399151	1269	ENST00000496374.1;ENST00000428982.2	SYNGAP1	0.43313	0.420992
DMR_972	chr6	33418632	33420533	1902	*	972	4.2217e-11	821	6	33418632	33420533	1902	33418814	33420227	1414	ENST00000496374.1;ENST00000428982.2;ENST00000418600.2	SYNGAP1	0.92147	0.919462
DMR_973	chr6	33422686	33423147	462	*	973	2.30241e-19	206	6	33422686	33423147	462	33422697	33423122	426	ENST00000395064.2;ENST00000487326.1	ZBTB9	0.371808	0.428299
DMR_974	chr6	33423905	33425434	1530	*	974	2.08683e-08	1015	6	33423905	33425434	1530	33423975	33425263	1289	ENST00000487326.1;ENST00000395064.2	ZBTB9	0.93929	0.934097
DMR_975	chr6	40399722	40400969	1248	*	975	2.94248e-12	725	6	40399722	40400969	1248	40400230	40400462	233		LRFN2	0.901671	0.883067
DMR_976	chr6	41007335	41007636	302	*	976	4.43229e-26	61	6	41007335	41007636	302	41007450	41007522	73	ENST00000244565.3	UNC5CL	0.914781	0.889286
DMR_977	chr6	41168832	41168989	158	*	977	2.22195e-13	629	6	41168832	41168989	158	41168911	41168972	62	ENST00000483722.1	TREML2	0.275418	0.245588
DMR_978	chr6	41343145	41346734	3590	*	978	4.59871e-11	825	6	41343145	41346734	3590	41343210	41344940	1731			0.216587	0.255921
DMR_979	chr6	55007452	55011563	4112	*	979	3.25465e-11	810	6	55007452	55011563	4112	55008889	55010127	1239			0.876727	0.869342
DMR_980	chr6	85474415	85478715	4301	*	980	1.0444e-08	998	6	85474415	85478715	4301	85474424	85478576	4153	ENST00000416980.3;ENST00000369663.4	TBX18	0.126836	0.154265
DMR_981	chr6	90660405	90661880	1476	*	981	2.13636e-06	1099	6	90660405	90661880	1476	90660913	90661373	461	ENST00000413986.1;ENST00000445838.1	BACH2	0.880098	0.859442
DMR_982	chr6	91004300	91004611	312	*	982	1.38518e-15	453	6	91004300	91004611	312	91004430	91004482	53	ENST00000257749.4;ENST00000537989.1;ENST00000470301.1	BACH2	0.0923348	0.10566
DMR_983	chr6	106437995	106441756	3762	*	983	2.08662e-06	1098	6	106437995	106441756	3762	106439790	106441618	1829			0.227373	0.221317
DMR_984	chr6	106546196	106547261	1066	*	984	3.906e-28	42	6	106546196	106547261	1066	106546704	106546824	121	ENST00000369089.3	PRDM1	0.540852	0.627432
DMR_985	chr6	108479404	108479763	360	*	985	4.34205e-15	498	6	108479404	108479763	360	108479500	108479584	85	ENST00000441184.1		0.162123	0.109356
DMR_986	chr6	114174802	114178391	3590	*	986	3.3471e-08	1023	6	114174802	114178391	3590	114175901	114178324	2424	ENST00000368635.4	MARCKS	0.0529374	0.0574554
DMR_987	chr6	125475136	125475334	199	*	987	6.25511e-14	591	6	125475136	125475334	199	125475219	125475328	110	ENST00000534199.1;ENST00000532429.1	TPD52L1	0.0323443	0.0511266
DMR_988	chr6	149064335	149067924	3590	*	988	1.23991e-12	690	6	149064335	149067924	3590	149066130	149067875	1746	ENST00000367463.4	UST	0.230958	0.233132
DMR_989	chr6	151683344	151687629	4286	*	989	3.61828e-10	896	6	151683344	151687629	4286	151685487	151687505	2019	ENST00000325144.4	ZBTB2	0.947657	0.943902
DMR_990	chr6	152124603	152128431	3829	*	990	3.48985e-07	1064	6	152124603	152128431	3829	152125861	152128426	2566	ENST00000338799.5;ENST00000431219.2;ENST00000440973.1;ENST00000456483.2;ENST00000443427.1;ENST00000206249.3;ENST00000406599.1;ENST00000347491.5;ENST00000431590.2	ESR1	0.707618	0.710104
DMR_991	chr6	155536717	155538821	2105	*	991	3.4008e-10	894	6	155536717	155538821	2105	155537595	155538155	561	ENST00000275246.7	TIAM2	0.707373	0.636577
DMR_992	chr6	156827552	156830582	3031	*	992	5.62358e-18	278	6	156827552	156830582	3031	156828989	156829146	158			0.857269	0.904814
DMR_993	chr6	158067947	158069030	1084	*	993	3.0775e-16	395	6	158067947	158069030	1084	158068455	158068523	69	ENST00000341375.8	ZDHHC14	0.744751	0.703713
DMR_994	chr6	158981801	158982230	430	*	994	2.11014e-18	254	6	158981801	158982230	430	158981802	158982078	277		TMEM181	0.0638251	0.0781221
DMR_995	chr6	160022144	160025580	3437	*	995	1.08119e-30	34	6	160022144	160025580	3437	160023581	160024144	564			0.658693	0.799263
DMR_996	chr6	166891394	166892466	1073	*	996	2.50594e-15	481	6	166891394	166892466	1073	166891617	166892362	746		RPS6KA2	0.940873	0.933287
DMR_997	chr6	168121168	168124757	3590	*	997	1.45796e-08	1012	6	168121168	168124757	3590	168121243	168122963	1721			0.905839	0.910623
DMR_998	chr6	168488957	168493085	4129	*	998	2.2998e-16	380	6	168488957	168493085	4129	168489054	168491649	2596			0.84334	0.797473
DMR_999	chr6	168531580	168535890	4311	*	999	3.27855e-18	264	6	168531580	168535890	4311	168533375	168534096	722			0.344198	0.489514
DMR_1000	chr6	168814976	168818565	3590	*	1000	9.95741e-09	996	6	168814976	168818565	3590	168815477	168817498	2022			0.823489	0.832872
DMR_1001	chr6	168897483	168898498	1016	*	1001	2.67495e-17	325	6	168897483	168898498	1016	168897588	168898334	747		SMOC2	0.789197	0.776373
DMR_1002	chr6	169270521	169274818	4298	*	1002	2.28345e-12	717	6	169270521	169274818	4298	169271958	169274118	2161			0.886274	0.897714
DMR_1003	chr6	169611935	169615885	3951	*	1003	6.16171e-12	751	6	169611935	169615885	3951	169613372	169614449	1078	ENST00000444188.1		0.725018	0.729225
DMR_1004	chr6	170442814	170445868	3055	*	1004	1.13975e-14	533	6	170442814	170445868	3055	170444251	170444432	182			0.919417	0.896461
DMR_1005	chr6	170530991	170534629	3639	*	1005	1.26056e-12	691	6	170530991	170534629	3639	170531180	170534614	3435			0.511826	0.529768
DMR_1006	chr6	170551927	170556712	4786	*	1006	2.83746e-17	327	6	170551927	170556712	4786	170553133	170555276	2144			0.662189	0.773689
DMR_1007	chr7	160257	164251	3995	*	1007	2.38091e-18	257	7	160257	164251	3995	160687	163293	2607	ENST00000567533.1		0.897652	0.900242
DMR_1008	chr7	179514	184163	4650	*	1008	5.20835e-12	744	7	179514	184163	4650	180140	184035	3896	ENST00000467050.1		0.81902	0.829861
DMR_1009	chr7	787454	789674	2221	*	1009	5.35856e-16	426	7	787454	789674	2221	787948	788989	1042	ENST00000438961.1	HEATR2	0.914783	0.900751
DMR_1010	chr7	1101260	1104054	2795	*	1010	1.15407e-09	936	7	1101260	1104054	2795	1102138	1104035	1898	ENST00000488073.1	C7orf50	0.817418	0.805058
DMR_1011	chr7	1126165	1126575	411	*	1011	6.39528e-22	128	7	1126165	1126575	411	1126249	1126423	175	ENST00000297469.3;ENST00000397088.3;ENST00000397092.1;ENST00000401670.1;ENST00000488073.1	GPER;C7orf50	0.466143	0.420842
DMR_1012	chr7	1246482	1250580	4099	*	1012	6.62459e-13	666	7	1246482	1250580	4099	1247254	1250500	3247			0.675139	0.706981
DMR_1013	chr7	1363950	1367662	3713	*	1013	7.29328e-13	671	7	1363950	1367662	3713	1364975	1365868	894			0.711494	0.741739
DMR_1014	chr7	1386834	1390153	3320	*	1014	9.03144e-11	850	7	1386834	1390153	3320	1388271	1388717	447			0.769793	0.73482
DMR_1015	chr7	1404494	1408083	3590	*	1015	6.97925e-19	227	7	1404494	1408083	3590	1406289	1407571	1283			0.615727	0.607334
DMR_1016	chr7	1712261	1716823	4563	*	1016	1.89973e-13	624	7	1712261	1716823	4563	1714056	1716623	2568			0.781981	0.759372
DMR_1017	chr7	1883098	1883542	445	*	1017	4.24883e-31	32	7	1883098	1883542	445	1883139	1883420	282	ENST00000428925.1	MAD1L1	0.767506	0.555379
DMR_1018	chr7	1996821	1997836	1016	*	1018	2.08781e-07	1054	7	1996821	1997836	1016	1997028	1997798	771		MAD1L1	0.942529	0.942181
DMR_1019	chr7	2149967	2152558	2592	*	1019	1.27565e-11	778	7	2149967	2152558	2592	2150016	2151788	1773		MAD1L1	0.840449	0.865669
DMR_1020	chr7	2184619	2184991	373	*	1020	4.39216e-18	271	7	2184619	2184991	373	2184772	2184839	68		MAD1L1	0.940353	0.936917
DMR_1021	chr7	2316723	2317110	388	*	1021	7.7788e-07	1082	7	2316723	2317110	388	2316876	2317083	208		SNX8	0.842923	0.79561
DMR_1022	chr7	2609140	2610155	1016	*	1022	3.73868e-08	1029	7	2609140	2610155	1016	2609232	2609875	644	ENST00000325979.7	IQCE	0.957481	0.956989
DMR_1023	chr7	2647049	2648894	1846	*	1023	9.25614e-12	762	7	2647049	2648894	1846	2647333	2648785	1453		IQCE	0.441999	0.414775
DMR_1024	chr7	4306944	4310829	3886	*	1024	8.82779e-11	849	7	4306944	4310829	3886	4307392	4309035	1644	ENST00000404826.2	SDK1	0.908261	0.901533
DMR_1025	chr7	5270065	5275549	5485	*	1025	2.13664e-07	1055	7	5270065	5275549	5485	5270512	5273407	2896	ENST00000288828.4	WIPI2	0.765012	0.72662
DMR_1026	chr7	6413795	6413945	151	*	1026	2.15924e-19	204	7	6413795	6413945	151	6413861	6413880	20	ENST00000348035.4;ENST00000356142.4;ENST00000488373.1	RAC1	0.0462445	0.0452102
DMR_1027	chr7	20818545	20819107	563	*	1027	1.04517e-11	767	7	20818545	20819107	563	20818657	20818928	272			0.301307	0.224033
DMR_1028	chr7	23749551	23750416	866	*	1028	6.6669e-09	989	7	23749551	23750416	866	23749607	23750085	479	ENST00000456014.2;ENST00000433467.2;ENST00000354639.3;ENST00000428484.1;ENST00000355870.3	STK31	0.930932	0.926963
DMR_1029	chr7	24797773	24797949	177	*	1029	9.93347e-34	23	7	24797773	24797949	177	24797786	24797884	99	ENST00000409970.1;ENST00000409775.3;ENST00000419307.1;ENST00000342947.3;ENST00000545231.1	DFNA5	0.736122	0.580695
DMR_1030	chr7	27225216	27225424	209	*	1030	1.46613e-07	1051	7	27225216	27225424	209	27225222	27225396	175	ENST00000520360.1;ENST00000522863.1;ENST00000522674.1;ENST00000517723.1;ENST00000006015.3;ENST00000520395.1	HOXA11AS;HOXA11	0.137764	0.170315
DMR_1031	chr7	27260405	27260764	360	*	1031	1.21422e-34	19	7	27260405	27260764	360	27260441	27260585	145			0.366396	0.279657
DMR_1032	chr7	32529952	32530111	160	*	1032	2.08391e-11	795	7	32529952	32530111	160	32530017	32530047	31	ENST00000409952.3;ENST00000409909.3;ENST00000409292.1;ENST00000450169.2;ENST00000410044.1;ENST00000409987.1	LSM5	0.0248351	0.0201366
DMR_1033	chr7	36022515	36022874	360	*	1033	3.08362e-16	397	7	36022515	36022874	360	36022575	36022841	267			0.544446	0.511125
DMR_1034	chr7	38351066	38351241	176	*	1034	1.82129e-18	247	7	38351066	38351241	176	38351094	38351226	133			0.202016	0.459199
DMR_1035	chr7	45961728	45965317	3590	*	1035	4.36619e-10	903	7	45961728	45965317	3590	45961772	45963523	1752	ENST00000545032.1;ENST00000381083.4;ENST00000442142.2;ENST00000275521.5	IGFBP3	0.0632487	0.0723247
DMR_1036	chr7	47782166	47786096	3931	*	1036	1.55879e-17	309	7	47782166	47786096	3931	47783603	47784660	1058			0.442643	0.498545
DMR_1037	chr7	50861565	50861719	155	*	1037	8.97098e-13	679	7	50861565	50861719	155	50861592	50861654	63	ENST00000403097.1;ENST00000402497.1;ENST00000335866.3	GRB10	0.14902	0.188663
DMR_1038	chr7	63352055	63355042	2988	*	1038	4.02827e-16	409	7	63352055	63355042	2988	63353492	63353606	115	ENST00000433918.1		0.710323	0.603677
DMR_1039	chr7	65418588	65421870	3283	*	1039	1.279e-12	692	7	65418588	65421870	3283	65419185	65420434	1250	ENST00000434382.2;ENST00000360768.2	VKORC1L1	0.857706	0.847267
DMR_1040	chr7	91764523	91764654	132	*	1040	8.66935e-22	136	7	91764523	91764654	132	91764530	91764605	76	ENST00000003100.8;ENST00000450723.1;ENST00000453068.1;ENST00000422722.1	CYP51A1	0.292641	0.148473
DMR_1041	chr7	92235233	92240506	5274	*	1041	7.68292e-23	115	7	92235233	92240506	5274	92237376	92238364	989	ENST00000265734.4	CDK6	0.818659	0.728165
DMR_1042	chr7	94284782	94285001	220	*	1042	3.55238e-12	732	7	94284782	94285001	220	94284865	94284919	55	ENST00000482108.1;ENST00000488574.1	SGCE;PEG10	0.0437393	0.0599839
DMR_1043	chr7	95115210	95115367	158	*	1043	7.42521e-28	45	7	95115210	95115367	158	95115232	95115289	58	ENST00000428113.1;ENST00000257621.4	ASB4	0.919405	0.948788
DMR_1044	chr7	96621696	96623216	1521	*	1044	7.27511e-19	229	7	96621696	96623216	1521	96622204	96622709	506	ENST00000458352.1;ENST00000437541.1;ENST00000430027.2;ENST00000431497.1;ENST00000452769.1;ENST00000437331.1;ENST00000430404.1	DLX6AS	0.315006	0.364698
DMR_1045	chr7	96654563	96658152	3590	*	1045	3.30834e-13	643	7	96654563	96658152	3590	96654572	96657023	2452	ENST00000493764.1;ENST00000222598.4	DLX5	0.121862	0.120918
DMR_1046	chr7	99689928	99692395	2468	*	1046	3.65657e-11	814	7	99689928	99692395	2468	99690806	99691888	1083	ENST00000384816.1;ENST00000385024.1;ENST00000385301.1	MCM7;MIR25;MIR93;MIR106B	0.848216	0.833632
DMR_1047	chr7	100799858	100801613	1756	*	1047	4.77888e-16	419	7	100799858	100801613	1756	100800362	100801566	1205		AP1S1	0.914088	0.901119
DMR_1048	chr7	100880934	100885219	4286	*	1048	1.88051e-12	710	7	100880934	100885219	4286	100881007	100884094	3088	ENST00000433422.1;ENST00000308344.5;ENST00000401528.1;ENST00000482199.1;ENST00000474120.1;ENST00000442303.1;ENST00000223136.4	CLDN15;FIS1	0.718408	0.68738
DMR_1049	chr7	107302326	107302662	337	*	1049	1.64854e-11	784	7	107302326	107302662	337	107302364	107302510	147	ENST00000440512.1	SLC26A4;LOC286002	0.0661594	0.0740962
DMR_1050	chr7	107797545	107799054	1510	*	1050	7.40265e-16	438	7	107797545	107799054	1510	107798053	107798547	495	ENST00000522550.1	NRCAM	0.871167	0.856039
DMR_1051	chr7	112725970	112726821	852	*	1051	4.99244e-11	830	7	112725970	112726821	852	112726089	112726802	714	ENST00000449591.1;ENST00000424100.1;ENST00000297146.2;ENST00000501255.2;ENST00000487573.1	GPR85	0.124805	0.0976314
DMR_1052	chr7	113720963	113724552	3590	*	1052	1.63808e-14	545	7	113720963	113724552	3590	113722758	113724153	1396			0.119415	0.13962
DMR_1053	chr7	126887368	126890661	3294	*	1053	1.11401e-12	685	7	126887368	126890661	3294	126889015	126890512	1498	ENST00000358373.3;ENST00000339582.2	GRM8	0.621871	0.511394
DMR_1054	chr7	134464163	134464373	211	*	1054	6.51248e-23	112	7	134464163	134464373	211	134464242	134464295	54	ENST00000361388.2;ENST00000432646.1;ENST00000361675.2;ENST00000361901.2;ENST00000417172.1;ENST00000422748.1	CALD1	0.625112	0.45629
DMR_1055	chr7	134574439	134575963	1525	*	1055	2.55385e-15	482	7	134574439	134575963	1525	134574947	134575811	865	ENST00000393118.2;ENST00000495522.1;ENST00000432646.1	CALD1	0.915666	0.925753
DMR_1056	chr7	134832605	134833591	987	*	1056	6.32302e-07	1080	7	134832605	134833591	987	134832671	134833166	496	ENST00000466307.1;ENST00000435976.2;ENST00000275767.2;ENST00000459937.1;ENST00000452718.1	TMEM140	0.0219536	0.0262232
DMR_1057	chr7	138514176	138520346	6171	*	1057	2.41319e-15	480	7	138514176	138520346	6171	138516319	138518204	1886	ENST00000242365.4	KIAA1549	0.954779	0.9436
DMR_1058	chr7	139992446	139992805	360	*	1058	2.62015e-17	322	7	139992446	139992805	360	139992453	139992626	174			0.952827	0.938619
DMR_1059	chr7	142494259	142494671	413	*	1059	6.10418e-15	505	7	142494259	142494671	413	142494439	142494595	157	ENST00000390416.1;ENST00000390417.1;ENST00000390418.1;ENST00000390419.1;ENST00000390415.1		0.170113	0.222796
DMR_1060	chr7	148678357	148682246	3890	*	1060	6.4005e-18	280	7	148678357	148682246	3890	148679794	148680810	1017	ENST00000365484.1		0.0578471	0.0670371
DMR_1061	chr7	149322540	149326129	3590	*	1061	9.92005e-15	524	7	149322540	149326129	3590	149322723	149324335	1613	ENST00000463567.1	ZNF767	0.303575	0.298159
DMR_1062	chr7	150147909	150148066	158	*	1062	2.11116e-10	881	7	150147909	150148066	158	150147922	150148025	104	ENST00000307271.3	GIMAP8	0.0724084	0.0809831
DMR_1063	chr7	151217881	151218012	132	*	1063	6.3796e-18	279	7	151217881	151218012	132	151217883	151217961	79	ENST00000262187.5;ENST00000496004.1	RHEB	0.313005	0.21783
DMR_1064	chr7	155021580	155024453	2874	*	1064	1.40144e-15	455	7	155021580	155024453	2874	155021692	155023341	1650			0.91691	0.906756
DMR_1065	chr7	155149244	155152863	3620	*	1065	6.15267e-26	63	7	155149244	155152863	3620	155150681	155151427	747	ENST00000378120.5		0.548599	0.427093
DMR_1066	chr7	155274121	155278316	4196	*	1066	2.76409e-14	567	7	155274121	155278316	4196	155275558	155276880	1323	ENST00000406197.1		0.537763	0.506552
DMR_1067	chr7	155792332	155796344	4013	*	1067	1.36784e-08	1009	7	155792332	155796344	4013	155792762	155794908	2147			0.862935	0.849162
DMR_1068	chr7	156741487	156741564	78	*	1068	1.52989e-23	98	7	156741487	156741564	78	156741514	156741538	25	ENST00000275820.3	NOM1	0.668902	0.493103
DMR_1069	chr7	156784640	156787714	3075	*	1069	3.29059e-14	572	7	156784640	156787714	3075	156786077	156786278	202			0.748662	0.65711
DMR_1070	chr7	157198539	157201140	2602	*	1070	2.491e-11	803	7	157198539	157201140	2602	157198699	157200793	2095		DNAJB6	0.911097	0.893916
DMR_1071	chr7	157223625	157227254	3630	*	1071	4.8187e-18	274	7	157223625	157227254	3630	157224017	157227226	3210			0.762979	0.714305
DMR_1072	chr7	157255259	157260648	5390	*	1072	1.3554e-09	938	7	157255259	157260648	5390	157255264	157260426	5163	ENST00000444158.1		0.827842	0.796738
DMR_1073	chr7	157313503	157317092	3590	*	1073	1.1577e-11	773	7	157313503	157317092	3590	157314073	157317020	2948	ENST00000444154.1		0.908937	0.908489
DMR_1074	chr7	157350084	157351839	1756	*	1074	0.00293693	1131	7	157350084	157351839	1756	157350867	157351748	882		PTPRN2	0.932987	0.922943
DMR_1075	chr7	157412586	157412891	306	*	1075	4.18343e-23	108	7	157412586	157412891	306	157412628	157412886	259		PTPRN2	0.8655	0.903164
DMR_1076	chr7	157460149	157461875	1727	*	1076	9.94218e-15	525	7	157460149	157461875	1727	157460477	157461368	892		PTPRN2	0.656632	0.622809
DMR_1077	chr7	157462406	157463421	1016	*	1077	4.36548e-21	151	7	157462406	157463421	1016	157462548	157463355	808		PTPRN2	0.81737	0.772311
DMR_1078	chr7	157528457	157531054	2598	*	1078	1.40526e-15	456	7	157528457	157531054	2598	157528576	157530956	2381		PTPRN2	0.736159	0.772749
DMR_1079	chr7	157607695	157609519	1825	*	1079	9.21647e-14	608	7	157607695	157609519	1825	157607787	157608642	856		PTPRN2	0.881606	0.902571
DMR_1080	chr7	157643262	157645432	2171	*	1080	1.42825e-14	541	7	157643262	157645432	2171	157643722	157644665	944		PTPRN2	0.566111	0.546707
DMR_1081	chr7	157785997	157787138	1142	*	1081	2.91556e-21	147	7	157785997	157787138	1142	157786505	157786631	127		PTPRN2	0.885217	0.820998
DMR_1082	chr7	158739401	158742397	2997	*	1082	3.25014e-13	640	7	158739401	158742397	2997	158739774	158742261	2488			0.94866	0.946442
DMR_1083	chr7	158818027	158821616	3590	*	1083	4.03423e-10	901	7	158818027	158821616	3590	158818053	158820591	2539	ENST00000438049.1;ENST00000413238.1	LOC154822	0.89172	0.880518
DMR_1084	chr8	333844	336789	2946	*	1084	1.12736e-17	298	8	333844	336789	2946	334071	335677	1607	ENST00000523195.2		0.800731	0.740579
DMR_1085	chr8	784301	789092	4792	*	1085	6.25668e-13	665	8	784301	789092	4792	785815	787298	1484			0.938395	0.932166
DMR_1086	chr8	815399	818480	3082	*	1086	1.75604e-13	621	8	815399	818480	3082	816836	817044	209			0.750014	0.783953
DMR_1087	chr8	1106887	1112575	5689	*	1087	6.81587e-13	668	8	1106887	1112575	5689	1107153	1112153	5001	ENST00000520524.1		0.858642	0.861577
DMR_1088	chr8	1271191	1275292	4102	*	1088	3.52976e-12	731	8	1271191	1275292	4102	1271692	1274686	2995			0.753759	0.743469
DMR_1089	chr8	1307100	1307602	503	*	1089	4.8942e-16	422	8	1307100	1307602	503	1307280	1307423	144			0.852759	0.826269
DMR_1090	chr8	1335776	1339489	3714	*	1090	0.000451342	1128	8	1335776	1339489	3714	1336144	1339461	3318			0.88215	0.870143
DMR_1091	chr8	1400092	1403681	3590	*	1091	1.2884e-08	1004	8	1400092	1403681	3590	1400174	1403502	3329			0.830763	0.823942
DMR_1092	chr8	1496581	1496840	260	*	1092	4.015e-29	41	8	1496581	1496840	260	1496711	1496759	49	ENST00000421627.2	DLGAP2	0.85356	0.943301
DMR_1093	chr8	1879131	1880293	1163	*	1093	6.69006e-11	843	8	1879131	1880293	1163	1879280	1880114	835		ARHGEF10	0.89591	0.882298
DMR_1094	chr8	19539702	19540717	1016	*	1094	6.60381e-22	131	8	19539702	19540717	1016	19539991	19540576	586	ENST00000332246.6;ENST00000519803.1;ENST00000311540.4;ENST00000544602.1	CSGALNACT1	0.406685	0.351045
DMR_1095	chr8	20112923	20113152	230	*	1095	8.75826e-17	357	8	20112923	20113152	230	20112950	20113038	89	ENST00000265801.6;ENST00000522290.1;ENST00000381569.1	LZTS1	0.717045	0.612368
DMR_1096	chr8	21914988	21918661	3674	*	1096	4.46191e-08	1036	8	21914988	21918661	3674	21915184	21918075	2892	ENST00000381455.2;ENST00000523300.1;ENST00000381470.3;ENST00000432128.1;ENST00000443491.2;ENST00000517600.1;ENST00000415253.1;ENST00000523266.1;ENST00000519907.1;ENST00000265800.5	EPB49	0.652389	0.630134
DMR_1097	chr8	22220656	22224245	3590	*	1097	7.84335e-10	921	8	22220656	22224245	3590	22222451	22224126	1676	ENST00000359741.5;ENST00000240095.6;ENST00000381237.1;ENST00000289952.5	SLC39A14	0.68157	0.617829
DMR_1098	chr8	22734603	22735985	1383	*	1098	1.67848e-29	39	8	22734603	22735985	1383	22735111	22735478	368	ENST00000520914.1;ENST00000511897.1;ENST00000522019.1;ENST00000521284.1	PEBP4	0.243739	0.344329
DMR_1099	chr8	23311014	23314307	3294	*	1099	1.48835e-11	781	8	23311014	23314307	3294	23312661	23313978	1318	ENST00000356206.6	ENTPD4	0.57204	0.566137
DMR_1100	chr8	24772268	24772390	123	*	1100	1.77353e-26	59	8	24772268	24772390	123	24772270	24772350	81	ENST00000221166.5;ENST00000518131.1;ENST00000521540.1;ENST00000433454.2	NEFM	0.130829	0.182346
DMR_1101	chr8	24853431	24857058	3628	*	1101	2.1212e-14	559	8	24853431	24857058	3628	24855226	24856821	1596	ENST00000522570.1		0.697199	0.681647
DMR_1102	chr8	30601370	30602385	1016	*	1102	5.97501e-06	1109	8	30601370	30602385	1016	30601401	30601878	478	ENST00000519246.1	UBXN8	0.0302373	0.0260784
DMR_1103	chr8	30891371	30891600	230	*	1103	4.54133e-15	499	8	30891371	30891600	230	30891371	30891583	213	ENST00000523392.1;ENST00000339382.2;ENST00000298139.5	WRN;PURG	0.0733045	0.0851432
DMR_1104	chr8	38034813	38035243	431	*	1104	3.59385e-17	335	8	38034813	38035243	431	38034966	38035182	217	ENST00000520755.1;ENST00000311351.4;ENST00000521282.1	LSM1;BAG4	0.0212209	0.0285854
DMR_1105	chr8	38831140	38831523	384	*	1105	1.73514e-23	99	8	38831140	38831523	384	38831148	38831508	361	ENST00000302495.4;ENST00000520863.1;ENST00000420274.1;ENST00000388745.4	HTRA4;PLEKHA2	0.390416	0.331198
DMR_1106	chr8	47014203	47018219	4017	*	1106	4.16396e-17	338	8	47014203	47018219	4017	47015640	47016783	1144			0.79386	0.734005
DMR_1107	chr8	49380932	49383937	3006	*	1107	6.38695e-25	76	8	49380932	49383937	3006	49382369	49382501	133			0.851136	0.843442
DMR_1108	chr8	65284258	65284698	441	*	1108	3.80261e-12	734	8	65284258	65284698	441	65284438	65284519	82	ENST00000520799.1		0.116025	0.160592
DMR_1109	chr8	70905299	70908436	3138	*	1109	9.9258e-18	295	8	70905299	70908436	3138	70906736	70907000	265			0.449812	0.335788
DMR_1110	chr8	71581654	71581917	264	*	1110	6.16358e-16	431	8	71581654	71581917	264	71581729	71581788	60	ENST00000276590.4;ENST00000408926.3;ENST00000522447.1;ENST00000520030.1;ENST00000520273.1	XKR9;LACTB2	0.516187	0.434984
DMR_1111	chr8	77617893	77619132	1240	*	1111	1.92647e-14	555	8	77617893	77619132	1240	77618058	77618893	836	ENST00000518282.1;ENST00000521891.2	ZFHX4	0.84924	0.84602
DMR_1112	chr8	97247126	97248141	1016	*	1112	1.22646e-12	689	8	97247126	97248141	1016	97247213	97248129	917	ENST00000520575.1;ENST00000287022.5;ENST00000518406.1;ENST00000523920.1	UQCRB	0.0604121	0.0642563
DMR_1113	chr8	114449700	114452573	2874	*	1113	6.26887e-14	592	8	114449700	114452573	2874	114449804	114451137	1334	ENST00000455883.2;ENST00000352409.3;ENST00000297405.5	CSMD3	0.104219	0.0793963
DMR_1114	chr8	126446694	126452617	5924	*	1114	6.56764e-11	842	8	126446694	126452617	5924	126446923	126450475	3553	ENST00000519576.1;ENST00000520847.1;ENST00000311922.3	TRIB1	0.573333	0.551729
DMR_1115	chr8	140642611	140643941	1331	*	1115	1.08375e-16	362	8	140642611	140643941	1331	140643119	140643434	316		KCNK9	0.251491	0.307746
DMR_1116	chr8	141312193	141313423	1231	*	1116	8.56255e-22	133	8	141312193	141313423	1231	141312701	141312916	216		TRAPPC9	0.912236	0.912514
DMR_1117	chr8	142178725	142181855	3131	*	1117	1.33692e-13	615	8	142178725	142181855	3131	142179603	142181089	1487		DENND3	0.85144	0.836815
DMR_1118	chr8	142202191	142207356	5166	*	1118	4.91417e-10	910	8	142202191	142207356	5166	142202778	142207309	4532	ENST00000424248.1;ENST00000523308.1;ENST00000519811.1	DENND3	0.896174	0.885816
DMR_1119	chr8	143867291	143868306	1016	*	1119	5.89846e-08	1039	8	143867291	143868306	1016	143867799	143868262	464	ENST00000518434.1;ENST00000510610.2;ENST00000301263.4	LY6D	0.759947	0.743699
DMR_1120	chr8	144220578	144223891	3314	*	1120	3.57873e-18	267	8	144220578	144223891	3314	144222015	144222455	441			0.642529	0.528695
DMR_1121	chr8	144277152	144281139	3988	*	1121	1.17043e-19	198	8	144277152	144281139	3988	144278589	144279703	1115			0.931588	0.91198
DMR_1122	chr8	144407998	144409462	1465	*	1122	5.63986e-07	1075	8	144407998	144409462	1465	144408081	144408955	875	ENST00000329245.4	TOP1MT	0.70577	0.682144
DMR_1123	chr8	144410464	144411938	1475	*	1123	1.36924e-21	142	8	144410464	144411938	1475	144410701	144411500	800	ENST00000329245.4	TOP1MT	0.759451	0.736235
DMR_1124	chr8	144435877	144439708	3832	*	1124	3.65191e-39	11	8	144435877	144439708	3832	144437314	144437914	601	ENST00000521193.1;ENST00000519148.1;ENST00000505857.2		0.198031	0.100951
DMR_1125	chr8	144515847	144520997	5151	*	1125	1.21822e-05	1115	8	144515847	144520997	5151	144517642	144520853	3212	ENST00000530603.1	ZC3H3	0.808554	0.760677
DMR_1126	chr8	144549434	144551189	1756	*	1126	6.34124e-09	985	8	144549434	144551189	1756	144549532	144551088	1557	ENST00000530603.1	ZC3H3	0.94562	0.939217
DMR_1127	chr8	144631799	144631974	176	*	1127	1.97623e-23	102	8	144631799	144631974	176	144631810	144631915	106	ENST00000530600.1		0.287403	0.387024
DMR_1128	chr8	144640176	144640507	332	*	1128	5.1467e-12	743	8	144640176	144640507	332	144640306	144640507	202	ENST00000262580.4;ENST00000526406.1	GSDMD	0.0393306	0.0364522
DMR_1129	chr8	144816167	144816243	77	*	1129	1.04925e-23	92	8	144816167	144816243	77	144816194	144816217	24	ENST00000388913.3	FAM83H	0.028993	0.0169768
DMR_1130	chr8	144925257	144928914	3658	*	1130	6.42138e-22	130	8	144925257	144928914	3658	144925328	144927120	1793	ENST00000327830.5	NRBP2	0.753458	0.723422
DMR_1131	chr9	140124049	140127342	3294	*	1131	1.05476e-09	933	9	140124049	140127342	3294	140125311	140127246	1936	ENST00000361134.2;ENST00000538474.1	SLC34A3	0.891562	0.886815
