# Supplementary material for: Altered DNA methylome profiles of blood leukocytes in Chinese patients with mild cognitive impairment and Alzheimer’s disease
Source: Front Genet. 2023 Jun 14;14:1175864. doi: 10.3389/fgene.2023.1175864 (PMC10300350; doi:10.3389/fgene.2023.1175864)
Supplement: Supplementary file 13 [file Table6.XLSX]

## Sheet: Sheet1
	AD_to_MCI.logFC	AD_to_MCI.AveExpr	AD_to_MCI.t	AD_to_MCI.P.Value	AD_to_MCI.adj.P.Val	AD_to_MCI.B	AD_to_MCI.AD_AVG	AD_to_MCI.MCI_AVG	AD_to_MCI.deltaBeta	AD_to_MCI.CHR	AD_to_MCI.MAPINFO	AD_to_MCI.Strand	AD_to_MCI.Type	AD_to_MCI.gene	AD_to_MCI.feature	AD_to_MCI.cgi	AD_to_MCI.feat.cgi	AD_to_MCI.UCSC_Islands_Name	AD_to_MCI.SNP_ID	AD_to_MCI.SNP_DISTANCE
cg17258228	0.997473	0.49954	1716.44	1.01822e-97	1.97525e-92	145.683	0.000804103	0.998277	0.997473	6	135376695	F	II	HBS1L	TSS1500	shore	TSS1500-shore	chr6:135375749-135376141	rs528603887	19
cg04255278	0.997278	0.4997	1705.81	1.301e-97	1.97525e-92	145.676	0.00106089	0.998339	0.997278	5	92918068	F	II	FLJ42709	TSS1500	shore	TSS1500-shore	chr5:92919558-92921430	rs189833104	22
cg16100476	0.997049	0.499612	1713.52	1.08907e-97	1.97525e-92	145.681	0.00108743	0.998136	0.997049	6	53517117	R	II	KLHL31	Body	shore	Body-shore	chr6:53516319-53517076	rs201420152;rs142009836	46;16
cg23971107	0.996491	0.500183	1678.53	2.45699e-97	2.28883e-92	145.657	0.00193699	0.998428	0.996491	15	43622012	F	II	LCMT2	1stExon	island	1stExon-island	chr15:43621830-43622953	rs138909135	8
cg01437515	0.995417	0.498846	1696.74	1.60537e-97	1.97525e-92	145.67	0.00113767	0.996554	0.995417	1	1148315	F	I	TNFRSF4	Body	shore	Body-shore	chr1:1149055-1149524	rs546152972;rs373539926;rs531691331;rs35033502;rs376518717	33;35;39;43;49
cg11965913	0.994274	0.499341	848.924	1.1628e-85	4.51803e-81	144.045	0.00220397	0.996478	0.994274	1	205819406	R	II	PM20D1	TSS200	shore	TSS200-shore	chr1:205818898-205819191	rs541147089	22
cg10695234	0.993967	0.499842	750.27	1.51762e-83	5.60185e-79	143.469	0.00285908	0.996826	0.993967	8	95487613	F	I	RAD54B	TSS1500	shore	TSS1500-shore	chr8:95486930-95487374	rs537596072;rs111317552	17;40
cg24856383	0.993681	0.497797	1642.41	5.79399e-97	3.88852e-92	145.632	0.000957059	0.994638	0.993681	3	150480910	F	II	SIAH2	5'UTR	island	5'UTR-island	chr3:150479734-150481888	rs146121542;rs527600235	3;50
cg14638351	0.993232	0.500267	667.467	1.52718e-81	5.36871e-77	142.797	0.0036507	0.996883	0.993232	8	95487678	F	II	RAD54B	TSS1500	shore	TSS1500-shore	chr8:95486930-95487374	rs73695620	13
cg14223671	0.992656	0.501249	473.365	1.17048e-75	3.20035e-71	139.887	0.0049212	0.997577	0.992656	16	857981	R	II	PRR25	Body	island	Body-island	chr16:857341-858025	rs112521302	22
cg08395793	0.991025	0.504163	557.597	1.83615e-78	5.64801e-74	141.471	0.00865067	0.999676	0.991025	16	858205	R	I	PRR25	Body	shore	Body-shore	chr16:857341-858025	rs540954557;rs559580965;rs529886745	42;14;2
cg20236484	0.990696	0.499212	339.627	5.66758e-70	1.34969e-65	135.308	0.00386451	0.99456	0.990696	8	95487561	R	II	RAD54B	TSS1500	shore	TSS1500-shore	chr8:95486930-95487374	rs2028429	46
cg03400443	0.988537	0.495471	582.444	3.29084e-79	1.05628e-74	141.829	0.00120305	0.98974	0.988537	2	74347616	F	I		IGR	island	IGR-island	chr2:74347273-74347777	rs563814250;rs192268634;rs56095668;rs564624088;rs1667618	6;31;45;46;50
cg08442529	0.987511	0.494135	1696.82	1.60249e-97	1.97525e-92	145.67	0.000379672	0.987891	0.987511	6	126070499	F	I	HEY2	TSS1500	island	TSS1500-island	chr6:126068722-126071320	rs142760566;rs528505096	34;37
cg02095219	0.987161	0.505907	369.037	2.14533e-71	5.27924e-67	136.644	0.0123267	0.999488	0.987161	17	57976723	F	II	RPS6KB1	5'UTR	opensea	5'UTR-opensea		rs540362289;rs565325930	0;45
cg23482549	0.979356	0.490027	1621.8	9.53317e-97	5.86482e-92	145.616	0.000349497	0.979705	0.979356	15	67834333	F	II	MAP2K5	TSS1500	shore	TSS1500-shore	chr15:67834786-67835510
cg10197305	0.975194	0.489454	283.953	6.58526e-67	1.47319e-62	131.966	0.00185728	0.977051	0.975194	4	125112	F	I	ZNF718	Body	shore	Body-shore	chr4:124332-124841	rs559044805;rs577332623;rs186656352;rs556581531	6;10;13;49
cg12527384	0.973525	0.487089	1585.41	2.33296e-96	1.32484e-91	145.588	0.000326635	0.973852	0.973525	11	123525060	F	I	SCN3B	1stExon	island	1stExon-island	chr11:123524733-123525685	rs72552195;rs552129491;rs72553915;rs72552196;rs570399225	6;23;33;35;46
cg12052203	0.966213	0.48577	41.8645	2.6542e-34	3.37835e-30	68.3177	0.00266392	0.968876	0.966213	11	66115045	R	I	B3GNT1	1stExon	island	1stExon-island	chr11:66114497-66115525	rs185880727	10
cg14675598	0.959579	0.488871	31.9466	8.38782e-30	9.24215e-26	57.8774	0.00908127	0.96866	0.959579	10	6281328	R	II		IGR	opensea	IGR-opensea		rs140801943;rs187558297	37;2
cg06531573	0.948158	0.478589	20.7141	8.43218e-23	4.54379e-19	41.5127	0.00451003	0.952668	0.948158	16	857576	F	II	PRR25	Body	island	Body-island	chr16:857341-858025	rs532233270;rs547206264	15;25
cg02407415	0.948044	0.479105	20.823	6.97347e-23	3.84187e-19	41.7059	0.00508311	0.953127	0.948044	16	857454	F	I	PRR25	Body	island	Body-island	chr16:857341-858025
cg17749961	0.947456	0.484949	23.6806	6.31706e-25	4.66352e-21	46.4891	0.0112205	0.958677	0.947456	2	30669863	R	II	LCLAT1	TSS1500	shore	TSS1500-shore	chr2:30669988-30670720	rs11891646;rs574918902;rs544134888	17;5;1
cg03749207	0.945359	0.48102	20.9335	5.75677e-23	3.24419e-19	41.9009	0.00834021	0.953699	0.945359	16	857863	F	I	PRR25	Body	island	Body-island	chr16:857341-858025	rs554814589	38
cg13706908	0.943734	0.473378	20.6138	1.00508e-22	5.33805e-19	41.334	0.00151082	0.945245	0.943734	2	198651223	R	II	BOLL	TSS1500	island	TSS1500-island	chr2:198649751-198651599	rs145981436	42
cg07691531	0.943645	0.475257	19.7912	4.36182e-22	1.99092e-18	39.8405	0.00343415	0.94708	0.943645	8	144660659	F	II	NAPRT1	TSS200	shore	TSS200-shore	chr8:144659745-144660635	rs574549186;rs3214817	13;38
cg14117219	0.94125	0.474969	19.6	6.17931e-22	2.66773e-18	39.4861	0.00434434	0.945594	0.94125	9	94476689	R	II		IGR	opensea	IGR-opensea
cg16558432	0.938534	0.471199	20.8352	6.82697e-23	3.78944e-19	41.7275	0.00193231	0.940466	0.938534	17	5403805	F	II	LOC728392	1stExon	island	1stExon-island	chr17:5403131-5404602	rs569076763	16
cg03943177	0.93503	0.468302	33.2394	1.85346e-30	2.10508e-26	59.4037	0.000787244	0.935818	0.93503	1	184021360	F	II	TSEN15	Body	shore	Body-shore	chr1:184020781-184021054	rs536129968	35
cg13962846	0.925239	0.477934	18.8718	2.38986e-21	8.73415e-18	38.1095	0.0153146	0.940554	0.925239	1	7973298	F	II		IGR	opensea	IGR-opensea		rs144181655;rs560844769;rs148450674	17;37;46
cg02884428	0.906789	0.45419	18.8541	2.47133e-21	8.9874e-18	38.0754	0.000795632	0.907585	0.906789	10	134120793	R	I	STK32C	Body	island	Body-island	chr10:134120447-134122422	rs562629244;rs531805794	34;30
cg07713853	0.902284	0.451308	995.462	2.17967e-88	8.93958e-84	144.621	0.000166003	0.90245	0.902284	9	33290411	F	I	NFX1	TSS200	island	TSS200-island	chr9:33290318-33291003	rs114843698	16
cg13423262	0.891924	0.447468	24.0476	3.57889e-25	2.78115e-21	47.0665	0.0015062	0.89343	0.891924	6	35108939	F	I	TCP11	5'UTR	island	5'UTR-island	chr6:35108801-35109499	rs113948443;rs536415950;rs548267280	9;12;34
cg19456032	0.883221	0.442588	19.1557	1.40337e-21	5.42422e-18	38.6513	0.000977202	0.884198	0.883221	16	15916004	R	II	MYH11	Body	opensea	Body-opensea		rs148494742;rs216154;rs553842273;rs572366905	20;17;4;2
cg03168497	0.881511	0.443185	13.2082	4.61452e-16	2.82708e-13	25.7221	0.00242948	0.88394	0.881511	17	48586147	R	II	MYCBPAP	Body	island	Body-island	chr17:48585385-48586167	rs149713939;rs373135284	24;11
cg04491458	0.843726	0.422723	12.912	9.58078e-16	5.22759e-13	24.979	0.000859859	0.844586	0.843726	10	134120795	R	I	STK32C	Body	island	Body-island	chr10:134120447-134122422	rs562629244;rs531805794	36;32
cg03999872	0.83004	0.419284	10.5585	4.68583e-13	8.87449e-11	18.6865	0.00426407	0.834304	0.83004	20	62272968	R	II	STMN3	Body	island	Body-island	chr20:62272291-62273972
cg09159795	0.790021	0.4043	10.0044	2.23345e-12	3.19954e-10	17.1022	0.00928904	0.79931	0.790021	7	151127123	R	II	CRYGN	3'UTR	shore	3'UTR-shore	chr7:151129121-151129341	rs199515629;rs202011127;rs10265041;rs73476442	39;28;21;1
cg17339882	0.781846	0.39267	12.9816	8.06123e-16	4.50844e-13	25.1546	0.00174663	0.783593	0.781846	1	62596957	R	II	INADL	Body	opensea	Body-opensea
cg21149944	0.770918	0.388707	11.6306	2.55713e-14	8.10206e-12	21.6401	0.00324785	0.774166	0.770918	4	124344	R	II	ZNF718	TSS200	island	TSS200-island	chr4:124332-124841	rs555985189;rs574281493;rs542761025;rs561407996	28;23;16;9
cg02009141	0.769294	0.385975	17.1423	7.07745e-20	1.70191e-16	34.6606	0.00132843	0.770622	0.769294	1	202311311	F	II	UBE2T	TSS1500	island	TSS1500-island	chr1:202311043-202311312
cg21646955	0.763941	0.383353	14.0653	5.90867e-17	5.28671e-14	27.8132	0.00138305	0.765324	0.763941	6	35108921	F	I	TCP11	Body	island	Body-island	chr6:35108801-35109499	rs113948443;rs536415950	27;30
cg22831726	0.761176	0.38308	11.4197	4.47825e-14	1.29372e-11	21.0707	0.00249253	0.763668	0.761176	4	124315	R	II	ZNF718	TSS200	shore	TSS200-shore	chr4:124332-124841	rs576759656;rs537724194;rs61261084	38;35;34
cg23591463	0.697669	0.35126	6.90383	2.74474e-08	6.20703e-07	7.58843	0.00242492	0.700094	0.697669	12	114851495	R	II		IGR	shore	IGR-shore	chr12:114851957-114852360	rs118039005;rs113885688;rs34513619;rs573468409	49;26;3;2
cg25069157	0.666715	0.336138	6.68275	5.55934e-08	1.09854e-06	6.87959	0.00278069	0.669496	0.666715	6	44102572	F	II	TMEM63B	Body	opensea	Body-opensea		rs3841315;rs551299979;rs138352932;rs530562381	1;29;45;51
cg11790335	0.653412	0.327416	8.51897	1.78072e-10	1.08412e-08	12.6679	0.000710374	0.654122	0.653412	6	50679857	R	II	TFAP2D	TSS1500	shelf	TSS1500-shelf	chr6:50682334-50683214	rs77938042;rs369200558;rs546308557;rs150589625	29;24;13;2
cg22444562	0.644286	0.355566	6.89021	2.86653e-08	6.42887e-07	7.5448	0.0334229	0.677709	0.644286	2	207090465	F	II	GPR1-AS	Body	opensea	Body-opensea
cg16914866	0.632545	0.367974	21.5342	2.05891e-23	1.21598e-19	42.9468	0.0517015	0.684246	0.632545	5	155629023	F	II		IGR	opensea	IGR-opensea		rs28551600;rs561626504;rs4704993	0;4;23
cg05202629	0.614198	0.379325	11.3307	5.68262e-14	1.57122e-11	20.8288	0.0722258	0.686424	0.614198	17	259713	F	II	C17orf97	TSS1500	shore	TSS1500-shore	chr17:259754-260306	rs575606917;rs536360845;rs368983770;rs10468606	8;38;42;51
cg27628312	0.604628	0.302937	6.0447	4.30846e-07	5.77393e-06	4.82841	0.000622794	0.605251	0.604628	7	142552171	F	II	EPHB6	TSS1500	island	TSS1500-island	chr7:142551879-142553186	rs183051178;rs148074307	0;49
cg17298925	0.589364	0.315799	23.2231	1.29663e-24	9.47752e-21	45.7582	0.021117	0.610481	0.589364	5	6828054	F	II		IGR	opensea	IGR-opensea		rs546816547;rs566963241;rs535530982;rs62351788	1;2;15;25
cg04657470	0.581074	0.47946	11.4226	4.44339e-14	1.28538e-11	21.0787	0.188923	0.769997	0.581074	2	198365150	R	I	HSPE1	1stExon	island	1stExon-island	chr2:198363689-198365405	rs530775536;rs377047558;rs370142828	42;23;21
cg10326673	0.56223	0.626255	9.41768	1.21845e-11	1.25771e-09	15.3824	0.34514	0.907371	0.56223	2	30669757	R	II	LCLAT1	TSS1500	shore	TSS1500-shore	chr2:30669988-30670720	rs184507399	23
cg09352518	0.557254	0.535853	10.5959	4.22247e-13	8.1368e-11	18.7922	0.257226	0.81448	0.557254	19	21265421	R	II	ZNF714	5'UTR	island	5'UTR-island	chr19:21265164-21265433	rs8101412	50
cg21128517	0.528402	0.265397	7.15222	1.24641e-08	3.2893e-07	8.38221	0.00119538	0.529598	0.528402	16	71928337	R	II	IST1	TSS1500	shore	TSS1500-shore	chr16:71928861-71929953	rs536841155;rs375923002;rs572554248;rs149376447	39;31;14;1
cg12723292	0.519135	0.259799	9.50693	9.38611e-12	1.01945e-09	15.6468	0.000231346	0.519366	0.519135	8	118532951	R	I	MED30	TSS200	island	TSS200-island	chr8:118532855-118533311	rs571852219;rs188451712	35;13
cg06452669	0.507431	0.254348	6.96488	2.2598e-08	5.30169e-07	7.78382	0.000632237	0.508063	0.507431	5	68463117	F	I	CCNB1	Body	island	Body-island	chr5:68462675-68463214	rs202186533;rs565611927	7;11
cg11885357	0.494661	0.547197	14.7377	1.2486e-17	1.41779e-14	29.3951	0.299866	0.794528	0.494661	3	138152902	R	I	ESYT3	TSS1500	shore	TSS1500-shore	chr3:138153269-138154621	rs182995066;rs572246862	43;32
cg24785168	0.480881	0.241263	6.20332	2.58731e-07	3.81561e-06	5.33842	0.000822966	0.481704	0.480881	3	112738706	R	II	C3orf17	TSS200	shore	TSS200-shore	chr3:112738244-112738653	rs111485713;rs150501171	12;1
cg18001457	0.479321	0.304105	12.6638	1.78125e-15	8.75495e-13	24.3483	0.0644444	0.543765	0.479321	1	229828242	R	II		IGR	opensea	IGR-opensea		rs181478741;rs151132388;rs552917022	34;7;1
cg05030953	0.469978	0.422456	7.7333	2.00306e-09	7.57144e-08	10.2238	0.187467	0.657445	0.469978	6	31241000	R	II	HLA-C	TSS1500	shore	TSS1500-shore	chr6:31238852-31240120	rs7773175;rs7759127	43;14
cg15864601	0.461675	0.395707	6.67153	5.76247e-08	1.13057e-06	6.84358	0.16487	0.626545	0.461675	17	259839	F	I	C17orf97	TSS1500	island	TSS1500-island	chr17:259754-260306	rs9911060	38
cg11404906	0.437134	0.593744	4.98537	1.27978e-05	9.23048e-05	1.45496	0.375177	0.812311	0.437134	6	32551749	R	II	HLA-DRB1	Body	shore	Body-shore	chr6:32551851-32552331	rs9269931;rs141975225;rs9269933;rs9269934;rs140028130	43;36;31;30;19
cg26708920	0.432158	0.417655	5.38906	3.53722e-06	3.21758e-05	2.72988	0.201576	0.633734	0.432158	10	13826317	R	II	FRMD4A	Body	opensea	Body-opensea		rs573927270;rs542813173	2;1
cg15980797	0.427026	0.286671	137.393	1.73259e-54	3.27967e-50	112.237	0.0731583	0.500184	0.427026	6	137813648	R	I	OLIG3	1stExon	shore	1stExon-shore	chr6:137814355-137815202
cg15652532	0.42622	0.611725	6.42972	1.25046e-07	2.11196e-06	6.06658	0.398615	0.824835	0.42622	2	30669759	R	II	LCLAT1	TSS1500	shore	TSS1500-shore	chr2:30669988-30670720	rs184507399	25
cg18415585	0.423269	0.242347	232.317	1.79469e-63	3.78546e-59	127.455	0.030712	0.453981	0.423269	14	21100888	R	I		IGR	island	IGR-island	chr14:21100838-21101043	rs78993455;rs79246363	38;37
cg20673407	0.422078	0.718516	8.65838	1.16725e-10	7.71041e-09	13.095	0.507477	0.929555	0.422078	10	31040939	R	II		IGR	opensea	IGR-opensea		rs527329265;rs144628257	42;1
cg09368486	0.420897	0.546569	14.1311	5.06345e-17	4.67257e-14	27.9703	0.336121	0.757018	0.420897	2	208890779	F	II	PLEKHM3	TSS1500	shore	TSS1500-shore	chr2:208890181-208890394
cg07870920	0.418686	0.72936	18.0565	1.14341e-20	3.40368e-17	36.5162	0.520017	0.938703	0.418686	4	121569769	R	II		IGR	opensea	IGR-opensea		rs139903358;rs76362495;rs144484994	38;22;1
cg01156747	0.415167	0.617216	4.38408	8.40038e-05	0.000437278	-0.397844	0.409632	0.8248	0.415167	7	120659	R	II		IGR	island	IGR-island	chr7:120519-120758	rs369103423;rs141181987;rs11282365;rs556166041;rs553207727	32;31;9;2;1
cg12858746	0.409059	0.466721	6.9076	2.71203e-08	6.14584e-07	7.60048	0.262191	0.671251	0.409059	11	47235847	R	II	DDB2	TSS1500	shore	TSS1500-shore	chr11:47236404-47236933	rs183969233;rs138780245	42;33
cg18678645	0.408405	0.415597	4.17002	0.000161772	0.00075391	-1.03863	0.211394	0.6198	0.408405	5	135416331	R	II	MIR886	TSS200	island	TSS200-island	chr5:135416204-135416475	rs554848608;rs200849372;rs576316967	26;15;12
cg13273418	0.402593	0.504018	20.6885	8.81803e-23	4.71728e-19	41.4671	0.302721	0.705314	0.402593	7	138349156	F	I	SVOPL	TSS200	island	TSS200-island	chr7:138348962-138349444
cg10184328	0.402544	0.643003	17.3829	4.34873e-20	1.09946e-16	35.1564	0.441731	0.844274	0.402544	7	138349158	F	II	SVOPL	Body	island	Body-island	chr7:138348962-138349444
cg11608150	0.398991	0.473698	4.4419	7.02701e-05	0.000377348	-0.222838	0.274202	0.673193	0.398991	5	135415948	R	I		IGR	shore	IGR-shore	chr5:135416204-135416475	rs375721444	1
cg22044028	0.396647	0.202716	7.46196	4.68708e-09	1.50502e-07	9.36691	0.00439271	0.40104	0.396647	1	1015392	R	I		IGR	shore	IGR-shore	chr1:1016863-1017439	rs190966347;rs377575513;rs563890333;rs529484733;rs549535884;rs116693125	51;50;40;12;6;1
cg19486271	0.395531	0.42451	6.70739	5.13811e-08	1.03018e-06	6.95869	0.226745	0.622276	0.395531	11	47235900	R	II	DDB2	TSS1500	shore	TSS1500-shore	chr11:47236404-47236933
cg05094984	0.393835	0.371022	11.4068	4.6355e-14	1.33053e-11	21.0357	0.174105	0.567939	0.393835	11	61544890	R	II	MYRF	Body	island	Body-island	chr11:61544727-61545563	rs185949125	13
cg19079272	0.393394	0.640021	17.1967	6.33676e-20	1.53884e-16	34.7732	0.443324	0.836718	0.393394	7	138349138	F	II	SVOPL	TSS200	island	TSS200-island	chr7:138348962-138349444	rs373541572	13
cg13872627	0.391184	0.599724	9.66957	5.8494e-12	6.98906e-10	16.126	0.404132	0.795316	0.391184	6	31238036	R	II	HLA-C	Body	shore	Body-shore	chr6:31238852-31240120	rs41556321;rs2308628;rs41546713;rs41558713;rs1131014;rs1131015;rs61759945;rs41540117;rs2308622;rs72558149	51;47;37;36;29;28;17;11;9;2
cg24473616	0.388672	0.196029	4.75874	2.6163e-05	0.000166714	0.748824	0.0016925	0.390365	0.388672	15	58363210	F	II		IGR	opensea	IGR-opensea		rs369158637;rs2642636	6;32
cg23598115	0.388397	0.213377	12.3322	4.1287e-15	1.77311e-12	23.4935	0.0191783	0.407575	0.388397	1	213681300	F	II		IGR	opensea	IGR-opensea		rs540181759	36
cg05597349	0.387579	0.278468	27.2208	3.5391e-27	3.26589e-23	51.7536	0.0846786	0.472258	0.387579	10	102882978	R	II	TLX1NB	5'UTR	island	5'UTR-island	chr10:102882977-102883551	rs62000966	37
cg23085143	0.386623	0.587005	14.9506	7.7129e-18	9.54278e-15	29.8854	0.393694	0.780317	0.386623	7	138349443	F	II	SVOPL	Body	island	Body-island	chr7:138348962-138349444
cg08745965	0.384465	0.343238	4.7247	2.91137e-05	0.000182165	0.643496	0.151005	0.535471	0.384465	5	135416529	F	II	MIR886	TSS1500	shore	TSS1500-shore	chr5:135415069-135415307	rs71589303;rs9327740	7;18
cg05554000	0.383259	0.59684	12.7796	1.33248e-15	6.89466e-13	24.6435	0.405211	0.78847	0.383259	7	158905015	R	I	VIPR2	Body	shore	Body-shore	chr7:158905270-158905537	rs546312067;rs145717909;rs148921829;rs143711415	19;14;11;4
cg24713959	0.382932	0.716899	10.4925	5.63097e-13	1.03049e-10	18.5	0.525433	0.908364	0.382932	12	71709550	F	II		IGR	opensea	IGR-opensea		rs531238932;rs74680005	0;16
cg07533224	0.381788	0.370203	11.9419	1.12968e-14	4.09214e-12	22.4703	0.179309	0.561097	0.381788	1	205819345	F	II	PM20D1	TSS200	shore	TSS200-shore	chr1:205818898-205819191	rs558562579;rs572183684;rs541147089	0;5;41
cg19154323	0.381164	0.707279	10.1888	1.32223e-12	2.0844e-10	17.6339	0.516697	0.897862	0.381164	2	208890802	R	II	PLEKHM3	TSS1500	shore	TSS1500-shore	chr2:208890181-208890394	rs376707191	26
cg06238316	0.378049	0.486607	10.5123	5.32906e-13	9.87484e-11	18.5559	0.297583	0.675632	0.378049	19	21265364	F	II	ZNF714	5'UTR	island	5'UTR-island	chr19:21265164-21265433	rs560609743;rs8101412	0;9
cg24100841	0.377725	0.64661	6.4596	1.13617e-07	1.95503e-06	6.16265	0.457748	0.835473	0.377725	6	29649024	F	II		IGR	opensea	IGR-opensea		rs112470363;rs3129054	25;32
cg25176297	0.369081	0.571816	6.08369	3.80076e-07	5.21876e-06	4.95375	0.387275	0.756356	0.369081	2	37232322	R	II	HEATR5B	Body	opensea	Body-opensea		rs184237104;rs541835487;rs560197670;rs114337285;rs545908258	50;35;30;17;2
cg05701418	0.366065	0.537437	12.6321	1.92931e-15	9.34576e-13	24.2671	0.354405	0.720469	0.366065	6	30131361	F	I	TRIM15	5'UTR	opensea	5'UTR-opensea		rs538689430;rs552309313	11;24
cg16034233	0.360923	0.344494	12.8209	1.20201e-15	6.34294e-13	24.7483	0.164032	0.524956	0.360923	6	14371975	F	II		IGR	opensea	IGR-opensea		rs150786650;rs6941419;rs566093357	1;17;39
cg22317233	0.358885	0.440428	12.1916	5.92031e-15	2.39486e-12	23.1271	0.260986	0.619871	0.358885	2	47572086	F	II	LOC101927043	Body	opensea	Body-opensea		rs546513686;rs558515875	42;48
cg07158503	0.357787	0.423759	4.43739	7.12569e-05	0.000381753	-0.236516	0.244865	0.602652	0.357787	5	135415693	R	II		IGR	shore	IGR-shore	chr5:135416204-135416475	rs565279785;rs532638407;rs141726672	47;26;2
cg10619895	0.351947	0.201554	9.35573	1.4612e-11	1.45793e-09	15.1983	0.0255802	0.377527	0.351947	7	4456202	R	II		IGR	opensea	IGR-opensea		rs539378739;rs552811974;rs572709168	48;37;10
cg22048216	0.351459	0.480573	15.4045	2.80565e-18	4.00628e-15	30.9147	0.304844	0.656303	0.351459	18	77377119	R	I		IGR	island	IGR-island	chr18:77376688-77377995	rs112514066;rs186412783;rs564203602	24;15;11
cg00243480	0.351189	0.396462	11.8629	1.38837e-14	4.85531e-12	22.2607	0.220868	0.572057	0.351189	14	34269416	F	II	NPAS3	Body	island	Body-island	chr14:34268946-34270438
cg00310386	0.349454	0.382041	11.0487	1.21694e-13	2.94846e-11	20.0553	0.207314	0.556768	0.349454	16	85455848	R	II		IGR	opensea	IGR-opensea		rs541909169	4
cg19099843	0.348627	0.181921	7.59997	3.03918e-09	1.06048e-07	9.80349	0.00760735	0.356234	0.348627	7	12443191	R	II	VWDE	Body	island	Body-island	chr7:12443163-12443705
cg10590442	0.348569	0.17541	4.38202	8.45388e-05	0.000439554	-0.404065	0.00112506	0.349694	0.348569	11	124633181	R	II	ESAM	TSS1500	island	TSS1500-island	chr11:124632063-124633239	rs143270232	18
cg13581155	0.346721	0.261213	5.06759	9.85986e-06	7.45416e-05	1.71303	0.0878529	0.434574	0.346721	5	135415781	F	II		IGR	shore	IGR-shore	chr5:135416204-135416475	rs34577747	40
cg25340688	0.346706	0.466402	3.77375	0.000529366	0.00202559	-2.19007	0.293049	0.639755	0.346706	5	135416398	F	I	MIR886	TSS200	island	TSS200-island	chr5:135416204-135416475
cg14157578	0.346175	0.465415	8.42454	2.37356e-10	1.3666e-08	12.3774	0.292327	0.638502	0.346175	9	110764967	F	II		IGR	opensea	IGR-opensea		rs567202513;rs10759270;rs558557622;rs145093804	0;14;34;35
cg04481923	0.34428	0.424212	3.43526	0.0014071	0.00458985	-3.13014	0.252072	0.596352	0.34428	5	135416205	R	II	MIR886	Body	island	Body-island	chr5:135416204-135416475	rs538710441;rs553551499;rs572325590	38;18;2
cg13344095	0.342169	0.416563	9.56163	8.00295e-12	8.96936e-10	15.8083	0.245478	0.587647	0.342169	6	26233352	F	II		IGR	opensea	IGR-opensea		rs544720835;rs10946808	12;35
cg14159672	0.338901	0.344076	10.5805	4.40806e-13	8.42406e-11	18.7485	0.174626	0.513527	0.338901	1	205819179	F	II	PM20D1	1stExon	island	1stExon-island	chr1:205818898-205819191	rs35846832;rs113992474;rs536916938	13;31;49
cg03839794	0.335917	0.294933	10.4599	6.16919e-13	1.11381e-10	18.4074	0.126974	0.462891	0.335917	14	34269541	F	II	NPAS3	Body	island	Body-island	chr14:34268946-34270438	rs138986655;rs576037399	5;47
cg01713812	0.332906	0.760928	4.104	0.000197618	0.000891535	-1.23377	0.594475	0.927381	0.332906	5	6607128	F	II	NSUN2	Body	opensea	Body-opensea		rs114937174;rs10060489;rs78481667	7;16;27
cg02631651	0.328961	0.203613	12.6032	2.07485e-15	9.9142e-13	24.1932	0.0391328	0.368094	0.328961	2	89157929	F	II		IGR	opensea	IGR-opensea		rs535529205;rs554239600;rs572392459;rs546204958;rs558519638;rs576782608;rs544046561;rs562101876	1;14;15;18;19;34;40;47
cg17178900	0.327747	0.417405	12.7048	1.60718e-15	8.06607e-13	24.4529	0.253531	0.581279	0.327747	1	205818956	R	I	PM20D1	Body	island	Body-island	chr1:205818898-205819191	rs572245419;rs540811455	31;30
cg13878646	0.327313	0.349836	15.3944	2.86913e-18	4.08902e-15	30.8919	0.18618	0.513493	0.327313	12	95840895	F	II		IGR	opensea	IGR-opensea		rs146598365	19
cg14016568	0.325589	0.379271	5.61012	1.74159e-06	1.80228e-05	3.43474	0.216477	0.542065	0.325589	12	116370109	R	II		IGR	opensea	IGR-opensea		rs151205456;rs188547953	2;1
cg18797653	0.324463	0.3884	4.3146	0.00010402	0.000522135	-0.607117	0.226168	0.550632	0.324463	5	135416613	F	II	MIR886	TSS1500	shore	TSS1500-shore	chr5:135415069-135415307
cg09373148	0.323376	0.553762	13.745	1.26113e-16	9.85208e-14	27.0418	0.392074	0.71545	0.323376	3	138152837	F	I	ESYT3	TSS1500	shore	TSS1500-shore	chr3:138153269-138154621	rs569830353;rs538776857;rs182995066;rs572246862	0;2;24;35
cg14893161	0.320269	0.297411	11.177	8.59568e-14	2.22094e-11	20.4084	0.137276	0.457545	0.320269	1	205819251	R	II	PM20D1	5'UTR	shore	5'UTR-shore	chr1:205818898-205819191	rs113992474;rs536916938	43;25
cg25582220	0.319876	0.647829	13.1067	5.9199e-16	3.47402e-13	25.4687	0.487891	0.807768	0.319876	6	30130914	F	I	TRIM15	TSS200	opensea	TSS200-opensea
cg26267481	0.318774	0.189721	9.63853	6.40034e-12	7.51431e-10	16.0348	0.0303344	0.349108	0.318774	5	33440240	F	II	TARS	TSS1500	shore	TSS1500-shore	chr5:33440635-33441365	rs530586639;rs544024932;rs186531379	1;17;36
cg08269402	0.318236	0.704828	4.52828	5.37616e-05	0.00030254	0.0400206	0.54571	0.863946	0.318236	6	32549631	F	II	HLA-DRB1	Body	shelf	Body-shelf	chr6:32551851-32552331	rs72500538;rs36056209;rs72850244;rs143082263;rs9269811;rs41293159;rs41293164;rs9269812;rs9269813	0;5;7;11;18;32;36;39;50
cg12898220	0.315795	0.395563	8.90456	5.56739e-11	4.27821e-09	13.8439	0.237666	0.553461	0.315795	1	205819356	F	II	PM20D1	TSS200	shore	TSS200-shore	chr1:205818898-205819191	rs541147089	30
cg00739278	0.315749	0.432446	8.20047	4.71271e-10	2.37078e-08	11.6843	0.274572	0.59032	0.315749	7	38351226	F	II		IGR	island	IGR-island	chr7:38350920-38351331
cg06092953	0.315538	0.518696	9.36871	1.40658e-11	1.41169e-09	15.2369	0.360927	0.676465	0.315538	18	77905699	R	II	LOC100130522	TSS200	shore	TSS200-shore	chr18:77905297-77905566	rs188578654;rs532669045;rs550958535	51;44;20
cg16185475	0.315142	0.223475	11.6027	2.75253e-14	8.63224e-12	21.5652	0.0659043	0.381046	0.315142	2	134432798	F	II		IGR	opensea	IGR-opensea
cg16814680	0.314811	0.262167	3.33689	0.00185615	0.00578759	-3.39456	0.104762	0.419573	0.314811	8	91681699	F	II		IGR	opensea	IGR-opensea		rs5893130;rs562092115	1;1
cg16885113	0.314706	0.734837	5.78091	1.00623e-06	1.15337e-05	3.98148	0.577484	0.89219	0.314706	6	29648507	F	II		IGR	opensea	IGR-opensea		rs141767002	28
cg13704680	0.314333	0.560884	8.67558	1.10814e-10	7.40543e-09	13.1475	0.403717	0.71805	0.314333	18	77905298	R	II	LOC100130522	TSS1500	island	TSS1500-island	chr18:77905297-77905566	rs573490016;rs192137997	40;2
cg25153852	0.313263	0.795951	4.82285	2.13851e-05	0.000140978	0.947728	0.639319	0.952582	0.313263	1	27867322	F	II	AHDC1	3'UTR	opensea	3'UTR-opensea		rs147466243;rs3766392	0;13
cg21859546	0.312521	0.350895	10.867	1.99836e-13	4.43025e-11	19.5516	0.194634	0.507155	0.312521	12	3563766	F	II	PRMT8	Body	opensea	Body-opensea		rs559375366	6
cg24871213	0.312436	0.301019	7.35121	6.6435e-09	1.98676e-07	9.01555	0.144801	0.457237	0.312436	20	51026767	F	II		IGR	opensea	IGR-opensea		rs151327319;rs567612670;rs536543063;rs4140429;rs573254876	0;1;9;17;35
cg05715076	0.310171	0.577375	7.87416	1.29184e-09	5.31806e-08	10.6663	0.422289	0.732461	0.310171	14	100075957	R	II		IGR	opensea	IGR-opensea		rs189654810;rs192858689;rs574809445;rs573348902	45;22;20;1
cg05293897	0.309624	0.46441	11.5561	3.11423e-14	9.55552e-12	21.4398	0.309597	0.619222	0.309624	2	226913713	R	II		IGR	opensea	IGR-opensea
cg23016068	0.30807	0.584741	11.7115	2.06561e-14	6.80159e-12	21.857	0.430706	0.738776	0.30807	7	158905063	R	I	VIPR2	Body	shore	Body-shore	chr7:158905270-158905537	rs562004564	13
cg26896946	0.307366	0.361497	4.1385	0.000178017	0.000816982	-1.13196	0.207814	0.51518	0.307366	5	135416405	F	I	MIR886	TSS200	island	TSS200-island	chr5:135416204-135416475	rs559858088;rs527487348	45;51
cg00200803	0.306364	0.372794	14.9298	8.08216e-18	9.90913e-15	29.8378	0.219612	0.525976	0.306364	20	44838776	R	II	CDH22	Body	shore	Body-shore	chr20:44838887-44839204
cg02398342	0.306293	0.761317	5.60018	1.79804e-06	1.85072e-05	3.40297	0.60817	0.914463	0.306293	17	80708632	R	II	TBCD	TSS1500	shore	TSS1500-shore	chr17:80709052-80710843	rs570782316;rs145081026;rs1056534;rs149413139	47;45;33;27
cg06536614	0.306248	0.37638	4.05615	0.000228331	0.00100532	-1.37444	0.223256	0.529504	0.306248	5	135416381	F	I	MIR886	TSS200	island	TSS200-island	chr5:135416204-135416475	rs577302824;rs533771522	7;13
cg05505459	0.305852	0.312704	8.34395	3.03571e-10	1.66909e-08	12.1287	0.159778	0.46563	0.305852	1	911995	R	II	C1orf170	Body	shore	Body-shore	chr1:912869-913153	rs543824411	37
cg03331080	0.304689	0.238781	9.15458	2.64472e-11	2.36431e-09	14.5975	0.0864363	0.391125	0.304689	12	75921056	R	II		IGR	opensea	IGR-opensea		rs190670529;rs574205721;rs181143997	29;24;2
cg20383801	0.303226	0.349524	11.7504	1.86446e-14	6.23098e-12	21.9611	0.197911	0.501137	0.303226	2	208890514	F	II	PLEKHM3	TSS1500	shore	TSS1500-shore	chr2:208890181-208890394	rs116137281	40
cg08291996	0.301827	0.432934	7.93963	1.0543e-09	4.5191e-08	10.8714	0.282021	0.583848	0.301827	19	58791159	F	II	ZNF8	Body	shore	Body-shore	chr19:58789914-58790972	rs576638345;rs545584643	24;30
cg24982343	0.300807	0.577556	33.2256	1.88311e-30	2.10634e-26	59.3877	0.427153	0.72796	0.300807	1	158369334	R	I	OR10T2	TSS200	opensea	TSS200-opensea		rs200138455;rs6696357	50;17
cg20191338	0.300721	0.524956	10.5373	4.97015e-13	9.3387e-11	18.6267	0.374595	0.675316	0.300721	18	77905663	F	II	LOC100130522	TSS200	shore	TSS200-shore	chr18:77905297-77905566	rs550958535;rs115487470	18;41
cg15059639	0.299943	0.522647	6.63644	6.44716e-08	1.23799e-06	6.73091	0.372675	0.672618	0.299943	2	171220061	R	II	MYO3B	Body	opensea	Body-opensea		rs571924177;rs368575809;rs554167065	35;17;1
cg06460475	0.299284	0.626434	10.6099	4.06166e-13	7.87005e-11	18.8316	0.476792	0.776077	0.299284	11	7110148	F	I	RBMXL2	TSS200	island	TSS200-island	chr11:7110132-7111376	rs7108672;rs7120146	5;40
cg19472310	0.299061	0.351491	6.89157	2.8541e-08	6.40649e-07	7.54917	0.201961	0.501022	0.299061	11	55125234	R	II		IGR	opensea	IGR-opensea		rs545699303;rs540350932;rs115500224;rs188087072	51;40;23;1
cg05707985	0.298377	0.432528	7.24535	9.28112e-09	2.59436e-07	8.67894	0.28334	0.581717	0.298377	7	142430350	F	II		IGR	opensea	IGR-opensea
cg23853861	0.296913	0.549778	11.9772	1.03074e-14	3.78953e-12	22.5635	0.401321	0.698234	0.296913	6	10720455	F	I		IGR	shelf	IGR-shelf	chr6:10723022-10723609	rs138844032;rs142875514	1;44
cg02673002	0.296882	0.459712	6.35973	1.56539e-07	2.53718e-06	5.84152	0.311271	0.608153	0.296882	11	74459317	R	II	RNF169	TSS1500	shore	TSS1500-shore	chr11:74459858-74460558	rs542925559	31
cg18231159	0.295948	0.183238	48.9655	6.16789e-37	8.13107e-33	74.3795	0.0352638	0.331212	0.295948	7	99214508	F	I	ZNF498	TSS200	island	TSS200-island	chr7:99214144-99214885	rs567952356;rs79194220	3;35
cg08816590	0.295106	0.373528	6.87173	3.0404e-08	6.73878e-07	7.48563	0.225975	0.521081	0.295106	12	54954337	F	I	PDE1B	TSS1500	opensea	TSS1500-opensea		rs182569432;rs567419718;rs145176906;rs1874308	0;11;17;19
cg10831901	0.292906	0.314454	7.3392	6.89995e-09	2.0478e-07	8.97741	0.168001	0.460907	0.292906	20	5485294	F	II	LOC149837	TSS200	opensea	TSS200-opensea		rs534155383;rs35022112;rs567268925	42;43;47
cg06609049	0.292631	0.28708	6.68234	5.56656e-08	1.09964e-06	6.87829	0.140764	0.433396	0.292631	19	2785107	R	II	THOP1	TSS1500	shore	TSS1500-shore	chr19:2785211-2785839
cg03181300	0.292396	0.369518	5.88244	7.26013e-07	8.82246e-06	4.30717	0.223319	0.515716	0.292396	6	26195995	R	I		IGR	shore	IGR-shore	chr6:26197070-26197537	rs548213977;rs568325650	21;14
cg02707854	0.292193	0.689147	8.35661	2.92039e-10	1.61701e-08	12.1678	0.543051	0.835244	0.292193	19	17600122	F	I	SLC27A1	Body	shelf	Body-shelf	chr19:17597344-17598000	rs371568887;rs7251644;rs560369003;rs529191181	4;18;28;42
cg04435924	0.290294	0.818549	8.2371	4.21127e-10	2.16741e-08	11.798	0.673402	0.963696	0.290294	7	111031199	F	II	IMMP2L	Body	opensea	Body-opensea		rs140227549;rs111590844;rs546021791;rs75845501	0;16;30;35
cg02772121	0.290273	0.609233	11.9533	1.09676e-14	3.98463e-12	22.5004	0.464097	0.75437	0.290273	6	30130881	F	I	TRIM15	TSS200	opensea	TSS200-opensea		rs572977368	31
cg06758191	0.290145	0.455016	2.78255	0.00823503	0.0201585	-4.79757	0.309944	0.600089	0.290145	4	7812988	F	II	AFAP1	Body	opensea	Body-opensea		rs113564080;rs148768714	1;29
cg06478886	0.290127	0.356385	4.50963	5.69668e-05	0.000317408	-0.0168568	0.211322	0.501449	0.290127	5	135416029	R	II		IGR	shore	IGR-shore	chr5:135416204-135416475	rs564360394	46
cg23987493	0.289728	0.255666	5.65588	1.50365e-06	1.6006e-05	3.58107	0.110802	0.40053	0.289728	2	162101063	R	II	LOC100996579	TSS200	shore	TSS200-shore	chr2:162101439-162101650
cg01792601	0.289031	0.320641	8.32195	3.24699e-10	1.76022e-08	12.0607	0.176126	0.465157	0.289031	6	28446840	R	II		IGR	opensea	IGR-opensea		rs186457462	15
cg08164151	0.288933	0.348349	5.35283	3.97183e-06	3.53883e-05	2.61475	0.203883	0.492816	0.288933	12	131118432	F	II		IGR	opensea	IGR-opensea		rs554130778;rs145592921	0;44
cg23916104	0.288395	0.670953	10.2794	1.02376e-12	1.68814e-10	17.8934	0.526756	0.815151	0.288395	11	7110083	F	II	RBMXL2	TSS200	shore	TSS200-shore	chr11:7110132-7111376	rs73393636;rs569372039	3;51
cg19844266	0.288263	0.702563	7.47038	4.56452e-09	1.47388e-07	9.3936	0.558431	0.846694	0.288263	18	10702425	R	II	PIEZO2	Body	opensea	Body-opensea		rs62095593;rs551147528;rs140488514	34;25;2
cg03904042	0.288238	0.320509	4.69052	3.24065e-05	0.000199122	0.537934	0.176389	0.464628	0.288238	20	32255491	F	II	NECAB3	Body	island	Body-island	chr20:32254811-32255989	rs538359598;rs553916528;rs572600554	5;19;33
cg12988522	0.287834	0.28874	4.06621	0.000221513	0.000980229	-1.34494	0.144823	0.432658	0.287834	12	57623095	R	II	SHMT2	TSS1500	shore	TSS1500-shore	chr12:57623420-57623903	rs10717122	5
cg12483005	0.285492	0.774358	11.9848	1.01049e-14	3.73742e-12	22.5836	0.631612	0.917104	0.285492	1	23474871	R	II	LUZP1	5'UTR	opensea	5'UTR-opensea		rs138178761	10
cg18843803	0.28517	0.82959	6.36912	1.51894e-07	2.47445e-06	5.87169	0.687005	0.972175	0.28517	19	31799406	R	II	TSHZ3	Body	opensea	Body-opensea
cg05802075	0.285011	0.303076	5.18578	6.76988e-06	5.47046e-05	2.08554	0.160571	0.445581	0.285011	10	63721212	R	II	ARID5B	Body	opensea	Body-opensea		rs187025030;rs7090445	45;38
cg06777732	0.284327	0.305872	5.58615	1.88083e-06	1.91953e-05	3.35815	0.163709	0.448036	0.284327	12	131118426	F	I		IGR	opensea	IGR-opensea		rs554130778;rs145592921	6;50
cg12808797	0.2835	0.755164	4.99389	1.24569e-05	9.02849e-05	1.48166	0.613414	0.896914	0.2835	2	86178864	R	II		IGR	opensea	IGR-opensea		rs143727039;rs184064330	29;12
cg02917640	0.283314	0.212353	11.0015	1.38355e-13	3.27055e-11	19.925	0.0706956	0.354009	0.283314	6	37673773	F	II		IGR	island	IGR-island	chr6:37673308-37673774
cg02821156	0.282606	0.731304	4.1413	0.00017651	0.000811158	-1.12367	0.590001	0.872606	0.282606	5	14817060	R	II	ANKH	Body	opensea	Body-opensea		rs77917434	1
cg20311868	0.28199	0.203932	8.5639	1.5537e-10	9.70395e-09	12.8058	0.0629369	0.344927	0.28199	7	73256971	R	I	WBSCR27	TSS200	shore	TSS200-shore	chr7:73256704-73256926	rs10233171	6
cg15914379	0.280285	0.291809	16.8971	1.16886e-19	2.5991e-16	34.1499	0.151666	0.431951	0.280285	6	33195622	R	II		IGR	opensea	IGR-opensea		rs144161338;rs112379208;rs213194	44;29;20
cg05508168	0.280223	0.225731	8.46521	2.09697e-10	1.23699e-08	12.5026	0.0856194	0.365843	0.280223	19	41255947	R	II	C19orf54	TSS200	shore	TSS200-shore	chr19:41256317-41257234	rs541041456;rs192909597;rs4803364	45;42;29
cg27043097	0.279763	0.450362	15.9959	7.75799e-19	1.32883e-15	32.2232	0.310481	0.590243	0.279763	13	112706377	F	II	LINC00403	Body	shore	Body-shore	chr13:112707804-112708696	rs549541198	10
cg02111951	0.279307	0.534551	8.20214	4.68852e-10	2.3607e-08	11.6895	0.394898	0.674205	0.279307	11	61544854	F	II	C11orf9	Body	island	Body-island	chr11:61544727-61545563	rs185949125;rs572657080	25;46
cg17747265	0.278247	0.392606	10.6519	3.61538e-13	7.15173e-11	18.9497	0.253482	0.53173	0.278247	1	1875780	F	II		IGR	island	IGR-island	chr1:1875617-1875877	rs58650322	1
cg03447554	0.277614	0.623117	5.9951	5.0536e-07	6.57482e-06	4.669	0.48431	0.761923	0.277614	11	43094025	F	II		IGR	opensea	IGR-opensea		rs116706086;rs79479935	4;28
cg09226904	0.275916	0.287991	7.78606	1.69922e-09	6.63055e-08	10.3898	0.150033	0.425949	0.275916	11	61544986	R	I	MYRF	Body	island	Body-island	chr11:61544727-61545563
cg01726273	0.274265	0.422607	7.43056	5.17382e-09	1.63047e-07	9.26737	0.285474	0.559739	0.274265	2	70360150	F	II		IGR	opensea	IGR-opensea		rs181459891;rs567841601;rs77354131	16;36;45
cg25275090	0.273477	0.49254	6.49884	1.00182e-07	1.76719e-06	6.2888	0.355802	0.629279	0.273477	2	9879511	F	II		IGR	opensea	IGR-opensea		rs576051611;rs532072330;rs75607002;rs555884811	4;22;31;50
cg11900328	0.273034	0.404345	9.97515	2.42784e-12	3.42114e-10	17.0175	0.267828	0.540862	0.273034	8	2263331	R	II		IGR	opensea	IGR-opensea		rs542983644;rs562902250;rs184911586	30;18;12
cg10507304	0.272904	0.366733	9.53592	8.62534e-12	9.53518e-10	15.7324	0.230281	0.503185	0.272904	6	27637520	F	II		IGR	opensea	IGR-opensea		rs144338750	34
cg06132400	0.272345	0.337398	5.60153	1.79028e-06	1.84394e-05	3.40728	0.201225	0.47357	0.272345	7	38350938	R	II		IGR	island	IGR-island	chr7:38350920-38351331	rs531297499;rs189287675;rs77139866;rs2736957;rs547094605;rs141098760;rs539746186	37;36;17;16;7;2;1
cg07414487	0.270667	0.667901	4.37958	8.51781e-05	0.000442333	-0.411446	0.532568	0.803235	0.270667	6	31107186	R	II	PSORS1C1	Body	opensea	Body-opensea		rs539935873;rs1265093	43;1
cg05328885	0.269025	0.34268	5.2029	6.4103e-06	5.23184e-05	2.13966	0.208168	0.477193	0.269025	11	30943623	F	II	DCDC5	Body	opensea	Body-opensea		rs575715221	1
cg09518226	0.268538	0.430874	6.93499	2.48543e-08	5.72692e-07	7.68817	0.296605	0.565143	0.268538	9	129174148	R	II	NRON	TSS1500	opensea	TSS1500-opensea
cg24433124	0.268334	0.675915	4.27455	0.000117607	0.000578467	-0.727198	0.541748	0.810082	0.268334	6	30755968	F	II		IGR	opensea	IGR-opensea
cg16496753	0.267864	0.588612	9.53482	8.65301e-12	9.56003e-10	15.7292	0.45468	0.722544	0.267864	3	32511271	F	II		IGR	shore	IGR-shore	chr3:32509265-32509525	rs59613971;rs369751	1;26
cg26913710	0.267536	0.451347	5.67334	1.42165e-06	1.52916e-05	3.63694	0.317579	0.585115	0.267536	6	52441888	F	I	TRAM2-AS1	TSS1500	shore	TSS1500-shore	chr6:52441269-52441793	rs539984068;rs548386901	1;40
cg11649415	0.266963	0.318613	10.3698	7.9402e-13	1.36607e-10	18.1513	0.185132	0.452094	0.266963	19	5336174	F	II	PTPRS	5'UTR	shore	5'UTR-shore	chr19:5335044-5335261	rs530150388;rs546944584	17;46
cg01017244	0.266727	0.685811	6.39677	1.3899e-07	2.30225e-06	5.96064	0.552448	0.819175	0.266727	2	74357527	R	II		IGR	shore	IGR-shore	chr2:74357574-74358014	rs139102480	35
cg09551793	0.265959	0.574713	5.15081	7.56742e-06	5.99336e-05	1.97515	0.441734	0.707692	0.265959	10	3133735	R	II	PFKP	Body	opensea	Body-opensea		rs139653001;rs11592619;rs186848935;rs192854527;rs184775508	41;23;9;8;1
cg20295248	0.265362	0.34101	6.38894	1.42527e-07	2.35075e-06	5.93546	0.208329	0.473691	0.265362	20	5485270	F	II	LOC149837	TSS200	opensea	TSS200-opensea
cg23295647	0.26405	0.577522	13.7242	1.32526e-16	1.02338e-13	26.9913	0.445497	0.709548	0.26405	14	34269637	R	I	NPAS3	Body	island	Body-island	chr14:34268946-34270438	rs576037399;rs141427321;rs201801296;rs577922546;rs201277410;rs368649578	51;37;32;22;9;2
cg20228636	0.263991	0.698936	5.41265	3.27996e-06	3.02562e-05	2.80492	0.56694	0.830931	0.263991	6	29648525	F	II		IGR	opensea	IGR-opensea		rs141767002;rs2747431	10;39
cg18476566	0.26392	0.436039	10.2828	1.01411e-12	1.67523e-10	17.903	0.304079	0.567999	0.26392	14	20482899	R	II	OR4K14	1stExon	opensea	1stExon-opensea		rs200693939;rs144784636	20;3
cg13773741	0.263612	0.678482	18.695	3.34052e-21	1.15289e-17	37.7687	0.546676	0.810288	0.263612	17	9967499	F	I	GAS7	Body	opensea	Body-opensea		rs533327609;rs12943383;rs564327309;rs3930968	1;14;22;23
cg16763089	0.263504	0.353229	6.13618	3.21058e-07	4.54746e-06	5.1225	0.221476	0.484981	0.263504	20	5485284	F	II	LOC149837	TSS200	opensea	TSS200-opensea
cg00551609	0.263219	0.299374	8.60114	1.38792e-10	8.85205e-09	12.9199	0.167764	0.430984	0.263219	2	74214662	R	II		IGR	shelf	IGR-shelf	chr2:74211214-74212314	rs545990203	51
cg03066050	0.262487	0.455677	11.5936	2.81984e-14	8.79479e-12	21.5407	0.324433	0.586921	0.262487	9	110249749	R	II	KLF4	Body	island	Body-island	chr9:110249748-110252660	rs145474824;rs148401285;rs1059914	49;42;37
cg27049827	0.262066	0.745158	3.56002	0.000985549	0.00340773	-2.78888	0.614125	0.876191	0.262066	4	189376729	F	II		IGR	opensea	IGR-opensea		rs530073229;rs546584398;rs560239440;rs78356660;rs184725585	0;1;4;6;41
cg09338932	0.261726	0.837071	12.9105	9.61569e-16	5.24277e-13	24.9753	0.706208	0.967934	0.261726	12	133073452	F	II	FBRSL1	Body	island	Body-island	chr12:133073397-133073632	rs561458257	1
cg01879420	0.261071	0.673985	4.20179	0.000146864	0.000695374	-0.944266	0.54345	0.804521	0.261071	6	111194645	R	II	AMD1	TSS1500	shore	TSS1500-shore	chr6:111195383-111197576
cg08276565	0.260661	0.637153	12.5694	2.26002e-15	1.06883e-12	24.1062	0.506822	0.767484	0.260661	6	30295772	F	II	HCG18	TSS1500	shore	TSS1500-shore	chr6:30294169-30295071	rs184679111;rs188255140;rs150343286	0;40;50
cg24503407	0.259242	0.314862	8.79561	7.71889e-11	5.54698e-09	13.5133	0.185241	0.444482	0.259242	1	205819492	R	II	PM20D1	TSS1500	shore	TSS1500-shore	chr1:205818898-205819191
cg03198009	0.257881	0.570114	5.13505	7.95658e-06	6.24788e-05	1.92546	0.441174	0.699054	0.257881	6	29648604	F	I		IGR	opensea	IGR-opensea		rs114184656	9
cg27435667	0.257679	0.159886	13.107	5.9166e-16	3.47402e-13	25.4692	0.0310469	0.288726	0.257679	14	96328764	R	II		IGR	opensea	IGR-opensea		rs535026462;rs149442219	6;2
cg22081008	0.25684	0.196179	6.06178	4.07824e-07	5.5241e-06	4.8833	0.0677588	0.324598	0.25684	11	47236131	F	II	DDB2	TSS1500	shore	TSS1500-shore	chr11:47236404-47236933	rs377410821;rs568794187;rs532019440	23;28;36
cg05348973	0.255999	0.350573	9.43398	1.16166e-11	1.2103e-09	15.4307	0.222573	0.478573	0.255999	1	110697298	R	II	SLC6A17	5'UTR	shelf	5'UTR-shelf	chr1:110692988-110694264	rs183619606;rs11811402	37;15
cg09314196	0.255737	0.402129	5.52051	2.32166e-06	2.27843e-05	3.14856	0.27426	0.529997	0.255737	19	22816508	R	II	ZNF492	TSS1500	shore	TSS1500-shore	chr19:22817274-22817546	rs556088581	12
cg21949858	0.255469	0.754074	8.54191	1.66093e-10	1.02568e-08	12.7383	0.626339	0.881809	0.255469	11	7110145	F	I	RBMXL2	TSS200	island	TSS200-island	chr11:7110132-7111376	rs7108672;rs7120146	8;43
cg26834418	0.25533	0.338131	7.38304	6.00915e-09	1.83413e-07	9.11662	0.210465	0.465796	0.25533	11	89957033	R	II	CHORDC1	TSS1500	shore	TSS1500-shore	chr11:89955742-89956358	rs138496926;rs533650765	45;19
cg19179910	0.254607	0.808089	5.20831	6.30072e-06	5.15808e-05	2.15676	0.680786	0.935392	0.254607	6	30955358	R	II	MUC21	Body	opensea	Body-opensea		rs570305474;rs202105672;rs2844677	49;27;1
cg17709467	0.254535	0.221646	11.2767	6.56857e-14	1.76913e-11	20.6816	0.094379	0.348914	0.254535	5	20972878	R	II		IGR	opensea	IGR-opensea
cg16410401	0.253975	0.674095	12.7718	1.35866e-15	7.01414e-13	24.6237	0.547108	0.801083	0.253975	10	3524562	R	II	LOC105376360	Body	opensea	Body-opensea		rs549979922	15
cg21648202	0.253944	0.73905	25.2025	6.28505e-26	5.2726e-22	48.8335	0.612078	0.866022	0.253944	19	14171331	F	II	PALM3	TSS1500	shelf	TSS1500-shelf	chr19:14168142-14168512	rs138722116	0
cg15970769	0.253736	0.722594	5.84958	8.06919e-07	9.61988e-06	4.20172	0.595726	0.849461	0.253736	11	25966399	R	II		IGR	opensea	IGR-opensea		rs539827318;rs116962656	2;1
cg19504605	0.25336	0.751954	6.43008	1.24902e-07	2.11012e-06	6.06773	0.625274	0.878634	0.25336	8	144339106	R	II	ZFP41	3'UTR	shore	3'UTR-shore	chr8:144337536-144338585	rs58721331;rs572149412	43;16
cg20336539	0.253046	0.42687	21.169	3.83556e-23	2.19502e-19	42.314	0.300347	0.553393	0.253046	5	19791054	F	II	CDH18	Body	opensea	Body-opensea		rs10473158	30
cg15140721	0.252848	0.468869	5.83514	8.4525e-07	9.99486e-06	4.1554	0.342445	0.595293	0.252848	2	131010115	F	II		IGR	island	IGR-island	chr2:131009569-131010185	rs548085973	33
cg01819759	0.252631	0.363441	4.808	2.24083e-05	0.000146546	0.901612	0.237126	0.489757	0.252631	13	79234251	F	II	RNF219	TSS1500	shore	TSS1500-shore	chr13:79232822-79233417
cg19636627	0.252586	0.675412	5.05375	1.03027e-05	7.72703e-05	1.66954	0.549119	0.801705	0.252586	6	29649084	F	II		IGR	opensea	IGR-opensea		rs3131848;rs3131847	9;21
cg07167872	0.252551	0.241637	7.90066	1.18976e-09	4.98316e-08	10.7494	0.115362	0.367913	0.252551	1	205819463	F	II	PM20D1	TSS200	shore	TSS200-shore	chr1:205818898-205819191
cg07107105	0.252456	0.371347	3.30503	0.00202889	0.0062363	-3.47931	0.245119	0.497575	0.252456	17	5124961	F	II	SCIMP	Body	opensea	Body-opensea
cg04912338	0.251209	0.173189	12.6323	1.92825e-15	9.34576e-13	24.2677	0.0475848	0.298794	0.251209	22	26299446	R	II	MYO18B	Body	opensea	Body-opensea
cg27466466	0.251095	0.575287	5.5358	2.21055e-06	2.18856e-05	3.19736	0.44974	0.700835	0.251095	22	24261966	R	II		IGR	opensea	IGR-opensea		rs557945566;rs112150141	49;1
cg04480106	0.25042	0.826267	7.64409	2.64704e-09	9.4908e-08	9.94275	0.701057	0.951477	0.25042	5	72934606	F	II	RGNEF	5'UTR	opensea	5'UTR-opensea		rs564920564;rs79538671;rs2703640;rs139977873	17;28;32;46
cg22381686	0.249822	0.348178	10.816	2.29895e-13	4.95672e-11	19.4094	0.223266	0.473089	0.249822	20	7746117	R	II		IGR	opensea	IGR-opensea
cg25298319	0.249393	0.464406	6.53172	9.01596e-08	1.62424e-06	6.3945	0.339709	0.589102	0.249393	2	233217079	R	I		IGR	island	IGR-island	chr2:233215680-233217556	rs189240847	39
cg04515200	0.249193	0.27145	4.49583	5.94594e-05	0.000328761	-0.0589069	0.146853	0.396046	0.249193	5	135415762	F	II		IGR	shore	IGR-shore	chr5:135416204-135416475	rs549321749	15
cg20698501	0.247796	0.271157	5.85885	7.83223e-07	9.38726e-06	4.23146	0.147259	0.395055	0.247796	17	259755	R	II	C17orf97	TSS1500	island	TSS1500-island	chr17:259754-260306	rs575606917;rs536360845;rs368983770	36;6;2
cg13903503	0.246715	0.274942	6.82138	3.57009e-08	7.66745e-07	7.32429	0.151584	0.398299	0.246715	11	26087609	F	II		IGR	opensea	IGR-opensea
cg17132030	0.245838	0.632436	7.77686	1.74863e-09	6.79214e-08	10.3609	0.509517	0.755355	0.245838	19	17599784	F	II	SLC27A1	Body	shore	Body-shore	chr19:17597344-17598000	rs555294638;rs115772896;rs150085935;rs138941646	5;27;32;40
cg25478114	0.244666	0.364021	7.41343	5.46038e-09	1.70167e-07	9.21307	0.241689	0.486354	0.244666	6	19328477	R	II		IGR	opensea	IGR-opensea		rs530646598	17
cg03188948	0.244516	0.304943	8.35372	2.94639e-10	1.62859e-08	12.1589	0.182685	0.427201	0.244516	7	1209495	F	I		IGR	opensea	IGR-opensea		rs187286340;rs562788812;rs531664191	32;40;46
cg20891558	0.244324	0.571011	4.84478	1.9957e-05	0.000133191	1.01594	0.448849	0.693173	0.244324	2	74357851	R	II		IGR	island	IGR-island	chr2:74357574-74358014
cg05251669	0.243761	0.402021	10.0455	1.98618e-12	2.89322e-10	17.2212	0.28014	0.523902	0.243761	18	77905391	R	I	LOC100130522	TSS1500	island	TSS1500-island	chr18:77905297-77905566	rs11281142	49
cg24049888	0.242955	0.437352	7.68351	2.34003e-09	8.58751e-08	10.0671	0.315875	0.55883	0.242955	11	111250129	F	I	POU2AF1	1stExon	opensea	1stExon-opensea		rs548388770;rs147974379	23;34
cg01995986	0.24233	0.516329	4.28752	0.000113027	0.000559574	-0.688359	0.395163	0.637494	0.24233	6	147289366	R	II	STXBP5-AS1	Body	opensea	Body-opensea		rs1529013	19
cg07694252	0.24233	0.800954	17.4588	3.73367e-20	9.67764e-17	35.3116	0.679789	0.922118	0.24233	8	108440954	R	II	ANGPT1	Body	opensea	Body-opensea		rs28373703;rs4734967;rs534047087;rs138777305	44;30;16;1
cg05091658	0.242297	0.534727	6.21789	2.46889e-07	3.67209e-06	5.38531	0.413579	0.655875	0.242297	10	6954856	R	II		IGR	opensea	IGR-opensea		rs141864011;rs7899837;rs544251048;rs555952608	39;35;2;1
cg01203153	0.241687	0.19363	8.8501	6.55412e-11	4.87509e-09	13.6788	0.0727862	0.314473	0.241687	5	180643432	F	II		IGR	shore	IGR-shore	chr5:180644239-180644683	rs557541302;rs577672219;rs186586752	4;25;48
cg21235746	0.241606	0.404058	6.50163	9.92895e-08	1.75484e-06	6.29778	0.283254	0.524861	0.241606	20	5485144	R	II	LOC149837	Body	opensea	Body-opensea		rs7264030;rs6107636;rs2423107	49;25;8
cg14593306	0.241301	0.511333	60.653	1.48357e-40	2.19046e-36	82.619	0.390683	0.631984	0.241301	19	54041847	R	II	ZNF331	TSS200	island	TSS200-island	chr19:54040812-54041857	rs575785056	2
cg27438304	0.240855	0.302229	8.17465	5.10199e-10	2.5282e-08	11.6042	0.181801	0.422657	0.240855	11	61544906	R	II	MYRF	Body	island	Body-island	chr11:61544727-61545563	rs185949125;rs572657080	29;8
cg22629528	0.240805	0.698279	8.76405	8.4875e-11	5.97315e-09	13.4173	0.577876	0.818682	0.240805	11	132951861	F	II	OPCML	Body	island	Body-island	chr11:132951692-132952260	rs534374047;rs552665417	0;16
cg25620760	0.24065	0.538329	10.8229	2.25563e-13	4.87757e-11	19.4287	0.418005	0.658654	0.24065	3	170202937	R	II	SLC7A14	Body	opensea	Body-opensea		rs543885426	12
cg27560391	0.240585	0.312763	7.54575	3.6023e-09	1.21815e-07	9.63216	0.19247	0.433056	0.240585	14	94546481	F	II	DDX24	5'UTR	shore	5'UTR-shore	chr14:94547001-94547665	rs577562853;rs3790042;rs3790041;rs575311857	4;14;21;43
cg18434912	0.23989	0.691444	3.62205	0.00082407	0.00293289	-2.61687	0.571499	0.811389	0.23989	6	111194786	F	II	AMD1	TSS1500	shore	TSS1500-shore	chr6:111195383-111197576	rs543915626	30
cg25420767	0.238793	0.437469	5.75568	1.0912e-06	1.23192e-05	3.90064	0.318073	0.556865	0.238793	5	148620091	R	II	ABLIM3	Body	opensea	Body-opensea		rs188573039	24
cg00308130	0.238595	0.422159	6.40586	1.34995e-07	2.24746e-06	5.98986	0.302862	0.541457	0.238595	5	135415190	R	I		IGR	island	IGR-island	chr5:135415069-135415307
cg03314029	0.238405	0.489688	4.00776	0.000264102	0.00113471	-1.51601	0.370486	0.608891	0.238405	16	88496788	R	I	ZNF469	1stExon	island	1stExon-island	chr16:88496201-88497763
cg22443212	0.237472	0.635518	4.01985	0.000254686	0.00110086	-1.48071	0.516782	0.754254	0.237472	17	78253912	R	II	RNF213	Body	opensea	Body-opensea		rs577192942;rs190658929;rs79437938;rs181503291;rs8073256	33;31;3;3;1
cg13933027	0.237202	0.857674	4.4347	7.18519e-05	0.000384411	-0.244672	0.739073	0.976275	0.237202	7	50198459	F	II	C7orf72	Body	shore	Body-shore	chr7:50198771-50198986	rs112373842;rs577261578;rs144362896	0;1;42
cg12584458	0.236597	0.536219	5.67486	1.41475e-06	1.52297e-05	3.64179	0.417921	0.654518	0.236597	6	28447107	R	II		IGR	opensea	IGR-opensea
cg13546858	0.236053	0.552185	7.11053	1.42259e-08	3.65547e-07	8.2492	0.434159	0.670211	0.236053	1	869346	R	II	SAMD11	Body	island	Body-island	chr1:869332-871872	rs113171913;rs13303207;rs192223047;rs184313849	45;25;15;14
cg18388270	0.236009	0.537341	7.34002	6.88212e-09	2.04357e-07	8.98002	0.419337	0.655346	0.236009	1	149212246	F	I		IGR	opensea	IGR-opensea		rs587762661;rs33916123;rs191362010;rs72477356;rs587717853	0;2;16;28;34
cg21675464	0.235941	0.410114	7.79009	1.67799e-09	6.56543e-08	10.4025	0.292143	0.528084	0.235941	4	33717878	F	II		IGR	opensea	IGR-opensea
cg13862711	0.235852	0.877008	4.4477	6.90219e-05	0.000371733	-0.205258	0.759082	0.994934	0.235852	9	124989915	R	II	LHX6	Body	island	Body-island	chr9:124987743-124991086	rs573949450	42
cg23041295	0.234879	0.312459	11.2205	7.64329e-14	2.00661e-11	20.5277	0.195019	0.429898	0.234879	5	15502456	F	II	FBXL7	Body	shore	Body-shore	chr5:15500076-15500923	rs78769953	30
cg19774868	0.234623	0.487146	9.28315	1.809e-11	1.73402e-09	14.9821	0.369834	0.604457	0.234623	18	77905408	R	I	LOC100130522	TSS1500	island	TSS1500-island	chr18:77905297-77905566
cg03302539	0.234149	0.783412	8.36015	2.88905e-10	1.60323e-08	12.1787	0.666337	0.900486	0.234149	11	7110133	F	I	RBMXL2	TSS200	island	TSS200-island	chr11:7110132-7111376	rs569372039;rs7108672	1;20
cg03998338	0.234086	0.707473	8.6679	1.13414e-10	7.53816e-09	13.1241	0.59043	0.824516	0.234086	16	55794910	R	II	CES4	Body	island	Body-island	chr16:55794661-55794939	rs141412827;rs7200877;rs74019241;rs550687683;rs569284108;rs539504910;rs113557582;rs183005005	40;30;29;26;16;15;12;1
cg15607708	0.233591	0.40833	61.1205	1.09936e-40	1.65632e-36	82.913	0.291535	0.525126	0.233591	19	54041308	R	I	ZNF331	TSS200	island	TSS200-island	chr19:54040812-54041857	rs546454487;rs151226749	13;1
cg16474696	0.232877	0.378591	3.4672	0.00128512	0.00425372	-3.04338	0.262153	0.495029	0.232877	19	13875014	R	II	MRI1	TSS1500	shore	TSS1500-shore	chr19:13875044-13875951	rs146473338;rs188910590	34;12
cg00947782	0.23285	0.382023	5.62671	1.65128e-06	1.72652e-05	3.48777	0.265597	0.498448	0.23285	6	30039142	F	I	RNF39	Body	island	Body-island	chr6:30038881-30039477
cg25372693	0.23274	0.367222	11.2538	6.98667e-14	1.86204e-11	20.6189	0.250852	0.483592	0.23274	3	118959985	R	II	B4GALT4	TSS1500	shore	TSS1500-shore	chr3:118959339-118959934	rs183563740	39
cg03499639	0.232591	0.523901	56.0448	3.23202e-39	4.58848e-35	79.5866	0.407606	0.640196	0.232591	19	54041856	R	II	ZNF331	5'UTR	island	5'UTR-island	chr19:54040812-54041857	rs575785056	11
cg25755428	0.232477	0.44167	2.9251	0.00568445	0.0147782	-4.45207	0.325432	0.557909	0.232477	19	13875111	R	I	MRI1	TSS1500	island	TSS1500-island	chr19:13875044-13875951	rs540415601;rs371146070	49;18
cg25335841	0.232256	0.267157	6.30379	1.87345e-07	2.93568e-06	5.66159	0.151029	0.383285	0.232256	7	38351094	F	I		IGR	island	IGR-island	chr7:38350920-38351331	rs150234116;rs369517869;rs138899460;rs546129073;rs562739869	2;3;18;32;33
cg04137096	0.232117	0.339995	11.3774	5.01476e-14	1.41464e-11	20.9558	0.223936	0.456053	0.232117	1	29828221	R	II		IGR	opensea	IGR-opensea		rs571317588;rs79276403	25;2
cg19070118	0.231646	0.540845	3.04732	0.00410736	0.011259	-4.14707	0.425022	0.656669	0.231646	3	75759673	F	II		IGR	opensea	IGR-opensea		rs9863529;rs78354054;rs78248099;rs74558475;rs76091678;rs76699474	1;4;9;32;44;51
cg17416644	0.231529	0.825116	5.80316	9.36768e-07	1.08704e-05	4.05283	0.709351	0.940881	0.231529	11	1474841	R	I	BRSK2	Body	shelf	Body-shelf	chr11:1471339-1471595	rs543823884;rs562182518;rs577197947;rs56252165	50;48;47;44
cg21903646	0.231401	0.402501	8.13398	5.7824e-10	2.80032e-08	11.4777	0.2868	0.518201	0.231401	6	28447115	R	I		IGR	opensea	IGR-opensea
cg15181598	0.231357	0.280506	5.38585	3.57376e-06	3.24406e-05	2.71967	0.164827	0.396184	0.231357	7	38350921	R	II		IGR	island	IGR-island	chr7:38350920-38351331	rs531297499;rs189287675	20;19
cg26772116	0.231156	0.41332	4.58422	4.51721e-05	0.000261914	0.211104	0.297742	0.528898	0.231156	13	28016624	R	II	MTIF3	5'UTR	opensea	5'UTR-opensea		rs540987335;rs560951564;rs530133080;rs61944705;rs563893844	49;37;16;15;11
cg16301894	0.231144	0.49059	7.05509	1.69634e-08	4.20929e-07	8.07219	0.375018	0.606162	0.231144	4	129389744	F	II		IGR	opensea	IGR-opensea		rs555218156	1
cg24969716	0.229978	0.423817	3.41087	0.00150761	0.00486345	-3.1961	0.308828	0.538806	0.229978	11	45407537	R	II	LOC399886	Body	opensea	Body-opensea		rs7928480;rs561822830;rs181587435	45;30;25
cg20676602	0.229514	0.215515	6.27969	2.02428e-07	3.12488e-06	5.58406	0.100758	0.330272	0.229514	17	45402355	R	II	THCAT158	TSS1500	shore	TSS1500-shore	chr17:45400874-45401440	rs547217131;rs371212667;rs535719063	28;17;3
cg13768055	0.22926	0.72045	9.88893	3.10775e-12	4.17065e-10	16.7672	0.60582	0.835079	0.22926	17	65505	F	I	RPH3AL	Body	opensea	Body-opensea		rs543736012;rs199836603;rs529239866;rs541034443;rs559372131;rs144890975;rs370733508	0;1;18;21;40;46;49
cg12059257	0.228751	0.27364	4.48429	6.16256e-05	0.000338557	-0.0940337	0.159264	0.388015	0.228751	9	96108860	F	I	C9orf129	TSS200	island	TSS200-island	chr9:96108466-96108992
cg09451030	0.228426	0.317062	10.7903	2.46745e-13	5.25028e-11	19.3375	0.202849	0.431275	0.228426	4	104915466	R	II		IGR	opensea	IGR-opensea		rs559543269	2
cg23878564	0.228383	0.198268	3.8296	0.000449014	0.00176593	-2.03085	0.0840761	0.312459	0.228383	17	7287449	F	I	TNK1	Body	island	Body-island	chr17:7287198-7287940	rs373016915;rs548689113;rs570180203	17;35;49
cg23828686	0.228326	0.255174	7.35005	6.66783e-09	1.99307e-07	9.01187	0.141011	0.369337	0.228326	12	133177546	F	II		IGR	shore	IGR-shore	chr12:133177826-133178055	rs76366552;rs535825333	0;2
cg19279342	0.227534	0.336592	8.99402	4.26194e-11	3.456e-09	14.1144	0.222825	0.450359	0.227534	19	863054	R	I	CFD	Body	island	Body-island	chr19:862930-863227	rs188277685;rs539779993;rs10407668;rs181369145	35;29;18;2
cg21838488	0.227177	0.38605	5.46172	2.80305e-06	2.66021e-05	2.96113	0.272462	0.499639	0.227177	13	79234435	R	II	RNF219	TSS1500	shore	TSS1500-shore	chr13:79232822-79233417	rs369147812	36
cg23489630	0.226878	0.779659	5.42961	3.1066e-06	2.89377e-05	2.8589	0.66622	0.893098	0.226878	19	44645078	F	II	ZNF234	TSS1500	shore	TSS1500-shore	chr19:44645494-44646069	rs75796618	12
cg18587137	0.226817	0.846312	6.78547	4.00363e-08	8.42083e-07	7.20918	0.732904	0.959721	0.226817	14	103593503	R	I	TNFAIP2	Body	island	Body-island	chr14:103593234-103593923
cg08076044	0.226734	0.287438	7.04759	1.73723e-08	4.29432e-07	8.04823	0.174071	0.400805	0.226734	17	26685074	R	II	TMEM199	Body	shore	Body-shore	chr17:26684165-26684875	rs533465964;rs190533799	37;2
cg13207212	0.226715	0.533739	8.79735	7.67876e-11	5.52317e-09	13.5186	0.420382	0.647096	0.226715	4	40892564	R	II	APBB2	Body	opensea	Body-opensea		rs569337793;rs140849635	30;23
cg05719902	0.226652	0.53562	12.4497	3.0605e-15	1.38105e-12	23.7979	0.422294	0.648946	0.226652	7	138348774	R	II	SVOPL	Body	shore	Body-shore	chr7:138348962-138349444	rs562150173;rs575526787	43;19
cg17075502	0.226646	0.224726	9.51822	9.08209e-12	9.93154e-10	15.6801	0.111403	0.338049	0.226646	12	125412366	R	I		IGR	shore	IGR-shore	chr12:125412891-125413165	rs537268394;rs548877923;rs567553080;rs534572414;rs554248509;rs373329344;rs12306809;rs201461577	49;43;33;32;8;6;1;1
cg20607287	0.226447	0.38687	7.14281	1.28415e-08	3.36723e-07	8.3522	0.273646	0.500094	0.226447	7	12443886	F	II	VWDE	TSS200	shore	TSS200-shore	chr7:12443163-12443705	rs139614344;rs185606004	39;43
cg05890377	0.226424	0.476527	4.65464	3.62576e-05	0.000218396	0.427372	0.363315	0.589738	0.226424	2	74357713	R	I		IGR	island	IGR-island	chr2:74357574-74358014	rs572052927	4
cg25396728	0.226406	0.504776	8.20228	4.68652e-10	2.36002e-08	11.69	0.391573	0.617979	0.226406	12	248500	F	II	IQSEC3	Body	island	Body-island	chr12:247455-248501	rs146264787;rs143980472;rs558894907	20;39;45
cg22125112	0.225721	0.344446	8.60791	1.35975e-10	8.70848e-09	12.9406	0.231586	0.457307	0.225721	3	69402811	F	II	FRMD4B	Body	opensea	Body-opensea		rs533884186	37
cg07296387	0.225718	0.709201	10.9018	1.8165e-13	4.08847e-11	19.6485	0.596341	0.82206	0.225718	20	44838981	F	I	CDH22	Body	island	Body-island	chr20:44838887-44839204
cg01139861	0.225646	0.435351	9.4747	1.03122e-11	1.09934e-09	15.5514	0.322528	0.548174	0.225646	7	50343298	F	I	IKZF1	TSS1500	island	TSS1500-island	chr7:50342895-50343456
cg03543603	0.225354	0.705569	6.71692	4.98393e-08	1.0054e-06	6.98927	0.592892	0.818246	0.225354	5	172675282	R	II		IGR	shelf	IGR-shelf	chr5:172670829-172671824	rs116281588;rs58703935	48;1
cg16127514	0.225012	0.792725	11.0914	1.08349e-13	2.67696e-11	20.1732	0.680219	0.905232	0.225012	10	29273678	F	II		IGR	opensea	IGR-opensea		rs536336758	17
cg11630152	0.224374	0.584056	10.5359	4.98956e-13	9.36324e-11	18.6228	0.471869	0.696243	0.224374	7	19154096	R	II		IGR	shore	IGR-shore	chr7:19156050-19158042	rs547230973;rs138795134	46;1
cg02004499	0.224361	0.819086	4.31128	0.000105084	0.000526572	-0.617071	0.706905	0.931266	0.224361	7	4244250	F	I	SDK1	Body	opensea	Body-opensea		rs540282989;rs111637973;rs17134574	11;37;49
cg19621538	0.224306	0.843855	3.15791	0.00304448	0.00876228	-3.86445	0.731702	0.956008	0.224306	1	172942446	R	II		IGR	opensea	IGR-opensea		rs71299438;rs568036903	30;1
cg24274653	0.224294	0.563708	6.37874	1.47275e-07	2.41245e-06	5.90263	0.451561	0.675855	0.224294	18	74735220	F	II	MBP	Body	opensea	Body-opensea		rs185961805;rs542798620;rs374213863	0;22;37
cg08757757	0.223908	0.546129	7.16037	1.21464e-08	3.22044e-07	8.40818	0.434175	0.658083	0.223908	8	62200323	F	I	CLVS1	TSS1500	opensea	TSS1500-opensea		rs77149427	27
cg07076816	0.223542	0.29222	4.88729	1.7452e-05	0.000119236	1.14838	0.180449	0.403991	0.223542	7	38351154	R	I		IGR	island	IGR-island	chr7:38350920-38351331	rs138899460;rs546129073;rs562739869;rs576607538	44;30;29;1
cg26851661	0.223297	0.430313	7.37885	6.08895e-09	1.8534e-07	9.10333	0.318664	0.541961	0.223297	19	16045708	R	II	CYP4F11	TSS200	opensea	TSS200-opensea		rs555398475;rs116066796;rs564465132	27;19;18
cg17172308	0.223211	0.350215	4.64018	3.79341e-05	0.000226673	0.382884	0.238609	0.461821	0.223211	6	168533631	R	I		IGR	shelf	IGR-shelf	chr6:168529982-168530307	rs117263735	1
cg04163048	0.222845	0.339328	10.4583	6.19597e-13	1.11806e-10	18.403	0.227906	0.450751	0.222845	1	23291330	R	II	LACTBL1	Body	opensea	Body-opensea		rs530256991;rs191837284	15;1
cg04788957	0.222058	0.194765	9.18351	2.42761e-11	2.20492e-09	14.6842	0.083736	0.305794	0.222058	10	105438008	F	II	SH3PXD2A	Body	opensea	Body-opensea		rs541122402;rs572611051;rs541638377;rs564550818	26;33;38;39
cg13263947	0.222033	0.574864	5.10178	8.84473e-06	6.81588e-05	1.82062	0.463847	0.68588	0.222033	2	191443609	F	II		IGR	opensea	IGR-opensea		rs370171226	0
cg11586570	0.221926	0.478363	8.91503	5.39569e-11	4.17452e-09	13.8757	0.3674	0.589327	0.221926	7	63498133	F	II		IGR	island	IGR-island	chr7:63498112-63498314	rs528114973	45
cg26968378	0.221781	0.498356	5.35545	3.93867e-06	3.51493e-05	2.62308	0.387465	0.609246	0.221781	6	28447087	R	II		IGR	opensea	IGR-opensea
cg23530906	0.221384	0.457041	14.839	9.9238e-18	1.17406e-14	29.6288	0.346349	0.567733	0.221384	12	114708303	R	II		IGR	opensea	IGR-opensea		rs148678357	51
cg00142556	0.221146	0.874482	3.60148	0.000874555	0.0030829	-2.67406	0.763909	0.985056	0.221146	13	40437637	R	II		IGR	opensea	IGR-opensea		rs577164229;rs59548358;rs565017243;rs575461117;rs117622332	44;33;3;2;1
cg01679206	0.220592	0.248847	7.77744	1.74547e-09	6.78128e-08	10.3627	0.138551	0.359143	0.220592	7	73253049	R	II	WBSCR27	Body	shelf	Body-shelf	chr7:73256704-73256926	rs563833561	1
cg20761965	0.220534	0.374198	14.3508	3.03529e-17	2.9997e-14	28.4911	0.263931	0.484465	0.220534	8	136737623	R	II		IGR	opensea	IGR-opensea		rs572961620;rs4074935	50;30
cg21873524	0.219941	0.500433	3.81774	0.000465031	0.00181817	-2.06477	0.390462	0.610403	0.219941	4	190942744	R	II		IGR	island	IGR-island	chr4:190942734-190944898	rs74186622	36
cg25654768	0.219874	0.531051	9.45285	1.09927e-11	1.15701e-09	15.4867	0.421114	0.640988	0.219874	7	100618934	R	II	MUC12	Body	opensea	Body-opensea		rs73168364;rs561924573;rs113609774	49;32;31
cg08761155	0.219662	0.309091	7.3265	7.18228e-09	2.11237e-07	8.93703	0.19926	0.418921	0.219662	1	111574786	F	II		IGR	opensea	IGR-opensea		rs183307617;rs1777140;rs149178982	1;8;9
cg09279930	0.219487	0.252302	6.02474	4.59416e-07	6.08878e-06	4.76424	0.142559	0.362046	0.219487	8	43232712	R	II		IGR	opensea	IGR-opensea		rs79766672	45
cg10501093	0.219295	0.849596	6.31955	1.78101e-07	2.81654e-06	5.71226	0.739949	0.959244	0.219295	14	103593520	R	I	TNFAIP2	Body	island	Body-island	chr14:103593234-103593923
cg02090877	0.219136	0.479	7.26782	8.64467e-09	2.45071e-07	8.75045	0.369432	0.588568	0.219136	6	8482345	R	II	LOC100506207	Body	opensea	Body-opensea		rs537425593	35
cg27574547	0.218839	0.510646	9.83058	3.6749e-12	4.76963e-10	16.5972	0.401226	0.620065	0.218839	20	58280745	R	II	PHACTR3	5'UTR	opensea	5'UTR-opensea		rs79937368	48
cg26916936	0.218755	0.480476	8.047	7.56208e-10	3.46554e-08	11.2068	0.371099	0.589854	0.218755	11	121970613	F	II	LOC399959	Body	opensea	Body-opensea		rs556377162;rs574586029;rs535643276	24;31;44
cg07582825	0.218372	0.758828	13.2624	4.04154e-16	2.5328e-13	25.8569	0.649641	0.868014	0.218372	3	152769889	R	II		IGR	opensea	IGR-opensea		rs539706085;rs140503577	45;10
cg13806095	0.217986	0.356214	8.91404	5.41172e-11	4.18473e-09	13.8726	0.247221	0.465207	0.217986	20	13620048	F	II	TASP1	TSS1500	shore	TSS1500-shore	chr20:13619285-13619770	rs113405713	27
cg02511570	0.217967	0.278966	5.43483	3.05511e-06	2.85405e-05	2.87551	0.169983	0.38795	0.217967	17	45402380	R	II	THCAT158	TSS1500	shore	TSS1500-shore	chr17:45400874-45401440	rs371212667;rs535719063;rs184239587	42;28;10
cg12859507	0.21769	0.594808	6.84485	3.31256e-08	7.21809e-07	7.3995	0.485963	0.703653	0.21769	12	1909963	F	II	CACNA2D4	Body	shelf	Body-shelf	chr12:1905277-1906765	rs530180609;rs2286378;rs563673183;rs530730594	1;16;17;31
cg24467349	0.217531	0.521768	5.69749	1.31554e-06	1.43492e-05	3.71425	0.413003	0.630534	0.217531	1	110254835	R	I	GSTM5	TSS200	opensea	TSS200-opensea		rs530772271;rs185770769;rs561342151;rs530235020;rs549186896;rs565912665	49;46;35;23;13;6
cg27296330	0.217445	0.421729	51.3747	9.54857e-38	1.3054e-33	76.2344	0.313006	0.530451	0.217445	19	54041251	R	II	ZNF331	TSS200	island	TSS200-island	chr19:54040812-54041857	rs530940167;rs143204729;rs567437803;rs58777975	43;35;34;11
cg26379759	0.217411	0.485207	11.5553	3.12093e-14	9.56459e-12	21.4376	0.376502	0.593913	0.217411	1	240398016	R	II	FMN2	Body	opensea	Body-opensea
cg10983929	0.216824	0.660243	7.37664	6.13156e-09	1.86355e-07	9.09631	0.551831	0.768655	0.216824	12	8380001	R	II	FAM90A1	5'UTR	opensea	5'UTR-opensea		rs2953218	36
cg14085080	0.21671	0.208595	16.1603	5.46137e-19	1.00045e-15	32.5805	0.10024	0.31695	0.21671	6	106565546	R	II		IGR	opensea	IGR-opensea		rs143980481;rs576185702;rs562493743	33;29;2
cg06994898	0.216355	0.476119	11.8677	1.37116e-14	4.79966e-12	22.2734	0.367941	0.584296	0.216355	10	105512519	R	II	SH3PXD2A	Body	opensea	Body-opensea		rs537875677;rs147824046	38;2
cg15708526	0.216198	0.815786	6.08396	3.7975e-07	5.21489e-06	4.9546	0.707686	0.923885	0.216198	6	29648271	R	II		IGR	opensea	IGR-opensea		rs530752536;rs550563581	47;42
cg09406004	0.215976	0.43622	7.76803	1.7974e-09	6.94685e-08	10.3331	0.328232	0.544208	0.215976	7	155284355	F	II		IGR	island	IGR-island	chr7:155284018-155284356	rs536093851	44
cg11693285	0.215966	0.351227	7.00281	2.00296e-08	4.81353e-07	7.90511	0.243244	0.45921	0.215966	10	131927345	R	I		IGR	island	IGR-island	chr10:131927304-131927519	rs548431290	40
cg22318901	0.215965	0.556276	9.39389	1.30643e-11	1.33084e-09	15.3118	0.448293	0.664258	0.215965	13	34253578	R	II		IGR	opensea	IGR-opensea		rs73163995;rs116547028	11;2
cg16823252	0.215733	0.613646	6.67532	5.69291e-08	1.11945e-06	6.85576	0.50578	0.721513	0.215733	22	22472739	F	II		IGR	island	IGR-island	chr22:22471899-22472744	rs546819602;rs531037217;rs370260177	24;31;38
cg03450844	0.215595	0.397607	9.39612	1.2979e-11	1.32398e-09	15.3184	0.28981	0.505404	0.215595	7	150416671	F	II	GIMAP1	Body	shore	Body-shore	chr7:150417414-150418018	rs189512093;rs73163557;rs146221004;rs543030008	20;24;25;38
cg05552010	0.215456	0.81328	3.494	0.00119068	0.00399025	-2.97027	0.705552	0.921008	0.215456	19	52184563	F	II		IGR	opensea	IGR-opensea		rs552567133;rs568365907	0;39
cg06764795	0.215321	0.807928	11.1082	1.03544e-13	2.57548e-11	20.2193	0.700267	0.915588	0.215321	4	56384408	F	II	CLOCK	5'UTR	opensea	5'UTR-opensea		rs183568397	0
cg05212259	0.215249	0.8881	4.79124	2.36223e-05	0.000153063	0.849566	0.780475	0.995724	0.215249	15	93677174	R	II		IGR	opensea	IGR-opensea		rs17649498;rs189361822;rs76361262	32;26;1
cg23973310	0.215143	0.625851	6.46182	1.12808e-07	1.94384e-06	6.16981	0.518279	0.733422	0.215143	2	65955240	R	II		IGR	opensea	IGR-opensea		rs13015423;rs187771873;rs566557924	43;20;2
cg06893020	0.214996	0.293471	10.055	1.93308e-12	2.83095e-10	17.2486	0.185973	0.400969	0.214996	5	15209660	F	II	LOC101929454	Body	opensea	Body-opensea
cg26455718	0.214692	0.369418	6.30988	1.83719e-07	2.88892e-06	5.68116	0.262072	0.476764	0.214692	19	36076992	F	II		IGR	opensea	IGR-opensea		rs74392849;rs575776890;rs544628560	5;38;45
cg20646939	0.214449	0.568509	37.9931	1.11297e-32	1.36941e-28	64.5632	0.461285	0.675734	0.214449	19	54040774	R	II	ZNF331	TSS1500	shore	TSS1500-shore	chr19:54040812-54041857	rs189503788;rs13344121	34;26
cg07382347	0.214207	0.38859	4.04162	0.000238548	0.00104232	-1.41704	0.281486	0.495694	0.214207	6	30039408	R	I	RNF39	Body	island	Body-island	chr6:30038881-30039477	rs11753382;rs61754472	46;37
cg02813298	0.213839	0.29319	7.85501	1.37105e-09	5.58466e-08	10.6063	0.18627	0.400109	0.213839	19	863136	R	I	CFD	Body	island	Body-island	chr19:862930-863227	rs113257297;rs577832450	20;5
cg21048050	0.213459	0.474237	5.78693	9.86952e-07	1.13476e-05	4.00078	0.367507	0.580967	0.213459	15	51912957	F	II	DMXL2	Body	shore	Body-shore	chr15:51914167-51915396	rs10519312;rs530417541;rs541895627	14;19;40
cg04386759	0.213453	0.851397	6.61723	6.85602e-08	1.30053e-06	6.66921	0.744671	0.958124	0.213453	6	170554795	F	I		IGR	opensea	IGR-opensea		rs542512645;rs184814524;rs531023166	3;16;35
cg00817464	0.213426	0.705972	6.4645	1.11843e-07	1.92976e-06	6.17842	0.599259	0.812685	0.213426	10	111662876	R	II	XPNPEP1	Body	opensea	Body-opensea		rs569576113;rs189648666	33;20
cg24819596	0.213164	0.840233	5.82633	8.69549e-07	1.02298e-05	4.12712	0.733651	0.946815	0.213164	2	86135013	F	II		IGR	opensea	IGR-opensea		rs528422195	40
cg16865908	0.212676	0.598192	7.91841	1.12601e-09	4.76836e-08	10.8049	0.491854	0.704529	0.212676	11	121970496	F	II	LOC399959	Body	opensea	Body-opensea		rs200232194	4
cg12548833	0.212619	0.644774	11.2276	7.49672e-14	1.97657e-11	20.5473	0.538464	0.751083	0.212619	4	106919659	F	II		IGR	opensea	IGR-opensea
cg12454169	0.212579	0.238167	4.5821	4.54711e-05	0.0002634	0.204615	0.131878	0.344457	0.212579	2	30669597	F	II	LCLAT1	TSS1500	shore	TSS1500-shore	chr2:30669988-30670720
cg05108359	0.212454	0.504212	7.38968	5.88466e-09	1.80459e-07	9.1377	0.397985	0.610438	0.212454	6	20280167	F	II		IGR	opensea	IGR-opensea		rs542029029	17
cg14260773	0.212019	0.695488	3.13435	0.00324639	0.00924554	-3.92517	0.589479	0.801498	0.212019	2	33226136	F	II	LTBP1	Body	opensea	Body-opensea		rs527964190	6
cg16527405	0.211515	0.244267	14.5281	2.01617e-17	2.12936e-14	28.9074	0.138509	0.350025	0.211515	2	15830137	F	II	LOC101926966	TSS1500	opensea	TSS1500-opensea		rs541168652;rs570451859;rs559655468;rs533352194;rs551845335;rs180729468	6;7;7;8;15;51
cg04522821	0.211264	0.528206	54.2782	1.12499e-38	1.56701e-34	78.354	0.422574	0.633838	0.211264	19	54041329	R	II	ZNF331	TSS200	island	TSS200-island	chr19:54040812-54041857	rs546454487;rs151226749;rs73051520;rs116537769	34;22;8;4
cg16078649	0.211172	0.42791	4.33305	9.82899e-05	0.000498193	-0.551661	0.322324	0.533496	0.211172	6	30039466	R	I	RNF39	Body	island	Body-island	chr6:30038881-30039477	rs2301752;rs555716425	50;49
cg26173986	0.210792	0.624996	4.0362	0.000242465	0.00105661	-1.43289	0.5196	0.730392	0.210792	17	8067016	R	II	VAMP2	TSS1500	shore	TSS1500-shore	chr17:8065909-8066494	rs567001097	31
cg14852603	0.210436	0.713527	19.312	1.04974e-21	4.22484e-18	38.9468	0.608309	0.818745	0.210436	6	164585948	R	II		IGR	opensea	IGR-opensea
cg09978860	0.210402	0.451608	6.29624	1.91943e-07	2.99306e-06	5.63731	0.346407	0.556809	0.210402	4	56023921	F	I		IGR	island	IGR-island	chr4:56023750-56024066	rs571120913;rs536941492	36;43
cg12896271	0.210253	0.245198	3.63001	0.000805298	0.00287662	-2.59469	0.140071	0.350324	0.210253	4	119512856	R	I	LOC729218	TSS200	opensea	TSS200-opensea		rs531302012;rs551002434;rs570867932;rs533837210;rs553620012;rs12649214	50;35;32;23;13;4
cg01128614	0.210133	0.328234	13.036	7.04739e-16	4.01868e-13	25.2913	0.223167	0.4333	0.210133	8	30013023	F	II	DCTN6	TSS1500	shore	TSS1500-shore	chr8:30013700-30014360	rs192767995	48
cg10218876	0.209978	0.317599	5.97813	5.33707e-07	6.87558e-06	4.61447	0.21261	0.422588	0.209978	19	55660625	R	I	TNNT1	TSS200	opensea	TSS200-opensea		rs147081925;rs555309417;rs190043446	35;35;7
cg07571531	0.209868	0.511993	8.53469	1.69772e-10	1.04322e-08	12.7161	0.407059	0.616927	0.209868	6	134216081	F	II	TCF21	3'UTR	shore	3'UTR-shore	chr6:134216919-134217280	rs138169502;rs547896631	19;44
cg26682566	0.209754	0.335559	8.25745	3.95629e-10	2.05828e-08	11.8611	0.230683	0.440436	0.209754	4	58721251	R	II		IGR	opensea	IGR-opensea		rs140295095	2
cg19696900	0.209462	0.31101	11.6698	2.30523e-14	7.46412e-12	21.7454	0.206279	0.415741	0.209462	1	52607582	R	I	ZFYVE9	TSS200	island	TSS200-island	chr1:52607400-52608504	rs532810725	1
cg07355428	0.209321	0.490786	13.7995	1.10759e-16	8.90708e-14	27.1738	0.386126	0.595447	0.209321	1	169519798	R	II	F5	Body	opensea	Body-opensea		rs13306331	35
cg09842314	0.208992	0.26842	5.55675	2.06692e-06	2.07279e-05	3.26423	0.163924	0.372916	0.208992	9	101299351	F	II	GABBR2	Body	opensea	Body-opensea		rs546402678;rs188346329;rs115014563	0;6;48
cg17894854	0.208808	0.428746	7.23218	9.67604e-09	2.68337e-07	8.637	0.324342	0.533151	0.208808	4	66378672	F	II	EPHA5	Body	opensea	Body-opensea		rs75728509	1
cg01866359	0.208804	0.709101	12.3043	4.43397e-15	1.87691e-12	23.421	0.604699	0.813503	0.208804	10	16564102	R	II	C1QL3	TSS200	shore	TSS200-shore	chr10:16561604-16563822	rs577705116;rs186576057	45;1
cg21415084	0.208637	0.592125	2.88523	0.0063113	0.016135	-4.54985	0.487806	0.696443	0.208637	12	84218134	F	II		IGR	opensea	IGR-opensea		rs56878260	1
cg03900072	0.208523	0.671691	13.0099	7.51725e-16	4.24277e-13	25.2257	0.56743	0.775953	0.208523	20	30060822	R	II	DEFB124	TSS200	shelf	TSS200-shelf	chr20:30062969-30063281	rs201742635	1
cg26964426	0.208431	0.727182	6.61612	6.88026e-08	1.30431e-06	6.66567	0.622967	0.831398	0.208431	16	85455911	R	II		IGR	opensea	IGR-opensea
cg05820861	0.208221	0.870759	5.80237	9.3916e-07	1.08942e-05	4.05029	0.766649	0.97487	0.208221	13	24882296	R	I	C1QTNF9	TSS1500	island	TSS1500-island	chr13:24882098-24882951	rs545044172;rs558697489	30;4
cg17565627	0.208211	0.14775	9.87201	3.26239e-12	4.34422e-10	16.7179	0.0436443	0.251855	0.208211	2	198651111	R	I	BOLL	TSS1500	island	TSS1500-island	chr2:198649751-198651599	rs557057253;rs577142070	8;3
cg13712544	0.2081	0.36744	10.7365	2.86114e-13	5.90665e-11	19.1873	0.26339	0.47149	0.2081	7	4163656	F	II	SDK1	Body	opensea	Body-opensea		rs562682524;rs554894182;rs116630528	1;27;36
cg22157099	0.208083	0.537938	10.3835	7.63943e-13	1.32544e-10	18.1905	0.433896	0.641979	0.208083	2	15830172	F	I		IGR	opensea	IGR-opensea		rs180729468;rs530859108;rs549126997;rs10204749	16;22;23;36
cg12564567	0.207887	0.507252	6.67468	5.70466e-08	1.12134e-06	6.85369	0.403309	0.611196	0.207887	11	116371188	F	I		IGR	island	IGR-island	chr11:116371182-116371606	rs573595835;rs542212290;rs562470247	7;43;45
cg23460707	0.207855	0.439486	11.787	1.69384e-14	5.76782e-12	22.0586	0.335558	0.543413	0.207855	10	133558971	F	II		IGR	opensea	IGR-opensea		rs191317629;rs112721457;rs562627968	0;40;51
cg06619939	0.207541	0.637526	15.8386	1.0884e-18	1.78954e-15	31.8786	0.533756	0.741297	0.207541	11	15732102	F	II		IGR	opensea	IGR-opensea		rs530221099	19
cg16572876	0.207454	0.486374	5.98208	5.26961e-07	6.80513e-06	4.62718	0.382648	0.590101	0.207454	4	56024045	F	II		IGR	island	IGR-island	chr4:56023750-56024066	rs17712245;rs17774236	18;39
cg08322244	0.207257	0.349618	3.07665	0.00379564	0.0105398	-4.07272	0.245989	0.453246	0.207257	17	8066669	F	I	VAMP2	TSS1500	shore	TSS1500-shore	chr17:8065909-8066494
cg00819895	0.207093	0.281848	7.97531	9.43924e-10	4.13533e-08	10.983	0.178301	0.385394	0.207093	13	34361495	F	II		IGR	opensea	IGR-opensea
cg08835755	0.207058	0.609501	10.9189	1.73375e-13	3.93582e-11	19.6959	0.505972	0.713029	0.207058	4	1514317	R	II		IGR	island	IGR-island	chr4:1514184-1514520	rs74594811	43
cg08316083	0.206501	0.307963	6.69395	5.36361e-08	1.06706e-06	6.91557	0.204712	0.411213	0.206501	19	1796207	R	I	ATP8B3	Body	island	Body-island	chr19:1795922-1797001	rs8100856;rs371916781;rs373323935	43;42;26
cg13743906	0.206484	0.604089	6.69078	5.41828e-08	1.07596e-06	6.90539	0.500846	0.707331	0.206484	10	60063478	F	II		IGR	opensea	IGR-opensea
cg18187244	0.206211	0.314304	6.40096	1.37136e-07	2.27596e-06	5.9741	0.211198	0.417409	0.206211	6	10881782	R	II	GCM2	Body	shore	Body-shore	chr6:10881846-10882051	rs181230580;rs116663538;rs116572850	51;39;27
cg22062068	0.20598	0.723789	9.16303	2.57933e-11	2.31707e-09	14.6228	0.620799	0.826779	0.20598	11	7110074	R	II	RBMXL2	TSS200	shore	TSS200-shore	chr11:7110132-7111376	rs528775101;rs560920522	46;37
cg09733528	0.205735	0.786459	4.39081	8.22799e-05	0.00042981	-0.377526	0.683592	0.889327	0.205735	2	169832726	F	II	ABCB11	Body	opensea	Body-opensea		rs566233802;rs534918935;rs555259192;rs4148785;rs537437649;rs4148784	0;1;19;26;32;35
cg20594303	0.205223	0.30118	9.06695	3.43011e-11	2.90891e-09	14.3342	0.198568	0.403791	0.205223	10	60680256	F	II		IGR	opensea	IGR-opensea		rs10159682;rs557167715;rs148437730	18;19;46
cg02794779	0.205036	0.179879	8.61426	1.33387e-10	8.57926e-09	12.96	0.0773609	0.282397	0.205036	13	100150711	F	II		IGR	island	IGR-island	chr13:100150692-100151020	rs545351929	4
cg16677969	0.204962	0.330632	5.0324	1.10251e-05	8.17104e-05	1.60247	0.228151	0.433113	0.204962	10	85677559	R	II		IGR	opensea	IGR-opensea		rs527588128;rs79514531;rs76400826	39;37;25
cg06759629	0.204958	0.235921	5.84422	8.20927e-07	9.75724e-06	4.18454	0.133442	0.3384	0.204958	4	25090198	R	II		IGR	island	IGR-island	chr4:25090106-25090510	rs536543772;rs553254160	27;9
cg08010094	0.204728	0.639308	5.43602	3.04348e-06	2.84519e-05	2.87931	0.536944	0.741672	0.204728	2	139539001	F	II	NXPH2	TSS1500	shore	TSS1500-shore	chr2:139537692-139538650
cg02962597	0.204697	0.522247	6.79694	3.85976e-08	8.1723e-07	7.24594	0.419899	0.624596	0.204697	12	117799749	R	II	NOS1	TSS200	shore	TSS200-shore	chr12:117798076-117799448	rs566979981	9
cg22920707	0.204598	0.473333	4.5295	5.35586e-05	0.000301644	0.0437366	0.371033	0.575632	0.204598	4	90057870	F	II		IGR	opensea	IGR-opensea		rs183073923	0
cg24674504	0.20444	0.685449	10.8473	2.10953e-13	4.61572e-11	19.4967	0.583229	0.787669	0.20444	5	140189548	R	I	PCDHA2	Body	shore	Body-shore	chr5:140188014-140188986	rs147287340	7
cg14253448	0.204222	0.467104	8.08028	6.8236e-10	3.18888e-08	11.3106	0.364993	0.569215	0.204222	11	117466319	F	I	DSCAML1	Body	opensea	Body-opensea		rs547951204;rs184042793;rs558438749	0;1;50
cg11383134	0.204188	0.677151	3.46362	0.00129829	0.00429027	-3.05314	0.575057	0.779245	0.204188	6	29648590	F	I		IGR	opensea	IGR-opensea		rs114184656	23
cg27467234	0.203926	0.295113	6.44912	1.17498e-07	2.00945e-06	6.12898	0.193151	0.397076	0.203926	3	169530867	R	II	LRRC34	TSS1500	shore	TSS1500-shore	chr3:169529875-169530435	rs74501855	46
cg00963378	0.203775	0.429496	7.81967	1.53035e-09	6.09663e-08	10.4954	0.327609	0.531384	0.203775	13	20716638	R	I	GJA3	Body	island	Body-island	chr13:20716137-20717372
cg00020172	0.203759	0.595861	4.28156	0.00011511	0.000568112	-0.706213	0.493982	0.697741	0.203759	6	31050373	F	II		IGR	opensea	IGR-opensea
cg21812470	0.203433	0.343701	4.49267	6.00464e-05	0.000331445	-0.0685507	0.241984	0.445417	0.203433	4	48015021	F	II	CNGA1	TSS200	shelf	TSS200-shelf	chr4:48018490-48019381	rs3113881;rs185014074;rs541158819;rs559830006	14;19;21;42
cg11424970	0.203428	0.549149	9.64181	6.33969e-12	7.45858e-10	16.0444	0.447436	0.650863	0.203428	2	71969999	F	II		IGR	opensea	IGR-opensea
cg12787226	0.203364	0.770363	6.44735	1.18171e-07	2.01843e-06	6.12326	0.668681	0.872044	0.203364	6	31921065	R	II	NELFE	Body	opensea	Body-opensea		rs4151665	1
cg16368183	0.203265	0.395477	10.0447	1.99104e-12	2.89915e-10	17.2187	0.293845	0.49711	0.203265	17	70294156	R	II		IGR	opensea	IGR-opensea		rs566015088;rs76719697;rs548129803	39;21;2
cg00188351	0.203151	0.59791	14.9402	7.8957e-18	9.74662e-15	29.8615	0.496334	0.699486	0.203151	15	28604638	R	II		IGR	opensea	IGR-opensea		rs4035940	23
cg18770216	0.203135	0.417631	5.34148	4.11862e-06	3.64464e-05	2.5787	0.316064	0.519198	0.203135	3	124491657	R	II	ITGB5	Body	opensea	Body-opensea		rs1980077;rs537390713	17;1
cg00652039	0.202956	0.523252	7.77329	1.7682e-09	6.85228e-08	10.3496	0.421774	0.62473	0.202956	14	26863964	F	II		IGR	opensea	IGR-opensea		rs187212177;rs139942054;rs143363109	11;23;25
cg03287299	0.202918	0.380452	5.92885	6.25363e-07	7.82477e-06	4.45617	0.278993	0.481911	0.202918	20	5485245	R	II	LOC149837	TSS200	opensea	TSS200-opensea		rs533435135;rs551704112	39;37
cg13835168	0.202878	0.656239	3.98656	0.000281441	0.00119692	-1.57782	0.5548	0.757678	0.202878	6	29648756	F	II		IGR	opensea	IGR-opensea		rs369674623;rs146035947;rs416560	0;16;29
cg13401893	0.202877	0.535832	4.35856	9.08752e-05	0.000466773	-0.474865	0.434394	0.637271	0.202877	6	30039432	R	I	RNF39	Body	island	Body-island	chr6:30038881-30039477	rs2301752;rs555716425	16;15
cg10146935	0.202803	0.287801	6.0565	4.14812e-07	5.60086e-06	4.86632	0.186399	0.389202	0.202803	1	871308	R	I	SAMD11	Body	island	Body-island	chr1:869332-871872	rs201312730;rs148386909;rs146347471	38;35;34
cg00250645	0.202751	0.574956	8.23491	4.23961e-10	2.1782e-08	11.7912	0.473581	0.676332	0.202751	8	72534391	R	II		IGR	opensea	IGR-opensea		rs188823109;rs116133976	2;1
cg20577102	0.202664	0.819571	12.2912	4.5843e-15	1.92949e-12	23.3871	0.718239	0.920903	0.202664	20	39966297	R	II		IGR	shelf	IGR-shelf	chr20:39968607-39968860	rs562877866;rs531712854;rs551822761	29;2;1
cg22711187	0.202425	0.282011	4.90628	1.64361e-05	0.00011346	1.20763	0.180798	0.383223	0.202425	19	55660858	F	II	TNNT1	TSS200	opensea	TSS200-opensea		rs561695955;rs181656474	12;34
cg15095922	0.202364	0.231529	6.43634	1.22419e-07	2.07615e-06	6.08786	0.130347	0.332711	0.202364	5	1800542	R	I	NDUFS6	TSS1500	island	TSS1500-island	chr5:1799461-1801905	rs534775454;rs367825074	50;22
cg14344550	0.202009	0.295437	6.64972	6.1789e-08	1.1959e-06	6.77355	0.194432	0.396441	0.202009	2	29516596	F	II	ALK	Body	opensea	Body-opensea
cg09346159	0.20188	0.536897	10.8993	1.82896e-13	4.11275e-11	19.6416	0.435957	0.637837	0.20188	11	115452930	R	II		IGR	opensea	IGR-opensea		rs533379103;rs547097457	36;1
cg06785712	0.201879	0.713727	7.73787	1.9747e-09	7.48708e-08	10.2382	0.612788	0.814667	0.201879	1	86888624	R	I	CLCA2	TSS1500	opensea	TSS1500-opensea
cg24027320	0.201535	0.355806	8.4224	2.38908e-10	1.37372e-08	12.3708	0.255039	0.456574	0.201535	20	13620031	F	II	TASP1	TSS1500	shore	TSS1500-shore	chr20:13619285-13619770	rs560632036;rs113405713	0;44
cg03959186	0.201196	0.221462	6.51711	9.44825e-08	1.68558e-06	6.34754	0.120864	0.32206	0.201196	2	9893528	F	II		IGR	opensea	IGR-opensea		rs73160411	0
cg17091441	0.201119	0.834503	3.26631	0.00225938	0.00682558	-3.58165	0.733944	0.935063	0.201119	2	906427	R	II	C2orf90	TSS1500	opensea	TSS1500-opensea		rs562311109;rs574296837;rs113251133;rs55779825;rs149574872	49;35;34;29;1
cg21401457	0.200857	0.624412	6.27605	2.04807e-07	3.15461e-06	5.57236	0.523984	0.72484	0.200857	22	22472743	F	II		IGR	island	IGR-island	chr22:22471899-22472744	rs546819602;rs531037217;rs370260177;rs75073782	20;27;34;50
cg26983198	0.200777	0.306498	22.9044	2.15528e-24	1.50106e-20	45.2417	0.20611	0.406886	0.200777	11	1952756	R	II	TNNT3	Body	shelf	Body-shelf	chr11:1948915-1949188	rs549710603;rs568301117;rs190847274;rs34597931	44;23;18;9
cg15124400	0.200764	0.895037	3.79923	0.000491121	0.00190327	-2.11757	0.794655	0.995419	0.200764	9	124989839	F	II	LHX6	1stExon	island	1stExon-island	chr9:124987743-124991086	rs573949450	36
cg02566259	0.200572	0.46402	6.49136	1.02613e-07	1.8009e-06	6.26476	0.363734	0.564307	0.200572	4	3043199	R	II		IGR	island	IGR-island	chr4:3043018-3043547	rs567332457;rs2857854;rs2857853	25;17;16
cg04360047	0.200425	0.624586	11.0334	1.26864e-13	3.04385e-11	20.013	0.524373	0.724799	0.200425	13	108517592	R	II	FAM155A	Body	shore	Body-shore	chr13:108519292-108521063
cg09406933	0.20019	0.78043	4.28402	0.000114245	0.000564602	-0.698844	0.680335	0.880525	0.20019	16	75254017	F	II	CTRB1	Body	opensea	Body-opensea		rs143688564;rs529419947;rs549523383;rs150869796;rs566144623;rs12446696	1;4;14;27;46;51
cg13799365	0.200155	0.505158	8.49645	1.9069e-10	1.14479e-08	12.5987	0.40508	0.605236	0.200155	13	107070218	R	II		IGR	opensea	IGR-opensea		rs145822855	49
cg25960090	-0.20016	0.799878	-10.6218	3.92981e-13	7.65476e-11	18.8651	0.899958	0.699798	-0.20016	5	127277370	R	II		IGR	opensea	IGR-opensea		rs187696954	11
cg25516803	-0.200174	0.33535	-10.6734	3.40624e-13	6.81089e-11	19.0102	0.435437	0.235263	-0.200174	3	42307519	F	II	CCK	TSS1500	island	TSS1500-island	chr3:42306149-42307520	rs534292811	25
cg09965419	-0.200207	0.754649	-7.53428	3.7343e-09	1.25384e-07	9.59589	0.854752	0.654545	-0.200207	6	30854186	F	II	DDR1	5'UTR	shore	5'UTR-shore	chr6:30852102-30852676	rs544811917;rs374213800	36;38
cg14056993	-0.200271	0.24889	-6.94537	2.4046e-08	5.57677e-07	7.7214	0.349025	0.148754	-0.200271	3	65342883	F	II	MAGI1	Body	island	Body-island	chr3:65342203-65342884	rs567367061;rs144814315	7;20
cg01987516	-0.200408	0.759317	-7.77056	1.78332e-09	6.9029e-08	10.341	0.859521	0.659113	-0.200408	10	101282726	R	II		IGR	island	IGR-island	chr10:101282725-101282934	rs532577208	39
cg18198896	-0.200552	0.110639	-4.69171	3.2285e-05	0.000198512	0.541634	0.210916	0.0103633	-0.200552	8	144635361	F	I	GSDMD	TSS200	island	TSS200-island	chr8:144635308-144636026	rs557611380;rs34146789	27;33
cg10043152	-0.200573	0.269528	-8.4136	2.45407e-10	1.40409e-08	12.3437	0.369814	0.169241	-0.200573	9	113190042	F	II	SVEP1	ExonBnd	opensea	ExonBnd-opensea		rs180913418;rs138176456;rs532179768	6;30;47
cg04798314	-0.200574	0.837396	-4.21065	0.000142953	0.000680054	-0.917912	0.937683	0.737108	-0.200574	1	246668601	F	II	SMYD3	Body	shore	Body-shore	chr1:246670148-246670768	rs575074670	40
cg16818725	-0.20059	0.63858	-7.0913	1.5121e-08	3.83944e-07	8.18782	0.738876	0.538285	-0.20059	12	132962614	F	II		IGR	shelf	IGR-shelf	chr12:132965817-132966082
cg10118294	-0.200725	0.666196	-11.7831	1.71127e-14	5.81109e-12	22.0482	0.766559	0.565833	-0.200725	15	36020701	F	II	DPH6-AS1	Body	opensea	Body-opensea		rs547187264;rs181699136;rs186709205	1;14;35
cg04100733	-0.200755	0.539446	-8.45178	2.18448e-10	1.27848e-08	12.4613	0.639823	0.439068	-0.200755	5	115106371	F	II		IGR	opensea	IGR-opensea
cg13791661	-0.200834	0.813426	-4.00437	0.000266806	0.0011443	-1.52592	0.913844	0.713009	-0.200834	12	720995	F	II	NINJ2	Body	shelf	Body-shelf	chr12:718174-718505	rs561938771;rs573563200;rs4980841	6;19;35
cg22700880	-0.200843	0.582064	-6.28968	1.96031e-07	3.04619e-06	5.61621	0.682485	0.481643	-0.200843	13	28372843	R	II		IGR	shore	IGR-shore	chr13:28371509-28371768	rs12867751;rs548094875;rs567310830;rs117174508;rs138486927	47;46;30;5;2
cg17248924	-0.200891	0.3805	-4.09199	0.00020493	0.000918595	-1.26917	0.480945	0.280054	-0.200891	5	110062384	R	II	TMEM232	TSS200	opensea	TSS200-opensea		rs555348551;rs573602126;rs17132311;rs192685596;rs141039636;rs545211760	49;46;42;15;13;6
cg04485391	-0.201011	0.641753	-6.17035	2.87657e-07	4.15969e-06	5.23238	0.742258	0.541247	-0.201011	10	80501448	R	II		IGR	opensea	IGR-opensea		rs28318;rs143002231	41;4
cg19628603	-0.201143	0.621599	-9.22724	2.13327e-11	1.98571e-09	14.8151	0.72217	0.521027	-0.201143	6	32847596	R	II	PPP1R2P1	Body	island	Body-island	chr6:32847498-32847846
cg19738121	-0.201251	0.513542	-7.59762	3.06157e-09	1.06688e-07	9.79609	0.614168	0.412917	-0.201251	12	130651287	R	II		IGR	shelf	IGR-shelf	chr12:130645327-130648988	rs554084619;rs146305017;rs1463865	44;39;35
cg23236408	-0.201424	0.511727	-10.1246	1.58606e-12	2.41074e-10	17.4493	0.612439	0.411015	-0.201424	3	87039150	R	II	VGLL3	Body	shore	Body-shore	chr3:87039610-87040516	rs547971226	1
cg27524988	-0.201565	0.791638	-7.91524	1.13712e-09	4.80443e-08	10.795	0.892421	0.690856	-0.201565	6	24583477	R	II	KIAA0319	Body	opensea	Body-opensea		rs76711490	2
cg25597625	-0.201667	0.446793	-7.86523	1.3282e-09	5.44014e-08	10.6383	0.547627	0.34596	-0.201667	6	24583496	F	II	KIAA0319	Body	opensea	Body-opensea		rs11967803	15
cg00618078	-0.201717	0.336413	-7.29307	7.98177e-09	2.30004e-07	8.83077	0.437272	0.235555	-0.201717	12	2877703	F	II	LOC283440	Body	opensea	Body-opensea		rs578151893;rs540836629;rs560619139	3;28;33
cg06730503	-0.201797	0.64682	-7.31302	7.49452e-09	2.18678e-07	8.89418	0.747719	0.545922	-0.201797	3	155431924	R	II		IGR	opensea	IGR-opensea		rs149985369	31
cg13071569	-0.202077	0.364464	-8.67402	1.11337e-10	7.43227e-09	13.1428	0.465503	0.263425	-0.202077	12	107296946	F	II		IGR	opensea	IGR-opensea		rs79829404	31
cg12096516	-0.202175	0.382622	-11.4165	4.51609e-14	1.30182e-11	21.0622	0.483709	0.281534	-0.202175	18	22124256	R	II		IGR	opensea	IGR-opensea		rs552071549;rs571874679	27;2
cg00738934	-0.202199	0.614637	-4.42501	7.4036e-05	0.000393991	-0.274035	0.715736	0.513537	-0.202199	8	78996279	F	II		IGR	opensea	IGR-opensea
cg16530382	-0.202214	0.29615	-8.33234	3.14534e-10	1.71557e-08	12.0929	0.397257	0.195043	-0.202214	17	37123671	F	II	FBXO47	TSS200	opensea	TSS200-opensea
cg15340645	-0.202267	0.632061	-7.01426	1.93134e-08	4.6775e-07	7.94172	0.733195	0.530928	-0.202267	1	99468973	R	II	LOC100129620	TSS1500	shore	TSS1500-shore	chr1:99469932-99470968
cg02889884	-0.202303	0.638985	-11.6093	2.70501e-14	8.5158e-12	21.5829	0.740136	0.537833	-0.202303	5	151297558	F	II	GLRA1	5'UTR	opensea	5'UTR-opensea		rs183009695;rs566323570	0;9
cg17580331	-0.202329	0.281544	-8.61425	1.33388e-10	8.57926e-09	12.96	0.382708	0.180379	-0.202329	22	37099037	F	II	CACNG2	TSS200	shore	TSS200-shore	chr22:37099471-37099711	rs547320643	28
cg05696877	-0.20235	0.402836	-4.62547	3.97173e-05	0.00023534	0.33768	0.504011	0.301661	-0.20235	1	79088769	F	II	IFI44L	5'UTR	opensea	5'UTR-opensea		rs530005650;rs189953918;rs550662872	1;39;50
cg27632891	-0.202391	0.2886	-7.76791	1.79812e-09	6.94891e-08	10.3327	0.389795	0.187404	-0.202391	2	140169039	F	II		IGR	opensea	IGR-opensea		rs138771736;rs141233099	22;33
cg21098323	-0.202506	0.639856	-8.94551	4.92586e-11	3.88803e-09	13.9679	0.741109	0.538603	-0.202506	19	54605642	F	II	OSCAR	TSS1500	shore	TSS1500-shore	chr19:54605985-54606590	rs189985386;rs587701756;rs587607356	14;25;26
cg03780701	-0.202539	0.467596	-16.3552	3.61361e-19	6.94718e-16	33.001	0.568865	0.366327	-0.202539	8	38965386	F	I	ADAM32	Body	island	Body-island	chr8:38965013-38965423	rs199678589	0
cg14884373	-0.202613	0.719613	-7.71807	2.10061e-09	7.87546e-08	10.1759	0.82092	0.618307	-0.202613	20	3644023	F	II	GFRA4	1stExon	shore	1stExon-shore	chr20:3641130-3642114	rs148812242;rs143428131;rs199651777	1;17;51
cg16257091	-0.202775	0.122978	-7.26004	8.86003e-09	2.49965e-07	8.72568	0.224365	0.0215906	-0.202775	11	27743580	F	II	BDNF	TSS1500	island	TSS1500-island	chr11:27743472-27744564	rs71480161	43
cg06624036	-0.202799	0.522076	-7.11126	1.41931e-08	3.64856e-07	8.25152	0.623476	0.420676	-0.202799	2	117257137	R	II		IGR	opensea	IGR-opensea		rs113712618;rs557345693	20;10
cg04419557	-0.202809	0.156011	-3.90572	0.000358278	0.00146266	-1.81214	0.257415	0.0546066	-0.202809	6	111302727	R	II	RPF2	TSS1500	shore	TSS1500-shore	chr6:111303114-111303485	rs34317355	11
cg14908653	-0.202895	0.544318	-10.1586	1.44021e-12	2.23225e-10	17.5472	0.645766	0.442871	-0.202895	18	911900	F	II	ADCYAP1	3'UTR	shelf	3'UTR-shelf	chr18:904578-909574	rs538328852;rs559783113;rs368093870	0;1;2
cg08759041	-0.202897	0.524133	-6.72749	4.8184e-08	9.78502e-07	7.02318	0.625581	0.422685	-0.202897	5	112824614	F	II	MCC	TSS200	shore	TSS200-shore	chr5:112823256-112824304
cg18561199	-0.202943	0.54126	-3.10924	0.00347545	0.00978859	-3.98958	0.642731	0.439788	-0.202943	14	95027379	F	II	SERPINA4	TSS1500	opensea	TSS1500-opensea		rs543785330;rs561924696	1;4
cg14983838	-0.202944	0.318864	-5.1521	7.53621e-06	5.97261e-05	1.97925	0.420336	0.217391	-0.202944	19	29218262	F	II		IGR	island	IGR-island	chr19:29218001-29218733	rs7259294;rs7259296;rs570802146	30;32;44
cg15851066	-0.203364	0.337442	-6.3487	1.62186e-07	2.61172e-06	5.80601	0.439124	0.23576	-0.203364	5	140226947	R	II	PCDHA9	TSS1500	shore	TSS1500-shore	chr5:140228129-140228576	rs184822768;rs77090367	26;18
cg02452418	-0.203459	0.177739	-7.31455	7.4582e-09	2.17793e-07	8.89908	0.279469	0.0760097	-0.203459	19	39056126	R	II	RYR1	Body	island	Body-island	chr19:39055499-39056379	rs554688672	17
cg10752745	-0.203869	0.367994	-6.23685	2.32299e-07	3.49714e-06	5.44627	0.469928	0.266059	-0.203869	3	158991106	R	II	SCHIP1	5'UTR	opensea	5'UTR-opensea		rs557285325;rs572503072	32;23
cg23363182	-0.20391	0.755481	-6.12343	3.34487e-07	4.70074e-06	5.08151	0.857436	0.653526	-0.20391	2	181467187	R	II		IGR	opensea	IGR-opensea		rs564786631	10
cg24800175	-0.203919	0.299185	-5.35584	3.93373e-06	3.51146e-05	2.62432	0.401145	0.197226	-0.203919	19	13345599	F	I	CACNA1A	Body	shore	Body-shore	chr19:13346962-13347346	rs186907762;rs533176894;rs560920011;rs560784624	0;1;17;31
cg13256398	-0.204187	0.776437	-8.34612	3.01559e-10	1.66026e-08	12.1354	0.87853	0.674343	-0.204187	10	64579265	R	II	EGR2	TSS1500	shore	TSS1500-shore	chr10:64574660-64578778	rs563073868;rs184892306	41;26
cg25103417	-0.204277	0.328779	-12.7364	1.48482e-15	7.5337e-13	24.5334	0.430917	0.226641	-0.204277	3	157812018	R	II		IGR	shore	IGR-shore	chr3:157812053-157812764
cg00464520	-0.204392	0.553088	-6.77599	4.12675e-08	8.63068e-07	7.17876	0.655284	0.450892	-0.204392	10	118903060	F	II		IGR	shelf	IGR-shelf	chr10:118899247-118900329	rs571638581;rs116430282	0;9
cg02931873	-0.204511	0.230168	-7.05036	1.722e-08	4.26265e-07	8.05709	0.332423	0.127912	-0.204511	9	113189984	F	II	SVEP1	Body	opensea	Body-opensea		rs17204832;rs190851715;rs201347418	4;24;43
cg06852350	-0.204658	0.468104	-10.7356	2.86871e-13	5.91729e-11	19.1846	0.570433	0.365776	-0.204658	15	75119324	F	II	CPLX3	Body	opensea	Body-opensea		rs573985374;rs187894965;rs4632113	10;15;23
cg21668832	-0.20467	0.142323	-16.272	4.30815e-19	8.11341e-16	32.822	0.244658	0.0399881	-0.20467	6	25278956	F	II	LRRC16A	TSS1500	shore	TSS1500-shore	chr6:25279131-25279890	rs116827077;rs545632802;rs377285278;rs66848440	15;22;23;33
cg09646392	-0.204683	0.36144	-10.2807	1.02004e-12	1.68276e-10	17.8971	0.463781	0.259098	-0.204683	13	108921052	F	II	TNFSF13B	TSS1500	opensea	TSS1500-opensea		rs552252761;rs143090576;rs528731136	20;29;38
cg24726538	-0.204706	0.596586	-8.19486	4.79462e-10	2.40363e-08	11.6669	0.698938	0.494233	-0.204706	8	73841517	R	II	KCNB2	Body	opensea	Body-opensea		rs535121878	30
cg00811334	-0.204753	0.319806	-9.80915	3.9087e-12	5.00792e-10	16.5347	0.422182	0.217429	-0.204753	2	79739254	R	II	CTNNA2	TSS1500	shore	TSS1500-shore	chr2:79739696-79740243	rs142520939;rs371550741	38;6
cg02748479	-0.20484	0.584358	-9.07807	3.31862e-11	2.83624e-09	14.3676	0.686778	0.481938	-0.20484	16	12994049	F	II	SHISA9	TSS1500	shore	TSS1500-shore	chr16:12994574-12997690	rs115872248;rs11644362	1;48
cg07271799	-0.204851	0.538155	-7.55049	3.54914e-09	1.20399e-07	9.64714	0.64058	0.435729	-0.204851	1	219833964	R	II		IGR	opensea	IGR-opensea		rs555000572;rs571859001;rs181327962;rs80219521	34;28;18;15
cg03614626	-0.204904	0.577107	-8.76207	8.53825e-11	6.00428e-09	13.4113	0.679559	0.474655	-0.204904	10	82368659	R	II	SH2D4B	Body	opensea	Body-opensea		rs11186259;rs11186260;rs181936576;rs553843806	48;47;25;6
cg04266675	-0.20503	0.792076	-7.76206	1.83119e-09	7.05161e-08	10.3143	0.894591	0.689562	-0.20503	6	166823234	F	II	RPS6KA2	3'UTR	shelf	3'UTR-shelf	chr6:166825827-166826439	rs539560870;rs558285506	0;20
cg03118604	-0.20504	0.201232	-7.80812	1.58638e-09	6.2785e-08	10.4591	0.303752	0.0987116	-0.20504	6	29818079	R	I		IGR	shore	IGR-shore	chr6:29818085-29818341	rs3128911;rs545028483;rs564906946;rs28728929;rs551011634	51;33;21;6;3
cg25598685	-0.20516	0.634721	-4.80397	2.26943e-05	0.000148079	0.889098	0.737301	0.532141	-0.20516	11	42617544	F	II		IGR	opensea	IGR-opensea		rs144843990;rs147924034	0;34
cg07723251	-0.205341	0.386656	-11.0237	1.30261e-13	3.11196e-11	19.9862	0.489326	0.283985	-0.205341	17	50237742	R	II	CA10	TSS1500	shore	TSS1500-shore	chr17:50235175-50236466
cg23204263	-0.20538	0.52138	-10.1684	1.40099e-12	2.18409e-10	17.5752	0.62407	0.418689	-0.20538	16	6532866	F	II	RBFOX1	5'UTR	shore	5'UTR-shore	chr16:6533019-6533983
cg26020164	-0.205462	0.517403	-6.97604	2.18101e-08	5.15517e-07	7.8195	0.620135	0.414672	-0.205462	14	29702617	F	II		IGR	opensea	IGR-opensea		rs80162889	1
cg12979689	-0.205656	0.59044	-8.16316	5.28563e-10	2.60086e-08	11.5685	0.693268	0.487612	-0.205656	10	133998656	F	II		IGR	shore	IGR-shore	chr10:133998912-134001500	rs542954082;rs551890630	24;26
cg16478437	-0.2059	0.449024	-6.3279	1.73387e-07	2.75591e-06	5.73913	0.551974	0.346074	-0.2059	1	37008217	R	II		IGR	opensea	IGR-opensea		rs183964653	19
cg14167415	-0.20595	0.699746	-3.70739	0.000642982	0.00238407	-2.3778	0.802721	0.596771	-0.20595	5	77146999	R	II		IGR	island	IGR-island	chr5:77146998-77147785	rs6877994;rs545042598;rs558871895	20;5;2
cg06429434	-0.205976	0.380031	-7.88885	1.23422e-09	5.12951e-08	10.7123	0.483019	0.277043	-0.205976	14	80678159	F	II	DIO2	TSS200	opensea	TSS200-opensea		rs186692464;rs531868319	18;31
cg07942492	-0.206028	0.28153	-8.08668	6.69007e-10	3.14039e-08	11.3305	0.384544	0.178516	-0.206028	4	113628127	R	II		IGR	shore	IGR-shore	chr4:113626739-113627507
cg10597099	-0.206053	0.435061	-4.14172	0.000176285	0.00081027	-1.12243	0.538087	0.332034	-0.206053	5	110062725	R	II	TMEM232	TSS1500	opensea	TSS1500-opensea		rs537477049;rs141860290	40;6
cg00272317	-0.206063	0.3832	-9.63332	6.49771e-12	7.61216e-10	16.0195	0.486232	0.280169	-0.206063	16	26657023	R	II		IGR	opensea	IGR-opensea
cg03274456	-0.206274	0.732625	-11.3873	4.88268e-14	1.38748e-11	20.9829	0.835762	0.629488	-0.206274	11	62273116	F	I	AHNAK	Body	opensea	Body-opensea		rs115114195	38
cg13700506	-0.206509	0.626083	-9.90995	2.92595e-12	3.97436e-10	16.8283	0.729338	0.522829	-0.206509	20	29892486	R	II	DEFB116	Body	opensea	Body-opensea		rs149372395;rs563911460	44;7
cg24280832	-0.206686	0.612138	-7.52498	3.84501e-09	1.28406e-07	9.56645	0.715481	0.508795	-0.206686	10	77871958	R	I	C10orf11	Body	shore	Body-shore	chr10:77872083-77872305	rs192906533;rs569103284	17;1
cg16152871	-0.206798	0.452997	-8.59609	1.4093e-10	8.96629e-09	12.9044	0.556396	0.349598	-0.206798	11	132830277	R	II	OPCML	Body	opensea	Body-opensea		rs73586440;rs143071391	26;1
cg03251378	-0.206861	0.295649	-9.18448	2.4207e-11	2.20027e-09	14.6871	0.399079	0.192218	-0.206861	19	55485037	F	II	NLRP2	Body	opensea	Body-opensea		rs560597638;rs140382764;rs559257325;rs145529329;rs560208623	0;1;10;32;43
cg01614746	-0.20698	0.174479	-11.7085	2.08202e-14	6.85254e-12	21.8489	0.277969	0.0709891	-0.20698	6	78360046	R	II		IGR	island	IGR-island	chr6:78359857-78360344
cg14223505	-0.207012	0.710716	-8.89719	5.69163e-11	4.35781e-09	13.8216	0.814222	0.60721	-0.207012	15	99594502	R	II		IGR	opensea	IGR-opensea		rs533691986	32
cg27271301	-0.207045	0.585375	-9.58265	7.52825e-12	8.55157e-10	15.8703	0.688898	0.481852	-0.207045	18	77583437	F	II		IGR	shelf	IGR-shelf	chr18:77585913-77586856	rs143089984	1
cg15541193	-0.207048	0.109557	-4.52052	5.50727e-05	0.000308634	0.0163531	0.213081	0.00603368	-0.207048	8	144635496	R	II	GSDMD	TSS200	island	TSS200-island	chr8:144635308-144636026	rs539990834;rs557588387	8;2
cg07330481	-0.207206	0.553472	-11.4522	4.10579e-14	1.20099e-11	21.1589	0.657075	0.44987	-0.207206	17	37322330	F	I	ARL5C	1stExon	shore	1stExon-shore	chr17:37321482-37322099
cg00179374	-0.207226	0.468025	-12.8665	1.07272e-15	5.73027e-13	24.864	0.571638	0.364412	-0.207226	7	132259150	R	II	PLXNA4	5'UTR	shore	5'UTR-shore	chr7:132260474-132262527
cg00802903	-0.207431	0.640507	-6.47384	1.08544e-07	1.88359e-06	6.20843	0.744223	0.536791	-0.207431	7	155592263	R	I		IGR	shelf	IGR-shelf	chr7:155595692-155599414	rs546766677;rs148557936;rs535643621;rs142895786;rs151051270	49;45;40;9;1
cg15430876	-0.207639	0.637585	-6.71857	4.95775e-08	1.00125e-06	6.99456	0.741405	0.533766	-0.207639	6	150894782	R	II		IGR	opensea	IGR-opensea		rs551920890;rs565075389;rs527760842	44;16;10
cg20252202	-0.207827	0.384545	-12.4633	2.95621e-15	1.33972e-12	23.8332	0.488458	0.280632	-0.207827	12	108239470	F	II		IGR	shore	IGR-shore	chr12:108237437-108238721	rs185025136	4
cg22704845	-0.208085	0.416337	-6.17802	2.80653e-07	4.07597e-06	5.25705	0.52038	0.312295	-0.208085	10	103050437	F	II		IGR	shore	IGR-shore	chr10:103051128-103052162	rs191793740;rs576691185;rs181746286	0;1;40
cg15161959	-0.208086	0.423241	-9.84856	3.4898e-12	4.57524e-10	16.6496	0.527284	0.319197	-0.208086	2	177020616	R	II		IGR	shelf	IGR-shelf	chr2:177024501-177025692	rs564701884;rs532266110;rs371138565;rs563894421	50;45;36;25
cg05133560	-0.208088	0.572488	-9.22487	2.14831e-11	1.99619e-09	14.808	0.676532	0.468444	-0.208088	16	13646788	R	II		IGR	opensea	IGR-opensea		rs536820040	26
cg03786043	-0.208254	0.597472	-6.2307	2.36936e-07	3.55397e-06	5.42649	0.701599	0.493345	-0.208254	12	34752829	F	II		IGR	opensea	IGR-opensea		rs538871723;rs570820012;rs552392775;rs566027806;rs534868944	5;15;16;21;26
cg18626683	-0.208274	0.786509	-8.66499	1.14416e-10	7.58978e-09	13.1152	0.890646	0.682373	-0.208274	1	170659175	R	II	PRRX1	Body	opensea	Body-opensea		rs577157677;rs534803342	42;37
cg04512003	-0.208414	0.290563	-10.9242	1.70885e-13	3.89365e-11	19.7105	0.39477	0.186356	-0.208414	22	22734941	R	II		IGR	opensea	IGR-opensea		rs192959507;rs185374240;rs530803280	29;4;3
cg03397659	-0.208828	0.82844	-10.0839	1.78057e-12	2.65339e-10	17.332	0.932854	0.724026	-0.208828	19	39019315	R	II	RYR1	ExonBnd	opensea	ExonBnd-opensea		rs139211752;rs149949301	41;18
cg23348223	-0.20884	0.548855	-7.58498	3.18529e-09	1.10202e-07	9.75616	0.653275	0.444435	-0.20884	5	92641883	F	II		IGR	opensea	IGR-opensea
cg12360534	-0.208999	0.438837	-7.0805	1.56486e-08	3.94888e-07	8.15332	0.543337	0.334337	-0.208999	11	82387736	R	II		IGR	opensea	IGR-opensea		rs145871513	1
cg09066361	-0.2091	0.44455	-5.9046	6.76065e-07	8.32359e-06	4.37833	0.5491	0.34	-0.2091	7	126890254	R	II	GRM8	5'UTR	shore	5'UTR-shore	chr7:126891300-126894205
cg05460181	-0.209101	0.456839	-5.27493	5.09438e-06	4.33307e-05	2.36761	0.561389	0.352288	-0.209101	17	38935754	R	II	KRT27	Body	shore	Body-shore	chr17:38935799-38936093	rs116871734;rs556081117	6;5
cg01889129	-0.209204	0.563975	-5.66399	1.46501e-06	1.56755e-05	3.607	0.668577	0.459373	-0.209204	10	119198887	F	II		IGR	opensea	IGR-opensea		rs74706627	0
cg15910301	-0.209242	0.416594	-9.65764	6.05529e-12	7.18808e-10	16.091	0.521215	0.311973	-0.209242	14	71632612	R	II		IGR	opensea	IGR-opensea		rs577398506;rs115059023	37;10
cg21904340	-0.209289	0.195229	-11.9803	1.02238e-14	3.76743e-12	22.5717	0.299873	0.0905841	-0.209289	1	89743574	R	II		IGR	opensea	IGR-opensea		rs562259678	36
cg16731079	-0.209291	0.285714	-6.86237	3.13258e-08	6.90246e-07	7.45563	0.39036	0.181068	-0.209291	21	41758562	R	II	DSCAM	Body	opensea	Body-opensea		rs570199551	8
cg19965789	-0.20932	0.393319	-7.18812	1.11242e-08	2.99545e-07	8.49664	0.497979	0.288659	-0.20932	17	32059346	R	II	ASIC2	Body	opensea	Body-opensea		rs145710250;rs549386290	51;48
cg00600477	-0.209383	0.407528	-6.99686	2.04121e-08	4.88937e-07	7.8861	0.51222	0.302837	-0.209383	8	144715010	R	II		IGR	shelf	IGR-shelf	chr8:144717866-144718798	rs572702399;rs74803510	47;27
cg15227712	-0.209399	0.602828	-6.03614	4.42871e-07	5.9087e-06	4.80089	0.707527	0.498129	-0.209399	1	80325210	F	II		IGR	opensea	IGR-opensea		rs546535219;rs564827491	0;9
cg26044490	-0.209483	0.429485	-8.5314	1.71475e-10	1.05168e-08	12.706	0.534227	0.324744	-0.209483	12	16761419	R	II	LMO3	TSS1500	opensea	TSS1500-opensea
cg26879773	-0.209672	0.530419	-8.40065	2.55297e-10	1.45089e-08	12.3037	0.635255	0.425583	-0.209672	2	121405238	R	II		IGR	opensea	IGR-opensea		rs142873105;rs77172749;rs150613998	42;33;20
cg12277789	-0.209733	0.756777	-8.05278	7.42814e-10	3.41519e-08	11.2248	0.861644	0.651911	-0.209733	10	125033770	R	II		IGR	opensea	IGR-opensea		rs138640750	7
cg14057711	-0.209832	0.489943	-9.73648	4.82007e-12	5.96542e-10	16.3222	0.594859	0.385027	-0.209832	17	22203489	R	II		IGR	opensea	IGR-opensea		rs553540106;rs565584454	28;27
cg14942863	-0.210102	0.733794	-6.48437	1.04941e-07	1.83357e-06	6.24227	0.838845	0.628743	-0.210102	19	37894762	R	II		IGR	island	IGR-island	chr19:37894343-37894865	rs57883436;rs545043785	28;16
cg19692240	-0.21069	0.52765	-9.41425	1.23075e-11	1.26739e-09	15.3722	0.632995	0.422305	-0.21069	13	21748982	R	II	MRPL57	TSS1500	shore	TSS1500-shore	chr13:21750287-21751332
cg08120187	-0.210709	0.416549	-7.73568	1.98824e-09	7.52758e-08	10.2313	0.521904	0.311195	-0.210709	1	98517540	F	II		IGR	shore	IGR-shore	chr1:98519001-98519983	rs560652943;rs529700117;rs549454936	0;17;47
cg09782097	-0.21072	0.313397	-8.87966	5.99828e-11	4.54219e-09	13.7685	0.418757	0.208037	-0.21072	5	140514711	F	II	PCDHB5	TSS200	shore	TSS200-shore	chr5:140516311-140517300	rs191939663	28
cg21614690	-0.210875	0.519962	-10.7004	3.161e-13	6.42683e-11	19.0861	0.6254	0.414525	-0.210875	12	117316230	R	II	HRK	3'UTR	shore	3'UTR-shore	chr12:117316389-117317611	rs114287667	27
cg03675845	-0.211011	0.265856	-10.4593	6.17806e-13	1.11514e-10	18.4059	0.371361	0.16035	-0.211011	8	31354890	R	II		IGR	opensea	IGR-opensea		rs539594125;rs143054839	25;2
cg16201634	-0.211115	0.526015	-8.50022	1.88515e-10	1.13376e-08	12.6103	0.631573	0.420458	-0.211115	1	9146357	F	II		IGR	opensea	IGR-opensea
cg16301246	-0.211257	0.633813	-5.46541	2.77003e-06	2.63471e-05	2.97292	0.739442	0.528185	-0.211257	2	25312230	R	II	EFR3B	Body	opensea	Body-opensea		rs567537820;rs538359017	32;1
cg02648943	-0.211329	0.614895	-10.6422	3.71362e-13	7.30957e-11	18.9225	0.720559	0.50923	-0.211329	8	71005649	F	II		IGR	opensea	IGR-opensea		rs77163307;rs373338425;rs146812973	0;31;37
cg19142181	-0.211378	0.236484	-4.62881	3.93058e-05	0.000233346	0.347928	0.342172	0.130795	-0.211378	20	61591066	R	II	SLC17A9	Body	island	Body-island	chr20:61590816-61591210	rs2427462;rs543693029	19;7
cg14801238	-0.211991	0.721267	-7.36228	6.41554e-09	1.9326e-07	9.05071	0.827262	0.615271	-0.211991	6	31275664	F	II		IGR	shore	IGR-shore	chr6:31276241-31276526	rs28615506;rs1619716	27;43
cg11229864	-0.212031	0.668918	-6.6878	5.47029e-08	1.08431e-06	6.8958	0.774933	0.562902	-0.212031	11	58668068	R	I		IGR	opensea	IGR-opensea		rs534042631;rs191398467	25;7
cg20389709	-0.212077	0.208662	-4.63183	3.89367e-05	0.000231528	0.357212	0.3147	0.102623	-0.212077	2	10184303	R	I	KLF11	5'UTR	island	5'UTR-island	chr2:10182635-10184702	rs139638572;rs62127532;rs62127533	21;18;17
cg00105415	-0.212147	0.678281	-7.69032	2.29078e-09	8.44392e-08	10.0885	0.784355	0.572208	-0.212147	10	64579276	R	II	EGR2	TSS1500	shore	TSS1500-shore	chr10:64574660-64578778	rs184892306	37
cg10517650	-0.21218	0.499418	-6.50752	9.74336e-08	1.72816e-06	6.3167	0.605508	0.393328	-0.21218	3	113235015	F	II	CCDC52	TSS1500	shore	TSS1500-shore	chr3:113233663-113234094
cg08986950	-0.212358	0.384867	-2.37516	0.0224967	0.0467258	-5.7182	0.491047	0.278688	-0.212358	5	96120312	F	II	ERAP1	Body	opensea	Body-opensea		rs561489297;rs138522940	8;24
cg18228590	-0.212528	0.708888	-4.6847	3.30024e-05	0.000202088	0.51999	0.815152	0.602623	-0.212528	5	77142469	F	II		IGR	shore	IGR-shore	chr5:77140542-77140914	rs7728693;rs539878417	12;24
cg17829936	-0.212614	0.68203	-6.7581	4.36933e-08	9.04398e-07	7.12141	0.788337	0.575724	-0.212614	6	132910681	F	II	TAAR5	1stExon	opensea	1stExon-opensea		rs117859520;rs540844874;rs144579755;rs111404356;rs190791624;rs546434564	1;9;26;29;37;46
cg17292758	-0.212646	0.405994	-8.32734	3.19384e-10	1.73689e-08	12.0774	0.512317	0.299671	-0.212646	19	49636594	R	II	PPFIA3	Body	island	Body-island	chr19:49636224-49636694	rs552464930	32
cg04985582	-0.212659	0.529037	-4.00976	0.000262519	0.00112924	-1.51017	0.635367	0.422707	-0.212659	21	15645988	F	II	ABCC13	TSS200	opensea	TSS200-opensea		rs140232297;rs113661762	3;18
cg15088171	-0.212852	0.331055	-15.9116	9.29896e-19	1.56099e-15	32.0388	0.437481	0.224629	-0.212852	16	19788716	R	II	IQCK	Body	opensea	Body-opensea
cg06795216	-0.212958	0.745165	-6.90041	2.77484e-08	6.26416e-07	7.57747	0.851644	0.638686	-0.212958	13	44596456	R	II	LOC121838	TSS200	opensea	TSS200-opensea		rs189858250;rs150858043;rs562859790	18;12;2
cg20506071	-0.212961	0.598382	-7.99749	8.81305e-10	3.91631e-08	11.0523	0.704862	0.491902	-0.212961	2	217985565	F	II		IGR	opensea	IGR-opensea		rs138902297	18
cg24975649	-0.212992	0.613492	-8.80015	7.6144e-11	5.48664e-09	13.5271	0.719988	0.506995	-0.212992	5	3197320	F	II		IGR	opensea	IGR-opensea		rs553983091	6
cg20335213	-0.21308	0.696512	-12.738	1.47868e-15	7.51289e-13	24.5376	0.803052	0.589972	-0.21308	1	94704048	R	II	ARHGAP29	TSS1500	shore	TSS1500-shore	chr1:94702690-94703344	rs527563357;rs547686018	37;21
cg25330361	-0.213167	0.129683	-5.0623	1.00266e-05	7.55786e-05	1.69642	0.236266	0.0230991	-0.213167	10	135342413	R	I	CYP2E1	Body	island	Body-island	chr10:135341255-135342561	rs541672303;rs558353954	26;4
cg01295084	-0.213426	0.660965	-7.25396	9.03183e-09	2.5392e-07	8.70635	0.767678	0.554252	-0.213426	2	84743935	R	II	DNAH6	5'UTR	shore	5'UTR-shore	chr2:84743463-84743685
cg27553765	-0.213446	0.62795	-9.4882	9.91352e-12	1.06545e-09	15.5914	0.734673	0.521227	-0.213446	19	51433633	R	II		IGR	opensea	IGR-opensea		rs546045051;rs557789172	32;29
cg08183577	-0.213577	0.26045	-10.4021	7.25219e-13	1.26929e-10	18.2433	0.367238	0.153661	-0.213577	10	69609793	F	II		IGR	shore	IGR-shore	chr10:69609477-69609722	rs547700110;rs78358163	35;39
cg11747462	-0.213584	0.599056	-7.34075	6.86631e-09	2.03959e-07	8.98233	0.705847	0.492264	-0.213584	11	132869600	R	II	OPCML	Body	opensea	Body-opensea		rs184351196;rs574226686	34;1
cg20304048	-0.213603	0.707314	-6.85893	3.16706e-08	6.96328e-07	7.44463	0.814115	0.600513	-0.213603	22	23035508	F	II		IGR	opensea	IGR-opensea		rs3815000	23
cg27425262	-0.213642	0.693114	-3.9334	0.000329916	0.0013663	-1.73214	0.799935	0.586293	-0.213642	2	113953981	R	II	PSD4	Body	shelf	Body-shelf	chr2:113956343-113957042	rs4848318;rs576394202;rs71385890;rs10579377;rs62161331;rs62161332;rs572247358	31;23;9;8;7;6;2
cg19814518	-0.213697	0.751765	-7.54312	3.63219e-09	1.22591e-07	9.62383	0.858614	0.644916	-0.213697	1	162467080	R	II	UHMK1	TSS1500	shore	TSS1500-shore	chr1:162467599-162468027	rs371768493;rs150604529;rs188611663	43;39;5
cg15084585	-0.213941	0.269868	-4.37857	8.54434e-05	0.000443474	-0.414493	0.376838	0.162897	-0.213941	8	105342650	R	II		IGR	shore	IGR-shore	chr8:105342213-105342558
cg09573658	-0.213961	0.63092	-8.13946	5.68573e-10	2.76341e-08	11.4948	0.737901	0.52394	-0.213961	1	11561956	F	II	PTCHD2	Body	island	Body-island	chr1:11561366-11562156
cg09053247	-0.213967	0.632695	-8.34431	3.03234e-10	1.66749e-08	12.1298	0.739678	0.525712	-0.213967	3	44802549	R	II	KIF15	TSS1500	shore	TSS1500-shore	chr3:44802852-44803618
cg13469396	-0.214082	0.61307	-14.3634	2.9481e-17	2.92529e-14	28.5207	0.720111	0.506029	-0.214082	9	136435554	F	I	ADAMTSL2	Body	shore	Body-shore	chr9:136433380-136433639
cg00259046	-0.214183	0.689879	-7.86161	1.34321e-09	5.49037e-08	10.627	0.79697	0.582788	-0.214183	11	50257771	F	II	LOC441601	TSS200	island	TSS200-island	chr11:50257255-50257772	rs10794225	9
cg07880854	-0.214189	0.478066	-14.8191	1.03811e-17	1.22381e-14	29.583	0.58516	0.370971	-0.214189	2	112895559	R	II	FBLN7	TSS1500	shore	TSS1500-shore	chr2:112895792-112897841	rs180707798;rs72376962;rs537581685	49;48;30
cg06816668	-0.214338	0.671053	-12.1788	6.11816e-15	2.45656e-12	23.0937	0.778222	0.563884	-0.214338	3	74664210	F	II		IGR	shore	IGR-shore	chr3:74663506-74664121	rs529507125	1
cg13388618	-0.214688	0.441662	-2.91773	0.00579577	0.0150216	-4.47021	0.549007	0.334318	-0.214688	2	238814771	R	II	RAMP1	Body	opensea	Body-opensea		rs114862906;rs535252405	34;33
cg14752720	-0.214697	0.534689	-9.10073	3.10256e-11	2.68642e-09	14.4358	0.642038	0.427341	-0.214697	12	96185640	F	II	NTN4	TSS1500	shore	TSS1500-shore	chr12:96183873-96185199	rs550123881;rs113453927;rs115098274	12;21;23
cg11003814	-0.214826	0.321079	-7.20891	1.04154e-08	2.84298e-07	8.56289	0.428492	0.213666	-0.214826	8	4854917	F	II		IGR	shelf	IGR-shelf	chr8:4848968-4852635	rs545839908;rs11778046;rs576250876;rs543363917	16;21;43;46
cg08794954	-0.214938	0.264132	-8.90916	5.4913e-11	4.23208e-09	13.8579	0.371601	0.156663	-0.214938	11	79124571	F	II	ODZ4	5'UTR	opensea	5'UTR-opensea		rs548721081;rs568442170;rs534226439	0;1;8
cg22429640	-0.215017	0.471056	-4.23734	0.000131776	0.00063594	-0.83839	0.578565	0.363548	-0.215017	5	110062570	F	II	TMEM232	TSS200	opensea	TSS200-opensea		rs17132312;rs551614072;rs372424679;rs534093592	5;22;38;41
cg03534453	-0.215118	0.47712	-9.00736	4.09573e-11	3.34585e-09	14.1547	0.584679	0.369561	-0.215118	5	140537884	R	II	PCDHB17	Body	shore	Body-shore	chr5:140536896-140537766	rs540135699;rs560058700;rs151003300	10;4;1
cg23994864	-0.215263	0.523048	-9.22755	2.13133e-11	1.98416e-09	14.816	0.63068	0.415417	-0.215263	11	41415790	F	II	LRRC4C	5'UTR	opensea	5'UTR-opensea		rs12290682;rs570243693;rs1506717	7;24;46
cg23642632	-0.215457	0.639867	-10.3986	7.32392e-13	1.28003e-10	18.2333	0.747596	0.532139	-0.215457	2	183903927	R	II	NCKAP1	TSS1500	shore	TSS1500-shore	chr2:183902402-183903625	rs184780919;rs143306303	14;2
cg09340276	-0.215464	0.643187	-7.45418	4.80316e-09	1.53549e-07	9.34226	0.750919	0.535456	-0.215464	14	79324520	R	II	NRXN3	Body	opensea	Body-opensea
cg00449201	-0.215682	0.622128	-10.491	5.6553e-13	1.03367e-10	18.4956	0.729969	0.514286	-0.215682	19	50193437	F	II	CPT1C	TSS1500	island	TSS1500-island	chr19:50193020-50194798	rs45613034;rs546582373	0;15
cg15534755	-0.215884	0.620303	-9.89077	3.09142e-12	4.15251e-10	16.7725	0.728245	0.512361	-0.215884	11	117069859	F	II	TAGLN	TSS200	opensea	TSS200-opensea		rs574823853;rs12288081;rs577355567;rs532491996;rs17523113	1;2;40;41;42
cg08222382	-0.215982	0.70037	-8.33083	3.15999e-10	1.72178e-08	12.0882	0.808362	0.592379	-0.215982	16	6534317	F	II	RBFOX1	5'UTR	shore	5'UTR-shore	chr16:6533019-6533983	rs563398944;rs117459789;rs192834868;rs142236044	10;30;32;34
cg25969810	-0.215985	0.613943	-6.76679	4.24975e-08	8.84381e-07	7.14927	0.721936	0.505951	-0.215985	1	204807013	F	II	NFASC	5'UTR	opensea	5'UTR-opensea		rs534527037	49
cg17571335	-0.215986	0.688889	-9.78207	4.22592e-12	5.34571e-10	16.4556	0.796882	0.580896	-0.215986	11	128559701	R	II		IGR	shore	IGR-shore	chr11:128560103-128560537	rs530542721	5
cg27424906	-0.216058	0.832442	-7.55567	3.49195e-09	1.18841e-07	9.66351	0.940471	0.724413	-0.216058	1	62662166	F	II	L1TD1	5'UTR	shore	5'UTR-shore	chr1:62660555-62660946	rs555471409	47
cg16172549	-0.216194	0.583582	-11.3995	4.72637e-14	1.35083e-11	21.0159	0.691679	0.475484	-0.216194	1	161229214	F	II	PCP4L1	Body	shore	Body-shore	chr1:161228477-161229028	rs375348034;rs150224979	3;10
cg26162813	-0.21632	0.779208	-8.77446	8.22577e-11	5.82784e-09	13.449	0.887368	0.671048	-0.21632	2	48844984	F	II	GTF2A1L	1stExon	island	1stExon-island	chr2:48844751-48844985	rs372803755;rs183087993;rs575766204;rs546365149;rs202125672;rs187235608	0;11;17;45;47;50
cg22473097	-0.216429	0.278166	-9.98003	2.39427e-12	3.38547e-10	17.0316	0.38638	0.169951	-0.216429	6	29818300	R	II		IGR	island	IGR-island	chr6:29818085-29818341	rs28457697;rs112473692;rs573222860	35;7;2
cg10130564	-0.216786	0.623217	-8.5963	1.40842e-10	8.96261e-09	12.905	0.731609	0.514824	-0.216786	11	117069849	F	I	TAGLN	TSS200	opensea	TSS200-opensea		rs561118258;rs574823853;rs12288081;rs577355567;rs532491996	0;11;12;50;51
cg10283695	-0.217153	0.415639	-8.90681	5.53014e-11	4.25505e-09	13.8507	0.524215	0.307063	-0.217153	11	107465210	F	II	ELMOD1	5'UTR	shelf	5'UTR-shelf	chr11:107461743-107462648	rs530185750	7
cg12570922	-0.217178	0.590574	-8.57307	1.51111e-10	9.49092e-09	12.8339	0.699163	0.481985	-0.217178	20	5204134	F	II		IGR	opensea	IGR-opensea		rs181668658	39
cg18668511	-0.21742	0.732134	-6.33605	1.68909e-07	2.69939e-06	5.76534	0.840844	0.623424	-0.21742	5	140557227	R	II	PCDHB8	TSS1500	shore	TSS1500-shore	chr5:140558931-140559789	rs555278225;rs575511665	14;1
cg07325427	-0.217428	0.793404	-7.49588	4.213e-09	1.38134e-07	9.47435	0.902118	0.68469	-0.217428	19	46792195	F	II	RNU6-66P	Body	opensea	Body-opensea
cg27615582	-0.217537	0.612238	-8.41231	2.46371e-10	1.40841e-08	12.3397	0.721007	0.50347	-0.217537	12	11002411	F	II	PRR4	TSS1500	opensea	TSS1500-opensea		rs550916421	26
cg07741809	-0.217719	0.415849	-9.58346	7.51046e-12	8.53881e-10	15.8727	0.524709	0.30699	-0.217719	20	59966734	R	II	CDH4	Body	shore	Body-shore	chr20:59965576-59965790	rs56173619;rs117023507;rs546935721;rs568405763;rs535115923;rs182216375	48;35;30;27;9;2
cg23810282	-0.217999	0.774891	-8.12579	5.93011e-10	2.85519e-08	11.4523	0.883891	0.665892	-0.217999	5	43037519	F	II		IGR	island	IGR-island	chr5:43037259-43037520
cg03504078	-0.218063	0.52833	-9.38389	1.3453e-11	1.36367e-09	15.2821	0.637362	0.419299	-0.218063	5	140480218	R	II	PCDHB3	TSS200	shore	TSS200-shore	chr5:140481546-140482460	rs577099340;rs1055410	45;41
cg07893425	-0.218117	0.389731	-10.5566	4.71035e-13	8.91178e-11	18.6812	0.498789	0.280673	-0.218117	19	3024507	F	II	TLE2	Body	opensea	Body-opensea		rs537096646;rs544884656;rs185031138	0;34;37
cg15680465	-0.21818	0.674097	-7.99634	8.84441e-10	3.92835e-08	11.0487	0.783187	0.565007	-0.21818	7	100701517	F	II	MUC17	3'UTR	opensea	3'UTR-opensea		rs150528234;rs553851030;rs573107763	21;38;41
cg22804476	-0.218246	0.589535	-9.13596	2.79471e-11	2.47146e-09	14.5416	0.698658	0.480413	-0.218246	22	22748465	F	II		IGR	opensea	IGR-opensea		rs387756	33
cg03780426	-0.218755	0.692017	-9.00862	4.08033e-11	3.33696e-09	14.1585	0.801395	0.58264	-0.218755	17	70557302	F	II	LINC00673	Body	opensea	Body-opensea		rs9674971	51
cg07865923	-0.218999	0.291983	-8.31958	3.27057e-10	1.7704e-08	12.0534	0.401482	0.182483	-0.218999	16	86535919	R	II		IGR	shelf	IGR-shelf	chr16:86539118-86539486	rs185298574;rs564475712;rs145534392;rs28374609;rs551203082	36;34;28;18;17
cg20068058	-0.219143	0.526925	-9.48149	1.01098e-11	1.08244e-09	15.5715	0.636497	0.417354	-0.219143	11	46317859	R	II	CREB3L1	Body	shore	Body-shore	chr11:46316875-46317485
cg07244927	-0.219197	0.463094	-7.49941	4.16651e-09	1.36895e-07	9.48553	0.572693	0.353496	-0.219197	16	62067937	F	II	CDH8	5'UTR	shore	5'UTR-shore	chr16:62069121-62070634	rs117369189;rs146008984	2;29
cg20727362	-0.219304	0.666995	-5.55057	2.10832e-06	2.10644e-05	3.24449	0.776648	0.557343	-0.219304	22	43045952	F	II	CYB5R3	TSS1500	shore	TSS1500-shore	chr22:43045009-43045679	rs372798453	48
cg00576075	-0.220204	0.638985	-11.3429	5.50019e-14	1.53052e-11	20.8619	0.749087	0.528883	-0.220204	1	85725654	R	II	C1orf52	TSS1500	shore	TSS1500-shore	chr1:85724701-85725524	rs568652169;rs534558176	26;24
cg12882968	-0.220309	0.707463	-8.31886	3.27786e-10	1.77318e-08	12.0512	0.817618	0.597309	-0.220309	17	8157384	R	II	PFAS	ExonBnd	opensea	ExonBnd-opensea
cg14968427	-0.22041	0.866592	-3.68722	0.000681966	0.00250276	-2.43457	0.976797	0.756387	-0.22041	11	96018125	R	II	MAML2	Body	opensea	Body-opensea		rs554318064;rs75494414	36;1
cg12002139	-0.220456	0.640594	-6.35692	1.57957e-07	2.55557e-06	5.83248	0.750822	0.530366	-0.220456	6	158478872	F	II	SYNJ2	Body	opensea	Body-opensea		rs560641830;rs374473739	1;51
cg07730329	-0.220904	0.303965	-8.30378	3.43269e-10	1.83808e-08	12.0045	0.414418	0.193513	-0.220904	5	140810137	F	II	PCDHGA4	Body	shore	Body-shore	chr5:140810494-140812617	rs549786394;rs192473783	25;49
cg17395555	-0.220981	0.546864	-3.77689	0.000524506	0.00201033	-2.18116	0.657354	0.436373	-0.220981	5	108820864	R	II		IGR	opensea	IGR-opensea		rs576644318;rs190938970;rs11748201;rs138011711	40;29;15;2
cg05310160	-0.221225	0.623266	-8.37407	2.76871e-10	1.54941e-08	12.2217	0.733879	0.512654	-0.221225	2	194544746	F	II		IGR	opensea	IGR-opensea		rs555524813;rs575921749	1;47
cg14087524	-0.221324	0.475698	-5.94899	5.86134e-07	7.41613e-06	4.52087	0.58636	0.365036	-0.221324	1	38349487	R	II	INPP5B	Body	opensea	Body-opensea		rs561638153;rs529157822	20;4
cg00313750	-0.221559	0.467589	-8.03655	7.8102e-10	3.55651e-08	11.1742	0.578369	0.35681	-0.221559	13	25746473	F	II	FAM123A	TSS1500	shore	TSS1500-shore	chr13:25743998-25746127	rs553044603;rs76020105	23;35
cg09601159	-0.221689	0.448227	-5.3599	3.88303e-06	3.47317e-05	2.63721	0.559071	0.337382	-0.221689	12	10095997	F	I		IGR	opensea	IGR-opensea		rs577730650;rs74065410;rs560270034;rs529034955	1;13;27;35
cg20176989	-0.221744	0.6087	-10.1493	1.47867e-12	2.28093e-10	17.5205	0.719572	0.497828	-0.221744	19	55362650	R	II	KIR3DL2	Body	opensea	Body-opensea
cg21534630	-0.22194	0.711855	-3.25922	0.00230418	0.00693751	-3.6003	0.822825	0.600885	-0.22194	21	42742432	R	II	MX2	5'UTR	opensea	5'UTR-opensea		rs187287409	18
cg21476494	-0.222044	0.3514	-10.0708	1.84818e-12	2.73538e-10	17.2942	0.462422	0.240378	-0.222044	12	116043958	R	II		IGR	opensea	IGR-opensea		rs7972925	41
cg00871273	-0.222294	0.686789	-6.7056	5.16752e-08	1.03498e-06	6.95296	0.797936	0.575642	-0.222294	17	64513973	F	II	PRKCA	Body	opensea	Body-opensea		rs146091724;rs9897383	36;41
cg23475489	-0.222343	0.63633	-10.1499	1.47618e-12	2.27844e-10	17.5222	0.747502	0.525159	-0.222343	8	16142199	F	II		IGR	opensea	IGR-opensea		rs143502689;rs4316153;rs536060471;rs555654342	0;26;31;35
cg07143815	-0.222546	0.340203	-8.26874	3.82175e-10	2.00197e-08	11.896	0.451476	0.22893	-0.222546	8	66474918	F	II		IGR	opensea	IGR-opensea		rs531996689	0
cg02359712	-0.222605	0.511441	-11.3889	4.8618e-14	1.38472e-11	20.9872	0.622744	0.400138	-0.222605	5	77280597	F	II		IGR	opensea	IGR-opensea		rs190593633;rs568075316;rs533840288	0;1;7
cg26536593	-0.222624	0.481828	-8.67496	1.11024e-10	7.41474e-09	13.1456	0.59314	0.370516	-0.222624	1	247242539	F	II	ZNF670	TSS1500	shore	TSS1500-shore	chr1:247241579-247242201	rs556410416;rs569916168	0;38
cg11557463	-0.222629	0.507038	-9.04482	3.66341e-11	3.05868e-09	14.2676	0.618353	0.395724	-0.222629	7	79754567	F	II		IGR	opensea	IGR-opensea		rs567273350;rs189121886	0;49
cg15222045	-0.222715	0.616377	-8.62959	1.27338e-10	8.25849e-09	13.007	0.727735	0.50502	-0.222715	22	50160951	R	II		IGR	shelf	IGR-shelf	chr22:50157939-50158217	rs192580909	5
cg27128435	-0.222716	0.246633	-5.73793	1.15525e-06	1.29027e-05	3.84376	0.357992	0.135275	-0.222716	1	69066087	F	II		IGR	opensea	IGR-opensea		rs566055801	19
cg03573137	-0.223116	0.557661	-6.90394	2.74377e-08	6.20559e-07	7.58879	0.669219	0.446103	-0.223116	11	120983135	R	II	TECTA	Body	opensea	Body-opensea		rs151012450;rs140856737	23;3
cg02205957	-0.223254	0.573795	-9.66427	5.94007e-12	7.07748e-10	16.1104	0.685422	0.462168	-0.223254	1	89737118	F	II	GBP5	5'UTR	opensea	5'UTR-opensea		rs138057639;rs574230082;rs3840441	1;35;44
cg07226201	-0.223257	0.521228	-8.93471	5.08732e-11	3.98269e-09	13.9352	0.632857	0.4096	-0.223257	22	27834629	F	II		IGR	island	IGR-island	chr22:27834425-27834630	rs528875951;rs148455231	0;3
cg26154534	-0.22357	0.143664	-7.58392	3.19595e-09	1.10505e-07	9.75279	0.255449	0.0318784	-0.22357	2	241076355	F	I	MYEOV2	TSS1500	shore	TSS1500-shore	chr2:241075403-241075916
cg12899381	-0.223703	0.741039	-7.82328	1.51325e-09	6.04429e-08	10.5067	0.852891	0.629187	-0.223703	18	5891602	R	II	TMEM200C	1stExon	island	1stExon-island	chr18:5890292-5891682	rs549658527	3
cg27546766	-0.224829	0.597988	-7.53559	3.71909e-09	1.24987e-07	9.6	0.710403	0.485574	-0.224829	5	140174004	F	II	PCDHA2	TSS1500	shore	TSS1500-shore	chr5:140175666-140176813	rs568346333	0
cg14218481	-0.225167	0.606087	-8.14457	5.59687e-10	2.72801e-08	11.5107	0.71867	0.493503	-0.225167	19	38281219	R	II		IGR	island	IGR-island	chr19:38281090-38281424
cg18661872	-0.225179	0.418782	-6.34013	1.66707e-07	2.67039e-06	5.77848	0.531372	0.306193	-0.225179	5	131436611	F	II		IGR	opensea	IGR-opensea		rs78641354;rs148715751	1;18
cg01966334	-0.225212	0.43133	-9.01191	4.04054e-11	3.31323e-09	14.1684	0.543936	0.318724	-0.225212	2	128378434	F	II	MYO7B	Body	shelf	Body-shelf	chr2:128381585-128381890	rs530573815;rs550258726;rs142675379	0;3;25
cg23496321	-0.225227	0.569035	-7.13806	1.30365e-08	3.40833e-07	8.33703	0.681648	0.456421	-0.225227	4	182397326	R	II		IGR	opensea	IGR-opensea		rs545886185	7
cg20109054	-0.225647	0.11456	-10.3497	8.39977e-13	1.43212e-10	18.0942	0.227383	0.00173647	-0.225647	6	31804109	R	II	C6orf48	5'UTR	shore	5'UTR-shore	chr6:31802598-31802823	rs548128042;rs543392225;rs564693991;rs532169600	32;23;6;2
cg13314394	-0.22637	0.825999	-8.68972	1.06184e-10	7.15235e-09	13.1907	0.939184	0.712814	-0.22637	2	628958	F	II		IGR	island	IGR-island	chr2:628909-629190	rs150841812	0
cg19383432	-0.226492	0.461916	-9.70659	5.25506e-12	6.39549e-10	16.2346	0.575162	0.34867	-0.226492	2	76673861	R	II		IGR	opensea	IGR-opensea		rs137876852;rs149540864	48;22
cg05719140	-0.227374	0.564382	-10.9172	1.7418e-13	3.94923e-11	19.6912	0.678069	0.450696	-0.227374	1	63782426	R	II		IGR	island	IGR-island	chr1:63782394-63790471	rs534454773	46
cg04546413	-0.227461	0.433796	-6.26097	2.14977e-07	3.2829e-06	5.52384	0.547526	0.320065	-0.227461	19	29218101	R	I		IGR	island	IGR-island	chr19:29218001-29218733	rs192701261;rs182816668	6;5
cg24786174	-0.227521	0.495059	-6.21097	2.52446e-07	3.74059e-06	5.36303	0.60882	0.381299	-0.227521	18	74118243	R	II	ZNF516	Body	shelf	Body-shelf	chr18:74114551-74114791	rs114583808;rs558266647	48;18
cg09173348	-0.227744	0.470035	-10.4133	7.0271e-13	1.2373e-10	18.2752	0.583906	0.356163	-0.227744	17	37322431	F	II	ARL5C	TSS200	shore	TSS200-shore	chr17:37321482-37322099	rs3025201	10
cg09000805	-0.227958	0.531131	-8.01706	8.29523e-10	3.73133e-08	11.1134	0.64511	0.417152	-0.227958	14	78630932	R	II		IGR	opensea	IGR-opensea		rs536848228;rs368712060	27;17
cg07925824	-0.22803	0.850518	-5.00008	1.2215e-05	8.88187e-05	1.50106	0.964532	0.736503	-0.22803	12	129442906	F	II	GLT1D1	Body	opensea	Body-opensea		rs140079309;rs1616468;rs578081727	0;31;45
cg16658412	-0.228865	0.624406	-8.91087	5.46325e-11	4.21486e-09	13.8631	0.738839	0.509974	-0.228865	7	1883420	F	I	MAD1L1	Body	shore	Body-shore	chr7:1885033-1885402	rs563736741;rs60078905;rs183171844;rs541222386;rs528524206	1;9;21;22;50
cg02182476	-0.229158	0.443769	-10.2945	9.8109e-13	1.63053e-10	17.9366	0.558348	0.32919	-0.229158	19	7538084	F	II	LOC100128573	Body	opensea	Body-opensea		rs563901229;rs532491983;rs11880140	1;32;33
cg01462207	-0.229312	0.644998	-8.1998	4.72233e-10	2.37416e-08	11.6823	0.759654	0.530343	-0.229312	12	133202012	F	II	POLE	Body	opensea	Body-opensea		rs186549578	40
cg26879386	-0.229593	0.668923	-8.73967	9.13376e-11	6.33912e-09	13.3431	0.783719	0.554126	-0.229593	5	140781179	F	II	PCDHGA4	Body	shore	Body-shore	chr5:140779013-140779659	rs557366973;rs566223613	29;42
cg01507147	-0.229671	0.533025	-6.38375	1.44921e-07	2.38194e-06	5.91877	0.64786	0.418189	-0.229671	9	764329	F	II		IGR	opensea	IGR-opensea		rs143450489;rs553049972	0;48
cg04383212	-0.229675	0.312055	-9.37411	1.38445e-11	1.39329e-09	15.253	0.426892	0.197218	-0.229675	16	20086440	R	II	GPR139	TSS1500	shore	TSS1500-shore	chr16:20084707-20085305	rs568278308;rs190510548;rs550631656	43;34;2
cg03146625	-0.230045	0.552768	-8.90473	5.56453e-11	4.2778e-09	13.8445	0.66779	0.437745	-0.230045	12	54448729	F	I	HOXC4	Body	shore	Body-shore	chr12:54447744-54448091
cg15630459	-0.230198	0.440075	-6.57985	7.72763e-08	1.4332e-06	6.54915	0.555174	0.324976	-0.230198	5	175223225	R	II	CPLX2	TSS1500	shore	TSS1500-shore	chr5:175223609-175224679	rs11956586;rs557237425	37;28
cg22693638	-0.230346	0.427153	-10.921	1.72372e-13	3.91786e-11	19.7017	0.542326	0.31198	-0.230346	1	14698418	F	II		IGR	opensea	IGR-opensea
cg22713460	-0.230507	0.244579	-29.8471	1.10356e-28	1.16385e-24	55.2691	0.359832	0.129325	-0.230507	9	72289582	R	II		IGR	shore	IGR-shore	chr9:72286804-72288081	rs140149179	29
cg12421749	-0.230675	0.2681	-8.04086	7.70695e-10	3.51752e-08	11.1876	0.383437	0.152763	-0.230675	19	29347282	F	II		IGR	opensea	IGR-opensea		rs576721556;rs537226579;rs555575943	28;30;48
cg15056456	-0.230798	0.472957	-9.62405	6.67496e-12	7.77491e-10	15.9922	0.588356	0.357557	-0.230798	1	11561489	F	II	PTCHD2	Body	island	Body-island	chr1:11561366-11562156	rs61736678	0
cg06917450	-0.230964	0.557023	-5.03172	1.10489e-05	8.18437e-05	1.60033	0.672505	0.441541	-0.230964	1	38156652	F	II	C1orf109	TSS1500	shore	TSS1500-shore	chr1:38157295-38158586
cg17091577	-0.230965	0.470392	-10.3578	8.21224e-13	1.40534e-10	18.1171	0.585875	0.35491	-0.230965	6	30854233	F	II	DDR1	5'UTR	shore	5'UTR-shore	chr6:30852102-30852676	rs574897218	25
cg02026141	-0.231294	0.326177	-7.65753	2.53804e-09	9.18159e-08	9.98515	0.441824	0.21053	-0.231294	10	23492470	F	II		IGR	shelf	IGR-shelf	chr10:23487757-23488543	rs543822418;rs201897261;rs560932632;rs574492325	0;4;31;32
cg08634229	-0.231535	0.435036	-4.42119	7.49166e-05	0.000397889	-0.28563	0.550804	0.319268	-0.231535	6	169326603	R	I		IGR	opensea	IGR-opensea		rs184870609;rs530249611;rs537646482;rs111489886	39;18;16;1
cg06312072	-0.231599	0.548443	-8.64051	1.23203e-10	8.0526e-09	13.0403	0.664242	0.432644	-0.231599	12	99287129	F	II	ANKS1B	Body	shore	Body-shore	chr12:99288222-99289374	rs562054176;rs529330113;rs184323285	15;21;36
cg20002756	-0.23181	0.607179	-5.16867	7.14909e-06	5.72083e-05	2.03151	0.723084	0.491275	-0.23181	12	54558299	R	II		IGR	opensea	IGR-opensea		rs574210565;rs114030512	50;3
cg03923277	-0.231833	0.387154	-6.35819	1.57315e-07	2.54713e-06	5.83656	0.50307	0.271237	-0.231833	12	104359732	R	II	TDG	1stExon	island	1stExon-island	chr12:104359406-104360023
cg03240726	-0.232092	0.698642	-8.64244	1.22486e-10	8.01349e-09	13.0463	0.814688	0.582596	-0.232092	6	110301479	F	II	GPR6	3'UTR	shore	3'UTR-shore	chr6:110299365-110301267	rs193275950;rs562396832	13;26
cg03272225	-0.232109	0.166322	-4.58517	4.50388e-05	0.000261281	0.214008	0.282376	0.0502677	-0.232109	19	17957106	F	II	JAK3	5'UTR	shore	5'UTR-shore	chr19:17958490-17958808	rs149363121;rs552864244;rs75501048;rs541899199	1;5;31;45
cg04369416	-0.232268	0.4182	-11.8383	1.48058e-14	5.11716e-12	22.1954	0.534334	0.302066	-0.232268	12	54366207	F	II	HOXC11	TSS1500	shore	TSS1500-shore	chr12:54366815-54369103	rs541864591	8
cg01050920	-0.232269	0.361484	-7.69808	2.23589e-09	8.27879e-08	10.113	0.477619	0.245349	-0.232269	6	123109741	R	II	SMPDL3A	TSS1500	shore	TSS1500-shore	chr6:123110288-123110878	rs73550144;rs573647867;rs531704845	49;31;8
cg04118610	-0.23266	0.126969	-4.93765	1.48845e-05	0.000104538	1.30562	0.243299	0.0106389	-0.23266	4	62707027	R	II	LPHN3	Body	opensea	Body-opensea		rs533429639;rs34535823	18;3
cg15572745	-0.232683	0.548089	-7.98257	9.22954e-10	4.06275e-08	11.0056	0.664431	0.431748	-0.232683	14	78870232	R	II	NRXN3	5'UTR	opensea	5'UTR-opensea		rs574732844;rs534225547;rs17107497;rs577553270;rs140045968	37;36;30;17;16
cg13877715	-0.233076	0.704318	-10.1068	1.66868e-12	2.5115e-10	17.3978	0.820856	0.58778	-0.233076	1	35914081	F	II	KIAA0319L	Body	opensea	Body-opensea		rs577596340	1
cg00750481	-0.233116	0.318057	-3.97943	0.000287512	0.00121845	-1.59855	0.434616	0.201499	-0.233116	13	80755568	R	II		IGR	opensea	IGR-opensea		rs545848633;rs550657882;rs9601330;rs11149157	23;18;2;1
cg11290628	-0.233383	0.623016	-10.4757	5.90243e-13	1.0722e-10	18.4522	0.739707	0.506325	-0.233383	20	9554459	R	II	PAK7	Body	opensea	Body-opensea
cg23304078	-0.233688	0.685762	-5.02568	1.12624e-05	8.31214e-05	1.58139	0.802606	0.568918	-0.233688	12	739312	R	II	LOC100049716	TSS1500	opensea	TSS1500-opensea
cg10034970	-0.23376	0.359134	-12.6652	1.77509e-15	8.73633e-13	24.3518	0.476014	0.242253	-0.23376	19	54447133	R	II		IGR	shore	IGR-shore	chr19:54445231-54445745
cg06199472	-0.233768	0.291232	-13.0522	6.77104e-16	3.88396e-13	25.332	0.408116	0.174348	-0.233768	9	79625551	R	II		IGR	shelf	IGR-shelf	chr9:79628910-79629393
cg13812702	-0.233906	0.149822	-8.14046	5.66821e-10	2.75714e-08	11.4979	0.266775	0.0328691	-0.233906	10	123688338	R	II	ATE1	TSS1500	shore	TSS1500-shore	chr10:123686972-123688109	rs556467768;rs554430078;rs573990195;rs150713961	46;30;14;7
cg15965180	-0.233978	0.838373	-14.1978	4.33178e-17	4.06876e-14	28.1291	0.955363	0.721384	-0.233978	8	134334447	R	II		IGR	opensea	IGR-opensea		rs553974286;rs572193505	18;1
cg07517201	-0.234156	0.50372	-7.74583	1.92625e-09	7.33858e-08	10.2633	0.620798	0.386642	-0.234156	2	70312886	R	II	PCBP1-AS1	Body	shore	Body-shore	chr2:70313200-70315490	rs527812602;rs541390747;rs11884681;rs533020241	31;24;8;4
cg16979303	-0.234789	0.697797	-8.50849	1.83836e-10	1.11153e-08	12.6357	0.815191	0.580403	-0.234789	5	136789279	R	II	SPOCK1	Body	opensea	Body-opensea		rs528286736;rs564900268	14;2
cg22446784	-0.235081	0.590815	-3.839	0.000436708	0.00172575	-2.00395	0.708356	0.473275	-0.235081	15	89613560	F	II		IGR	opensea	IGR-opensea
cg00061907	-0.235828	0.505752	-8.89674	5.69925e-11	4.36184e-09	13.8203	0.623666	0.387838	-0.235828	11	8931485	F	II	AKIP1	TSS1500	shore	TSS1500-shore	chr11:8932573-8933294	rs571873289;rs541202942;rs141414144;rs186733885	0;25;38;39
cg02791145	-0.236099	0.725551	-11.6116	2.68875e-14	8.46821e-12	21.5891	0.843601	0.607502	-0.236099	11	50220426	F	II		IGR	opensea	IGR-opensea		rs141777559;rs80063275	1;49
cg14798706	-0.236229	0.427431	-8.77457	8.22309e-11	5.8265e-09	13.4493	0.545546	0.309317	-0.236229	15	48482853	F	II	CTXN2	TSS1500	opensea	TSS1500-opensea
cg13392078	-0.236986	0.326854	-7.67914	2.37224e-09	8.69213e-08	10.0533	0.445347	0.208361	-0.236986	9	36036514	R	I	RECK	TSS1500	shore	TSS1500-shore	chr9:36036798-36037564	rs572206696	18
cg16590012	-0.237109	0.664376	-5.11891	8.37586e-06	6.51716e-05	1.87458	0.78293	0.545821	-0.237109	1	1265354	F	I	TAS1R3	TSS1500	island	TSS1500-island	chr1:1265206-1265429	rs562236333;rs528037532;rs547629292;rs113309872;rs554821979	18;22;23;47;50
cg08311343	-0.237321	0.741862	-9.55184	8.23436e-12	9.16716e-10	15.7794	0.860522	0.623201	-0.237321	7	92324861	R	II	CDK6	Body	opensea	Body-opensea		rs550268445;rs142548762;rs150513912	49;31;12
cg07176842	-0.237685	0.391654	-12.2543	5.03964e-15	2.09486e-12	23.2908	0.510496	0.272811	-0.237685	14	43972223	R	II		IGR	opensea	IGR-opensea		rs140928360;rs150201031	18;1
cg04606867	-0.237804	0.627745	-8.66776	1.13465e-10	7.53898e-09	13.1236	0.746647	0.508843	-0.237804	20	17764310	F	II		IGR	opensea	IGR-opensea		rs558458683;rs575619289;rs543032037	6;30;46
cg07496190	-0.237945	0.597291	-6.96954	2.22657e-08	5.24204e-07	7.79872	0.716264	0.478319	-0.237945	7	968237	F	II	ADAP1	TSS1500	shore	TSS1500-shore	chr7:965987-966266	rs140549284	16
cg20474564	-0.238436	0.830177	-11.4074	4.62772e-14	1.32881e-11	21.0374	0.949395	0.710959	-0.238436	1	7913890	F	II	UTS2	TSS1500	opensea	TSS1500-opensea		rs188196382;rs576842122;rs545187904;rs191289527;rs138772078	0;1;6;49;50
cg24088508	-0.238471	0.547345	-3.39961	0.00155626	0.00499381	-3.22644	0.66658	0.428109	-0.238471	1	38156462	R	II	C1orf109	TSS1500	shore	TSS1500-shore	chr1:38157295-38158586	rs542589108;rs678511	40;37
cg19692784	-0.239036	0.358105	-5.09105	9.1516e-06	7.01181e-05	1.78684	0.477623	0.238587	-0.239036	12	739953	F	I	LOC100049716	TSS200	opensea	TSS200-opensea		rs535601198	12
cg00811565	-0.239238	0.643161	-11.4267	4.39538e-14	1.27349e-11	21.0897	0.76278	0.523542	-0.239238	5	63985377	F	II	FAM159B	TSS1500	shore	TSS1500-shore	chr5:63986189-63986974	rs79477899	22
cg25716013	-0.239646	0.606178	-5.65412	1.51214e-06	1.60771e-05	3.57545	0.726001	0.486355	-0.239646	6	75954053	R	II	COX7A2	TSS1500	opensea	TSS1500-opensea		rs143285442;rs531855486	48;5
cg03219968	-0.240661	0.136366	-15.5979	1.83566e-18	2.78267e-15	31.3465	0.256696	0.016035	-0.240661	1	217310383	R	I	ESRRG	5'UTR	shore	5'UTR-shore	chr1:217310749-217311178	rs74368712;rs561828299	21;1
cg20592391	-0.240729	0.242179	-6.6428	6.31727e-08	1.21781e-06	6.75133	0.362544	0.121815	-0.240729	15	83332087	F	II	AP3B2	Body	opensea	Body-opensea		rs545452946;rs559118403	6;27
cg12099356	-0.240885	0.145132	-6.56033	8.22628e-08	1.50822e-06	6.48643	0.265574	0.0246893	-0.240885	2	114457972	R	II		IGR	opensea	IGR-opensea		rs185097112;rs72944656;rs559112245	46;39;2
cg04235071	-0.241154	0.671857	-9.14109	2.75253e-11	2.4444e-09	14.557	0.792434	0.551281	-0.241154	15	75119335	F	II	CPLX3	Body	opensea	Body-opensea		rs187894965;rs4632113	4;12
cg03340356	-0.241223	0.323296	-12.1035	7.42955e-15	2.87313e-12	22.8963	0.443907	0.202684	-0.241223	1	67600835	R	II		IGR	shore	IGR-shore	chr1:67600390-67600715	rs539280773;rs116180595	44;16
cg16172923	-0.241504	0.671744	-7.76784	1.79848e-09	6.94956e-08	10.3325	0.792496	0.550992	-0.241504	7	1883390	F	I	MAD1L1	Body	shore	Body-shore	chr7:1885033-1885402	rs531570989;rs563736741;rs60078905;rs183171844	0;31;39;51
cg17707095	-0.241651	0.760237	-4.07049	0.000218668	0.000969573	-1.33235	0.881062	0.639411	-0.241651	6	166993541	R	II	RPS6KA2	Body	opensea	Body-opensea		rs3778391;rs3778390;rs529547531;rs551275376	41;36;21;1
cg00859178	-0.242179	0.681855	-7.17841	1.14715e-08	3.07161e-07	8.46571	0.802945	0.560766	-0.242179	1	162467208	F	II	UHMK1	TSS1500	shore	TSS1500-shore	chr1:162467599-162468027	rs532685825;rs146917341;rs180742938;rs112398760;rs191832719	11;14;18;27;33
cg24785368	-0.242234	0.726667	-9.31153	1.66398e-11	1.62189e-09	15.0667	0.847784	0.60555	-0.242234	14	61748574	R	II	TMEM30B	TSS200	shore	TSS200-shore	chr14:61746804-61748141	rs78926751;rs189817941;rs181824148	32;27;16
cg10098358	-0.242266	0.608971	-12.3631	3.81501e-15	1.65476e-12	23.5739	0.730104	0.487838	-0.242266	19	52096915	F	II	LINC01530	Body	shore	Body-shore	chr19:52097252-52098000	rs75095793	23
cg10841563	-0.242282	0.321276	-3.74129	0.000582282	0.00219386	-2.2821	0.442417	0.200135	-0.242282	9	83280018	R	II		IGR	opensea	IGR-opensea		rs113790629;rs144508692;rs573790190;rs148002363	48;42;2;1
cg15618087	-0.242324	0.16635	-3.13335	0.00325523	0.00926655	-3.92774	0.287511	0.0451878	-0.242324	14	107174073	R	II		IGR	opensea	IGR-opensea		rs554396312;rs28737411;rs145335510;rs78395919;rs559206913;rs74091513;rs147668561;rs74091514	51;36;14;12;8;7;2;1
cg21862992	-0.242585	0.627468	-5.63129	1.6272e-06	1.70627e-05	3.5024	0.74876	0.506175	-0.242585	11	68658383	F	II		IGR	opensea	IGR-opensea		rs571916673;rs539311343	1;39
cg15975750	-0.242666	0.451168	-6.01497	4.74074e-07	6.24298e-06	4.73285	0.572501	0.329836	-0.242666	12	101112277	F	II		IGR	shore	IGR-shore	chr12:101109863-101111622	rs191247339	36
cg15517854	-0.243107	0.434047	-7.5282	3.80637e-09	1.2733e-07	9.57662	0.555601	0.312494	-0.243107	20	25731476	R	II		IGR	opensea	IGR-opensea		rs60744587	49
cg25691495	-0.243266	0.674909	-11.445	4.18569e-14	1.22136e-11	21.1394	0.796542	0.553276	-0.243266	4	68265207	R	II		IGR	opensea	IGR-opensea		rs71604551;rs1846058;rs12646483;rs12331004;rs4860834	29;25;16;7;1
cg06202614	-0.243274	0.315411	-7.76283	1.82682e-09	7.03844e-08	10.3167	0.437048	0.193774	-0.243274	2	216696255	R	II	LINC00607	Body	opensea	Body-opensea		rs551270882;rs147305974	40;1
cg20424974	-0.243496	0.33946	-11.9089	1.23116e-14	4.39078e-12	22.3829	0.461208	0.217713	-0.243496	4	106819095	R	II	NPNT	Body	shore	Body-shore	chr4:106816415-106817769	rs34712979;rs201921607;rs150835330;rs147630398;rs374634164	44;43;39;8;1
cg06055669	-0.243646	0.161222	-4.69586	3.18687e-05	0.000196372	0.554418	0.283045	0.0393988	-0.243646	8	4399574	R	II	CSMD1	Body	opensea	Body-opensea		rs537743551;rs181129040	21;11
cg05813131	-0.243661	0.633266	-8.20108	4.70383e-10	2.36728e-08	11.6863	0.755096	0.511436	-0.243661	12	119498879	F	II	SRRM4	Body	opensea	Body-opensea		rs150752045;rs11064650	5;34
cg11291885	-0.243703	0.449313	-9.67253	5.7995e-12	6.94083e-10	16.1347	0.571164	0.327461	-0.243703	8	78059867	F	II		IGR	opensea	IGR-opensea
cg23758309	-0.244044	0.635225	-7.2786	8.35519e-09	2.38604e-07	8.78474	0.757246	0.513203	-0.244044	12	97273300	F	II		IGR	opensea	IGR-opensea		rs76126437	2
cg00898013	-0.244185	0.403373	-5.88082	7.29791e-07	8.86064e-06	4.30199	0.525466	0.281281	-0.244185	13	113819073	R	II	PROZ	Body	opensea	Body-opensea		rs550025531;rs191214887	27;1
cg11012412	-0.244596	0.581463	-4.13514	0.000179838	0.00082385	-1.14189	0.703761	0.459165	-0.244596	5	77147141	R	II		IGR	island	IGR-island	chr5:77146998-77147785	rs559534407	11
cg08313539	-0.245037	0.384041	-13.4243	2.72606e-16	1.84802e-13	26.2575	0.506559	0.261522	-0.245037	6	127094710	F	II		IGR	opensea	IGR-opensea		rs528763357	1
cg04481635	-0.245056	0.689568	-2.91159	0.00589007	0.0152269	-4.48531	0.812096	0.56704	-0.245056	6	224813	F	II		IGR	opensea	IGR-opensea		rs35049359;rs13204661;rs11450351;rs192927573	1;1;6;9
cg26209990	-0.246614	0.656029	-7.18503	1.12335e-08	3.01873e-07	8.4868	0.779335	0.532722	-0.246614	7	127911258	R	II		IGR	island	IGR-island	chr7:127910860-127911287	rs530520883	24
cg10366876	-0.246815	0.592858	-7.82778	1.49222e-09	5.97763e-08	10.5208	0.716265	0.46945	-0.246815	4	185369164	R	II	IRF2	5'UTR	opensea	5'UTR-opensea		rs141214144	27
cg17602556	-0.247361	0.466157	-10.2463	1.12384e-12	1.82665e-10	17.7988	0.589837	0.342476	-0.247361	6	150894415	F	II		IGR	opensea	IGR-opensea		rs533950132;rs115420379;rs567889275;rs536946103	0;1;24;37
cg25277809	-0.247415	0.298268	-4.43257	7.23272e-05	0.000386478	-0.251137	0.421975	0.17456	-0.247415	2	128453484	F	II		IGR	shore	IGR-shore	chr2:128453174-128453446	rs187032610;rs11692777	20;23
cg11367159	-0.247977	0.424829	-12.6089	2.04552e-15	9.80579e-13	24.2076	0.548818	0.300841	-0.247977	12	110044531	R	II		IGR	opensea	IGR-opensea		rs114123461;rs547823755	15;6
cg09433222	-0.2483	0.47853	-11.1221	9.97048e-14	2.49937e-11	20.2577	0.60268	0.35438	-0.2483	1	67600822	F	II	C1orf141	TSS200	shore	TSS200-shore	chr1:67600390-67600715
cg15969227	-0.248379	0.457872	-6.54165	8.73379e-08	1.58361e-06	6.42639	0.582062	0.333683	-0.248379	6	26745279	R	I		IGR	opensea	IGR-opensea		rs139442404;rs575104615;rs9461297;rs560555438;rs370006742;rs564989927;rs77168212;rs562905905;rs539167961;rs550477323;rs1002708;rs529822833;rs546429228;rs566224975;rs1565466;rs188120321	45;39;38;37;36;34;33;32;30;28;27;25;23;22;13;9
cg05349667	-0.248559	0.594578	-7.56862	3.35291e-09	1.1484e-07	9.70446	0.718858	0.470299	-0.248559	20	25731997	R	II		IGR	opensea	IGR-opensea		rs191824429;rs564307260	44;9
cg16118803	-0.2493	0.532872	-9.64196	6.3369e-12	7.45762e-10	16.0449	0.657522	0.408222	-0.2493	6	29629716	F	II	MOG	Body	opensea	Body-opensea		rs370358759;rs539197659	15;43
cg18190225	-0.249458	0.531077	-10.8453	2.1208e-13	4.63627e-11	19.4913	0.655806	0.406348	-0.249458	13	27947286	R	II		IGR	opensea	IGR-opensea		rs530378748;rs550224861;rs563267840;rs531992206	27;25;2;1
cg04862340	-0.250004	0.559685	-7.60978	2.94719e-09	1.03489e-07	9.83447	0.684687	0.434683	-0.250004	16	6534204	R	II	A2BP1	5'UTR	shore	5'UTR-shore	chr16:6533019-6533983	rs568996254;rs185177029	47;2
cg09606832	-0.250913	0.504506	-10.724	2.96152e-13	6.08833e-11	19.1523	0.629962	0.37905	-0.250913	6	10405427	F	I	TFAP2A	Body	shore	Body-shore	chr6:10404362-10405180
cg18472223	-0.251506	0.52657	-8.76868	8.36993e-11	5.90786e-09	13.4314	0.652323	0.400817	-0.251506	2	201600643	R	II	LOC100507140	TSS1500	opensea	TSS1500-opensea		rs534005111;rs181523335;rs577259105	20;9;2
cg22938429	-0.251706	0.662768	-10.423	6.83939e-13	1.20937e-10	18.3027	0.788621	0.536915	-0.251706	20	45039383	R	II		IGR	shelf	IGR-shelf	chr20:45034723-45035418
cg26654770	-0.252491	0.372278	-4.17295	0.000160337	0.000748314	-1.02993	0.498523	0.246032	-0.252491	12	740100	F	II	NINJ2	Body	opensea	Body-opensea		rs539848858	15
cg25099532	-0.252566	0.555491	-11.2188	7.67754e-14	2.01417e-11	20.5231	0.681774	0.429208	-0.252566	20	61866500	R	II	BIRC7	TSS1500	opensea	TSS1500-opensea		rs73151482;rs566533585	48;29
cg02227188	-0.252576	0.221256	-9.52783	8.83108e-12	9.7016e-10	15.7085	0.347544	0.0949683	-0.252576	12	54396354	R	II	HOXC9	Body	shore	Body-shore	chr12:54393374-54394648	rs201378386;rs199706649;rs144189376	37;36;17
cg10239804	-0.253054	0.632578	-5.30041	4.69618e-06	4.05391e-05	2.44839	0.759105	0.506051	-0.253054	12	48498370	R	II	PFKM	TSS1500	shore	TSS1500-shore	chr12:48499463-48500232	rs11168408;rs563225742	45;14
cg15380598	-0.253609	0.335458	-11.1179	1.00856e-13	2.51796e-11	20.246	0.462262	0.208653	-0.253609	7	52017943	R	II		IGR	opensea	IGR-opensea		rs527736781;rs150313152;rs567699517	8;2;1
cg16532938	-0.254001	0.523733	-8.34232	3.05079e-10	1.67551e-08	12.1237	0.650734	0.396733	-0.254001	2	164584635	R	II	FIGN	Body	opensea	Body-opensea		rs77891698	11
cg25052156	-0.254378	0.69598	-4.14964	0.000172098	0.000793835	-1.09899	0.823169	0.568791	-0.254378	10	123355454	F	II	FGFR2	5'UTR	shore	5'UTR-shore	chr10:123356616-123358285	rs182754334;rs550655549	11;44
cg01938825	-0.254755	0.544274	-10.1038	1.68269e-12	2.53001e-10	17.3893	0.671651	0.416896	-0.254755	7	1563708	F	I		IGR	opensea	IGR-opensea		rs572430302;rs4725180;rs561432505	0;24;28
cg04345744	-0.256151	0.574569	-7.44025	5.0184e-09	1.59201e-07	9.2981	0.702645	0.446494	-0.256151	1	196507743	R	II	KCNT2	Body	opensea	Body-opensea		rs116280119;rs556282383;rs571344477	25;8;1
cg03191962	-0.256423	0.545274	-16.84	1.31477e-19	2.85475e-16	34.0302	0.673486	0.417063	-0.256423	9	135753193	F	II	C9orf98	Body	shore	Body-shore	chr9:135753347-135754384	rs7027831	22
cg26125835	-0.256824	0.364066	-10.9213	1.72239e-13	3.91605e-11	19.7025	0.492479	0.235654	-0.256824	8	31354816	R	II		IGR	opensea	IGR-opensea
cg04553038	-0.256976	0.572107	-6.78643	3.99148e-08	8.39941e-07	7.21223	0.700595	0.443619	-0.256976	16	84516258	R	II	TLDC1	Body	opensea	Body-opensea		rs140439420;rs571203709;rs144075358	46;7;1
cg12580770	-0.257445	0.390188	-8.04624	7.57993e-10	3.47114e-08	11.2044	0.518911	0.261466	-0.257445	7	154861569	F	II	HTR5A	TSS1500	shore	TSS1500-shore	chr7:154861797-154862074	rs537167625;rs138150834;rs577200542	16;26;51
cg09858892	-0.257834	0.652957	-7.67124	2.43155e-09	8.87112e-08	10.0284	0.781874	0.52404	-0.257834	15	58702544	F	II		IGR	opensea	IGR-opensea		rs557580381;rs261287	42;44
cg03029975	-0.258133	0.262335	-7.97071	9.57484e-10	4.18208e-08	10.9686	0.391402	0.133269	-0.258133	17	19280571	R	II	MAPK7	TSS1500	shore	TSS1500-shore	chr17:19281000-19282541	rs544194047	2
cg08048268	-0.258224	0.534268	-7.19	1.10582e-08	2.98096e-07	8.50263	0.66338	0.405156	-0.258224	3	133502702	F	I		IGR	island	IGR-island	chr3:133502561-133502963
cg14298830	-0.258369	0.576695	-4.95609	1.40408e-05	9.96024e-05	1.3633	0.70588	0.447511	-0.258369	20	23168700	R	II		IGR	opensea	IGR-opensea		rs551522174;rs571317826	37;21
cg02193187	-0.258523	0.195637	-9.18908	2.388e-11	2.17645e-09	14.7009	0.324899	0.0663753	-0.258523	16	1583630	R	I	TMEM204	5'UTR	shore	5'UTR-shore	chr16:1583809-1584641	rs563124285;rs530503875;rs140646368	35;34;33
cg02119091	-0.258976	0.194917	-6.57905	7.74747e-08	1.43643e-06	6.54658	0.324405	0.0654292	-0.258976	8	11553749	R	II		IGR	shore	IGR-shore	chr8:11555099-11555603	rs12674489;rs530543990	49;21
cg04002235	-0.259273	0.692793	-8.89597	5.71241e-11	4.36964e-09	13.8179	0.822429	0.563156	-0.259273	11	128560443	R	II		IGR	island	IGR-island	chr11:128560103-128560537
cg01641381	-0.259632	0.693838	-7.19614	1.08452e-08	2.93684e-07	8.5222	0.823654	0.564022	-0.259632	1	67601159	R	II	C1orf141	TSS1500	shore	TSS1500-shore	chr1:67600390-67600715	rs10489631;rs544568672;rs11209003;rs533452091;rs547246508	46;36;29;10;2
cg24951781	-0.259646	0.393668	-3.6107	0.000851567	0.00301514	-2.64844	0.523491	0.263845	-0.259646	5	132114055	R	II	SEPT8	TSS1500	shore	TSS1500-shore	chr5:132112448-132113621	rs115901808;rs34833685	7;2
cg12650227	-0.260048	0.449984	-2.74694	0.00902092	0.0217567	-4.8821	0.580008	0.31996	-0.260048	1	152572930	R	II	LCE3C	TSS1500	opensea	TSS1500-opensea		rs572441314	1
cg25291037	-0.260141	0.443901	-5.22203	6.031e-06	4.97758e-05	2.20015	0.573971	0.31383	-0.260141	2	133157885	R	II		IGR	opensea	IGR-opensea		rs148598135;rs2315380	48;44
cg17920646	-0.260268	0.436452	-4.47721	6.29932e-05	0.000344831	-0.115578	0.566587	0.306318	-0.260268	8	216578	R	I		IGR	island	IGR-island	chr8:216352-216828	rs573063596;rs542064006	13;6
cg12060786	-0.260386	0.172324	-5.75394	1.09732e-06	1.23746e-05	3.89506	0.302517	0.0421315	-0.260386	6	31803718	R	II	C6orf48	5'UTR	shore	5'UTR-shore	chr6:31802598-31802823	rs145047927	31
cg12427846	-0.260651	0.552152	-12.2434	5.1816e-15	2.14662e-12	23.2626	0.682477	0.421826	-0.260651	22	49768516	R	II		IGR	shelf	IGR-shelf	chr22:49764995-49765272	rs570562390;rs739051	44;12
cg05355757	-0.260713	0.339076	-11.8608	1.39614e-14	4.87786e-12	22.2551	0.469432	0.20872	-0.260713	12	16762831	R	II		IGR	opensea	IGR-opensea		rs570048134;rs537406704	23;1
cg21508673	-0.261007	0.743593	-8.37962	2.72219e-10	1.52841e-08	12.2389	0.874096	0.61309	-0.261007	13	113818634	F	II	PROZ	Body	opensea	Body-opensea		rs556098598	33
cg04899746	-0.261244	0.422798	-7.35351	6.59547e-09	1.97568e-07	9.02286	0.55342	0.292176	-0.261244	6	111302500	F	II	RPF2	TSS1500	shore	TSS1500-shore	chr6:111303114-111303485	rs554800888	44
cg16661099	-0.261592	0.73849	-6.26448	2.12563e-07	3.25283e-06	5.53515	0.869285	0.607694	-0.261592	19	52741019	F	II		IGR	opensea	IGR-opensea		rs113641295;rs547181792	29;45
cg11173447	-0.261664	0.557	-6.36709	1.52887e-07	2.48816e-06	5.86516	0.687832	0.426168	-0.261664	8	35009729	R	II		IGR	opensea	IGR-opensea		rs117309875	37
cg02305391	-0.261937	0.388645	-10.2139	1.23152e-12	1.96659e-10	17.706	0.519613	0.257676	-0.261937	10	1314211	F	II	ADARB2	Body	opensea	Body-opensea		rs61832018;rs141647858;rs150530467	0;1;49
cg11070274	-0.262505	0.168464	-4.4607	6.62984e-05	0.000359644	-0.165762	0.299716	0.0372112	-0.262505	8	9106610	R	II		IGR	opensea	IGR-opensea		rs111542514;rs530200316	43;29
cg16524733	-0.263123	0.565268	-9.5511	8.25225e-12	9.18099e-10	15.7772	0.696829	0.433707	-0.263123	11	117070046	F	I	TAGLN	5'UTR	opensea	5'UTR-opensea		rs550318408;rs140488382;rs539571833;rs576624822;rs182357785	0;4;6;37;42
cg07187855	-0.263646	0.572516	-8.96942	4.58637e-11	3.66659e-09	14.0401	0.704339	0.440693	-0.263646	6	30854161	F	I	DDR1	5'UTR	shore	5'UTR-shore	chr6:30852102-30852676	rs575957497	6
cg23024343	-0.263931	0.549323	-3.4553	0.00132933	0.00437607	-3.07575	0.681288	0.417358	-0.263931	7	107201750	F	II	COG5	Body	shelf	Body-shelf	chr7:107204114-107204797	rs537810060	5
cg00291366	-0.264932	0.393954	-9.93063	2.75764e-12	3.79248e-10	16.8884	0.52642	0.261488	-0.264932	1	12616550	R	II		IGR	opensea	IGR-opensea		rs3923904;rs189446927	17;1
cg00606190	-0.265487	0.422461	-10.9363	1.6533e-13	3.79282e-11	19.7441	0.555204	0.289717	-0.265487	12	16761702	F	II	LMO3	TSS1500	opensea	TSS1500-opensea		rs540148644;rs12828300	0;49
cg15487187	-0.266363	0.376802	-5.48505	2.60115e-06	2.50433e-05	3.03548	0.509984	0.243621	-0.266363	22	22555410	R	II		IGR	opensea	IGR-opensea		rs534253134;rs2330022;rs570851245;rs191384637	40;29;28;1
cg26703456	-0.266998	0.373711	-17.8756	1.63032e-20	4.64699e-17	36.1551	0.50721	0.240213	-0.266998	2	226264821	R	I	KIAA1486	TSS1500	opensea	TSS1500-opensea
cg26584465	-0.267162	0.595253	-6.24667	2.25084e-07	3.40814e-06	5.47785	0.728834	0.461672	-0.267162	3	149095006	R	II	TM4SF1	Body	opensea	Body-opensea		rs543915882;rs563822474;rs368410043	46;28;21
cg15220903	-0.26744	0.576703	-14.5379	1.9712e-17	2.09385e-14	28.9304	0.710423	0.442983	-0.26744	6	167004045	R	II	RPS6KA2	Body	opensea	Body-opensea		rs188793331;rs3778383;rs3778382	40;39;17
cg14317384	-0.268339	0.596236	-6.53252	8.99301e-08	1.62115e-06	6.39705	0.730405	0.462067	-0.268339	8	216788	R	I		IGR	island	IGR-island	chr8:216352-216828	rs151017462;rs544750866	29;12
cg12741309	-0.269067	0.546636	-15.2938	3.58374e-18	4.93595e-15	30.6655	0.68117	0.412103	-0.269067	12	53996249	R	II	ATF7	Body	opensea	Body-opensea		rs181371235	1
cg07347128	-0.269308	0.271402	-6.98556	2.11592e-08	5.03143e-07	7.84996	0.406055	0.136748	-0.269308	12	48336360	F	II		IGR	opensea	IGR-opensea		rs4307774	29
cg02159489	-0.270201	0.167196	-4.08454	0.000209591	0.000935966	-1.29107	0.302297	0.0320956	-0.270201	17	79459563	R	I		IGR	shelf	IGR-shelf	chr17:79454734-79455823	rs184783585;rs75959798;rs34422018	45;33;1
cg26035071	-0.271612	0.550012	-2.69239	0.0103601	0.0244256	-5.01011	0.685818	0.414206	-0.271612	1	209982407	R	II		IGR	shelf	IGR-shelf	chr1:209979316-209979666	rs139185725;rs6696825;rs548928402;rs376861672;rs6659367	45;37;24;2;1
cg17256657	-0.271716	0.678371	-7.31282	7.49926e-09	2.1879e-07	8.89355	0.814229	0.542513	-0.271716	18	77585418	R	II		IGR	shore	IGR-shore	chr18:77585913-77586856	rs184747835	37
cg05498618	-0.271743	0.662192	-11.0493	1.21499e-13	2.94471e-11	20.0569	0.798064	0.526321	-0.271743	9	36036451	R	II	RECK	TSS1500	shore	TSS1500-shore	chr9:36036798-36037564	rs11452642	41
cg10786572	-0.271873	0.57808	-5.05407	1.02922e-05	7.72058e-05	1.67055	0.714016	0.442143	-0.271873	10	54632322	R	II		IGR	shore	IGR-shore	chr10:54631211-54631426	rs78528410;rs575389909;rs10508976;rs554571566;rs34346772	44;38;25;23;1
cg16887334	-0.272419	0.590013	-9.04403	3.67204e-11	3.0645e-09	14.2652	0.726223	0.453804	-0.272419	20	3052151	F	I	OXT	TSS200	island	TSS200-island	chr20:3052097-3053103	rs532596883	0
cg06032337	-0.272688	0.342043	-2.90114	0.00605373	0.0155792	-4.51093	0.478386	0.205699	-0.272688	6	29648468	F	II		IGR	opensea	IGR-opensea		rs3129057;rs114013701;rs2747430	0;22;38
cg17190362	-0.274112	0.240447	-5.21269	6.2133e-06	5.09822e-05	2.17062	0.377503	0.103391	-0.274112	6	112475675	F	II	LAMA4	Body	opensea	Body-opensea
cg24576494	-0.274357	0.806591	-11.016	1.33024e-13	3.16275e-11	19.9649	0.94377	0.669413	-0.274357	11	50257613	F	II	LOC441601	Body	island	Body-island	chr11:50257255-50257772	rs58491120	33
cg16703660	-0.274927	0.450587	-8.12919	5.86834e-10	2.83228e-08	11.4629	0.588051	0.313124	-0.274927	6	41207506	F	II		IGR	opensea	IGR-opensea
cg16058600	-0.275415	0.434743	-10.3917	7.46542e-13	1.30014e-10	18.2138	0.57245	0.297035	-0.275415	2	157183013	R	II	NR4A2	Body	shore	Body-shore	chr2:157184389-157184632	rs544844968	40
cg09440129	-0.275549	0.554109	-5.42147	3.18864e-06	2.95664e-05	2.83299	0.691884	0.416334	-0.275549	16	56333966	F	II	GNAO1	Body	opensea	Body-opensea		rs531529386;rs112144415;rs556919102	1;12;32
cg03116837	-0.276442	0.577232	-7.19092	1.10259e-08	2.97388e-07	8.50557	0.715453	0.439011	-0.276442	8	216703	R	II		IGR	island	IGR-island	chr8:216352-216828
cg00514575	-0.277279	0.163432	-3.86537	0.000403907	0.00161737	-1.92833	0.302071	0.0247924	-0.277279	5	180231155	F	II	MGAT1	TSS1500	shore	TSS1500-shore	chr5:180229375-180230147	rs565681931;rs534389551	34;38
cg26392719	-0.277352	0.752363	-9.85866	3.38997e-12	4.47375e-10	16.679	0.891039	0.613687	-0.277352	13	21952146	R	II	ZDHHC20	Body	shore	Body-shore	chr13:21951293-21951717	rs562745280;rs200313060	21;1
cg17521450	-0.27779	0.67234	-8.87522	6.07873e-11	4.59228e-09	13.755	0.811235	0.533445	-0.27779	13	21952013	R	II	ZDHHC20	Body	shore	Body-shore	chr13:21951293-21951717
cg13620317	-0.278373	0.602183	-8.68021	1.09275e-10	7.32177e-09	13.1617	0.74137	0.462997	-0.278373	19	37894346	F	II		IGR	island	IGR-island	chr19:37894343-37894865	rs182657855;rs79960839;rs188106763	20;46;49
cg17349760	-0.27945	0.636746	-7.01697	1.91477e-08	4.64637e-07	7.95039	0.776471	0.49702	-0.27945	12	10096794	F	II		IGR	opensea	IGR-opensea		rs566527425	20
cg16675581	-0.279914	0.685287	-4.20224	0.000146667	0.000694605	-0.942953	0.825244	0.54533	-0.279914	1	19637256	R	II	AKR7A2	Body	shore	Body-shore	chr1:19638207-19639309	rs577509202;rs544951300;rs77957193;rs186492564;rs11455967	39;17;10;2;1
cg25713558	-0.280306	0.607421	-10.7461	2.78699e-13	5.78105e-11	19.2139	0.747574	0.467267	-0.280306	14	80678153	F	II	DIO2	TSS200	opensea	TSS200-opensea		rs186692464;rs531868319	24;37
cg22480875	-0.280528	0.676692	-8.91535	5.39058e-11	4.17187e-09	13.8766	0.816956	0.536428	-0.280528	12	77417567	F	II	E2F7	3'UTR	opensea	3'UTR-opensea		rs544011974;rs139118427	0;28
cg07096994	-0.280797	0.713299	-15.8669	1.02377e-18	1.6946e-15	31.9409	0.853698	0.572901	-0.280797	9	107877154	F	II		IGR	opensea	IGR-opensea		rs143805009;rs571813947;rs10991551	0;3;38
cg19959041	-0.280862	0.520039	-10.4053	7.18626e-13	1.26044e-10	18.2525	0.66047	0.379607	-0.280862	11	115451985	F	II		IGR	opensea	IGR-opensea		rs573476840;rs542511589	1;5
cg07899016	-0.280896	0.490657	-10.965	1.52849e-13	3.54954e-11	19.8238	0.631105	0.350209	-0.280896	5	140588299	F	II	PCDHB12	5'UTR	shore	5'UTR-shore	chr5:140589744-140590657	rs10568970;rs190897279;rs535975195	17;25;37
cg00457450	-0.281287	0.790695	-11.4297	4.3598e-14	1.26467e-11	21.098	0.931339	0.650051	-0.281287	3	15107267	R	II	MRPS25	TSS1500	shore	TSS1500-shore	chr3:15106459-15106971
cg06466147	-0.281483	0.553668	-17.0165	9.14842e-20	2.13726e-16	34.3994	0.69441	0.412926	-0.281483	1	155188982	F	II	GBAP1	Body	opensea	Body-opensea		rs578080159;rs188278446;rs146072599;rs575834771	1;22;26;43
cg26371957	-0.282264	0.488369	-6.02413	4.60312e-07	6.09764e-06	4.76229	0.629501	0.347237	-0.282264	12	739280	F	I	NINJ2	Body	opensea	Body-opensea
cg14168690	-0.282562	0.144287	-7.03986	1.78045e-08	4.38047e-07	8.02352	0.285568	0.00300582	-0.282562	21	32819053	F	II	TIAM1	5'UTR	opensea	5'UTR-opensea		rs505745;rs540086218;rs505803;rs117965256	22;28;41;43
cg03245831	-0.284409	0.182356	-9.6707	5.83038e-12	6.97268e-10	16.1293	0.324561	0.0401521	-0.284409	17	6656617	F	II		IGR	opensea	IGR-opensea		rs187182852;rs575797810;rs1983178	0;16;19
cg12559975	-0.285248	0.519935	-6.17708	2.81497e-07	4.08558e-06	5.25404	0.66256	0.377311	-0.285248	17	77944694	F	II	TBC1D16	Body	opensea	Body-opensea		rs548543816;rs547194755;rs35926122	7;17;40
cg06372145	-0.285865	0.731285	-12.0449	8.64589e-15	3.26317e-12	22.7421	0.874218	0.588353	-0.285865	20	29979846	F	II	DEFB119	TSS1500	opensea	TSS1500-opensea		rs561292905	24
cg14332815	-0.286213	0.802224	-6.75642	4.39295e-08	9.08091e-07	7.11599	0.945331	0.659118	-0.286213	11	18433564	R	II	LDHC	TSS1500	opensea	TSS1500-opensea		rs75331083;rs114180886;rs540220901	26;10;3
cg13503915	-0.287213	0.498603	-4.74757	2.7097e-05	0.000171665	0.714244	0.642209	0.354997	-0.287213	19	52134227	R	II	SIGLEC5	TSS1500	opensea	TSS1500-opensea		rs74176145	34
cg25600478	-0.287749	0.324677	-12.4771	2.85452e-15	1.29761e-12	23.8688	0.468551	0.180802	-0.287749	1	145382477	R	I		IGR	island	IGR-island	chr1:145382416-145382740	rs78839003;rs555543365;rs575392416;rs77402315;rs72701841;rs544602627;rs564781446;rs531321133;rs78586536;rs545777514;rs76737868;rs559539626	51;51;46;40;39;33;29;24;17;15;13;2
cg20517941	-0.288254	0.616639	-8.53782	1.68165e-10	1.03567e-08	12.7258	0.760766	0.472512	-0.288254	2	201600636	F	II	LOC100507140	TSS1500	opensea	TSS1500-opensea		rs181523335;rs577259105;rs538146719;rs555847119;rs185973935	0;7;26;46;51
cg00271766	-0.288462	0.590153	-7.75209	1.88904e-09	7.2246e-08	10.283	0.734384	0.445922	-0.288462	22	33172767	F	II	SYN3	Body	opensea	Body-opensea		rs556109771;rs575773678;rs544702314	0;13;14
cg25960393	-0.288493	0.200959	-4.42614	7.37781e-05	0.000392877	-0.270614	0.345206	0.0567127	-0.288493	8	9106559	F	II		IGR	opensea	IGR-opensea		rs111542514;rs530200316	10;24
cg23256579	-0.289099	0.412798	-9.09705	3.13664e-11	2.71148e-09	14.4247	0.557348	0.268249	-0.289099	12	11002403	F	II	PRR4	TSS1500	opensea	TSS1500-opensea		rs550916421	34
cg24540763	-0.2899	0.489871	-3.72899	0.000603637	0.00226124	-2.31688	0.634821	0.344921	-0.2899	12	122377170	R	II	WDR66	Body	opensea	Body-opensea		rs116608841	1
cg05688588	-0.291219	0.357956	-7.56485	3.39278e-09	1.16006e-07	9.69255	0.503566	0.212347	-0.291219	4	25237268	F	II	PI4K2B	Body	shore	Body-shore	chr4:25235458-25236246	rs565831631;rs143719058;rs551467422;rs13129976	3;24;31;36
cg23495837	-0.292192	0.678759	-5.61411	1.71944e-06	1.78369e-05	3.44748	0.824855	0.532663	-0.292192	4	3480318	F	II	DOK7	Body	opensea	Body-opensea		rs147119501	23
cg20095237	-0.292301	0.804261	-4.43199	7.24562e-05	0.000387035	-0.252884	0.950411	0.658111	-0.292301	7	615919	F	II	PRKAR1B	Body	shore	Body-shore	chr7:616561-616846	rs141020313;rs374512612;rs562406407	1;8;26
cg26033510	-0.292516	0.206541	-3.59088	0.000901736	0.00316275	-2.70349	0.352799	0.0602833	-0.292516	6	110147565	F	II		IGR	opensea	IGR-opensea		rs35095488	0
cg00833893	-0.292616	0.540919	-10.9659	1.52482e-13	3.54213e-11	19.8262	0.687227	0.394611	-0.292616	5	10434669	R	II	2022-03-06	3'UTR	opensea	3'UTR-opensea		rs2589668	28
cg04074835	-0.293275	0.224307	-10.9136	1.75918e-13	3.98373e-11	19.6811	0.370945	0.0776696	-0.293275	11	44088504	F	II	ACCS	5'UTR	shore	5'UTR-shore	chr11:44087518-44088165	rs538444402;rs146412729;rs572100944	6;7;45
cg16458822	-0.293834	0.177968	-4.16675	0.000163385	0.000760196	-1.04831	0.324885	0.0310503	-0.293834	13	44261002	R	II	ENOX1	5'UTR	opensea	5'UTR-opensea		rs79729453	1
cg25308322	-0.293849	0.38028	-7.41769	5.38778e-09	1.68416e-07	9.22656	0.527205	0.233355	-0.293849	13	86268291	F	II		IGR	opensea	IGR-opensea		rs543015206;rs557317864	23;35
cg24356544	-0.294153	0.633015	-8.93158	5.13523e-11	4.01168e-09	13.9257	0.780092	0.485939	-0.294153	10	50970863	R	II	OGDHL	TSS1500	shore	TSS1500-shore	chr10:50969658-50970605	rs561992901	28
cg20489450	-0.294187	0.732965	-10.6421	3.71494e-13	7.30957e-11	18.9222	0.880059	0.585872	-0.294187	22	27309483	R	II	LINC01422	Body	opensea	Body-opensea		rs56386968;rs574756403;rs542039181	29;28;26
cg16955800	-0.294275	0.393227	-4.34926	9.3512e-05	0.000478085	-0.502874	0.540364	0.246089	-0.294275	2	183981465	F	II	NUP35	TSS1500	opensea	TSS1500-opensea		rs543446272	0
cg02962952	-0.294771	0.683702	-17.4522	3.78323e-20	9.76552e-17	35.2982	0.831088	0.536317	-0.294771	17	75789439	F	II		IGR	island	IGR-island	chr17:75789326-75789553
cg03748376	-0.299085	0.190428	-6.53585	8.89768e-08	1.60728e-06	6.40774	0.339971	0.0408856	-0.299085	1	248100585	F	I	OR2L13	1stExon	island	1stExon-island	chr1:248100325-248100726	rs111834065;rs189469849	41;46
cg22117893	-0.299266	0.480394	-6.26948	2.09175e-07	3.21008e-06	5.55123	0.630027	0.330761	-0.299266	13	114212078	R	II		IGR	shelf	IGR-shelf	chr13:114214381-114214880	rs142818590;rs183460047;rs200922899;rs146535366;rs4319648	45;18;5;3;1
cg19180741	-0.299573	0.545135	-14.2217	4.09743e-17	3.88804e-14	28.1857	0.694921	0.395349	-0.299573	17	42733368	F	II	C17orf104	TSS1500	shore	TSS1500-shore	chr17:42733486-42734626
cg03453431	-0.300883	0.215054	-7.03313	1.81893e-08	4.46014e-07	8.00202	0.365496	0.0646129	-0.300883	7	157225567	F	II		IGR	opensea	IGR-opensea		rs537427634;rs10226254;rs12666220	4;37;45
cg09756125	-0.303826	0.478333	-7.11332	1.41005e-08	3.62923e-07	8.25811	0.630246	0.32642	-0.303826	7	158250978	R	II	PTPRN2	Body	shore	Body-shore	chr7:158247888-158249312	rs1733165;rs139104005	11;1
cg17416722	-0.307133	0.201309	-4.71022	3.04658e-05	0.000189138	0.598767	0.354875	0.0477423	-0.307133	6	32554385	R	II	HLA-DRB1	Body	shelf	Body-shelf	chr6:32551851-32552331	rs111297585;rs72850290;rs9270089;rs116526466;rs9270090	48;42;36;10;1
cg14777076	-0.307473	0.449316	-7.32457	7.22606e-09	2.12296e-07	8.93091	0.603052	0.295579	-0.307473	6	39236269	R	II		IGR	opensea	IGR-opensea		rs59407364;rs550957312;rs546539778	36;28;17
cg21351392	-0.30806	0.528497	-10.5005	5.50713e-13	1.01318e-10	18.5226	0.682527	0.374467	-0.30806	6	161607487	F	I	AGPAT4	Body	opensea	Body-opensea		rs554409137	1
cg03086067	-0.308562	0.380871	-7.20305	1.06104e-08	2.88564e-07	8.54422	0.535152	0.22659	-0.308562	10	82368399	R	II	SH2D4B	Body	opensea	Body-opensea		rs79992765	35
cg27289463	-0.308829	0.191208	-10.3373	8.69742e-13	1.47344e-10	18.0589	0.345623	0.0367932	-0.308829	11	110649234	R	II		IGR	opensea	IGR-opensea		rs561842592	2
cg13854012	-0.309198	0.752603	-6.61339	6.94064e-08	1.31358e-06	6.6569	0.907202	0.598004	-0.309198	2	162103682	R	II		IGR	shelf	IGR-shelf	chr2:162101439-162101650	rs566312641;rs527317956;rs548986239	51;40;1
cg00785941	-0.309299	0.216321	-7.1513	1.25007e-08	3.29662e-07	8.37925	0.37097	0.0616713	-0.309299	1	248100591	F	II	OR2L13	1stExon	island	1stExon-island	chr1:248100325-248100726	rs111834065;rs189469849	35;40
cg27540604	-0.309467	0.637087	-9.03503	3.77178e-11	3.13321e-09	14.2381	0.79182	0.482353	-0.309467	22	43045990	R	II	CYB5R3	TSS1500	shore	TSS1500-shore	chr22:43045009-43045679
cg13944507	-0.309798	0.497656	-7.03654	1.7993e-08	4.41991e-07	8.01293	0.652555	0.342757	-0.309798	12	10096112	F	II		IGR	opensea	IGR-opensea		rs112290830	1
cg07613115	-0.311738	0.575151	-6.70735	5.13881e-08	1.03027e-06	6.95855	0.73102	0.419282	-0.311738	8	130639514	R	II	CCDC26	Body	opensea	Body-opensea
cg04554929	-0.3135	0.169446	-6.02705	4.56008e-07	6.05171e-06	4.77168	0.326196	0.0126958	-0.3135	8	105342491	R	I		IGR	island	IGR-island	chr8:105342213-105342558	rs71303447;rs113515495	24;17
cg08449403	-0.313779	0.432421	-7.15488	1.23597e-08	3.26619e-07	8.39067	0.58931	0.275532	-0.313779	11	8632315	F	II		IGR	opensea	IGR-opensea		rs144060979	1
cg11045746	-0.317204	0.253576	-7.64388	2.64875e-09	9.49464e-08	9.9421	0.412179	0.0949741	-0.317204	6	116783807	F	II	FAM26F	Body	shore	Body-shore	chr6:116783067-116783678	rs535196241;rs556617380	16;27
cg07679219	-0.317581	0.682874	-12.9092	9.64738e-16	5.25229e-13	24.9719	0.841665	0.524084	-0.317581	12	77417738	F	I	E2F7	3'UTR	opensea	3'UTR-opensea		rs199582222;rs183049485;rs202120365	20;38;51
cg19651757	-0.317754	0.484712	-6.70315	5.20829e-08	1.04152e-06	6.94507	0.643588	0.325835	-0.317754	12	10096118	F	II		IGR	opensea	IGR-opensea		rs570797508	50
cg24147543	-0.318028	0.211347	-5.02894	1.11465e-05	8.24317e-05	1.59162	0.370361	0.0523329	-0.318028	6	32554481	R	II	HLA-DRB1	Body	shelf	Body-shelf	chr6:32551851-32552331	rs115208602;rs9270093;rs9270094;rs113966350;rs72500541;rs113676729;rs9270095	49;48;38;36;10;6;1
cg05181799	-0.31903	0.385055	-16.4158	3.18043e-19	6.22793e-16	33.1309	0.54457	0.22554	-0.31903	3	119500059	R	II	NR1I2	1stExon	opensea	1stExon-opensea		rs141876026;rs540954552;rs3814055;rs146088054	50;47;26;4
cg08757828	-0.319556	0.464125	-11.4557	4.0683e-14	1.19277e-11	21.1683	0.623903	0.304347	-0.319556	11	68638100	F	II		IGR	opensea	IGR-opensea		rs183587894;rs553415478;rs565457176	0;11;12
cg07444487	-0.322725	0.233001	-6.9472	2.39063e-08	5.54988e-07	7.72725	0.394363	0.0716384	-0.322725	10	123688279	F	II	ATE1	TSS1500	shore	TSS1500-shore	chr10:123686972-123688109	rs181558213;rs540597974;rs556467768;rs554430078;rs573990195	0;7;15;31;47
cg24875593	-0.323035	0.572593	-4.4914	6.02833e-05	0.000332505	-0.0724158	0.73411	0.411075	-0.323035	21	45153009	F	II	PDXK	Body	shelf	Body-shelf	chr21:45148454-45149262	rs573116429	39
cg02513556	-0.323558	0.478403	-5.99244	5.09695e-07	6.62042e-06	4.66046	0.640182	0.316624	-0.323558	12	10095902	R	II		IGR	opensea	IGR-opensea		rs111696340	7
cg09082077	-0.324534	0.167507	-5.12358	8.25226e-06	6.43876e-05	1.8893	0.329774	0.00524042	-0.324534	6	167555928	F	II		IGR	opensea	IGR-opensea		rs527806067;rs17860869;rs560956035;rs145950721;rs550460921	1;13;34;39;44
cg24299306	-0.324725	0.433132	-6.93202	2.50902e-08	5.77245e-07	7.67867	0.595494	0.270769	-0.324725	12	10096152	F	II		IGR	opensea	IGR-opensea		rs570797508;rs539425658	16;35
cg14121685	-0.325339	0.539546	-7.69299	2.27177e-09	8.38473e-08	10.0969	0.702215	0.376876	-0.325339	15	56299462	R	I		IGR	opensea	IGR-opensea		rs140708650;rs569618302;rs537833184;rs557799741;rs571209218;rs566176909;rs533911324;rs553617077;rs573755970	48;47;45;41;23;19;19;10;9
cg13883027	-0.325937	0.453882	-3.85257	0.000419515	0.00166907	-1.96506	0.616851	0.290914	-0.325937	2	62892060	R	II		IGR	opensea	IGR-opensea		rs10606763	6
cg01708150	-0.327672	0.214834	-8.04799	7.53895e-10	3.45687e-08	11.2099	0.37867	0.050998	-0.327672	14	63671445	R	II	RHOJ	5'UTR	opensea	5'UTR-opensea
cg09516963	-0.328088	0.389312	-6.82742	3.50195e-08	7.54986e-07	7.34365	0.553356	0.225268	-0.328088	12	68042445	R	I	DYRK2	TSS200	island	TSS200-island	chr12:68042166-68043876
cg04615859	-0.328419	0.688396	-12.2406	5.21948e-15	2.15868e-12	23.2552	0.852606	0.524187	-0.328419	17	7762123	F	II	CYB5D1	Body	shore	Body-shore	chr17:7760281-7761680
cg05496603	-0.328585	0.620542	-13.4722	2.42764e-16	1.68915e-13	26.3755	0.784834	0.456249	-0.328585	6	44237813	F	II	TMEM151B	TSS1500	shore	TSS1500-shore	chr6:44238131-44238689	rs182771374	4
cg14128857	-0.329737	0.795397	-8.79116	7.8229e-11	5.60263e-09	13.4998	0.960265	0.630528	-0.329737	18	29069139	R	II		IGR	opensea	IGR-opensea		rs565686461;rs9941421;rs557766321;rs185532331	50;22;2;1
cg07381391	-0.329934	0.68314	-10.8845	1.90482e-13	4.25695e-11	19.6003	0.848107	0.518173	-0.329934	19	389308	F	II		IGR	shore	IGR-shore	chr19:387964-388350	rs569662687	0
cg21941354	-0.330737	0.195172	-5.95652	5.7211e-07	7.27147e-06	4.54506	0.36054	0.0298033	-0.330737	8	143751709	F	I	PSCA	TSS200	shore	TSS200-shore	chr8:143750759-143751448	rs587742186	34
cg12858166	-0.330814	0.169448	-4.22285	0.000137736	0.00065948	-0.881602	0.334855	0.00404051	-0.330814	6	33033176	R	II	HLA-DPA1	3'UTR	opensea	3'UTR-opensea		rs35188681;rs36030612;rs200239692	32;8;1
cg10326379	-0.331033	0.557539	-28.0899	1.08744e-27	1.05631e-23	52.9504	0.723055	0.392022	-0.331033	6	134125770	F	II	TARID	Body	opensea	Body-opensea		rs142343559	1
cg27258561	-0.332243	0.492183	-10.1241	1.58829e-12	2.41313e-10	17.4479	0.658305	0.326062	-0.332243	6	31275767	R	II		IGR	shore	IGR-shore	chr6:31276241-31276526	rs28600230	27
cg11876263	-0.332898	0.796378	-15.115	5.33484e-18	7.04545e-15	30.2606	0.962827	0.629928	-0.332898	2	102722924	R	II	IL1R1	5'UTR	opensea	5'UTR-opensea		rs529051006;rs142675063	10;1
cg27071793	-0.333408	0.583324	-9.90762	2.94556e-12	3.9951e-10	16.8215	0.750028	0.41662	-0.333408	6	31275718	F	II		IGR	shore	IGR-shore	chr6:31276241-31276526	rs28600230	24
cg20507276	-0.33343	0.212413	-6.72383	4.87506e-08	9.87915e-07	7.01144	0.379128	0.045698	-0.33343	1	248100600	F	II	OR2L13	1stExon	island	1stExon-island	chr1:248100325-248100726	rs111834065;rs189469849;rs537079064	26;31;47
cg26927190	-0.334107	0.23726	-7.93346	1.07465e-09	4.59088e-08	10.8521	0.404313	0.0702061	-0.334107	17	76875678	F	II	TIMP2	Body	opensea	Body-opensea		rs145627774;rs7220980	30;50
cg25949954	-0.334594	0.824525	-10.6178	3.97359e-13	7.72372e-11	18.8538	0.991822	0.657229	-0.334594	3	72207452	R	II	LINC00870	Body	opensea	Body-opensea		rs7629597;rs149864342	28;1
cg09780996	-0.336573	0.446831	-5.276	5.07696e-06	4.32148e-05	2.37101	0.615117	0.278544	-0.336573	16	49056918	F	II		IGR	opensea	IGR-opensea		rs567878632;rs80112359;rs2355899;rs17832118	0;1;1;4
cg10426163	-0.337545	0.480274	-7.64864	2.60963e-09	9.38539e-08	9.9571	0.649046	0.311501	-0.337545	7	968577	F	II	ADAP1	Body	shelf	Body-shelf	chr7:965987-966266	rs539273427;rs553004679	1;45
cg06611532	-0.339582	0.708308	-6.82798	3.49565e-08	7.538e-07	7.34546	0.8781	0.538517	-0.339582	13	114900021	F	II		IGR	shore	IGR-shore	chr13:114897358-114898516	rs190170786	1
cg11079896	-0.342417	0.234076	-7.65683	2.54361e-09	9.19723e-08	9.98294	0.405285	0.0628678	-0.342417	14	63671314	F	II	RHOJ	5'UTR	opensea	5'UTR-opensea		rs145490305;rs187073904;rs113692720	0;12;35
cg26237810	-0.342506	0.453334	-6.64949	6.18332e-08	1.19657e-06	6.77283	0.624587	0.282081	-0.342506	1	200669214	R	II		IGR	opensea	IGR-opensea		rs6427847	36
cg07180897	-0.344174	0.732288	-7.22882	9.77946e-09	2.7057e-07	8.6263	0.904375	0.560201	-0.344174	6	32729130	F	II	HLA-DQB2	Body	shore	Body-shore	chr6:32729342-32729877	rs144633728	51
cg13108304	-0.346299	0.617578	-8.81147	7.35961e-11	5.34709e-09	13.5616	0.790728	0.444429	-0.346299	13	113634805	R	II	MCF2L	Body	shore	Body-shore	chr13:113635654-113635899	rs76954283;rs550683523	12;1
cg13758611	-0.346616	0.771365	-19.2721	1.13037e-21	4.48649e-18	38.8715	0.944673	0.598057	-0.346616	17	7762101	R	II	NAA38	TSS1500	shore	TSS1500-shore	chr17:7760281-7761680	rs142593554;rs200369460	40;1
cg19362774	-0.349224	0.744144	-5.0986	8.93461e-06	6.87324e-05	1.81061	0.918756	0.569532	-0.349224	8	6664522	F	I		IGR	shore	IGR-shore	chr8:6664077-6664356	rs553572612;rs371302318	20;51
cg03817303	-0.350218	0.6981	-11.289	6.35634e-14	1.72139e-11	20.7149	0.873209	0.522991	-0.350218	20	5298807	R	II		IGR	shore	IGR-shore	chr20:5296266-5297798	rs141836623	1
cg14509133	-0.352859	0.282381	-5.15281	7.51931e-06	5.96056e-05	1.98147	0.458811	0.105952	-0.352859	22	46983780	R	I		IGR	opensea	IGR-opensea		rs5767276;rs80109778;rs533797227;rs147300858;rs536098355;rs539441682	37;34;34;30;29;2
cg15230900	-0.356536	0.477676	-31.2342	1.97503e-29	2.14419e-25	57.011	0.655944	0.299408	-0.356536	7	157643125	R	II	PTPRN2	Body	opensea	Body-opensea		rs563499450;rs181622909;rs111314516;rs11977832;rs141561604	49;47;41;33;9
cg26343358	-0.361665	0.659038	-9.92658	2.78986e-12	3.82153e-10	16.8766	0.839871	0.478206	-0.361665	6	31275666	F	II		IGR	shore	IGR-shore	chr6:31276241-31276526	rs28615506;rs1619716	25;41
cg08944170	-0.362824	0.208712	-7.4655	4.63509e-09	1.49105e-07	9.37814	0.390124	0.0273004	-0.362824	1	248100614	F	II	OR2L13	1stExon	island	1stExon-island	chr1:248100325-248100726	rs111834065;rs189469849;rs537079064;rs558978182	12;17;33;49
cg02427933	-0.365477	0.272023	-4.51235	5.64883e-05	0.000315141	-0.00857274	0.454761	0.0892844	-0.365477	20	43312432	F	II		IGR	opensea	IGR-opensea		rs191659354	46
cg20136693	-0.366906	0.342461	-14.1347	5.02039e-17	4.63862e-14	27.979	0.525914	0.159008	-0.366906	6	109442114	R	II	CEP57L1	5'UTR	opensea	5'UTR-opensea		rs559113365;rs527826077;rs572628430;rs77146632	15;13;7;1
cg21787089	-0.368764	0.268528	-3.92494	0.000338343	0.00139538	-1.75661	0.452911	0.0841464	-0.368764	3	46484250	F	II	LTF	Body	opensea	Body-opensea		rs6441990;rs553622528;rs534434598;rs553502827;rs6441991;rs75095086	11;12;14;24;33;51
cg17777977	-0.368881	0.805732	-7.19287	1.09583e-08	2.96028e-07	8.51177	0.990173	0.621292	-0.368881	10	6008376	F	II	IL15RA	Body	opensea	Body-opensea		rs147583278;rs79372469;rs532568154	0;1;31
cg13452062	-0.371783	0.556862	-6.59261	7.41824e-08	1.3868e-06	6.59014	0.742753	0.37097	-0.371783	1	79088559	R	II	IFI44L	5'UTR	opensea	5'UTR-opensea		rs534667814;rs553318977;rs577661577;rs558934759;rs572253984	43;40;16;13;1
cg08750459	-0.372342	0.454656	-6.03036	4.51185e-07	6.00033e-06	4.78231	0.640827	0.268485	-0.372342	17	6558815	R	II		IGR	shore	IGR-shore	chr17:6559363-6560803	rs8078913	49
cg19384512	-0.373718	0.55037	-11.4821	3.7916e-14	1.1255e-11	21.2398	0.737229	0.363511	-0.373718	12	9192496	F	II		IGR	opensea	IGR-opensea		rs77236223	1
cg03615426	-0.376454	0.250723	-10.0937	1.73195e-12	2.59193e-10	17.3601	0.43895	0.0624958	-0.376454	16	19777410	R	II	IQCK	Body	opensea	Body-opensea		rs190965988	2
cg21700663	-0.377211	0.582576	-8.65853	1.16673e-10	7.70764e-09	13.0954	0.771182	0.393971	-0.377211	15	101093900	R	II		IGR	shore	IGR-shore	chr15:101094520-101099493
cg16361921	-0.384066	0.429323	-5.21198	6.22746e-06	5.1078e-05	2.16836	0.621356	0.23729	-0.384066	5	106599492	F	II		IGR	opensea	IGR-opensea		rs34564	27
cg27083089	-0.39082	0.317569	-4.21164	0.000142524	0.00067835	-0.914972	0.512979	0.122159	-0.39082	6	31322121	R	II	HLA-B	3'UTR	shore	3'UTR-shore	chr6:31323946-31325211	rs111301312;rs572049214;rs2428496	15;6;2
cg01235375	-0.393769	0.608842	-4.79617	2.32583e-05	0.000151096	0.864884	0.805727	0.411957	-0.393769	2	66836203	F	II	LOC100507073	Body	opensea	Body-opensea		rs34868092	1
cg18105134	-0.394254	0.498243	-5.77443	1.02739e-06	1.17314e-05	3.96073	0.69537	0.301116	-0.394254	13	113819100	F	II	PROZ	Body	opensea	Body-opensea		rs553971008;rs572177703;rs539514944	0;1;22
cg12076684	-0.394331	0.786471	-7.28403	8.21303e-09	2.35391e-07	8.80201	0.983636	0.589306	-0.394331	3	5253830	F	II	EDEM1	Body	opensea	Body-opensea		rs117155543;rs534909977	1;7
cg22499135	-0.396368	0.801118	-5.34035	4.13353e-06	3.65521e-05	2.57511	0.999302	0.602934	-0.396368	1	108543103	R	II		IGR	opensea	IGR-opensea		rs559908946;rs532273966;rs184778204;rs189507189	45;7;2;1
cg23942311	-0.396415	0.683334	-10.2189	1.21441e-12	1.94601e-10	17.7202	0.881542	0.485127	-0.396415	14	51606299	F	II		IGR	opensea	IGR-opensea		rs559990114;rs114819079;rs188841222;rs4309324;rs530860220	6;10;36;37;40
cg07736657	-0.399672	0.642343	-15.7865	1.21799e-18	1.96325e-15	31.7641	0.842179	0.442507	-0.399672	16	19777512	F	II	IQCK	Body	opensea	Body-opensea
cg19214707	-0.400162	0.214042	-5.69789	1.31388e-06	1.43343e-05	3.7155	0.414123	0.0139614	-0.400162	7	3157722	F	II		IGR	opensea	IGR-opensea
cg25283336	-0.40395	0.211172	-4.77881	2.45634e-05	0.000158194	0.811036	0.413147	0.00919727	-0.40395	6	33033484	F	II	HLA-DPA1	3'UTR	opensea	3'UTR-opensea		rs67640541;rs375533701;rs72500559;rs191485540;rs373215548;rs73739618;rs549726465;rs72867692;rs539328410	0;5;10;11;17;23;28;36;40
cg02735423	-0.410671	0.68536	-7.92104	1.11684e-09	4.73713e-08	10.8132	0.890695	0.480024	-0.410671	6	32489963	R	II	HLA-DRB5	Body	island	Body-island	chr6:32489742-32490128	rs199680107;rs1136762;rs17405212;rs1136760;rs1136757;rs1141743;rs200581589;rs1136752;rs201056052;rs201948867;rs200071340;rs17433849;rs1071747;rs1141742;rs1136744;rs200381836;rs201218424;rs199694873	46;42;40;38;37;36;35;31;30;29;28;26;25;22;16;5;2;1
cg07161061	-0.411238	0.496281	-10.1399	1.51889e-12	2.32685e-10	17.4932	0.7019	0.290662	-0.411238	12	133057193	F	II		IGR	shore	IGR-shore	chr12:133056769-133057105
cg16431720	-0.420808	0.536143	-4.41701	7.58883e-05	0.000402179	-0.298264	0.746547	0.325739	-0.420808	6	32607509	R	II	HLA-DQA1	Body	opensea	Body-opensea		rs9272584;rs9272585;rs9272586;rs9272587	41;34;19;1
cg10599156	-0.423312	0.528074	-17.3861	4.32118e-20	1.09946e-16	35.1629	0.73973	0.316418	-0.423312	3	141145231	R	II	ZBTB38	5'UTR	opensea	5'UTR-opensea		rs545802294;rs6762722	21;17
cg01727419	-0.42345	0.628355	-13.3108	3.59163e-16	2.30966e-13	25.977	0.84008	0.41663	-0.42345	10	105616523	F	II	SH3PXD2A	TSS1500	shore	TSS1500-shore	chr10:105614511-105615456	rs555217596	48
cg10596483	-0.424745	0.266688	-6.62418	6.70509e-08	1.27738e-06	6.69154	0.47906	0.0543155	-0.424745	8	143751796	R	II	JRK	TSS1500	shore	TSS1500-shore	chr8:143750759-143751448	rs149355590	27
cg20308956	-0.436713	0.357616	-6.57729	7.79141e-08	1.44344e-06	6.5409	0.575973	0.13926	-0.436713	11	42186623	R	II		IGR	opensea	IGR-opensea		rs57355138	1
cg05995465	-0.436855	0.437193	-4.39216	8.1938e-05	0.000428324	-0.373445	0.655621	0.218766	-0.436855	2	240313602	R	II	HDAC4	5'UTR	opensea	5'UTR-opensea		rs530685818;rs60286975;rs564596653	43;42;9
cg08762424	-0.451791	0.346688	-10.3123	9.33042e-13	1.56041e-10	17.9876	0.572583	0.120792	-0.451791	6	31275881	R	I		IGR	shore	IGR-shore	chr6:31276241-31276526	rs112667366;rs28520918;rs1618199;rs1634760	38;37;33;31
cg01201512	-0.458572	0.530196	-4.76187	2.59071e-05	0.000165381	0.758515	0.759482	0.30091	-0.458572	12	740338	F	II	NINJ2	Body	opensea	Body-opensea		rs528442715;rs140489035	42;47
cg23195763	-0.462205	0.291003	-4.93173	1.51656e-05	0.000106155	1.28712	0.522106	0.0599007	-0.462205	6	33037640	F	II	HLA-DPA1	Body	opensea	Body-opensea		rs1126533;rs571030506;rs10214910;rs66799959	0;1;35;50
cg12076350	-0.46251	0.45131	-14.3523	3.02487e-17	2.99341e-14	28.4946	0.682565	0.220055	-0.46251	6	31275791	F	II		IGR	shore	IGR-shore	chr6:31276241-31276526	rs534737701;rs546957082;rs3873388	17;26;36
cg04142929	-0.462686	0.698852	-12.0689	8.12561e-15	3.1004e-12	22.8052	0.930195	0.467509	-0.462686	12	54558297	R	II		IGR	opensea	IGR-opensea		rs574210565;rs114030512	48;1
cg27393610	-0.464382	0.732394	-6.95095	2.3623e-08	5.49552e-07	7.73923	0.964585	0.500202	-0.464382	12	112443961	F	II	TMEM116	Body	opensea	Body-opensea		rs542284305;rs561218762	1;49
cg03189153	-0.48521	0.688374	-15.534	2.11122e-18	3.12342e-15	31.2041	0.93098	0.445769	-0.48521	8	95650956	F	II	LOC100288748	Body	shore	Body-shore	chr8:95651206-95651760	rs71273352	14
cg01905618	-0.485684	0.748244	-16.5949	2.18581e-19	4.52004e-16	33.5127	0.991086	0.505402	-0.485684	6	109757646	R	II	PPIL6	Body	shelf	Body-shelf	chr6:109761395-109762604	rs556344392;rs576191201;rs527306388	45;2;1
cg09972436	-0.4921	0.432609	-5.84176	8.27455e-07	9.82061e-06	4.17664	0.678659	0.186559	-0.4921	1	152572044	F	II	LCE3C	TSS1500	opensea	TSS1500-opensea		rs114915397;rs73019250	1;44
cg02446475	-0.506827	0.417439	-16.4226	3.13567e-19	6.18271e-16	33.1454	0.670852	0.164025	-0.506827	6	31275807	F	II		IGR	shore	IGR-shore	chr6:31276241-31276526	rs534737701;rs546957082;rs3873388;rs112667366;rs28520918;rs1618199;rs1634760	1;10;20;38;39;43;45
cg06249198	-0.518448	0.738039	-5.79479	9.62309e-07	1.11143e-05	4.026	0.997263	0.478815	-0.518448	16	976559	F	II	LMF1	Body	shelf	Body-shelf	chr16:979422-979663	rs147135959;rs75704723;rs534329836;rs117191365;rs144248105;rs78142111	0;1;13;14;15;21
cg02168270	-0.519961	0.456079	-7.25691	8.94812e-09	2.52017e-07	8.71572	0.716059	0.196098	-0.519961	8	50110978	F	II		IGR	opensea	IGR-opensea		rs575795746;rs150810938	0;1
cg17250082	-0.536678	0.317707	-12.5449	2.40417e-15	1.12359e-12	24.0434	0.586046	0.0493685	-0.536678	6	31275875	R	II		IGR	shore	IGR-shore	chr6:31276241-31276526	rs3873388;rs112667366;rs28520918;rs1618199;rs1634760	50;32;31;27;25
cg03777614	-0.542298	0.556944	-12.0439	8.6673e-15	3.26958e-12	22.7396	0.828093	0.285795	-0.542298	6	32379505	R	II		IGR	opensea	IGR-opensea		rs538414453;rs111956034;rs9268516;rs181985071;rs17208888	36;20;18;2;1
cg24676276	-0.622542	0.687136	-6.55221	8.44313e-08	1.53983e-06	6.46033	0.998407	0.375865	-0.622542	6	135560294	R	II		IGR	opensea	IGR-opensea		rs544362438;rs371955605;rs574835174;rs146028960	17;15;4;1
cg07611945	-0.629348	0.682105	-7.02587	1.86141e-08	4.54272e-07	7.97881	0.996779	0.367431	-0.629348	6	135304723	F	II	HBS1L	Body	opensea	Body-opensea		rs79625391;rs548686569;rs559430231	0;9;22
cg07023594	-0.638895	0.679043	-6.11621	3.42345e-07	4.78961e-06	5.05829	0.99849	0.359595	-0.638895	12	3950698	R	II	PARP11	Body	shelf	Body-shelf	chr12:3947922-3948620	rs185764912;rs138402085	8;1
cg11712893	-0.639922	0.678488	-11.4219	4.45152e-14	1.28673e-11	21.0768	0.998449	0.358528	-0.639922	2	121913651	F	II		IGR	opensea	IGR-opensea		rs559205273	0
cg12262617	-0.644263	0.44472	-9.67704	5.72419e-12	6.86793e-10	16.1479	0.766851	0.122588	-0.644263	5	150677795	F	II	SLC36A3	Body	opensea	Body-opensea		rs374655843;rs3926389;rs55836179	1;11;46
cg02622530	-0.646976	0.674136	-6.76215	4.31324e-08	8.94974e-07	7.13438	0.997624	0.350648	-0.646976	16	83940397	F	II	MLYCD	Body	opensea	Body-opensea		rs10584563;rs75434102;rs552505132	1;30;46
cg02456981	-0.662257	0.668241	-7.72339	2.06598e-09	7.76891e-08	10.1927	0.99937	0.337113	-0.662257	12	45773384	R	II	ANO6	Body	opensea	Body-opensea		rs538289770	13
cg01918128	-0.663794	0.663989	-10.1745	1.37681e-12	2.15572e-10	17.5929	0.995886	0.332092	-0.663794	14	69159507	R	II		IGR	opensea	IGR-opensea		rs529527515;rs115418913;rs35541456;rs575956787;rs181873353	43;31;10;2;1
cg20569482	-0.691048	0.653464	-9.77841	4.2707e-12	5.39279e-10	16.4449	0.998988	0.30794	-0.691048	6	111809513	R	II	TRAF3IP2-AS1	Body	opensea	Body-opensea		rs117358488	1
cg10873486	-0.709356	0.644264	-15.8268	1.11655e-18	1.81961e-15	31.8526	0.998942	0.289586	-0.709356	17	28903508	R	II	LRRC37BP1	Body	island	Body-island	chr17:28903507-28903832	rs566902661;rs216411;rs189367853;rs577218517	20;17;15;9
cg07422888	-0.714337	0.614242	-28.924	3.61334e-28	3.65413e-24	54.0673	0.97141	0.257073	-0.714337	2	242689852	R	I	D2HGDH	Body	opensea	Body-opensea		rs548980299;rs111252594;rs572895480;rs71430381	51;45;36;21
cg27229586	-0.728363	0.628064	-11.4002	4.71715e-14	1.35029e-11	21.0179	0.992246	0.263883	-0.728363	7	128300012	F	II	FLJ45340	Body	opensea	Body-opensea		rs145425677	0
cg20295186	-0.740667	0.628959	-8.80642	7.4722e-11	5.4129e-09	13.5462	0.999292	0.258625	-0.740667	1	70225930	F	II	LRRC7	1stExon	opensea	1stExon-opensea		rs151048156	44
cg22969181	-0.741013	0.627702	-10.0208	2.13111e-12	3.07641e-10	17.1497	0.998209	0.257196	-0.741013	2	217067431	F	II	XRCC5	Body	opensea	Body-opensea		rs186784037;rs190396545;rs41296801;rs567136281;rs41296803;rs183032344	0;1;6;34;36;48
cg06378142	-0.744362	0.601872	-8.35339	2.94935e-10	1.62986e-08	12.1579	0.974053	0.229691	-0.744362	19	50119633	F	II	PRR12	Body	shore	Body-shore	chr19:50119223-50119476
cg03013609	-0.749516	0.411276	-8.8507	6.5423e-11	4.86715e-09	13.6807	0.786034	0.0365177	-0.749516	1	236702902	F	II	LGALS8	Body	opensea	Body-opensea		rs28704525;rs71642853;rs34070242	0;11;22
cg24169009	-0.756186	0.621039	-8.84966	6.56265e-11	4.87996e-09	13.6775	0.999132	0.242946	-0.756186	1	232033322	F	II	DISC1	Body	opensea	Body-opensea		rs16855541;rs34415717;rs547034736;rs191170412;rs535820999	0;13;16;34;38
cg10174575	-0.765114	0.611008	-9.83939	3.58304e-12	4.67011e-10	16.6229	0.993565	0.228451	-0.765114	1	24932046	R	II	C1orf130	Body	opensea	Body-opensea		rs182010873;rs141403723;rs147016065	18;2;1
cg15664043	-0.778873	0.607773	-9.82163	3.77076e-12	4.86921e-10	16.5711	0.997209	0.218336	-0.778873	8	102150832	F	II		IGR	opensea	IGR-opensea		rs532203981;rs544529617;rs565784572;rs529988075;rs548605224	0;1;11;31;48
cg02773045	-0.7989	0.599262	-10.4806	5.82207e-13	1.05995e-10	18.4662	0.998711	0.199812	-0.7989	6	31168568	R	II	HCG27	Body	shelf	Body-shelf	chr6:31165412-31165923	rs188910038	1
cg21371986	-0.805152	0.586165	-10.2398	1.14468e-12	1.85456e-10	17.7802	0.988741	0.183589	-0.805152	1	108735499	F	II	SLC25A24	TSS200	island	TSS200-island	chr1:108735227-108735513
cg11129937	-0.808932	0.594451	-12.5164	2.58392e-15	1.19334e-12	23.97	0.998916	0.189985	-0.808932	8	2833359	F	II	CSMD1	Body	opensea	Body-opensea		rs149887456;rs186227192;rs555515274;rs144874448;rs537798019	0;18;19;20;40
cg13771918	-0.810383	0.593941	-10.4612	6.14609e-13	1.10991e-10	18.4112	0.999133	0.18875	-0.810383	9	133572862	F	II	EXOSC2	Body	shelf	Body-shelf	chr9:133569082-133569451	rs142488951;rs192732117;rs146758009	0;1;30
cg13286110	-0.830613	0.583635	-24.0588	3.51772e-25	2.76269e-21	47.084	0.998942	0.168329	-0.830613	3	43625896	F	II	ANO10	Body	opensea	Body-opensea		rs75328270;rs536490741	0;3
cg27416629	-0.836557	0.579267	-18.1322	9.8639e-21	3.00907e-17	36.6666	0.997545	0.160988	-0.836557	16	27351105	R	II	IL4R	5'UTR	opensea	5'UTR-opensea		rs141268064	1
cg15470431	-0.845017	0.576693	-12.8858	1.02256e-15	5.49816e-13	24.9127	0.999201	0.154184	-0.845017	16	2645616	R	II	PDPK1	Body	opensea	Body-opensea		rs112613996;rs146022473;rs139815272;rs184591659;rs142055876	29;19;7;2;1
cg24990642	-0.84572	0.556567	-13.0847	6.2491e-16	3.64692e-13	25.4136	0.979428	0.133707	-0.84572	10	97514728	R	II	ENTPD1	TSS1500	opensea	TSS1500-opensea		rs193006238;rs182882992	2;1
cg06145508	-0.857941	0.567653	-13.2289	4.38643e-16	2.7053e-13	25.7736	0.996624	0.138683	-0.857941	10	116418797	R	II	ABLIM1	Body	opensea	Body-opensea		rs115146965;rs188144490	27;1
cg26214922	-0.867098	0.554521	-13.0683	6.50754e-16	3.77268e-13	25.3724	0.98807	0.120972	-0.867098	6	31626080	F	II	C6orf47	3'UTR	shelf	3'UTR-shelf	chr6:31628338-31628658	rs75629491;rs142936219	0;33
cg21358336	-0.880656	0.543292	-13.6183	1.70755e-16	1.26947e-13	26.7334	0.983621	0.102964	-0.880656	17	6558440	F	II		IGR	island	IGR-island	chr17:6558221-6558441	rs535765580	31
cg21883147	-0.882225	0.557971	-18.2671	7.59021e-21	2.4049e-17	36.9333	0.999084	0.116859	-0.882225	11	68434306	R	II		IGR	shelf	IGR-shelf	chr11:68437639-68438019	rs182253901;rs567983782	18;1
cg08103988	-0.884492	0.539354	-13.9988	6.90824e-17	6.01409e-14	27.6542	0.9816	0.097108	-0.884492	17	6558365	R	I		IGR	island	IGR-island	chr17:6558221-6558441	rs561959780;rs527911377;rs193107893;rs9911968;rs549644044	50;48;40;38;22
cg05330301	-0.887839	0.549924	-18.5916	4.06714e-21	1.38365e-17	37.5684	0.993844	0.106004	-0.887839	11	111607060	F	II	PPP2R1B	Body	opensea	Body-opensea		rs117164588;rs556907703;rs187344160	0;37;43
cg19767548	-0.897323	0.550104	-15.5487	2.04403e-18	3.05398e-15	31.2371	0.998765	0.101442	-0.897323	11	18433554	R	II	LDHC	TSS1500	opensea	TSS1500-opensea		rs75331083	16
cg11184428	-0.898328	0.548211	-19.1276	1.47896e-21	5.64327e-18	38.5979	0.997375	0.0990475	-0.898328	20	58829921	F	II	MIR646HG	Body	opensea	Body-opensea		rs147051378	0
cg07297467	-0.904511	0.546701	-19.6171	5.98922e-22	2.60088e-18	39.5179	0.998956	0.0944458	-0.904511	2	101635691	F	II	RPL31	3'UTR	opensea	3'UTR-opensea		rs538490319	45
cg03722185	-0.904933	0.543851	-34.1986	6.2615e-31	7.3373e-27	60.4999	0.996318	0.0913847	-0.904933	8	145085954	F	II	SPATC1	TSS1500	opensea	TSS1500-opensea		rs146380983	0
cg10278089	-0.905157	0.546267	-19.3104	1.053e-21	4.22484e-18	38.9437	0.998846	0.0936884	-0.905157	9	116262720	F	II	RGS3	TSS1500	opensea	TSS1500-opensea
cg21704424	-0.920692	0.538959	-43.9615	4.01771e-35	5.20358e-31	70.2096	0.999305	0.0786135	-0.920692	2	136414288	R	II	R3HDM1	Body	opensea	Body-opensea		rs535000670;rs553209117;rs142437260	44;34;1
cg06643947	-0.923314	0.537324	-20.2388	1.95045e-22	9.79527e-19	40.6595	0.998981	0.0756665	-0.923314	2	122614286	F	II		IGR	opensea	IGR-opensea		rs112728762;rs556946333;rs146072914;rs35961985;rs4396724	0;1;6;40;45
cg19037241	-0.926078	0.535613	-27.3134	3.11585e-27	2.91171e-23	51.8828	0.998652	0.0725744	-0.926078	19	1371027	R	II	MUM1	Body	island	Body-island	chr19:1371026-1371282	rs202139634;rs200939177	36;1
cg11612611	-0.930413	0.531191	-19.3479	9.82337e-22	4.00664e-18	39.0143	0.996397	0.065984	-0.930413	14	65705268	R	II		IGR	opensea	IGR-opensea		rs4299072;rs116399597	12;2
cg25703051	-0.932368	0.533186	-82.7882	7.65606e-46	1.28455e-41	94.371	0.999369	0.0670018	-0.932368	2	197542144	R	II	CCDC150	Body	opensea	Body-opensea		rs180817909;rs114814430;rs575509085;rs146288440	42;19;13;1
cg09242008	-0.948636	0.524232	-37.8375	1.30308e-32	1.55159e-28	64.4045	0.99855	0.0499142	-0.948636	3	108839099	R	II		IGR	shelf	IGR-shelf	chr3:108836795-108837089	rs531304631	1
cg14121816	-0.949735	0.518548	-49.9136	2.92944e-37	3.93207e-33	75.1204	0.993415	0.0436805	-0.949735	20	60405326	F	II	CDH4	Body	opensea	Body-opensea		rs547663458;rs532019032;rs186923033	1;21;37
cg17860133	-0.950803	0.52237	-29.6283	1.45719e-28	1.51515e-24	54.9875	0.997771	0.0469683	-0.950803	12	117468345	R	II	FBXW8	3'UTR	opensea	3'UTR-opensea		rs141869018;rs200068718	8;1
cg20312645	-0.960832	0.518762	-143.495	3.13288e-55	6.08637e-51	113.652	0.999178	0.0383461	-0.960832	2	174764571	R	II		IGR	opensea	IGR-opensea		rs544118601;rs561476984	43;2
cg19471466	-0.961236	0.480654	-144.804	2.19121e-55	4.37201e-51	113.945	0.961272	3.59818e-05	-0.961236	1	41828130	R	II		IGR	island	IGR-island	chr1:41826680-41828290	rs561215500;rs530341252;rs71715635	35;31;7
cg27586797	-0.967509	0.487403	-59.8582	2.48222e-40	3.59309e-36	82.1138	0.971157	0.00364889	-0.967509	5	13664584	R	II		IGR	opensea	IGR-opensea		rs570508566;rs870546;rs556027256;rs112548833;rs1105676	13;3;2;2;1
cg26335667	-0.971659	0.512966	-1004.26	1.54074e-88	6.69082e-84	144.648	0.998795	0.0271365	-0.971659	2	122463898	F	II	NIFK-AS1	Body	opensea	Body-opensea		rs191744509;rs565693969;rs149636914	0;17;29
cg24271557	-0.971965	0.512489	-118.138	6.58652e-52	1.21561e-47	107.149	0.998471	0.0265063	-0.971965	20	57728628	F	II		IGR	opensea	IGR-opensea		rs549558238;rs184485815;rs535553664;rs6015449	0;19;20;29
cg09255157	-0.977186	0.509008	-379.524	7.10742e-72	1.80931e-67	137.064	0.997601	0.0204155	-0.977186	4	106553472	F	II	ARHGEF38	Body	opensea	Body-opensea		rs538389807;rs555081484	7;48
cg25609173	-0.977664	0.510175	-1171.88	3.50042e-91	1.6151e-86	145.059	0.999007	0.021343	-0.977664	9	134065214	R	II	NUP214	Body	opensea	Body-opensea		rs148074663	1
cg01391680	-0.979104	0.509136	-1296.19	6.56731e-93	3.46305e-88	145.27	0.998688	0.0195835	-0.979104	10	33411269	F	II		IGR	opensea	IGR-opensea		rs184904977;rs139386859;rs74890636;rs189894744	0;25;39;41
cg18210893	-0.981437	0.490951	-493.82	2.20769e-76	6.51922e-72	140.335	0.981669	0.000232376	-0.981437	19	33468395	R	II	FAAP24	3'UTR	opensea	3'UTR-opensea		rs575855677;rs79327584;rs13345481	45;40;1
cg10466626	-0.984073	0.504269	-277.074	1.73146e-66	3.75952e-62	131.458	0.996306	0.0122325	-0.984073	16	79002001	R	II	WWOX	Body	opensea	Body-opensea		rs577719638;rs118025904;rs183212060;rs527566630;rs542641639;rs28529607;rs531730210;rs147497985	42;38;24;23;20;11;10;1
cg27610030	-0.98475	0.505302	-460.798	3.38145e-75	8.91545e-71	139.588	0.997677	0.012927	-0.98475	15	79318172	F	II	RASGRF1	Body	opensea	Body-opensea		rs187100329;rs114743400;rs548929256	0;1;34
cg19104037	-0.987273	0.503546	-316.339	9.32284e-69	2.15079e-64	134.059	0.997182	0.0099099	-0.987273	19	30494289	F	II	URI1	Body	opensea	Body-opensea		rs149063859;rs529492489	0;48
cg25244869	-0.988901	0.502779	-486.342	4.02936e-76	1.14409e-71	140.176	0.997229	0.00832798	-0.988901	13	113213570	R	II	TUBGCP3	Body	opensea	Body-opensea		rs566139494	49
cg11540596	-0.98905	0.50205	-1262.93	1.83081e-92	9.01052e-88	145.22	0.996574	0.00752468	-0.98905	6	167403092	F	II		IGR	opensea	IGR-opensea		rs86755;rs571068117;rs382009;rs572405726;rs428805	16;20;29;29;40
cg24956141	-0.990638	0.503448	-1671.38	2.90739e-97	2.28883e-92	145.652	0.998767	0.00812902	-0.990638	20	18122843	F	II	PET117	Body	shelf	Body-shelf	chr20:18117962-18118989	rs76168870	51
cg22410544	-0.991342	0.502597	-1668.66	3.10038e-97	2.28883e-92	145.65	0.998268	0.00692587	-0.991342	20	47242218	R	II	PREX1	3'UTR	opensea	3'UTR-opensea		rs114442479;rs111757140;rs556985682;rs371788277	42;36;35;1
cg03776372	-0.992243	0.502175	-1674.79	2.68264e-97	2.28883e-92	145.655	0.998296	0.00605355	-0.992243	17	48182235	F	II	PDK2	Body	shore	Body-shore	chr17:48183257-48183478	rs149414600;rs551835196	0;21
cg01880147	-0.992373	0.499928	-641.794	7.1714e-81	2.40647e-76	142.541	0.996114	0.00374152	-0.992373	1	161609384	F	II		IGR	opensea	IGR-opensea
cg04399985	-0.995802	0.500207	-1697.46	1.57884e-97	1.97525e-92	145.67	0.998108	0.00230631	-0.995802	10	30794882	F	II		IGR	opensea	IGR-opensea		rs537952692	1
