# Supplementary material for: Altered DNA methylome profiles of blood leukocytes in Chinese patients with mild cognitive impairment and Alzheimer’s disease
Source: Front Genet. 2023 Jun 14;14:1175864. doi: 10.3389/fgene.2023.1175864 (PMC10300350; doi:10.3389/fgene.2023.1175864)
Supplement: Supplementary file 14 [file Table11.XLSX]

## Sheet: single DMP predicting AD
ID	AUC	ci1	ci2	specificity	sensitivity	threshold
cg22721608_2	77.5	60.75	91.25	60	95	0.524126
cg09656629_2	77.5	61.7375	91.75	75	75	0.40125
cg07189587_2	74.5	57.75	89.75	80	70	0.847687
cg18771300_2	74	57.5	88.5	70	75	0.858043
cg24361198_2	72.25	55.5	86.5	85	60	0.886702
cg06758191_2	71.25	53	87.5	75	75	0.398038
cg07157030_2	70	52.4937	85.75	75	65	0.851569
cg22100363_2	67	49	83	70	65	0.270064
cg15970769_2	88.5	75	98.75	85	95	0.71287
cg02821156_2	80	64.5	92.75	65	100	0.616583
cg20186636_2	79	62.75	92.0062	85	65	0.151999

## Sheet: two DMPs predicting AD
ID	AUC	ci1	ci2	specificity	sensitivity	threshold
cg15970769_cg18771300_2_2	0.99	0.94	1	0.9	1	0.388143
cg09656629_cg07189587_2_2	0.95	0.82	1	1	0.9	0.488906
cg02821156_cg18771300_2_2	0.9375	0.791667	1	1	0.833333	0.549795
cg15970769_cg24361198_2_2	0.929293	0.797727	1	0.888889	0.818182	0.599407
cg02821156_cg07157030_2_2	0.929293	0.777778	1	0.909091	0.888889	0.776008
cg15970769_cg09656629_2_2	0.919192	0.757576	1	0.777778	1	0.257137
cg15970769_cg07157030_2_2	0.919192	0.727273	1	0.888889	1	0.283084
cg22721608_cg18771300_2_2	0.89899	0.737374	1	0.818182	0.888889	0.741001
cg02821156_cg22100363_2_2	0.888889	0.69697	1	1	0.818182	0.663709
cg22721608_cg20186636_2_2	0.888889	0.69697	1	1	0.818182	0.84075
cg24361198_cg07189587_2_2	0.875	0.6875	1	0.75	1	0.567466
cg15970769_cg20186636_2_2	0.87	0.68	1	0.8	0.9	0.835481
cg24361198_cg18771300_2_2	0.86	0.65975	1	0.8	0.9	0.689998
cg02821156_cg22721608_2_2	0.858586	0.666414	1	0.909091	0.777778	0.14558
cg15970769_cg06758191_2_2	0.854167	0.635417	0.989583	0.666667	1	0.206942
cg15970769_cg22100363_2_2	0.85	0.63	1	0.9	0.9	0.502314
cg06758191_cg07157030_2_2	0.85	0.64	1	0.9	0.8	0.389809
cg22721608_cg07157030_2_2	0.846154	0.615385	0.978022	0.857143	0.692308	0.275976
cg02821156_cg24361198_2_2	0.838384	0.616162	0.979798	0.727273	0.888889	0.565116
cg02821156_cg07189587_2_2	0.833333	0.625	0.979167	0.583333	1	0.144415
cg09656629_cg24361198_2_2	0.833333	0.625	0.979167	0.625	0.916667	0.25299
cg24361198_cg22100363_2_2	0.828283	0.59596	1	0.666667	1	0.223082
cg06758191_cg18771300_2_2	0.82	0.59	1	0.9	0.8	0.551261
cg22721608_cg07189587_2_2	0.808081	0.59596	1	1	0.666667	0.852901
cg24361198_cg20186636_2_2	0.808081	0.59596	0.969697	0.777778	0.818182	0.445929
cg22100363_cg07189587_2_2	0.808081	0.585859	0.969697	0.666667	0.909091	0.00426709
cg15970769_cg22721608_2_2	0.8	0.6	0.95	0.9	0.7	0.5
cg06758191_cg24361198_2_2	0.8	0.56	0.98	0.7	0.9	0.359942
cg07157030_cg07189587_2_2	0.79798	0.555556	0.969697	0.818182	0.777778	0.612946
cg02821156_cg06758191_2_2	0.791667	0.541667	0.958333	0.583333	0.875	0.185691
cg15970769_cg02821156_2_2	0.79	0.53	1	0.8	0.9	0.0762727
cg06758191_cg22100363_2_2	0.78125	0.541667	0.958333	0.666667	0.875	0.303084
cg09656629_cg20186636_2_2	0.78022	0.516484	0.989011	0.846154	0.714286	0.812204
cg15970769_cg07189587_2_2	0.777778	0.545455	0.949495	1	0.545455	0.795893
cg22721608_cg24361198_2_2	0.777778	0.545455	0.949495	0.545455	1	0.469181
cg22100363_cg07157030_2_2	0.77381	0.511905	0.964286	0.785714	0.833333	0.834462
cg09656629_cg06758191_2_2	0.770833	0.520573	0.979167	0.916667	0.625	0.804656
cg09656629_cg07157030_2_2	0.77	0.53	0.95	0.9	0.6	0.575581
cg07157030_cg20186636_2_2	0.760417	0.520833	0.9375	0.583333	1	0.172064
cg02821156_cg09656629_2_2	0.757576	0.494949	0.939394	1	0.545455	0.682816
cg22721608_cg09656629_2_2	0.75	0.489583	0.947917	0.75	0.75	0.646361
cg18771300_cg20186636_2_2	0.75	0.510417	0.9375	0.583333	1	0.712028
cg22721608_cg22100363_2_2	0.739583	0.489583	0.947917	0.75	0.75	0.452236
cg09656629_cg22100363_2_2	0.727273	0.474747	0.929293	0.666667	0.727273	0.441031
cg07189587_cg20186636_2_2	0.72	0.48	0.92	0.6	0.9	0.352857
cg09656629_cg18771300_2_2	0.71	0.44	0.92	0.9	0.6	0.933448
cg06758191_cg07189587_2_2	0.71	0.45975	0.92	0.7	0.8	0.33166
cg02821156_cg20186636_2_2	0.708333	0.427083	0.958333	0.833333	0.625	0.601995
cg24361198_cg07157030_2_2	0.677083	0.40625	0.916927	0.833333	0.625	0.888292
cg22100363_cg20186636_2_2	0.666667	0.395833	0.90625	0.666667	0.75	0.442681
cg22100363_cg18771300_2_2	0.66	0.4	0.89	0.7	0.6	0.663029
cg18771300_cg07157030_2_2	0.648352	0.373626	0.89011	0.571429	0.769231	0.460284
cg22721608_cg06758191_2_2	0.571429	0.333333	0.797619	0.5	0.666667	0.5
cg18771300_cg07189587_2_2	0.56044	0.274725	0.824176	0.615385	0.571429	0.927077
cg06758191_cg20186636_2_2	0.474747	0.20202	0.747727	0.636364	0.555556	0.617256

## Sheet: single DMP predicting MCI
ID	AUC	ci1	ci2	specificity	sensitivity	threshold
cg18771300_1	98.75	95.5	100	100	95	0.374958
cg20186636_1	98.5	95	100	95	95	0.0625213
cg22721608_1	97	90.9938	100	100	90	0.809895
cg07157030_1	97	91.5	100	100	85	0.657526
cg07189587_1	96.5	90	100	100	85	0.541518
cg15970769_1	94.25	83.75	100	95	95	0.954097
cg09656629_1	89	77	97.75	90	80	0.16909
cg24361198_1	81.25	65.4938	94.75	85	80	0.992482
cg06758191_1	80.75	65.25	93.5	75	75	0.855016
cg22100363_1	79	63.25	92.75	65	95	0.00943151
cg02821156_1	77.75	61.4937	92.25	90	70	0.990035

## Sheet: two DMPs predicting MCI
ID	AUC	ci1	ci2	specificity	sensitivity	threshold
cg15970769_cg22721608_1_1	1	1	1	1	1	0.149203
cg15970769_cg18771300_1_1	1	1	1	1	1	0.5
cg15970769_cg07157030_1_1	1	1	1	1	1	0.447521
cg15970769_cg07189587_1_1	1	1	1	1	1	0.500003
cg02821156_cg20186636_1_1	1	1	1	1	1	0.404955
cg22721608_cg06758191_1_1	1	1	1	1	1	0.5
cg22721608_cg22100363_1_1	1	1	1	1	1	0.475461
cg22721608_cg18771300_1_1	1	1	1	1	1	8.99e-08
cg22721608_cg07157030_1_1	1	1	1	1	1	0.0580459
cg22721608_cg07189587_1_1	1	1	1	1	1	0.5
cg22721608_cg20186636_1_1	1	1	1	1	1	0.5
cg09656629_cg18771300_1_1	1	1	1	1	1	0.555705
cg06758191_cg18771300_1_1	1	1	1	1	1	0.864838
cg06758191_cg07157030_1_1	1	1	1	1	1	0.0075914
cg18771300_cg07157030_1_1	1	1	1	1	1	0.411827
cg18771300_cg07189587_1_1	1	1	1	1	1	5.94e-08
cg06758191_cg20186636_1_1	0.989899	0.939394	1	1	0.909091	0.519566
cg24361198_cg07157030_1_1	0.989899	0.949495	1	1	0.909091	0.40291
cg18771300_cg20186636_1_1	0.989899	0.939394	1	1	0.909091	0.5
cg07157030_cg20186636_1_1	0.979167	0.90625	1	0.916667	1	2.26e-07
cg24361198_cg20186636_1_1	0.969697	0.878788	1	0.888889	1	0.453084
cg22100363_cg07189587_1_1	0.967033	0.868132	1	1	0.923077	5.76e-05
cg15970769_cg22100363_1_1	0.959596	0.848485	1	0.909091	1	0.64774
cg15970769_cg20186636_1_1	0.954545	0.863636	1	0.909091	1	0.500001
cg15970769_cg06758191_1_1	0.95	0.85	1	1	0.9	0.5
cg02821156_cg18771300_1_1	0.95	0.85	1	0.9	1	0.5
cg22100363_cg18771300_1_1	0.95	0.85	1	1	0.9	1.82e-07
cg22100363_cg20186636_1_1	0.95	0.85	1	1	0.9	6.37e-09
cg07189587_cg20186636_1_1	0.95	0.85	1	1	0.9	0.5
cg24361198_cg18771300_1_1	0.945	0.82	1	1	0.9	0.5
cg22100363_cg07157030_1_1	0.9375	0.802083	1	0.875	0.916667	0.448089
cg22721608_cg24361198_1_1	0.935	0.814875	1	0.9	0.9	0.694154
cg06758191_cg22100363_1_1	0.923077	0.769231	1	1	0.846154	0.305453
cg07157030_cg07189587_1_1	0.916667	0.791667	1	1	0.833333	2.58e-10
cg02821156_cg07189587_1_1	0.909091	0.772727	1	1	0.818182	3.06e-07
cg22721608_cg09656629_1_1	0.89899	0.717045	1	1	0.777778	0.9691
cg09656629_cg06758191_1_1	0.89	0.72	1	0.9	0.8	0.650673
cg15970769_cg09656629_1_1	0.888889	0.717172	1	0.909091	0.888889	0.500002
cg15970769_cg02821156_1_1	0.883838	0.712121	1	0.818182	0.888889	0.0202762
cg09656629_cg22100363_1_1	0.878788	0.676768	1	0.727273	1	0.3486
cg02821156_cg09656629_1_1	0.875	0.708333	1	0.916667	0.75	0.64186
cg02821156_cg07157030_1_1	0.875	0.6875	1	0.75	1	1
cg09656629_cg07189587_1_1	0.875	0.75	1	1	0.75	0.499932
cg09656629_cg20186636_1_1	0.863636	0.727273	1	0.727273	1	1
cg06758191_cg24361198_1_1	0.86	0.64	1	0.9	0.8	0.462231
cg02821156_cg22100363_1_1	0.858586	0.646465	1	0.888889	0.909091	0.131324
cg06758191_cg07189587_1_1	0.854167	0.6875	1	0.833333	0.875	0.5
cg09656629_cg07157030_1_1	0.848485	0.656566	1	1	0.666667	0.999864
cg09656629_cg24361198_1_1	0.824176	0.604396	0.978022	0.857143	0.769231	0.40708
cg24361198_cg07189587_1_1	0.82	0.61	1	1	0.7	0.0816807
cg02821156_cg22721608_1_1	0.802198	0.593407	0.956044	0.692308	0.857143	0.202276
cg24361198_cg22100363_1_1	0.802083	0.583333	0.979167	0.833333	0.75	0.865642
cg02821156_cg24361198_1_1	0.767677	0.444444	1	0.909091	0.777778	0.45568
cg15970769_cg24361198_1_1	0.765625	0.5625	0.916667	0.875	0.666667	0.381239
cg02821156_cg06758191_1_1	0.664835	0.483516	0.857143	0.923077	0.428571	0.00569098
