# Supplementary material for: Altered DNA methylome profiles of blood leukocytes in Chinese patients with mild cognitive impairment and Alzheimer’s disease
Source: Front Genet. 2023 Jun 14;14:1175864. doi: 10.3389/fgene.2023.1175864 (PMC10300350; doi:10.3389/fgene.2023.1175864)
Supplement: Supplementary file 15 [file Table4.XLSX]

## Sheet: Sheet1
	AD_to_CHC.logFC	AD_to_CHC.AveExpr	AD_to_CHC.t	AD_to_CHC.P.Value	AD_to_CHC.adj.P.Val	AD_to_CHC.B	AD_to_CHC.AD_AVG	AD_to_CHC.CHC_AVG	AD_to_CHC.deltaBeta	AD_to_CHC.CHR	AD_to_CHC.MAPINFO	AD_to_CHC.Strand	AD_to_CHC.Type	AD_to_CHC.gene	AD_to_CHC.feature	AD_to_CHC.cgi	AD_to_CHC.feat.cgi	AD_to_CHC.UCSC_Islands_Name	AD_to_CHC.SNP_ID	AD_to_CHC.SNP_DISTANCE
cg11173636	0.799294	0.479599	9.8565	3.39262e-12	5.19621e-09	16.9643	0.0799524	0.879246	0.799294	10	65632259	R	II		IGR	opensea	IGR-opensea		rs141831322;rs16918991;rs575081695;rs544302191;rs563989248	38;30;17;14;9
cg26850117	0.79572	0.54122	24.0457	3.52459e-25	5.48004e-20	47.2695	0.14336	0.93908	0.79572	6	170189761	R	II	C6orf208	TSS1500	shore	TSS1500-shore	chr6:170190111-170190712	rs5881841;rs535147908	5;1
cg16569522	0.730915	0.459216	34.6312	3.77979e-31	2.7904e-25	61.0726	0.0937584	0.824674	0.730915	22	25164992	F	II	PIWIL3	Body	opensea	Body-opensea		rs5760629;rs191115244;rs536026575;rs575259581;rs539710048;rs74815345;rs183636832	9;13;17;21;22;30;36
cg05170449	0.710785	0.432474	20.0739	2.58e-22	1.26978e-17	40.598	0.077082	0.787867	0.710785	3	13812331	F	II		IGR	opensea	IGR-opensea
cg03690837	0.708226	0.367425	14.9626	7.42868e-18	9.9712e-14	30.1835	0.0133115	0.721538	0.708226	21	40177165	F	I	ETS2	TSS1500	island	TSS1500-island	chr21:40177002-40178667
cg12914560	0.696233	0.381181	24.5877	1.54343e-25	3.79809e-20	48.1031	0.0330644	0.729298	0.696233	15	96872509	F	II	NR2F2	Body	shore	Body-shore	chr15:96873408-96877721	rs556975719;rs77750142	32;39
cg06375806	0.690281	0.415838	23.3644	1.01886e-24	1.07452e-19	46.1973	0.070698	0.760979	0.690281	22	50753046	F	I	DENND6B	ExonBnd	opensea	ExonBnd-opensea		rs141200251	23
cg11067347	0.648535	0.407473	11.0256	1.28708e-13	4.26087e-10	20.2794	0.0832056	0.731741	0.648535	4	2404208	F	II	ZFYVE28	Body	shelf	Body-shelf	chr4:2401507-2401759	rs573422099	39
cg15471402	0.646549	0.349157	21.8636	1.1643e-23	9.5504e-19	43.7344	0.025883	0.672432	0.646549	4	170712930	R	I		IGR	opensea	IGR-opensea		rs114758590;rs76458729;rs58687310;rs554699943	29;28;24;9
cg08422420	0.642631	0.367244	10.0375	2.02103e-12	3.5952e-09	17.4889	0.045928	0.688559	0.642631	5	1594733	R	I	SDHAP3	TSS200	island	TSS200-island	chr5:1594238-1595027	rs568819583	21
cg27149073	0.625003	0.369644	9.35784	1.44508e-11	1.46447e-08	15.4977	0.057143	0.682146	0.625003	5	1594330	F	II	SDHAP3	Body	island	Body-island	chr5:1594238-1595027	rs575850585;rs569072700	19;33
cg18467790	0.601133	0.53372	5.61002	1.73954e-06	4.91184e-05	3.73575	0.233154	0.834287	0.601133	7	4871879	F	II	RADIL	Body	shelf	Body-shelf	chr7:4874104-4875095	rs3830494	1
cg06758191	0.596958	0.608423	7.64226	2.65368e-09	5.28476e-07	10.2344	0.309944	0.906902	0.596958	4	7812988	F	II	AFAP1	Body	opensea	Body-opensea		rs113564080;rs148768714	1;29
cg21931717	0.5937	0.337869	9.54724	8.30309e-12	9.9508e-09	16.0583	0.0410193	0.634719	0.5937	5	1594715	R	I	SDHAP3	TSS200	island	TSS200-island	chr5:1594238-1595027	rs142757888;rs568819583	43;3
cg11404906	0.533474	0.641914	7.22118	9.99047e-09	1.31727e-06	8.90031	0.375177	0.908651	0.533474	6	32551749	R	II	HLA-DRB1	Body	shore	Body-shore	chr6:32551851-32552331	rs9269931;rs141975225;rs9269933;rs9269934;rs140028130	43;36;31;30;19
cg04657146	0.52527	0.418407	6.13527	3.21378e-07	1.45574e-05	5.42004	0.155772	0.681041	0.52527	19	12876947	F	II	HOOK2	Body	island	Body-island	chr19:12876889-12877108	rs897804;rs199712830	17;45
cg12119381	0.524752	0.326001	6.0691	3.97596e-07	1.69451e-05	5.2074	0.0636254	0.588378	0.524752	7	154720215	R	II	PAXIP1-AS2	TSS200	opensea	TSS200-opensea		rs185504496;rs560348012	24;13
cg17610333	0.521328	0.292939	12.8199	1.19466e-15	7.94547e-12	25.0267	0.0322753	0.553603	0.521328	6	168107313	R	II		IGR	shore	IGR-shore	chr6:168106020-168106223	rs539625026;rs551562513	7;2
cg17529784	0.515125	0.268889	11.3382	5.53024e-14	2.15145e-10	21.1359	0.0113261	0.526452	0.515125	9	124132714	R	I	STOM	TSS200	island	TSS200-island	chr9:124132057-124133095	rs540480507;rs561954316;rs529163247;rs550898692	51;25;12;5
cg25283336	0.507466	0.66688	5.21048	6.24957e-06	0.000124248	2.4656	0.413147	0.920613	0.507466	6	33033484	F	II	HLA-DPA1	3'UTR	opensea	3'UTR-opensea		rs67640541;rs375533701;rs72500559;rs191485540;rs373215548;rs73739618;rs549726465;rs72867692;rs539328410	0;5;10;11;17;23;28;36;40
cg15145296	0.503784	0.277444	8.63038	1.26507e-10	6.70925e-08	13.3044	0.0255519	0.529336	0.503784	3	125709740	R	II		IGR	shore	IGR-shore	chr3:125709066-125709452	rs188544229;rs141708504;rs143830970	34;33;29
cg12534199	0.501012	0.498077	5.74831	1.11556e-06	3.56625e-05	4.17813	0.247571	0.748583	0.501012	3	109117978	R	II		IGR	opensea	IGR-opensea		rs530665614;rs7642595	12;1
cg15576492	0.487293	0.279282	13.3926	2.91792e-16	2.17589e-12	26.4574	0.0356354	0.522929	0.487293	1	1015447	F	I		IGR	shore	IGR-shore	chr1:1016863-1017439	rs547078142;rs570071589;rs539160702	8;10;13
cg26794949	0.476529	0.296122	6.90169	2.7565e-08	2.63165e-06	7.88057	0.0578571	0.534386	0.476529	3	146187191	F	II	PLSCR2	TSS200	island	TSS200-island	chr3:146187108-146187710	rs189517124;rs182347588	23;31
cg07190485	0.466013	0.254679	6.82225	3.5514e-08	3.13612e-06	7.62623	0.0216726	0.487685	0.466013	9	124132159	R	II	STOM	Body	island	Body-island	chr9:124132057-124133095	rs568398800	18
cg25134647	0.461828	0.520968	4.09205	0.000204764	0.00169299	-0.965415	0.290054	0.751882	0.461828	12	25454990	R	II		IGR	opensea	IGR-opensea		rs377090207;rs11382510	12;1
cg20435485	0.450871	0.260427	10.2314	1.16533e-12	2.41656e-09	18.0466	0.034991	0.485862	0.450871	22	50753068	R	I	FAM116B	Body	opensea	Body-opensea		rs199924039;rs376050773;rs535501565;rs141200251	45;36;28;1
cg12406108	0.438851	0.649458	9.39256	1.30506e-11	1.37635e-08	15.6008	0.430033	0.868884	0.438851	13	114965560	R	II		IGR	island	IGR-island	chr13:114964100-114965840	rs7332155	14
cg25176297	0.430283	0.602417	7.8024	1.60948e-09	3.76484e-07	10.7382	0.387275	0.817559	0.430283	2	37232322	R	II	HEATR5B	Body	opensea	Body-opensea		rs184237104;rs541835487;rs560197670;rs114337285;rs545908258	50;35;30;17;2
cg22721608	0.41834	0.720282	10.9311	1.66566e-13	5.2775e-10	20.018	0.511112	0.929452	0.41834	6	91877808	F	II		IGR	opensea	IGR-opensea
cg12858166	0.417769	0.543739	3.81059	0.000474695	0.00320314	-1.78123	0.334855	0.752624	0.417769	6	33033176	R	II	HLA-DPA1	3'UTR	opensea	3'UTR-opensea		rs35188681;rs36030612;rs200239692	32;8;1
cg26625319	0.412707	0.230202	6.51645	9.4472e-08	6.17579e-06	6.64517	0.023848	0.436555	0.412707	2	97001960	F	II	NCAPH	Body	shore	Body-shore	chr2:97001429-97001898	rs532242179	42
cg21184075	0.410226	0.218306	20.7867	7.31316e-23	4.53239e-18	41.8747	0.0131932	0.423419	0.410226	14	58766462	R	I	ARID4A	5'UTR	shore	5'UTR-shore	chr14:58764507-58764961	rs559437562;rs529686087	42;1
cg09623286	0.407851	0.233316	7.30188	7.74017e-09	1.10482e-06	9.15696	0.0293903	0.437241	0.407851	4	154605468	F	I	TLR2	5'UTR	island	5'UTR-island	chr4:154605086-154606052	rs374451575;rs566244811;rs540172924	1;30;48
cg19574405	0.401386	0.219794	17.3777	4.33898e-20	1.33467e-15	35.4025	0.0191004	0.420487	0.401386	14	42077427	R	I	LRFN5	1stExon	shore	1stExon-shore	chr14:42075858-42076329	rs76767345;rs573417768	32;11
cg02821156	0.396032	0.788017	6.34463	1.63977e-07	9.04403e-06	6.09301	0.590001	0.986033	0.396032	5	14817060	R	II	ANKH	Body	opensea	Body-opensea		rs77917434	1
cg15970769	0.395468	0.79346	11.0491	1.20734e-13	4.01489e-10	20.3442	0.595726	0.991193	0.395468	11	25966399	R	II		IGR	opensea	IGR-opensea		rs539827318;rs116962656	2;1
cg19319735	0.395357	0.215333	12.0734	7.96887e-15	4.23234e-11	23.101	0.0176544	0.413012	0.395357	7	5463375	F	II	TNRC18	TSS200	island	TSS200-island	chr7:5458503-5469256	rs181252775	1
cg23100626	0.389289	0.756726	10.8122	2.30805e-13	7.02588e-10	19.6873	0.562082	0.951371	0.389289	2	96804247	R	II	ASTL	TSS200	opensea	TSS200-opensea		rs371392620	14
cg12650227	0.387668	0.773843	6.93682	2.46464e-08	2.43086e-06	7.99294	0.580008	0.967677	0.387668	1	152572930	R	II	LCE3C	TSS1500	opensea	TSS1500-opensea		rs572441314	1
cg14632002	0.376713	0.219118	5.18556	6.76632e-06	0.000131608	2.38688	0.0307617	0.407474	0.376713	9	124132393	R	I	STOM	Body	island	Body-island	chr9:124132057-124133095	rs188538384	26
cg14859874	0.376482	0.405209	4.13824	0.000178039	0.00152222	-0.829198	0.216968	0.59345	0.376482	1	154238265	F	II	UBAP2L	Body	opensea	Body-opensea		rs2307621;rs75103809;rs138068747	1;27;51
cg07910813	0.375362	0.200634	10.2255	1.18506e-12	2.44376e-09	18.0295	0.0129533	0.388315	0.375362	18	65183745	F	I	DSEL	1stExon	island	1stExon-island	chr18:65183237-65184014	rs538300538	26
cg17920646	0.366118	0.749646	8.30828	3.37262e-10	1.32398e-07	12.3143	0.566587	0.932705	0.366118	8	216578	R	I		IGR	island	IGR-island	chr8:216352-216828	rs573063596;rs542064006	13;6
cg24238852	0.364657	0.445301	7.82277	1.51053e-09	3.59606e-07	10.8021	0.262973	0.62763	0.364657	22	24384340	F	I	GSTT1	TSS200	island	TSS200-island	chr22:24384134-24384405	rs587668351	1
cg24463073	0.361629	0.205685	13.4596	2.48033e-16	1.88771e-12	26.6223	0.0248704	0.386499	0.361629	6	118973353	F	I	C6orf204	TSS1500	shore	TSS1500-shore	chr6:118971662-118973137	rs545630461	19
cg23195763	0.353526	0.698869	3.65005	0.000759483	0.00458358	-2.23461	0.522106	0.875632	0.353526	6	33037640	F	II	HLA-DPA1	Body	opensea	Body-opensea		rs1126533;rs571030506;rs10214910;rs66799959	0;1;35;50
cg15135067	0.353413	0.665014	9.0337	3.76944e-11	2.87127e-08	14.528	0.488308	0.84172	0.353413	21	30535938	F	II	MAP3K7CL	Body	opensea	Body-opensea		rs534466817	21
cg25402687	0.353022	0.804347	4.86123	1.89288e-05	0.000282286	1.36967	0.627836	0.980857	0.353022	12	114393323	F	II	RBM19	Body	opensea	Body-opensea		rs574242079;rs74734506	0;1
cg11586894	0.350666	0.188762	10.7807	2.51744e-13	7.4459e-10	19.5993	0.0134286	0.364095	0.350666	5	115827928	F	II	SEMA6A	Body	opensea	Body-opensea		rs569273225;rs154601	5;17
cg01291715	0.348722	0.224736	8.402	2.53243e-10	1.08115e-07	12.6035	0.0503755	0.399097	0.348722	5	68628545	F	I		IGR	island	IGR-island	chr5:68628422-68628739	rs566871848	1
cg18136963	0.343289	0.247982	5.61076	1.73536e-06	4.90435e-05	3.73815	0.0763379	0.419626	0.343289	6	139013146	F	I		IGR	shore	IGR-shore	chr6:139013563-139014881	rs58674844	42
cg08269402	0.336854	0.714137	4.67104	3.44119e-05	0.000441568	0.780692	0.54571	0.882564	0.336854	6	32549631	F	II	HLA-DRB1	Body	shelf	Body-shelf	chr6:32551851-32552331	rs72500538;rs36056209;rs72850244;rs143082263;rs9269811;rs41293159;rs41293164;rs9269812;rs9269813	0;5;7;11;18;32;36;39;50
cg04497520	0.335904	0.182724	5.64769	1.54131e-06	4.50191e-05	3.85617	0.0147724	0.350676	0.335904	1	6673429	F	I	PHF13	TSS1500	island	TSS1500-island	chr1:6672786-6675741
cg20308956	0.32972	0.740833	4.97462	1.32265e-05	0.000216029	1.72364	0.575973	0.905693	0.32972	11	42186623	R	II		IGR	opensea	IGR-opensea		rs57355138	1
cg13563193	0.327706	0.184442	5.4644	2.77513e-06	6.91667e-05	3.27127	0.0205893	0.348295	0.327706	19	33072644	R	I	PDCD5	Body	island	Body-island	chr19:33071875-33072808	rs548134225;rs192649515	30;6
cg17804177	0.326099	0.17941	9.59382	7.25013e-12	9.07996e-09	16.1956	0.0163608	0.34246	0.326099	7	56019372	F	I	MRPS17	TSS1500	island	TSS1500-island	chr7:56019371-56019979	rs545762542	47
cg15003158	0.321144	0.209743	7.27235	8.49726e-09	1.17814e-06	9.0631	0.0491713	0.370315	0.321144	5	68628431	R	II		IGR	island	IGR-island	chr5:68628422-68628739
cg04435924	0.314629	0.830716	9.35025	1.47767e-11	1.47881e-08	15.4751	0.673402	0.988031	0.314629	7	111031199	F	II	IMMP2L	Body	opensea	Body-opensea		rs140227549;rs111590844;rs546021791;rs75845501	0;16;30;35
cg16346065	0.312659	0.170287	5.02455	1.12902e-05	0.000191912	1.88011	0.0139577	0.326616	0.312659	6	160212014	F	II	TCP1	TSS1500	island	TSS1500-island	chr6:160209941-160212015	rs570178252	37
cg24769907	0.31085	0.168378	14.4451	2.41645e-17	2.5854e-13	28.9861	0.0129531	0.323803	0.31085	1	94147478	F	I	BCAR3	TSS1500	island	TSS1500-island	chr1:94146321-94147504	rs117310698;rs74101664;rs184718666	15;20;46
cg03192273	0.310012	0.289221	3.55821	0.000990288	0.00561219	-2.48965	0.134215	0.444227	0.310012	5	150618948	R	II		IGR	opensea	IGR-opensea
cg12334488	0.309918	0.793646	9.96737	2.46882e-12	4.1622e-09	17.2862	0.638686	0.948605	0.309918	2	20871173	R	II	GDF7	Body	island	Body-island	chr2:20870006-20871280	rs140907072	5
cg00817464	0.309899	0.754208	11.2428	7.14815e-14	2.57457e-10	20.8757	0.599259	0.909158	0.309899	10	111662876	R	II	XPNPEP1	Body	opensea	Body-opensea		rs569576113;rs189648666	33;20
cg19305432	0.308226	0.166559	15.7256	1.37437e-18	2.35957e-14	31.8962	0.0124461	0.320672	0.308226	1	152319795	R	II	FLG-AS1	Body	opensea	Body-opensea		rs540539277;rs560560201	34;12
cg11102724	0.308107	0.309429	3.49019	0.0012032	0.00650846	-2.67636	0.155375	0.463482	0.308107	5	150619039	R	II		IGR	opensea	IGR-opensea		rs72794132;rs168700	48;39
cg16999099	0.30614	0.170507	13.3158	3.51696e-16	2.59637e-12	26.2678	0.0174371	0.323577	0.30614	1	180201139	R	II	LHX4	Body	island	Body-island	chr1:180198119-180204975	rs355627;rs532962360;rs11584346;rs12752192	37;20;17;11
cg10679755	0.305382	0.17524	7.62008	2.84454e-09	5.53348e-07	10.1645	0.0225492	0.327931	0.305382	3	146262421	F	I	PLSCR1	1stExon	island	1stExon-island	chr3:146262126-146262505
cg19971716	0.305006	0.167227	12.5005	2.6682e-15	1.58853e-11	24.2112	0.0147242	0.31973	0.305006	4	122301740	R	I	QRFPR	1stExon	island	1stExon-island	chr4:122301567-122302290	rs139347755;rs530181946;rs144282209;rs148730428	39;17;6;4
cg19508726	0.303834	0.166751	5.75017	1.1089e-06	3.55095e-05	4.1841	0.0148337	0.318668	0.303834	17	46094964	F	II		IGR	opensea	IGR-opensea		rs374297089;rs60118365	31;38
cg18697348	0.303616	0.16654	6.74411	4.55806e-08	3.72106e-06	7.37584	0.0147315	0.318348	0.303616	3	53926080	F	I	SELK	TSS200	island	TSS200-island	chr3:53925438-53926174	rs1992154;rs200976613;rs3217445;rs570471901;rs560061086;rs2304575;rs141874903	7;13;14;16;18;30;49
cg05068430	0.301886	0.158974	16.1096	6.01347e-19	1.10985e-14	32.7351	0.00803095	0.309917	0.301886	10	131265416	F	I	MGMT	TSS200	island	TSS200-island	chr10:131264948-131265710
cg16955800	0.300146	0.690437	5.07053	9.75689e-06	0.00017229	2.02448	0.540364	0.840511	0.300146	2	183981465	F	II	NUP35	TSS1500	opensea	TSS1500-opensea		rs543446272	0
cg06864789	0.299347	0.217149	4.75034	2.68363e-05	0.00036653	1.0255	0.067476	0.366823	0.299347	6	139012992	F	II		IGR	shore	IGR-shore	chr6:139013563-139014881	rs9321669	23
cg24951781	0.298798	0.67289	4.77328	2.49704e-05	0.000347192	1.09651	0.523491	0.822289	0.298798	5	132114055	R	II	SEPT8	TSS1500	shore	TSS1500-shore	chr5:132112448-132113621	rs115901808;rs34833685	7;2
cg01713812	0.298203	0.743577	3.46	0.0013112	0.0069507	-2.75863	0.594475	0.892678	0.298203	5	6607128	F	II	NSUN2	Body	opensea	Body-opensea		rs114937174;rs10060489;rs78481667	7;16;27
cg06115838	0.297256	0.708819	5.91482	6.53081e-07	2.42302e-05	4.71197	0.560191	0.857446	0.297256	17	74500335	R	II		IGR	shelf	IGR-shelf	chr17:74496992-74497632	rs531081678;rs73365330	39;1
cg07888738	0.297076	0.20197	4.15884	0.000167252	0.00145134	-0.76828	0.0534318	0.350508	0.297076	2	110970355	R	II	LINC00116	Body	shore	Body-shore	chr2:110969852-110970222
cg25153852	0.296897	0.787768	4.56849	4.73997e-05	0.000560282	0.465866	0.639319	0.936217	0.296897	1	27867322	F	II	AHDC1	3'UTR	opensea	3'UTR-opensea		rs147466243;rs3766392	0;13
cg15424377	0.29502	0.800902	4.37131	8.73103e-05	0.000886458	-0.133206	0.653392	0.948412	0.29502	2	37971270	R	II		IGR	opensea	IGR-opensea		rs79025994;rs573983984;rs74868618	43;35;1
cg10332700	0.294098	0.15924	15.2276	4.10617e-18	5.94382e-14	30.7852	0.0121906	0.306289	0.294098	19	53636077	F	I	ZNF415	5'UTR	island	5'UTR-island	chr19:53635625-53636230	rs536593751	23
cg02586212	0.292182	0.539987	7.11209	1.41172e-08	1.66086e-06	8.55273	0.393896	0.686078	0.292182	1	192544902	R	II	RGS1	1stExon	opensea	1stExon-opensea		rs559825473;rs113718474;rs528580052	28;11;3
cg10553204	0.288628	0.804679	9.9175	2.84768e-12	4.62038e-09	17.1416	0.660365	0.948993	0.288628	2	20871195	R	I	GDF7	3'UTR	island	3'UTR-island	chr2:20870006-20871280	rs140907072;rs4666457	27;7
cg02698900	0.287278	0.173957	6.60638	7.08196e-08	5.04196e-06	6.93395	0.0303178	0.317596	0.287278	8	1094770	F	II		IGR	island	IGR-island	chr8:1094750-1094967	rs76106547;rs573284694;rs577444417;rs546317088;rs74933360;rs553376015;rs79623527;rs573116754	0;1;19;23;37;39;44;51
cg15790609	0.28624	0.161898	10.1981	1.28049e-12	2.56878e-09	17.9511	0.0187774	0.305018	0.28624	9	124132772	R	I	STOM	TSS200	island	TSS200-island	chr9:124132057-124133095	rs537446792;rs530952103	50;14
cg07318118	0.285361	0.855559	8.58826	1.43716e-10	7.36275e-08	13.1756	0.712879	0.99824	0.285361	15	89864753	F	II	POLG	Body	opensea	Body-opensea		rs2074884;rs538102177;rs3176208;rs552475515;rs570529924;rs537668387	0;1;10;41;50;51
cg11261372	0.282866	0.814658	7.07787	1.57371e-08	1.78289e-06	8.44357	0.673225	0.956091	0.282866	3	10403009	F	II	ATP2B2	Body	shelf	Body-shelf	chr3:10400381-10400586
cg03255868	0.280255	0.196589	3.75609	0.000557275	0.00361813	-1.93619	0.0564618	0.336717	0.280255	19	9731921	R	I	ZNF561	TSS200	island	TSS200-island	chr19:9731734-9731994	rs573014911;rs73923647;rs145164666;rs189946546;rs181646822	46;42;29;2;1
cg24361198	0.279709	0.83051	4.78507	2.40612e-05	0.000337872	1.13306	0.690655	0.970364	0.279709	1	242002464	R	II		IGR	opensea	IGR-opensea		rs563638619;rs529587330	24;1
cg05593559	0.277522	0.847202	5.7476	1.11811e-06	3.57246e-05	4.17585	0.708441	0.985963	0.277522	10	76998104	R	II		IGR	shelf	IGR-shelf	chr10:76993892-76995953	rs143262172;rs534873197;rs552694556;rs1259508;rs544814252	51;45;29;14;5
cg11738485	0.275875	0.358597	2.72863	0.00944973	0.031617	-4.62015	0.220659	0.496534	0.275875	19	12877000	F	I	HOOK2	Body	island	Body-island	chr19:12876889-12877108	rs529254370;rs201910676;rs35337531	0;11;42
cg04969808	0.275651	0.218937	3.92059	0.000342575	0.00250097	-1.46541	0.0811117	0.356763	0.275651	3	13922158	R	II	WNT7A	TSS1500	island	TSS1500-island	chr3:13919939-13922335	rs539739307;rs118015231	14;1
cg05217193	0.273807	0.24406	5.92444	6.33168e-07	2.37173e-05	4.74286	0.107157	0.380964	0.273807	22	50753042	F	I	DENND6B	ExonBnd	opensea	ExonBnd-opensea		rs535501565;rs141200251	0;27
cg22885367	0.272681	0.146933	11.8452	1.44336e-14	6.74397e-11	22.4984	0.0105926	0.283273	0.272681	2	68694660	R	I	APLF	TSS200	island	TSS200-island	chr2:68694047-68695097	rs116503850;rs186825958;rs190610678;rs545674999	28;26;25;6
cg08762424	0.268346	0.706756	6.03484	4.4392e-07	1.83308e-05	5.09733	0.572583	0.840929	0.268346	6	31275881	R	I		IGR	shore	IGR-shore	chr6:31276241-31276526	rs112667366;rs28520918;rs1618199;rs1634760	38;37;33;31
cg25755428	0.267527	0.459195	3.51233	0.00112951	0.00620258	-2.61581	0.325432	0.592959	0.267527	19	13875111	R	I	MRI1	TSS1500	island	TSS1500-island	chr19:13875044-13875951	rs540415601;rs371146070	49;18
cg26536949	0.266839	0.804034	4.40354	7.90501e-05	0.000822385	-0.0358789	0.670614	0.937453	0.266839	17	57053	R	II		IGR	island	IGR-island	chr17:56119-57232	rs7213008;rs79759493	29;26
cg12116192	0.265968	0.62038	10.1429	1.49733e-12	2.85387e-09	17.7926	0.487396	0.753364	0.265968	8	27730485	F	I	SCARA5	Body	opensea	Body-opensea		rs558197266;rs575818518;rs538086797;rs60701351	1;6;20;50
cg12811011	0.265753	0.823599	6.85845	3.16393e-08	2.89221e-06	7.74218	0.690722	0.956475	0.265753	15	69827705	R	II		IGR	opensea	IGR-opensea		rs150752400	1
cg22059713	0.265334	0.156536	4.23855	0.000131197	0.00120813	-0.531384	0.023869	0.289203	0.265334	2	97001304	F	II	NCAPH	TSS200	shore	TSS200-shore	chr2:97001429-97001898	rs13423628;rs191129382	21;30
cg16409328	0.265332	0.164117	3.92374	0.000339375	0.00248373	-1.45631	0.0314512	0.296783	0.265332	16	85045217	F	II	ZDHHC7	TSS200	island	TSS200-island	chr16:85044730-85045436	rs28372861;rs112302056;rs541894295;rs561762683;rs73264306	0;6;7;15;47
cg15958350	0.265022	0.144404	9.52858	8.76714e-12	1.02373e-08	16.0033	0.0118928	0.276915	0.265022	20	51026829	R	II		IGR	opensea	IGR-opensea		rs4140429;rs573254876	47;29
cg13363438	0.26119	0.157436	6.49822	1.0016e-07	6.44099e-06	6.5866	0.0268405	0.288031	0.26119	13	96131008	F	II	CLDN10	Body	opensea	Body-opensea
cg16397794	0.260049	0.138221	12.6744	1.72036e-15	1.07245e-11	24.6566	0.00819672	0.268245	0.260049	10	28032282	F	I	MKX	Body	island	Body-island	chr10:28030182-28035211	rs200576304;rs142290472	10;11
cg08241307	0.258143	0.15488	6.75795	4.36088e-08	3.60716e-06	7.4202	0.0258083	0.283951	0.258143	11	2212225	R	II		IGR	opensea	IGR-opensea		rs189186723	1
cg23435746	0.255995	0.150738	6.79363	3.89114e-08	3.3414e-06	7.53455	0.0227407	0.278736	0.255995	18	9334049	F	II	TWSG1	TSS1500	island	TSS1500-island	chr18:9333896-9334244	rs553065438;rs2165909;rs143994679	16;22;45
cg02004499	0.254291	0.83405	4.90435	1.65194e-05	0.000255015	1.50404	0.706905	0.961196	0.254291	7	4244250	F	I	SDK1	Body	opensea	Body-opensea		rs540282989;rs111637973;rs17134574	11;37;49
cg19192585	0.253726	0.148501	5.70969	1.26296e-06	3.90211e-05	4.0545	0.0216382	0.275364	0.253726	20	62948037	R	I		IGR	island	IGR-island	chr20:62947648-62948464	rs560898008;rs574461393	38;29
cg02314201	0.251773	0.378998	5.48981	2.55806e-06	6.51808e-05	3.35222	0.253111	0.504884	0.251773	10	134843775	F	II		IGR	island	IGR-island	chr10:134843465-134843776
cg23278908	0.250231	0.149878	4.63146	3.89467e-05	0.000484099	0.658921	0.0247628	0.274993	0.250231	2	97001274	F	II	NCAPH	TSS1500	shore	TSS1500-shore	chr2:97001429-97001898	rs13423628	51
cg05055400	0.249871	0.143773	5.64064	1.57661e-06	4.57913e-05	3.83363	0.0188371	0.268708	0.249871	16	103592	F	I	POLR3K	1stExon	island	1stExon-island	chr16:103424-104190	rs375083401;rs538613887;rs547422102;rs565817267	0;4;15;23
cg13994730	0.247665	0.148745	5.15585	7.43795e-06	0.000141164	2.29313	0.0249122	0.272577	0.247665	7	154719422	F	II	LOC100132707	TSS1500	opensea	TSS1500-opensea		rs117379174;rs139934965	12;43
cg04944931	0.247603	0.861403	5.0482	1.04739e-05	0.000181428	1.95433	0.737601	0.985204	0.247603	10	76996462	F	II	COMTD1	TSS1500	shore	TSS1500-shore	chr10:76993892-76995953	rs74641673;rs553812682;rs184391433;rs545706488;rs557917866	4;17;26;34;39
cg17503287	0.246965	0.12984	19.4607	7.86314e-22	3.41465e-17	39.469	0.00635692	0.253322	0.246965	10	79793425	R	II	RPS24	TSS200	shore	TSS200-shore	chr10:79793494-79793952	rs531463766;rs548772037	47;4
cg17939448	0.246631	0.539313	3.31972	0.00194678	0.00940837	-3.13579	0.415997	0.662629	0.246631	4	77200832	F	II	FAM47E	Body	opensea	Body-opensea		rs116817705;rs576579296;rs11933305	18;41;43
cg27158209	0.246409	0.13035	14.3933	2.72326e-17	2.79226e-13	28.8648	0.00714563	0.253555	0.246409	7	99070484	R	I	ZNF789	TSS200	island	TSS200-island	chr7:99070295-99070859	rs558925464;rs541481866	27;13
cg02022375	0.246137	0.859182	6.33132	1.71139e-07	9.31587e-06	6.05022	0.736114	0.982251	0.246137	17	39197721	R	II	KRTAP1-1	TSS200	opensea	TSS200-opensea		rs192723559	36
cg10806175	0.246051	0.448607	4.46987	6.43903e-05	0.000704764	0.165169	0.325582	0.571632	0.246051	4	83941472	F	II		IGR	opensea	IGR-opensea
cg09996597	0.24521	0.857825	4.52466	5.43239e-05	0.000620241	0.33197	0.73522	0.980431	0.24521	16	1844927	R	II	IGFALS	TSS200	shelf	TSS200-shelf	chr16:1840623-1842688	rs529295455;rs376488090	40;1
cg13233929	0.244152	0.131595	8.02918	7.96156e-10	2.33822e-07	11.4477	0.00951837	0.253671	0.244152	13	111267830	R	I	CARKD	TSS200	island	TSS200-island	chr13:111267780-111268778	rs548185181;rs566506648	41;28
cg25219173	0.243667	0.13782	5.78966	9.76709e-07	3.24081e-05	4.31059	0.0159864	0.259654	0.243667	3	146262434	R	I	PLSCR1	1stExon	island	1stExon-island	chr3:146262126-146262505	rs372202318;rs7616418;rs16858483;rs551788051;rs561908509	46;40;37;34;32
cg05927610	0.243043	0.55526	4.63748	3.82202e-05	0.000477271	0.677439	0.433739	0.676781	0.243043	9	115821053	F	II		IGR	shore	IGR-shore	chr9:115822071-115823416	rs140551290;rs542837386;rs553341103;rs573036741;rs545015991;rs564693710;rs75676060;rs543860206	2;12;13;14;19;26;32;45
cg05528899	0.242963	0.81443	3.65924	0.000739482	0.004491	-2.20892	0.692949	0.935912	0.242963	17	57120	R	II		IGR	island	IGR-island	chr17:56119-57232	rs115186763;rs545224287;rs116648224	36;21;13
cg00911488	0.242959	0.13146	12.4454	3.06903e-15	1.74284e-11	24.0692	0.0099804	0.25294	0.242959	4	106068604	F	II	TET2	5'UTR	shore	5'UTR-shore	chr4:106067473-106067968	rs541293943;rs564247421;rs78264833;rs184925499	14;26;42;48
cg01428378	0.242678	0.141054	6.82015	3.57526e-08	3.15078e-06	7.61951	0.0197145	0.262393	0.242678	12	123259789	R	I	CCDC62	Body	opensea	Body-opensea		rs182549436;rs185638507	50;32
cg17250082	0.241843	0.706968	4.9049	1.64905e-05	0.000254637	1.50578	0.586046	0.827889	0.241843	6	31275875	R	II		IGR	shore	IGR-shore	chr6:31276241-31276526	rs3873388;rs112667366;rs28520918;rs1618199;rs1634760	50;32;31;27;25
cg05696877	0.238059	0.623041	5.72096	1.21807e-06	3.80176e-05	4.09055	0.504011	0.74207	0.238059	1	79088769	F	II	IFI44L	5'UTR	opensea	5'UTR-opensea		rs530005650;rs189953918;rs550662872	1;39;50
cg20221740	0.23447	0.235121	2.63779	0.0118807	0.0376862	-4.83128	0.117886	0.352356	0.23447	11	107582900	R	II	SLN	TSS200	opensea	TSS200-opensea		rs148193167;rs7948284;rs5794568	25;17;1
cg12082202	0.23366	0.124954	10.5228	5.14319e-13	1.31838e-09	18.8752	0.00812443	0.241784	0.23366	22	21356477	R	I	FLJ39582	Body	island	Body-island	chr22:21355973-21356824	rs191458878;rs529829476	46;7
cg22727124	0.233382	0.12776	5.00137	1.21513e-05	0.000202897	1.80744	0.0110686	0.244451	0.233382	15	90304165	F	II		IGR	opensea	IGR-opensea		rs556821725;rs574990476;rs542106530	1;12;41
cg11653271	0.232556	0.135714	5.39058	3.51521e-06	8.20019e-05	3.03643	0.0194357	0.251992	0.232556	16	103723	F	II	SNRNP25	TSS200	island	TSS200-island	chr16:103424-104190	rs111982583;rs184723664;rs114449217;rs375127028	9;12;15;25
cg19235955	0.232159	0.190103	3.51305	0.00112719	0.00619311	-2.61384	0.0740235	0.306183	0.232159	19	9731901	F	I	ZNF561	5'UTR	island	5'UTR-island	chr19:9731734-9731994	rs189946546;rs181646822;rs533342024;rs28384440;rs533210022	20;21;40;45;51
cg23758822	0.232047	0.412049	3.92857	0.000334525	0.00245663	-1.44235	0.296025	0.528073	0.232047	17	41437982	R	I		IGR	shore	IGR-shore	chr17:41438204-41438674	rs75137389;rs78787752;rs72831086	36;33;21
cg23384882	0.231598	0.412395	3.07906	0.00377005	0.0156171	-3.76183	0.296597	0.528194	0.231598	1	115825602	F	II		IGR	opensea	IGR-opensea		rs188717831;rs369859989	3;20
cg22790973	0.231434	0.125557	7.67141	2.42239e-09	4.96955e-07	10.3263	0.00983986	0.241274	0.231434	12	51566990	R	I	TFCP2	TSS1500	island	TSS1500-island	chr12:51566680-51567072	rs182374568	20
cg01399084	0.23129	0.28296	4.18366	0.000155094	0.00137093	-0.694689	0.167315	0.398605	0.23129	4	83933088	F	II	LIN54	TSS1500	shore	TSS1500-shore	chr4:83931642-83932194	rs141376904;rs191143622;rs72927141;rs576311356;rs537829397;rs34180226	0;12;24;35;45;50
cg14792081	0.230108	0.124252	6.47908	1.06501e-07	6.71134e-06	6.52511	0.0091984	0.239306	0.230108	1	65468460	F	I		IGR	island	IGR-island	chr1:65468272-65468828	rs561492075;rs113927749	23;34
cg07044115	0.229508	0.844227	5.55732	2.06008e-06	5.56634e-05	3.56749	0.729473	0.958981	0.229508	10	123100181	R	II		IGR	opensea	IGR-opensea		rs570804910;rs533366224;rs184133825;rs116275386;rs115580945;rs549191740	41;32;27;21;10;1
cg23177161	0.228982	0.491991	2.67693	0.0107699	0.0349595	-4.7409	0.377501	0.606482	0.228982	1	115825641	F	II		IGR	opensea	IGR-opensea		rs569576908;rs192158494;rs200170932	17;22;49
cg10755961	0.228731	0.192403	2.83509	0.00718991	0.0256285	-4.36656	0.0780375	0.306768	0.228731	19	9785647	F	II	ZNF562	5'UTR	island	5'UTR-island	chr19:9785480-9785806	rs111634774	50
cg18158385	0.227847	0.123143	13.4902	2.30369e-16	1.79019e-12	26.6973	0.0092201	0.237067	0.227847	1	95392678	F	I	CNN3	5'UTR	island	5'UTR-island	chr1:95391837-95393116	rs568604421	51
cg13933027	0.223304	0.850725	3.85515	0.000416101	0.00289935	-1.65378	0.739073	0.962378	0.223304	7	50198459	F	II	C7orf72	Body	shore	Body-shore	chr7:50198771-50198986	rs112373842;rs577261578;rs144362896	0;1;42
cg14073481	0.22222	0.119014	11.5024	3.56699e-14	1.53994e-10	21.5807	0.00790389	0.230124	0.22222	20	35724391	F	I	RBL1	5'UTR	island	5'UTR-island	chr20:35724039-35724644	rs111280246;rs548054654;rs544209566	16;33;50
cg01731049	0.222165	0.849076	5.57799	1.92786e-06	5.30876e-05	3.63348	0.737994	0.960159	0.222165	13	46728581	R	II	LCP1	Body	opensea	Body-opensea		rs538310707;rs112489320	46;1
cg07347151	0.221606	0.267249	4.43996	7.06381e-05	0.000755342	0.0743707	0.156446	0.378052	0.221606	10	134843793	F	II		IGR	shore	IGR-shore	chr10:134843465-134843776	rs116800960	46
cg11601967	0.221547	0.697481	8.13941	5.66562e-10	1.87647e-07	11.7909	0.586707	0.808255	0.221547	7	1886391	F	II	MAD1L1	Body	shore	Body-shore	chr7:1885033-1885402	rs561234374	31
cg19364765	0.220476	0.51076	5.26477	5.25555e-06	0.000109574	2.63733	0.400522	0.620998	0.220476	8	77366948	F	II	LINC01111	Body	opensea	Body-opensea		rs546721433;rs76502708	1;13
cg00959259	0.22004	0.540736	8.92678	5.1862e-11	3.57152e-08	14.2055	0.430716	0.650756	0.22004	3	122281975	F	II	PARP9	5'UTR	shore	5'UTR-shore	chr3:122283002-122283594	rs193080619	43
cg11794033	0.21932	0.868262	5.30323	4.648e-06	0.000100221	2.75918	0.758602	0.977922	0.21932	6	31275267	F	II		IGR	shore	IGR-shore	chr6:31276241-31276526	rs13194791;rs2853915	10;22
cg26549425	0.219047	0.882529	6.42056	1.28501e-07	7.6227e-06	6.33705	0.773005	0.992053	0.219047	6	42927283	F	II	GNMT	TSS1500	shore	TSS1500-shore	chr6:42928218-42928810	rs146768609	1
cg24875593	0.219022	0.843621	5.17754	6.9413e-06	0.000134102	2.36158	0.73411	0.953132	0.219022	21	45153009	F	II	PDXK	Body	shelf	Body-shelf	chr21:45148454-45149262	rs573116429	39
cg16513345	0.21875	0.130632	3.64883	0.000762187	0.00459603	-2.23803	0.021257	0.240008	0.21875	2	97001281	F	II	NCAPH	TSS1500	shore	TSS1500-shore	chr2:97001429-97001898	rs13423628	44
cg08634229	0.218328	0.659968	4.53612	5.24234e-05	0.00060411	0.366932	0.550804	0.769132	0.218328	6	169326603	R	I		IGR	opensea	IGR-opensea		rs184870609;rs530249611;rs537646482;rs111489886	39;18;16;1
cg26628164	0.21802	0.126133	5.80346	9.34318e-07	3.14238e-05	4.35482	0.017123	0.235143	0.21802	16	54407662	R	II		IGR	opensea	IGR-opensea
cg26635366	0.217907	0.115114	16.0684	6.56615e-19	1.18229e-14	32.6458	0.00616091	0.224067	0.217907	16	30710347	R	I	SRCAP	TSS200	island	TSS200-island	chr16:30709274-30710364	rs551683357	49
cg19179910	0.216868	0.78922	3.93945	0.000323839	0.00239672	-1.41087	0.680786	0.897653	0.216868	6	30955358	R	II	MUC21	Body	opensea	Body-opensea		rs570305474;rs202105672;rs2844677	49;27;1
cg19646445	0.215929	0.122873	8.37414	2.75734e-10	1.1494e-07	12.5176	0.0149087	0.230837	0.215929	1	215740697	R	I	KCTD3	TSS200	island	TSS200-island	chr1:215740507-215741266	rs533853732	43
cg08477332	0.213366	0.703973	3.0093	0.00454622	0.0180206	-3.93794	0.59729	0.810656	0.213366	1	153590243	R	II	S100A14	TSS1500	opensea	TSS1500-opensea		rs570124966;rs547338391	11;8
cg17629006	0.212986	0.523058	5.34779	4.03101e-06	9.03775e-05	2.90051	0.416566	0.629551	0.212986	7	14027570	R	II	ETV1	TSS1500	shore	TSS1500-shore	chr7:14029378-14029593	rs7789916	15
cg27575622	0.212626	0.836039	3.75072	0.000566134	0.00366088	-1.95141	0.729726	0.942352	0.212626	17	203392	F	II	RPH3AL	TSS1500	shelf	TSS1500-shelf	chr17:205475-206667	rs117136506;rs576474494;rs543575934;rs58321207	11;14;46;50
cg13011362	0.212356	0.114853	10.5279	5.07062e-13	1.30886e-09	18.8896	0.00867459	0.22103	0.212356	2	176961603	F	II		IGR	shore	IGR-shore	chr2:176962179-176962487	rs551533880	29
cg23375563	0.211789	0.886983	8.01519	8.31373e-10	2.40321e-07	11.4041	0.781088	0.992878	0.211789	2	29461741	F	II	ALK	Body	opensea	Body-opensea		rs188400002;rs191930671;rs184055016	0;2;8
cg02218768	0.211267	0.11984	4.18084	0.000156435	0.00137977	-0.703083	0.0142063	0.225473	0.211267	19	4064604	R	II	ZBTB7A	5'UTR	island	5'UTR-island	chr19:4064086-4067980	rs539959986	37
cg04638486	0.210479	0.112412	14.6512	1.50536e-17	1.73644e-13	29.4665	0.00717304	0.217652	0.210479	5	52856570	R	I	NDUFS4	1stExon	shore	1stExon-shore	chr5:52856665-52856870	rs188911977;rs538161240;rs146259362;rs571429136;rs201430870	33;30;9;8;3
cg09768924	0.21022	0.54453	6.94025	2.4378e-08	2.41276e-06	8.00394	0.43942	0.64964	0.21022	5	50266713	F	II	LOC100287592	TSS1500	shore	TSS1500-shore	chr5:50265085-50265737	rs549551420;rs569728693;rs7730386	13;29;37
cg06068545	0.209904	0.338743	2.84053	0.00708911	0.0253517	-4.35342	0.233791	0.443695	0.209904	1	214535988	R	II	PTPN14	Body	opensea	Body-opensea
cg16474696	0.209623	0.366964	3.41779	0.00147786	0.00761877	-2.87301	0.262153	0.471776	0.209623	19	13875014	R	II	MRI1	TSS1500	shore	TSS1500-shore	chr19:13875044-13875951	rs146473338;rs188910590	34;12
cg20961245	0.208698	0.74087	3.5757	0.000941677	0.00539644	-2.44133	0.636521	0.845219	0.208698	6	29649092	F	II		IGR	opensea	IGR-opensea		rs3131848;rs3131847	1;13
cg09190677	0.207188	0.210053	3.40649	0.00152581	0.00780576	-2.90351	0.106459	0.313647	0.207188	14	39484886	R	II		IGR	opensea	IGR-opensea		rs182568424	2
cg13124890	0.207144	0.606398	4.84289	2.00557e-05	0.000294723	1.31261	0.502826	0.70997	0.207144	1	162382662	R	II	SH2D1B	TSS1500	opensea	TSS1500-opensea		rs543671395;rs113298188;rs164132;rs187407500;rs11427210	39;31;25;19;18
cg13246055	0.206634	0.600131	3.26999	0.00223576	0.0104632	-3.2674	0.496814	0.703449	0.206634	14	77375703	F	II		IGR	opensea	IGR-opensea		rs188085760;rs553832832;rs17105014	22;31;32
cg22099896	0.205397	0.230467	3.78426	0.000512995	0.00339697	-1.85623	0.127768	0.333165	0.205397	9	138593874	R	I	KCNT1	TSS200	island	TSS200-island	chr9:138593527-138594253	rs558284042;rs112971337	34;3
cg02452435	0.205256	0.385381	5.70531	1.28088e-06	3.94098e-05	4.04047	0.282753	0.488009	0.205256	17	71188192	R	I	COG1	TSS1500	shore	TSS1500-shore	chr17:71188407-71189458	rs184098049;rs148042025	50;33
cg13615322	0.205163	0.158582	4.25664	0.000124142	0.00115792	-0.4774	0.0560003	0.261164	0.205163	3	146262409	F	I	PLSCR1	1stExon	island	1stExon-island	chr3:146262126-146262505
cg17052675	0.204997	0.583445	2.91461	0.00584215	0.021839	-4.17294	0.480946	0.685944	0.204997	2	3827356	R	II		IGR	opensea	IGR-opensea		rs537164301	2
cg02341645	0.203834	0.654994	5.05554	1.02326e-05	0.000178298	1.97738	0.553076	0.756911	0.203834	17	71756141	F	II	C17orf54	Body	opensea	Body-opensea		rs71373490;rs116775584	15;17
cg21501207	0.203156	0.219821	2.94363	0.00541223	0.0205915	-4.10144	0.118243	0.321399	0.203156	1	162383000	F	II	SH2D1B	TSS1500	opensea	TSS1500-opensea		rs186732392	33
cg10912203	0.202897	0.869971	7.97634	9.37598e-10	2.5936e-07	11.2828	0.768522	0.971419	0.202897	9	117656633	F	II	TNFSF8	Body	opensea	Body-opensea		rs538529661;rs3833492	0;1
cg16759545	0.201771	0.588003	4.44538	6.94621e-05	0.000745574	0.0908277	0.487118	0.688889	0.201771	6	6316435	R	II	F13A1	Body	opensea	Body-opensea		rs190198231;rs558973425	13;1
cg22850128	-0.200235	0.721908	-6.16361	2.9339e-07	1.36634e-05	5.51111	0.822026	0.621791	-0.200235	1	68654112	F	II	GPR177	Body	opensea	Body-opensea		rs551848298;rs111530492;rs551001108;rs539580245;rs184186382	0;1;5;6;49
cg25828445	-0.20111	0.810264	-3.60149	0.000874179	0.00509901	-2.36988	0.910819	0.709709	-0.20111	12	7781288	R	II		IGR	shore	IGR-shore	chr12:7781003-7781248
cg23230564	-0.2013	0.381986	-3.83328	0.000443936	0.00304627	-1.71644	0.482636	0.281337	-0.2013	5	31470890	F	II	RNASEN	Body	opensea	Body-opensea		rs73064342;rs547788583;rs73064343	11;29;48
cg01218619	-0.201365	0.115157	-5.53468	2.21526e-06	5.86375e-05	3.49526	0.21584	0.0144747	-0.201365	4	25090298	R	I		IGR	island	IGR-island	chr4:25090106-25090510	rs4697546;rs115118301;rs146620966	42;33;1
cg12798157	-0.201549	0.224348	-7.87912	1.26769e-09	3.16865e-07	10.9788	0.325122	0.123574	-0.201549	1	19600719	F	I	AKR7L	TSS200	island	TSS200-island	chr1:19600249-19600942	rs185918163;rs531655624;rs189720860;rs181862162	12;20;21;38
cg21714849	-0.202016	0.880211	-5.54062	2.17347e-06	5.7835e-05	3.5142	0.981219	0.779202	-0.202016	6	126413224	F	II		IGR	opensea	IGR-opensea
cg01331772	-0.202419	0.718062	-6.02079	4.64436e-07	1.8946e-05	5.05221	0.819272	0.616853	-0.202419	2	131094827	F	II		IGR	opensea	IGR-opensea		rs192717079;rs184782897	10;12
cg17681313	-0.20244	0.131645	-6.81653	3.61684e-08	3.17756e-06	7.60791	0.232865	0.0304254	-0.20244	2	204103311	R	I	CYP20A1	1stExon	shore	1stExon-shore	chr2:204103464-204104172
cg08779649	-0.202613	0.301746	-2.7457	0.00904784	0.030592	-4.57993	0.403053	0.20044	-0.202613	13	50194554	R	II		IGR	opensea	IGR-opensea
cg22993038	-0.20272	0.882501	-4.88692	1.74544e-05	0.000265654	1.44969	0.983861	0.781141	-0.20272	3	32432449	R	II	CMTM7	TSS1500	shore	TSS1500-shore	chr3:32433104-32434162
cg11061773	-0.20336	0.882781	-5.62769	1.64357e-06	4.71606e-05	3.79223	0.984461	0.781101	-0.20336	3	149969552	R	II		IGR	opensea	IGR-opensea
cg03907278	-0.204196	0.881404	-4.2039	0.000145829	0.00130994	-0.634593	0.983502	0.779306	-0.204196	15	90453520	F	II	C15orf38	Body	shelf	Body-shelf	chr15:90455562-90456263	rs150588134;rs74034981;rs542281489	0;1;40
cg19486271	-0.205033	0.124228	-5.59542	1.823e-06	5.08604e-05	3.68912	0.226745	0.0217119	-0.205033	11	47235900	R	II	DDB2	TSS1500	shore	TSS1500-shore	chr11:47236404-47236933
cg21847720	-0.205177	0.159138	-3.92366	0.000339455	0.00248419	-1.45654	0.261726	0.0565489	-0.205177	8	2075777	F	I	MYOM2	Body	island	Body-island	chr8:2075452-2075821	rs369491036;rs571965968;rs190446434;rs560724314;rs529879507;rs117305676;rs562991065	4;12;13;27;29;38;44
cg03184819	-0.205662	0.358593	-6.22354	2.41971e-07	1.19271e-05	5.70375	0.461425	0.255762	-0.205662	7	156716133	R	II		IGR	opensea	IGR-opensea		rs138545055;rs149268641	15;6
cg17263723	-0.206038	0.881958	-11.0853	1.09431e-13	3.72288e-10	20.4439	0.984977	0.778939	-0.206038	12	99226052	R	II	ANKS1B	5'UTR	opensea	5'UTR-opensea
cg06053528	-0.206124	0.887464	-6.20964	2.53028e-07	1.23024e-05	5.65907	0.990526	0.784402	-0.206124	1	156047061	R	II	MEX3A	Body	island	Body-island	chr1:156046343-156047384
cg08584759	-0.207825	0.627616	-5.49194	2.54064e-06	6.48731e-05	3.35901	0.731528	0.523704	-0.207825	10	11912126	F	I	C10orf47	Body	island	Body-island	chr10:11911554-11912432	rs577124442;rs17851505	5;18
cg08816590	-0.208168	0.121891	-11.2667	6.70155e-14	2.48611e-10	20.9411	0.225975	0.0178067	-0.208168	12	54954337	F	I	PDE1B	TSS1500	opensea	TSS1500-opensea		rs182569432;rs567419718;rs145176906;rs1874308	0;11;17;19
cg11091397	-0.208337	0.88224	-5.09832	8.93194e-06	0.000161559	2.1119	0.986408	0.778071	-0.208337	8	35979179	F	II		IGR	opensea	IGR-opensea		rs537273510;rs114086333;rs2843912;rs2702507;rs139851424	8;9;22;24;42
cg23118561	-0.208936	0.672633	-4.8252	2.12056e-05	0.00030711	1.25762	0.777101	0.568165	-0.208936	13	51565237	F	I		IGR	opensea	IGR-opensea
cg17764313	-0.209249	0.596352	-4.26635	0.00012051	0.00113205	-0.448387	0.700977	0.491728	-0.209249	3	127335263	R	II	MCM2	Body	opensea	Body-opensea		rs782428;rs550995424	23;11
cg05981278	-0.209515	0.865475	-4.2463	0.00012813	0.00118612	-0.508279	0.970232	0.760717	-0.209515	13	101242541	F	II	GGACT	TSS1500	shore	TSS1500-shore	chr13:101240689-101241226	rs139779084;rs549722743;rs560411595	0;11;12
cg07107105	-0.210843	0.139698	-5.36462	3.81975e-06	8.69348e-05	2.95394	0.245119	0.0342761	-0.210843	17	5124961	F	II	SCIMP	Body	opensea	Body-opensea
cg23009546	-0.211501	0.880398	-5.32502	4.33541e-06	9.52922e-05	2.82826	0.986149	0.774648	-0.211501	6	21245934	R	II		IGR	opensea	IGR-opensea		rs184944857;rs79055409	5;1
cg24853868	-0.211911	0.74039	-3.88058	0.000385874	0.00273819	-1.58076	0.846346	0.634434	-0.211911	1	146555624	F	II		IGR	shore	IGR-shore	chr1:146556312-146556676	rs56257393;rs719969	18;36
cg06055669	-0.212438	0.176826	-3.80372	0.000484422	0.00325181	-1.80084	0.283045	0.0706074	-0.212438	8	4399574	R	II	CSMD1	Body	opensea	Body-opensea		rs537743551;rs181129040	21;11
cg20290983	-0.212709	0.167063	-7.48537	4.34106e-09	7.41497e-07	9.73885	0.273418	0.0607083	-0.212709	6	43655470	F	I	MRPS18A	1stExon	island	1stExon-island	chr6:43655271-43655618	rs145399807;rs199785567;rs149209493;rs34855626;rs551206492	21;28;34;38;50
cg15631638	-0.213632	0.574263	-5.19219	6.62472e-06	0.000129595	2.40783	0.681079	0.467447	-0.213632	2	18249281	R	II		IGR	opensea	IGR-opensea		rs149086282;rs7419475;rs13383689;rs143115964;rs565811762	32;31;22;17;2
cg05885717	-0.214341	0.879266	-5.49523	2.51403e-06	6.43717e-05	3.36948	0.986436	0.772096	-0.214341	2	53681296	R	II		IGR	opensea	IGR-opensea
cg12580445	-0.214642	0.24892	-6.54276	8.68326e-08	5.81226e-06	6.72966	0.356241	0.141599	-0.214642	5	121414634	R	II	LOX	TSS1500	shore	TSS1500-shore	chr5:121412500-121414077
cg27427514	-0.215101	0.16825	-4.758	2.61986e-05	0.000359951	1.0492	0.275801	0.0606999	-0.215101	3	193922037	F	I		IGR	island	IGR-island	chr3:193921881-193922407	rs533650834;rs571800308	2;43
cg19636384	-0.21534	0.873328	-4.45864	6.66692e-05	0.000723209	0.131063	0.980998	0.765657	-0.21534	22	38506749	R	II	BAIAP2L2	TSS200	opensea	TSS200-opensea		rs576074356;rs543079911;rs11570778	31;14;2
cg02398342	-0.215954	0.500193	-2.97415	0.00499207	0.0193567	-4.02573	0.60817	0.392217	-0.215954	17	80708632	R	II	TBCD	TSS1500	shore	TSS1500-shore	chr17:80709052-80710843	rs570782316;rs145081026;rs1056534;rs149413139	47;45;33;27
cg19624462	-0.216263	0.874736	-6.04854	4.24784e-07	1.77885e-05	5.14133	0.982868	0.766604	-0.216263	8	128668032	F	II		IGR	opensea	IGR-opensea		rs564117371;rs75181808;rs549856839;rs80040063	0;1;4;20
cg11715858	-0.216679	0.462443	-6.87064	3.04333e-08	2.81719e-06	7.7812	0.570782	0.354103	-0.216679	7	1267228	R	II		IGR	shore	IGR-shore	chr7:1269165-1282864	rs564920955	51
cg26913836	-0.21731	0.15334	-5.70691	1.27429e-06	3.92496e-05	4.04561	0.261995	0.0446847	-0.21731	16	86542923	F	II	FOXF1	TSS1500	island	TSS1500-island	chr16:86541430-86545228	rs72295915	4
cg14089267	-0.218023	0.382498	-6.64517	6.2549e-08	4.64784e-06	7.05845	0.49151	0.273487	-0.218023	13	23412409	R	I		IGR	island	IGR-island	chr13:23412207-23412623	rs572313178;rs560761413;rs576043393;rs192929169	47;39;32;18
cg22334681	-0.21898	0.518289	-4.93688	1.49046e-05	0.000236013	1.60563	0.62778	0.408799	-0.21898	3	14257893	F	II		IGR	opensea	IGR-opensea		rs528317185	45
cg07609662	-0.219314	0.830011	-3.93422	0.000328932	0.00242562	-1.426	0.939668	0.720354	-0.219314	3	139174713	R	II	RBP2	Body	opensea	Body-opensea		rs144647295;rs138535723;rs141569310	13;11;1
cg21027282	-0.219703	0.861054	-6.72561	4.83584e-08	3.87877e-06	7.31649	0.970905	0.751203	-0.219703	14	68816721	F	II	RAD51L1	Body	opensea	Body-opensea		rs147997782;rs574713930;rs190131672	0;13;24
cg22275543	-0.220254	0.730961	-8.91295	5.40522e-11	3.69478e-08	14.1636	0.841089	0.620834	-0.220254	20	60096549	R	II	CDH4	Body	opensea	Body-opensea		rs73150288;rs146230262	24;1
cg01584094	-0.221188	0.358957	-6.0565	4.14046e-07	1.74636e-05	5.16691	0.46955	0.248363	-0.221188	21	45254457	R	II		IGR	opensea	IGR-opensea		rs192633878;rs112793823	47;2
cg25340688	-0.221613	0.182242	-3.7721	0.000531683	0.00349135	-1.89079	0.293049	0.0714357	-0.221613	5	135416398	F	I	MIR886	TSS200	island	TSS200-island	chr5:135416204-135416475
cg02119792	-0.221667	0.22508	-6.08302	3.80191e-07	1.64117e-05	5.25212	0.335914	0.114246	-0.221667	21	47010818	R	I		IGR	island	IGR-island	chr21:47009996-47011163	rs138431050	5
cg19642077	-0.222102	0.877842	-5.34449	4.07374e-06	9.1048e-05	2.89004	0.988893	0.766791	-0.222102	8	144877434	F	II	SCRIB	ExonBnd	opensea	ExonBnd-opensea		rs144589736;rs200246577;rs548052372;rs559894214	0;15;16;40
cg02932204	-0.222259	0.242218	-5.66328	1.46604e-06	4.34209e-05	3.90602	0.353348	0.131089	-0.222259	10	102773013	F	II	PDZD7	Body	opensea	Body-opensea		rs564826999;rs189042917	15;25
cg16086782	-0.222547	0.84475	-4.3302	9.90801e-05	0.000975893	-0.256963	0.956023	0.733476	-0.222547	11	70741332	R	I	SHANK2	Body	opensea	Body-opensea		rs560387019	47
cg02625222	-0.224763	0.529931	-7.2483	9.1687e-09	1.24174e-06	8.98662	0.642312	0.417549	-0.224763	9	126135169	R	II	CRB2	Body	shore	Body-shore	chr9:126135407-126136193	rs75637503;rs551393308	49;2
cg07990759	-0.22534	0.842185	-3.27843	0.00218399	0.0102787	-3.24514	0.954856	0.729515	-0.22534	20	18178301	F	II		IGR	opensea	IGR-opensea		rs183512497;rs541052278;rs559826007	0;7;43
cg01540911	-0.225416	0.875665	-6.28101	2.01164e-07	1.0445e-05	5.88849	0.988373	0.762957	-0.225416	7	129283500	R	II	NRF1	5'UTR	opensea	5'UTR-opensea		rs73466667	23
cg15007983	-0.225917	0.158872	-6.34596	1.63277e-07	9.01825e-06	6.09729	0.271831	0.0459136	-0.225917	19	18699326	F	II	C19orf60	TSS200	shore	TSS200-shore	chr19:18699422-18700554	rs10409392;rs527699872;rs145680625	7;8;18
cg06869292	-0.22651	0.225443	-3.55743	0.000992512	0.00562212	-2.49181	0.338698	0.112188	-0.22651	1	182038423	F	II		IGR	opensea	IGR-opensea		rs559214310;rs533006952	26;38
cg21807306	-0.227669	0.704282	-6.29253	1.9385e-07	1.01791e-05	5.92554	0.818117	0.590448	-0.227669	20	60602346	F	II	TAF4	Body	opensea	Body-opensea		rs183949504;rs56126715	0;48
cg03953789	-0.228294	0.120259	-8.85829	6.36694e-11	4.11949e-08	13.9981	0.234406	0.00611159	-0.228294	17	78963035	F	II		IGR	shelf	IGR-shelf	chr17:78965416-78966484	rs560798873;rs553581529	1;25
cg18047214	-0.228845	0.86511	-5.73042	1.18159e-06	3.71706e-05	4.12084	0.979533	0.750687	-0.228845	17	73948102	R	II	ACOX1	Body	opensea	Body-opensea		rs139366785;rs149897065	2;1
cg20186636	-0.230097	0.147139	-7.02271	1.87517e-08	2.0165e-06	8.26748	0.262188	0.0320908	-0.230097	7	128470230	R	I	FLNC	TSS1500	shore	TSS1500-shore	chr7:128470443-128471161	rs565660448	22
cg16559843	-0.230339	0.866	-5.81997	8.86021e-07	3.02473e-05	4.40773	0.98117	0.750831	-0.230339	4	2511236	F	II	RNF4	Body	opensea	Body-opensea		rs80039100;rs369919967	16;21
cg00835279	-0.232325	0.372418	-6.37896	1.46861e-07	8.37342e-06	6.20334	0.48858	0.256255	-0.232325	2	3642710	R	II	COLEC11	1stExon	island	1stExon-island	chr2:3642547-3642751	rs540163882;rs561886850	16;8
cg13459801	-0.232386	0.777706	-7.97303	9.47257e-10	2.6152e-07	11.2725	0.893898	0.661513	-0.232386	2	236479171	R	II	AGAP1	Body	opensea	Body-opensea		rs527981514;rs181860727;rs570373989	18;6;2
cg15644076	-0.233278	0.865494	-5.61152	1.73115e-06	4.89649e-05	3.74056	0.982133	0.748855	-0.233278	2	105319126	F	II		IGR	opensea	IGR-opensea		rs144155665;rs552488579	0;36
cg12858746	-0.234124	0.145129	-5.83119	8.5463e-07	2.94797e-05	4.4437	0.262191	0.0280675	-0.234124	11	47235847	R	II	DDB2	TSS1500	shore	TSS1500-shore	chr11:47236404-47236933	rs183969233;rs138780245	42;33
cg26138821	-0.234485	0.118687	-9.01682	3.9638e-11	2.97018e-08	14.4772	0.23593	0.00144494	-0.234485	11	89956704	F	II	CHORDC1	TSS200	shore	TSS200-shore	chr11:89955742-89956358	rs564553544	47
cg25770474	-0.234603	0.568468	-5.46053	2.80974e-06	6.97865e-05	3.25895	0.685769	0.451166	-0.234603	4	141783642	F	II		IGR	opensea	IGR-opensea		rs17006522	21
cg09375756	-0.235833	0.868052	-4.89598	1.69618e-05	0.000260094	1.47795	0.985968	0.750135	-0.235833	11	692963	F	II	DEAF1	Body	shore	Body-shore	chr11:694761-696375	rs192467013;rs537261366;rs369377809;rs532220738	0;20;30;41
cg13553000	-0.23609	0.763961	-3.34993	0.00178899	0.00881945	-3.05529	0.882006	0.645915	-0.23609	22	44022344	R	II	EFCAB6	ExonBnd	opensea	ExonBnd-opensea		rs571964771;rs35053047;rs148922297	41;15;1
cg14714867	-0.236741	0.860116	-9.59761	7.17073e-12	9.04912e-09	16.2067	0.978487	0.741746	-0.236741	10	18522735	F	II	CACNB2	Body	opensea	Body-opensea		rs186410660;rs572851276;rs371462890	0;15;28
cg21598751	-0.238411	0.794635	-3.65352	0.000751883	0.00454841	-2.22493	0.91384	0.675429	-0.238411	1	159791473	F	II		IGR	opensea	IGR-opensea		rs571035015;rs149428053	17;39
cg03245326	-0.240073	0.442412	-9.37698	1.3661e-11	1.4157e-08	15.5545	0.562449	0.322376	-0.240073	7	142532995	R	II		IGR	opensea	IGR-opensea		rs74426119;rs148956200;rs147054958;rs541373601	45;29;2;1
cg18941342	-0.241174	0.861552	-6.6717	5.74576e-08	4.37927e-06	7.14358	0.982139	0.740965	-0.241174	12	65953405	R	II	LOC100507065	Body	opensea	Body-opensea		rs189865980;rs578152227;rs117882163	29;19;1
cg19618634	-0.241191	0.186547	-4.19696	0.000148942	0.00133016	-0.655201	0.307142	0.065951	-0.241191	17	69085963	R	II		IGR	opensea	IGR-opensea		rs201226439;rs5821824	2;1
cg05308744	-0.242078	0.83596	-4.71068	3.03938e-05	0.000402374	0.902903	0.956999	0.714921	-0.242078	2	130956199	R	I	TUBA3E	TSS200	island	TSS200-island	chr2:130955619-130956274	rs563048382;rs112225712;rs183916985	31;6;1
cg03089940	-0.242631	0.810505	-4.61622	4.0845e-05	0.000501471	0.61213	0.93182	0.68919	-0.242631	8	21767146	R	II	DOK2	Body	shelf	Body-shelf	chr8:21769694-21770080	rs545414060;rs148406662;rs140347319	43;29;2
cg01168595	-0.24298	0.855098	-11.2872	6.34245e-14	2.38891e-10	20.997	0.976589	0.733608	-0.24298	12	101917028	F	II		IGR	opensea	IGR-opensea		rs115942599	40
cg21616243	-0.244967	0.863732	-11.9225	1.17936e-14	5.80437e-11	22.7033	0.986216	0.741249	-0.244967	12	129299702	R	II	MGC16384	TSS1500	opensea	TSS1500-opensea		rs2306683;rs189014775	29;28
cg16326304	-0.245126	0.858144	-6.18286	2.75779e-07	1.30801e-05	5.57299	0.980707	0.735581	-0.245126	17	68554917	R	II		IGR	opensea	IGR-opensea		rs546388377;rs567957873;rs112202833	45;37;2
cg21941354	-0.245652	0.237715	-4.02602	0.000249854	0.00197071	-1.15901	0.36054	0.114889	-0.245652	8	143751709	F	I	PSCA	TSS200	shore	TSS200-shore	chr8:143750759-143751448	rs587742186	34
cg05716544	-0.246493	0.637122	-5.60555	1.76466e-06	4.96418e-05	3.72148	0.760369	0.513876	-0.246493	17	41728055	F	II	MEOX1	Body	opensea	Body-opensea
cg06113552	-0.246605	0.704968	-7.12983	1.33443e-08	1.5995e-06	8.60932	0.82827	0.581665	-0.246605	1	54562389	F	II	TCEANC2	3'UTR	opensea	3'UTR-opensea		rs558500876	20
cg08889023	-0.246784	0.718064	-7.68611	2.31357e-09	4.8271e-07	10.3726	0.841456	0.594672	-0.246784	17	517799	R	II	VPS53	Body	opensea	Body-opensea		rs142795244;rs560299108	35;2
cg03272225	-0.246837	0.158958	-4.6316	3.89288e-05	0.000483934	0.659373	0.282376	0.0355396	-0.246837	19	17957106	F	II	JAK3	5'UTR	shore	5'UTR-shore	chr19:17958490-17958808	rs149363121;rs552864244;rs75501048;rs541899199	1;5;31;45
cg03847675	-0.247452	0.589656	-7.228	9.77719e-09	1.30006e-06	8.922	0.713382	0.46593	-0.247452	15	93127379	F	II		IGR	opensea	IGR-opensea		rs566502781;rs74403002;rs552359076;rs73452863;rs538236491;rs79956471	0;6;20;25;48;49
cg06583077	-0.248314	0.833642	-7.23317	9.61833e-09	1.28333e-06	8.93848	0.957799	0.709485	-0.248314	2	240090977	R	II	HDAC4	Body	opensea	Body-opensea		rs186439681;rs564076899;rs199582864	28;15;1
cg05825244	-0.249161	0.598483	-8.57077	1.51543e-10	7.61574e-08	13.122	0.723063	0.473902	-0.249161	20	2730488	F	I	EBF4	Body	island	Body-island	chr20:2729997-2730797	rs377613370	24
cg26246440	-0.249617	0.842148	-3.80611	0.000481012	0.00323498	-1.79401	0.966957	0.717339	-0.249617	3	114869111	F	II		IGR	shore	IGR-shore	chr3:114865436-114867124	rs546057282	0
cg14848409	-0.250217	0.841783	-6.10084	3.59016e-07	1.57434e-05	5.30937	0.966891	0.716674	-0.250217	1	96048160	F	II		IGR	opensea	IGR-opensea		rs182589812;rs573960883;rs555174799;rs574676786	0;1;6;30
cg17837572	-0.250452	0.848802	-8.70633	1.00565e-10	5.68465e-08	13.5362	0.974028	0.723576	-0.250452	7	4211212	R	II	SDK1	Body	opensea	Body-opensea		rs546597595	1
cg24098990	-0.250459	0.853173	-7.49811	4.17069e-09	7.23444e-07	9.77915	0.978402	0.727943	-0.250459	17	77245306	F	II	HRNBP3	5'UTR	opensea	5'UTR-opensea		rs548049421	1
cg06848468	-0.250852	0.842061	-5.33266	4.2308e-06	9.35332e-05	2.8525	0.967487	0.716635	-0.250852	1	1597086	F	II	CDK11B	Body	shelf	Body-shelf	chr1:1600981-1601231	rs564174168;rs533338391;rs147285260;rs188348131;rs529520031	0;3;9;10;49
cg03599984	-0.250961	0.84437	-5.9362	6.09676e-07	2.30886e-05	4.78059	0.969851	0.71889	-0.250961	2	97498742	R	II	CNNM3	3'UTR	opensea	3'UTR-opensea		rs554660711;rs574538273;rs540278697;rs377754031	30;5;2;1
cg03173748	-0.251384	0.130593	-6.17968	2.78611e-07	1.31865e-05	5.56277	0.256285	0.00490097	-0.251384	16	83760849	F	II	CDH13	Body	opensea	Body-opensea		rs564070553;rs10559095	13;31
cg21958394	-0.252467	0.826802	-4.75876	2.6136e-05	0.000359351	1.05155	0.953036	0.700569	-0.252467	2	145425418	F	II		IGR	opensea	IGR-opensea		rs79179815;rs566783607;rs146914137	0;20;29
cg12396237	-0.252994	0.863008	-6.74505	4.54449e-08	3.7145e-06	7.37883	0.989505	0.736511	-0.252994	8	25336262	R	II	CDCA2	Body	opensea	Body-opensea		rs1532916;rs544581771	38;1
cg20070195	-0.253624	0.857486	-5.77945	1.0093e-06	3.32075e-05	4.27788	0.984298	0.730674	-0.253624	7	36988960	F	II	ELMO1	Body	opensea	Body-opensea		rs185655890;rs10225164	0;42
cg15873301	-0.253674	0.164373	-8.75852	8.59271e-11	5.08701e-08	13.6952	0.29121	0.0375354	-0.253674	3	12045459	R	II	SYN2	TSS1500	shore	TSS1500-shore	chr3:12045652-12046627	rs530976538;rs187123744	36;4
cg11608150	-0.253782	0.147311	-4.58715	4.47224e-05	0.000536549	0.52299	0.274202	0.0204199	-0.253782	5	135415948	R	I		IGR	shore	IGR-shore	chr5:135416204-135416475	rs375721444	1
cg06316758	-0.255573	0.642437	-3.16697	0.00296923	0.0129994	-3.53637	0.770223	0.51465	-0.255573	13	31073758	R	II		IGR	opensea	IGR-opensea		rs7984962;rs533261323	25;1
cg14151199	-0.256356	0.839427	-6.86648	3.08401e-08	2.84061e-06	7.76787	0.967605	0.711249	-0.256356	4	30759567	F	II	PCDH7	Body	opensea	Body-opensea		rs370895947;rs34907707;rs545230932	0;1;26
cg17370012	-0.259038	0.854049	-6.47885	1.06581e-07	6.71529e-06	6.52435	0.983568	0.72453	-0.259038	11	8723999	F	II	ST5	Body	opensea	Body-opensea		rs533861181;rs553632685;rs573339872	31;47;48
cg25350722	-0.261821	0.833719	-8.90256	5.57606e-11	3.75934e-08	14.1322	0.96463	0.702809	-0.261821	1	246942431	R	II		IGR	opensea	IGR-opensea		rs147783371	1
cg06732223	-0.262413	0.812107	-4.3089	0.000105779	0.00102578	-0.320953	0.943313	0.6809	-0.262413	9	130642775	R	II		IGR	shelf	IGR-shelf	chr9:130639738-130640143	rs2026823;rs9919018;rs150452308	46;22;1
cg19957506	-0.263744	0.840383	-8.71473	9.80485e-11	5.57654e-08	13.5618	0.972255	0.708512	-0.263744	6	160505619	R	II	IGF2R	Body	opensea	Body-opensea		rs548015875;rs567892725;rs527449370	29;26;1
cg18679732	-0.264516	0.848447	-6.35797	1.57097e-07	8.7754e-06	6.1359	0.980704	0.716189	-0.264516	19	50525462	F	II	VRK3	5'UTR	shelf	5'UTR-shelf	chr19:50528176-50529486	rs143501330	0
cg17872886	-0.265156	0.492923	-6.80244	3.78318e-08	3.27613e-06	7.56279	0.625501	0.360345	-0.265156	2	3642732	R	I	COLEC11	1stExon	island	1stExon-island	chr2:3642547-3642751	rs540163882;rs561886850;rs529098931	38;30;6
cg26366181	-0.265429	0.850305	-6.52117	9.30529e-08	6.1101e-06	6.66033	0.983019	0.717591	-0.265429	9	126148054	R	II	DENND1A	Body	opensea	Body-opensea		rs117068495;rs186531561	45;1
cg01498833	-0.265555	0.828457	-4.91164	1.61433e-05	0.000250618	1.52678	0.961234	0.695679	-0.265555	10	113750686	F	II		IGR	opensea	IGR-opensea		rs116288907;rs562835939;rs533157042;rs545509842	0;15;43;47
cg10596483	-0.267923	0.345099	-3.33995	0.00183973	0.00901208	-3.08194	0.47906	0.211138	-0.267923	8	143751796	R	II	JRK	TSS1500	shore	TSS1500-shore	chr8:143750759-143751448	rs149355590	27
cg10071929	-0.268189	0.278839	-6.61319	6.92921e-08	4.97514e-06	6.95581	0.412933	0.144744	-0.268189	9	130955135	R	II	CIZ1	TSS1500	shore	TSS1500-shore	chr9:130955166-130955498	rs560036798	40
cg21139150	-0.268614	0.402052	-4.11288	0.00019226	0.00161354	-0.904063	0.536359	0.267745	-0.268614	21	46976175	F	I		IGR	island	IGR-island	chr21:46975415-46976341	rs539127386;rs8127385	30;33
cg09089355	-0.269148	0.849434	-8.11429	6.12153e-10	1.97372e-07	11.7128	0.984008	0.71486	-0.269148	13	51960210	R	II	INTS6	Body	opensea	Body-opensea		rs146668194;rs140352113	9;1
cg04798314	-0.26942	0.802973	-3.80634	0.000480693	0.00323344	-1.79337	0.937683	0.668262	-0.26942	1	246668601	F	II	SMYD3	Body	shore	Body-shore	chr1:246670148-246670768	rs575074670	40
cg21716632	-0.271097	0.844181	-6.41754	1.29752e-07	7.67595e-06	6.32735	0.979729	0.708632	-0.271097	1	15833649	F	II	CASP9	Body	opensea	Body-opensea		rs2308942;rs550976159;rs570941032;rs2308937	0;15;33;42
cg16311918	-0.272166	0.833049	-6.4984	1.00102e-07	6.43808e-06	6.58718	0.969132	0.696966	-0.272166	5	133190225	R	II		IGR	opensea	IGR-opensea		rs117768797	2
cg23482582	-0.2723	0.850534	-9.20911	2.24001e-11	1.98282e-08	15.0543	0.986684	0.714384	-0.2723	8	146079270	F	II	COMMD5	TSS1500	shore	TSS1500-shore	chr8:146077931-146078881	rs201423140	19
cg15555622	-0.273116	0.836603	-11.0081	1.3501e-13	4.40451e-10	20.2309	0.973161	0.700045	-0.273116	19	11754404	R	II		IGR	shelf	IGR-shelf	chr19:11750529-11751006	rs567757455;rs138414314	9;2
cg05577388	-0.273599	0.790809	-5.46629	2.7584e-06	6.8879e-05	3.27728	0.927609	0.65401	-0.273599	2	29038193	F	II	SPDYA	5'UTR	opensea	5'UTR-opensea		rs536454531	0
cg26913710	-0.274904	0.180127	-9.85393	3.41783e-12	5.21447e-09	16.9568	0.317579	0.042675	-0.274904	6	52441888	F	I	TRAM2-AS1	TSS1500	shore	TSS1500-shore	chr6:52441269-52441793	rs539984068;rs548386901	1;40
cg27650137	-0.276572	0.839645	-6.25661	2.17571e-07	1.10377e-05	5.81006	0.977931	0.701359	-0.276572	14	86529489	F	II	LOC101928767	Body	opensea	Body-opensea		rs138627328;rs75570494;rs78202073;rs533357345;rs142447014;rs566621280	2;32;33;42;46;48
cg06255693	-0.276851	0.774501	-3.85428	0.000417176	0.00290511	-1.65628	0.912927	0.636076	-0.276851	1	205614765	R	II		IGR	opensea	IGR-opensea		rs528551785	1
cg16283102	-0.278898	0.808067	-3.54054	0.00104183	0.00583196	-2.53834	0.947516	0.668618	-0.278898	2	197940260	F	II	ANKRD44	Body	opensea	Body-opensea		rs151183012;rs141449864;rs542041683	0;1;13
cg11574665	-0.282551	0.793775	-6.25465	2.18942e-07	1.10905e-05	5.80377	0.935051	0.6525	-0.282551	2	242580471	F	II	ATG4B	Body	shelf	Body-shelf	chr2:242575706-242577492	rs138272815;rs550882952;rs142862534	1;22;39
cg14796658	-0.282645	0.822536	-8.69121	1.05261e-10	5.87805e-08	13.4901	0.963858	0.681213	-0.282645	22	18429965	F	II	MICAL3	5'UTR	opensea	5'UTR-opensea		rs367990100;rs202055058	0;38
cg25468058	-0.283137	0.797127	-4.55172	4.99397e-05	0.000582417	0.414593	0.938695	0.655558	-0.283137	1	150953680	F	II	ANXA9	TSS1500	opensea	TSS1500-opensea		rs144968823;rs587604090;rs587668469	0;24;33
cg22548845	-0.284221	0.824068	-9.08928	3.19506e-11	2.56942e-08	14.6952	0.966179	0.681958	-0.284221	12	105647510	R	II		IGR	opensea	IGR-opensea		rs75990367;rs572625965;rs377350789;rs115259093;rs17036863;rs112596605	48;31;25;23;9;1
cg13151547	-0.285432	0.839113	-6.68016	5.59223e-08	4.29597e-06	7.17074	0.981828	0.696397	-0.285432	12	130064554	F	II	TMEM132D	Body	opensea	Body-opensea		rs568923298	1
cg01911613	-0.286342	0.187108	-6.37739	1.476e-07	8.39608e-06	6.19832	0.330279	0.0439371	-0.286342	3	196325238	R	I		IGR	opensea	IGR-opensea		rs144888160;rs527462411;rs552124264;rs183333325	44;40;31;14
cg22047004	-0.289338	0.832121	-6.00944	4.8171e-07	1.94544e-05	5.01575	0.97679	0.687452	-0.289338	17	816650	F	II	NXN	Body	opensea	Body-opensea		rs151279801;rs536220902;rs141683951	0;1;28
cg14775309	-0.291047	0.834221	-8.08452	6.71032e-10	2.0867e-07	11.6202	0.979745	0.688698	-0.291047	22	36835007	F	II		IGR	opensea	IGR-opensea		rs192872550;rs536671070;rs556505632	0;1;9
cg26701289	-0.291498	0.149195	-6.90091	2.76339e-08	2.63573e-06	7.87806	0.294944	0.00344555	-0.291498	15	73611289	F	II		IGR	island	IGR-island	chr15:73611173-73611529	rs139421997;rs569571034	0;1
cg12135269	-0.292602	0.507406	-7.52765	3.80102e-09	6.79363e-07	9.87258	0.653707	0.361105	-0.292602	2	3642586	R	I	COLEC11	1stExon	island	1stExon-island	chr2:3642547-3642751	rs545780894;rs557775650	32;10
cg27083089	-0.2937	0.366129	-2.71465	0.0097912	0.0324928	-4.65297	0.512979	0.219279	-0.2937	6	31322121	R	II	HLA-B	3'UTR	shore	3'UTR-shore	chr6:31323946-31325211	rs111301312;rs572049214;rs2428496	15;6;2
cg13858223	-0.293955	0.733424	-4.05605	0.000228261	0.00184029	-1.07112	0.880402	0.586447	-0.293955	14	95913857	F	II	SYNE3	Body	opensea	Body-opensea		rs141893066;rs185168661	0;50
cg09067993	-0.294629	0.79053	-4.08679	0.000208042	0.00171326	-0.980871	0.937844	0.643215	-0.294629	3	67665333	R	II	SUCLG2	Body	opensea	Body-opensea		rs376734830;rs533811487;rs141459012	34;22;1
cg16651518	-0.295003	0.810317	-5.70094	1.29899e-06	3.98012e-05	4.02648	0.957819	0.662816	-0.295003	7	41067471	F	II		IGR	opensea	IGR-opensea		rs141558515;rs530070083;rs150884315;rs140114445	0;1;27;46
cg16717637	-0.296421	0.83552	-9.67829	5.67388e-12	7.6995e-09	16.4437	0.98373	0.68731	-0.296421	15	70475396	F	II		IGR	opensea	IGR-opensea		rs557222561;rs573840235	2;33
cg16458822	-0.299632	0.175069	-4.27336	0.000117951	0.00111358	-0.427413	0.324885	0.0252524	-0.299632	13	44261002	R	II	ENOX1	5'UTR	opensea	5'UTR-opensea		rs79729453	1
cg16992340	-0.300542	0.781785	-7.12397	1.35947e-08	1.6177e-06	8.59063	0.932056	0.631514	-0.300542	19	22710698	F	II	LOC101929124	Body	opensea	Body-opensea		rs12460428;rs113134275;rs1433087;rs12462444	6;39;44;47
cg17152205	-0.305314	0.217481	-7.95917	9.88838e-10	2.69263e-07	11.2292	0.370138	0.0648238	-0.305314	2	180990647	F	II		IGR	opensea	IGR-opensea		rs527593412;rs114305735;rs183999622	1;10;24
cg27645446	-0.305397	0.822971	-4.69902	3.15252e-05	0.000413578	0.86692	0.975669	0.670272	-0.305397	15	49022355	R	II		IGR	opensea	IGR-opensea		rs187777184;rs533632177;rs551659480;rs79760845	30;29;15;1
cg03883921	-0.306336	0.67855	-10.5006	5.47221e-13	1.37142e-09	18.8124	0.831718	0.525383	-0.306336	9	130572269	F	I	FPGS	Body	opensea	Body-opensea		rs568982346;rs199862103;rs201756483;rs200287234;rs144481667	27;29;36;37;47
cg17416722	-0.30713	0.20131	-4.53104	5.32578e-05	0.000611198	0.351427	0.354875	0.0477454	-0.30713	6	32554385	R	II	HLA-DRB1	Body	shelf	Body-shelf	chr6:32551851-32552331	rs111297585;rs72850290;rs9270089;rs116526466;rs9270090	48;42;36;10;1
cg19090398	-0.31118	0.825167	-11.2673	6.69214e-14	2.48611e-10	20.9425	0.980757	0.669578	-0.31118	20	16456242	R	II	KIF16B	Body	opensea	Body-opensea		rs6111154;rs542166889;rs75887493;rs143352030	43;39;38;1
cg09021557	-0.311686	0.771019	-5.19547	6.55586e-06	0.000128636	2.41819	0.926862	0.615176	-0.311686	16	80770186	R	II	CDYL2	Body	opensea	Body-opensea		rs147959352;rs187763405	21;1
cg23085823	-0.311859	0.828202	-8.25009	4.03124e-10	1.491e-07	12.1343	0.984131	0.672273	-0.311859	4	7161810	R	II		IGR	opensea	IGR-opensea		rs560451518;rs553818100	50;2
cg19800295	-0.314164	0.829746	-9.0554	3.53361e-11	2.75175e-08	14.5933	0.986827	0.672664	-0.314164	11	35682377	F	II		IGR	shelf	IGR-shelf	chr11:35684421-35684846	rs560285639;rs529463787;rs549613763	0;26;40
cg21030607	-0.314531	0.791849	-9.0667	3.41688e-11	2.6835e-08	14.6273	0.949115	0.634584	-0.314531	4	174462423	F	II	NBLA00301	Body	shelf	Body-shelf	chr4:174459200-174460054	rs115705887;rs371826429;rs142847933;rs146103062	0;19;22;23
cg11626429	-0.314883	0.814585	-5.7997	9.45693e-07	3.16736e-05	4.34276	0.972026	0.657143	-0.314883	15	40846513	R	II	C15orf57	Body	opensea	Body-opensea		rs562772161;rs142562940;rs78102563	44;24;1
cg08730256	-0.317712	0.820359	-6.1423	3.14196e-07	1.43347e-05	5.44263	0.979216	0.661503	-0.317712	4	170022252	R	II	SH3RF1	Body	opensea	Body-opensea		rs559757488;rs117015368	50;1
cg09338678	-0.318818	0.800104	-10.2785	1.02026e-12	2.20879e-09	18.1812	0.959513	0.640695	-0.318818	2	97576207	F	II	FAM178B	Body	opensea	Body-opensea		rs185207431;rs188353664;rs146799836;rs148343129;rs550020055	0;1;14;20;21
cg10699438	-0.321382	0.82027	-8.31787	3.27509e-10	1.29826e-07	12.3439	0.980961	0.659579	-0.321382	2	230923861	R	II	SLC16A14	Body	opensea	Body-opensea		rs202122599;rs371613985	11;1
cg22100363	-0.322085	0.235312	-4.71052	3.04093e-05	0.0004025	0.902401	0.396354	0.0742698	-0.322085	1	182038433	F	II		IGR	opensea	IGR-opensea		rs559214310;rs533006952	16;28
cg04140496	-0.324434	0.21852	-15.2719	3.72105e-18	5.60619e-14	30.8852	0.380736	0.0563029	-0.324434	6	111279511	R	I	GTF3C6	TSS1500	shore	TSS1500-shore	chr6:111279644-111280210	rs72939510	9
cg20443707	-0.327593	0.812269	-6.90842	2.69801e-08	2.59077e-06	7.9021	0.976065	0.648472	-0.327593	6	1766924	F	II	GMDS	Body	opensea	Body-opensea		rs151217725;rs548690240;rs3800046	0;10;49
cg10298203	-0.327953	0.81675	-8.72694	9.45041e-11	5.41669e-08	13.599	0.980726	0.652774	-0.327953	10	73425440	F	II	CDH23	Body	opensea	Body-opensea		rs74145245;rs576626500	0;49
cg24147543	-0.328477	0.206122	-5.10795	8.66265e-06	0.00015792	2.1422	0.370361	0.0418841	-0.328477	6	32554481	R	II	HLA-DRB1	Body	shelf	Body-shelf	chr6:32551851-32552331	rs115208602;rs9270093;rs9270094;rs113966350;rs72500541;rs113676729;rs9270095	49;48;38;36;10;6;1
cg08161306	-0.329093	0.628133	-10.4015	7.22027e-13	1.68148e-09	18.5315	0.79268	0.463587	-0.329093	22	47169227	R	II	TBC1D22A	TSS1500	opensea	TSS1500-opensea		rs114867884;rs74764259	25;24
cg10409680	-0.330588	0.171021	-6.56295	8.13904e-08	5.55373e-06	6.79452	0.336315	0.00572653	-0.330588	6	31239320	R	II	HLA-C	Body	island	Body-island	chr6:31238852-31240120	rs540545214;rs9264665;rs41562920;rs9264666;rs41544813;rs17879195;rs7383157;rs544242633	51;43;38;26;25;17;16;9
cg19867917	-0.331186	0.562858	-8.5567	1.58154e-10	7.82548e-08	13.0789	0.728451	0.397265	-0.331186	2	3642629	R	I	COLEC11	TSS200	island	TSS200-island	chr2:3642547-3642751	rs187945555	7
cg12386645	-0.332005	0.813051	-5.66733	1.4471e-06	4.30198e-05	3.91896	0.979053	0.647048	-0.332005	2	182783512	F	II	SSFA2	Body	opensea	Body-opensea		rs576369806;rs78894663;rs542258563	24;38;48
cg05764538	-0.334287	0.773145	-4.79155	2.3576e-05	0.000332917	1.15314	0.940289	0.606002	-0.334287	12	107127517	R	II	RFX4	Body	opensea	Body-opensea		rs544366649;rs79448061	30;1
cg04492807	-0.334858	0.807767	-9.22128	2.16088e-11	1.93106e-08	15.0907	0.975197	0.640338	-0.334858	5	2225108	R	II		IGR	opensea	IGR-opensea		rs141219432;rs560050214;rs146969794	33;29;3
cg09768983	-0.336285	0.612648	-7.11459	1.40053e-08	1.65139e-06	8.56073	0.780791	0.444506	-0.336285	4	183935060	R	II		IGR	opensea	IGR-opensea		rs189236476	22
cg22190077	-0.337546	0.4906	-6.79364	3.89099e-08	3.3414e-06	7.53459	0.659373	0.321827	-0.337546	12	27959878	R	II		IGR	opensea	IGR-opensea		rs73088206;rs148143579	40;24
cg08986950	-0.337846	0.322124	-4.58686	4.47621e-05	0.000536893	0.522119	0.491047	0.153201	-0.337846	5	96120312	F	II	ERAP1	Body	opensea	Body-opensea		rs561489297;rs138522940	8;24
cg04568519	-0.342494	0.808514	-9.30958	1.66545e-11	1.61141e-08	15.3541	0.979761	0.637267	-0.342494	7	158384490	F	II		IGR	shelf	IGR-shelf	chr7:158379328-158381221	rs559767003;rs528702617;rs548793614	0;1;46
cg15031594	-0.342785	0.807415	-9.6699	5.81341e-12	7.8459e-09	16.4191	0.978807	0.636022	-0.342785	14	101256510	F	II		IGR	opensea	IGR-opensea		rs535073818;rs555375431;rs572026138	24;32;43
cg24245216	-0.344307	0.538405	-3.56585	0.000968756	0.00551718	-2.46855	0.710558	0.366251	-0.344307	19	7004657	R	II		IGR	opensea	IGR-opensea		rs537719599	20
cg25186140	-0.345374	0.80908	-9.95181	2.58121e-12	4.31122e-09	17.2411	0.981767	0.636393	-0.345374	11	133771378	R	II	LOC283174	Body	opensea	Body-opensea		rs563678661;rs575746796;rs190500956;rs565204023;rs80074213	41;35;10;2;1
cg22985281	-0.34589	0.779823	-13.4612	2.47077e-16	1.88771e-12	26.6262	0.952768	0.606878	-0.34589	3	32934782	F	II		IGR	opensea	IGR-opensea		rs117437137;rs575350352;rs543134564	0;1;8
cg25071794	-0.347828	0.807952	-9.56867	7.80054e-12	9.55006e-09	16.1215	0.981866	0.634038	-0.347828	5	57791484	R	II	GAPT	3'UTR	opensea	3'UTR-opensea		rs556185588;rs571259751	23;1
cg12406789	-0.347926	0.802991	-10.5543	4.71134e-13	1.24961e-09	18.9641	0.976954	0.629028	-0.347926	19	40727342	R	II		IGR	shore	IGR-shore	chr19:40729087-40729430
cg16482462	-0.348933	0.779659	-6.20804	2.54333e-07	1.23493e-05	5.65393	0.954125	0.605192	-0.348933	16	55905570	R	II	CES5A	Body	opensea	Body-opensea		rs117887370;rs146474777;rs199716261;rs369304717;rs543903403;rs143198507;rs533130569;rs148234688	36;35;34;25;14;12;2;1
cg21770758	-0.351123	0.797244	-7.09744	1.47889e-08	1.71502e-06	8.50602	0.972806	0.621683	-0.351123	10	112440394	R	II	RBM20	Body	opensea	Body-opensea		rs11195262;rs558672917	7;1
cg24521141	-0.351795	0.734112	-5.98242	5.25451e-07	2.06996e-05	4.92897	0.910009	0.558214	-0.351795	2	38744309	F	II	LOC101929596	TSS1500	opensea	TSS1500-opensea		rs11888944;rs539027199	28;50
cg03185888	-0.353794	0.801503	-8.99748	4.19902e-11	3.06616e-08	14.4189	0.9784	0.624606	-0.353794	4	95868848	R	II	BMPR1B	5'UTR	opensea	5'UTR-opensea		rs114972647;rs185123217;rs138174004	50;5;1
cg12666549	-0.362973	0.779048	-4.66058	3.55572e-05	0.000452411	0.74848	0.960534	0.597561	-0.362973	4	76901607	F	II	LOC101928809	TSS1500	opensea	TSS1500-opensea		rs150086423;rs536364121;rs547939934	0;13;14
cg23639784	-0.363094	0.784768	-7.09689	1.48148e-08	1.71667e-06	8.50426	0.966315	0.603221	-0.363094	6	86446089	F	II		IGR	opensea	IGR-opensea		rs530370697;rs183266097;rs569975981	0;10;18
cg01389234	-0.363592	0.785794	-13.6013	1.76228e-16	1.39891e-12	26.9692	0.96759	0.603998	-0.363592	3	114170468	F	II	ZBTB20	Body	opensea	Body-opensea		rs558083620	11
cg09996245	-0.364076	0.775802	-6.24936	2.22698e-07	1.12222e-05	5.78676	0.95784	0.593764	-0.364076	6	16822408	F	II		IGR	opensea	IGR-opensea		rs188603246	1
cg10112249	-0.367563	0.797258	-10.7066	3.0886e-13	8.8036e-10	19.3921	0.98104	0.613476	-0.367563	1	30531045	F	II		IGR	opensea	IGR-opensea		rs188813553;rs530054958;rs546615025	0;9;41
cg14760916	-0.368189	0.783603	-9.29885	1.71888e-11	1.64798e-08	15.3221	0.967698	0.599509	-0.368189	3	32497762	R	II		IGR	opensea	IGR-opensea		rs530403208	14
cg16287180	-0.369777	0.782872	-6.29009	1.95378e-07	1.02274e-05	5.91768	0.967761	0.597983	-0.369777	19	58364502	F	II	ZNF587	Body	shelf	Body-shelf	chr19:58361139-58361560	rs185695216	0
cg03314029	-0.369994	0.185488	-13.792	1.11698e-16	9.46391e-13	27.4321	0.370486	0.000491301	-0.369994	16	88496788	R	I	ZNF469	1stExon	island	1stExon-island	chr16:88496201-88497763
cg04933384	-0.370048	0.789346	-5.14387	7.72714e-06	0.000145145	2.25535	0.97437	0.604322	-0.370048	15	50840217	F	II	USP50	TSS1500	opensea	TSS1500-opensea		rs185286787;rs556851917	0;17
cg04680494	-0.371509	0.79663	-9.74669	4.65526e-12	6.54854e-09	16.644	0.982384	0.610875	-0.371509	6	168417646	F	II	KIF25	TSS1500	opensea	TSS1500-opensea		rs9346518	47
cg02827245	-0.373295	0.760371	-6.84919	3.25885e-08	2.9503e-06	7.71252	0.947019	0.573723	-0.373295	2	118730140	F	II	CCDC93	Body	opensea	Body-opensea		rs551108491;rs34350545	38;46
cg00795791	-0.374287	0.772859	-8.74672	8.90377e-11	5.19616e-08	13.6592	0.960002	0.585715	-0.374287	7	135346062	F	II	PL-5283	TSS1500	shore	TSS1500-shore	chr7:135347056-135347498	rs533776702	24
cg09973771	-0.377244	0.228303	-6.87114	3.0385e-08	2.81538e-06	7.78279	0.416925	0.0396808	-0.377244	2	1043404	R	II	SNTG2	Body	opensea	Body-opensea		rs190833449;rs539884260;rs557822975;rs572949025	17;5;2;1
cg17744682	-0.377328	0.778208	-6.68966	5.42485e-08	4.20236e-06	7.20122	0.966872	0.589544	-0.377328	2	202324741	R	II	STRADB	Body	opensea	Body-opensea		rs528379009;rs78822292	2;1
cg13642260	-0.380267	0.33018	-11.8991	1.25361e-14	6.08863e-11	22.6414	0.520314	0.140047	-0.380267	9	130955380	F	II	CIZ1	5'UTR	island	5'UTR-island	chr9:130955166-130955498	rs533721899	36
cg21040814	-0.38116	0.780663	-11.3943	4.75916e-14	1.92993e-10	21.2882	0.971243	0.590083	-0.38116	21	41518623	R	II	DSCAM	Body	shelf	Body-shelf	chr21:41516237-41516472	rs531036179;rs537831108;rs145880828	20;5;1
cg09656629	-0.382309	0.277647	-9.35334	1.4643e-11	1.47478e-08	15.4843	0.468801	0.0864921	-0.382309	6	162572090	F	II	PARK2	Body	opensea	Body-opensea		rs546275841;rs566272425	1;14
cg23371584	-0.383402	0.236562	-7.10721	1.43371e-08	1.68045e-06	8.5372	0.428263	0.0448605	-0.383402	1	203275927	R	II	BTG2	Body	shore	Body-shore	chr1:203274305-203275338	rs190670739;rs10920608	32;1
cg26274214	-0.383538	0.782338	-8.74807	8.86742e-11	5.18724e-08	13.6634	0.974107	0.59057	-0.383538	19	9471438	F	II		IGR	shelf	IGR-shelf	chr19:9473589-9474001
cg20121472	-0.388867	0.783748	-10.4316	6.6362e-13	1.56521e-09	18.617	0.978181	0.589314	-0.388867	7	70316444	F	II		IGR	opensea	IGR-opensea		rs146487588	1
cg08272591	-0.39029	0.750858	-7.1501	1.25136e-08	1.5315e-06	8.67393	0.946003	0.555713	-0.39029	8	28576644	F	II	EXTL3	Body	shelf	Body-shelf	chr8:28573597-28573840	rs76048097	0
cg25980689	-0.392255	0.690664	-5.09747	8.95633e-06	0.000161845	2.1092	0.886791	0.494537	-0.392255	7	187339	F	I		IGR	shore	IGR-shore	chr7:186352-186673	rs533374923;rs117972724;rs566801595;rs527577587;rs549202715;rs567347918	1;6;7;11;13;40
cg26052728	-0.392283	0.251569	-8.1484	5.51082e-10	1.8417e-07	11.8188	0.447711	0.0554278	-0.392283	7	961841	F	II	ADAP1	TSS1500	shore	TSS1500-shore	chr7:960048-960351	rs12667325;rs12669946	13;46
cg12262617	-0.396012	0.568845	-3.78585	0.000510603	0.00338535	-1.85171	0.766851	0.370839	-0.396012	5	150677795	F	II	SLC36A3	Body	opensea	Body-opensea		rs374655843;rs3926389;rs55836179	1;11;46
cg19478678	-0.399466	0.771497	-11.3378	5.53716e-14	2.15145e-10	21.1347	0.971231	0.571764	-0.399466	12	118298211	F	II	KSR2	Body	opensea	Body-opensea
cg21459470	-0.399774	0.778542	-12.4595	2.96088e-15	1.71259e-11	24.1056	0.978429	0.578655	-0.399774	1	85259271	R	II		IGR	opensea	IGR-opensea		rs145889144;rs536571371	35;14
cg23944405	-0.400431	0.736868	-8.02345	8.10391e-10	2.3627e-07	11.4299	0.937084	0.536653	-0.400431	11	30602030	R	II	MPPED2	1stExon	shelf	1stExon-shelf	chr11:30605558-30605800	rs545370266;rs560183172;rs527295584	45;18;2
cg19008148	-0.401354	0.742118	-9.35971	1.43715e-11	1.4634e-08	15.5032	0.942795	0.541441	-0.401354	12	131148477	R	II		IGR	opensea	IGR-opensea		rs4759747;rs189935130	20;2
cg09371059	-0.404007	0.759341	-9.13247	2.81063e-11	2.35252e-08	14.8248	0.961345	0.557338	-0.404007	16	17842081	F	II		IGR	opensea	IGR-opensea		rs546535439;rs561625870;rs529088097;rs550467707	0;10;11;14
cg09780996	-0.407386	0.411424	-6.38897	1.42212e-07	8.18677e-06	6.23555	0.615117	0.207731	-0.407386	16	49056918	F	II		IGR	opensea	IGR-opensea		rs567878632;rs80112359;rs2355899;rs17832118	0;1;1;4
cg23501836	-0.407896	0.743722	-9.83663	3.59215e-12	5.38999e-09	16.9065	0.94767	0.539774	-0.407896	14	89629974	R	II	FOXN3	Body	shore	Body-shore	chr14:89628885-89629199	rs73319277;rs538714009;rs78305609	34;32;1
cg15124400	-0.410542	0.589384	-4.3763	8.59791e-05	0.000876135	-0.118164	0.794655	0.384113	-0.410542	9	124989839	F	II	LHX6	1stExon	island	1stExon-island	chr9:124987743-124991086	rs573949450	36
cg17857456	-0.416351	0.703173	-6.24151	2.28387e-07	1.14329e-05	5.76153	0.911349	0.494998	-0.416351	3	15332693	R	II	SH3BP5	Body	opensea	Body-opensea		rs13098829;rs13076010;rs370082194	3;2;2
cg19548912	-0.416528	0.763996	-8.73223	9.30111e-11	5.37282e-08	13.6151	0.97226	0.555732	-0.416528	6	138299068	R	II		IGR	opensea	IGR-opensea		rs575664988;rs544103544;rs554788351;rs574826657	39;30;10;7
cg08560695	-0.41771	0.770031	-9.99517	2.28023e-12	3.92392e-09	17.3667	0.978886	0.561176	-0.41771	19	54418930	R	II	CACNG7	Body	opensea	Body-opensea		rs566969879;rs112419099	36;1
cg16438031	-0.418302	0.771047	-13.9734	7.26428e-17	6.54e-13	27.8688	0.980199	0.561896	-0.418302	12	6826769	F	II		IGR	opensea	IGR-opensea		rs188030683;rs115940529;rs191302595;rs576013635;rs141544231	0;16;17;32;49
cg21512276	-0.419215	0.765393	-14.7267	1.26725e-17	1.50893e-13	29.6413	0.975	0.555785	-0.419215	4	88477632	R	II		IGR	opensea	IGR-opensea		rs113912535;rs138713126;rs141889511	44;20;1
cg02032984	-0.42151	0.767827	-11.7746	1.73696e-14	8.06476e-11	22.3105	0.978582	0.557072	-0.42151	7	35490860	F	II		IGR	shelf	IGR-shelf	chr7:35494213-35494702	rs146236799	0
cg09918751	-0.422897	0.707042	-9.57373	7.68665e-12	9.44384e-09	16.1364	0.918491	0.495594	-0.422897	15	100517450	F	II	ADAMTS17	Body	opensea	Body-opensea		rs553127707;rs575194590	31;51
cg04123836	-0.427435	0.76433	-11.9852	1.00182e-14	5.13603e-11	22.8688	0.978048	0.550613	-0.427435	6	52402557	F	II	TRAM2	Body	opensea	Body-opensea		rs140686363;rs546877298;rs566520778;rs7772287	0;30;38;39
cg11524184	-0.430681	0.729373	-8.09756	6.44571e-10	2.03529e-07	11.6608	0.944714	0.514033	-0.430681	5	180397383	R	I		IGR	island	IGR-island	chr5:180397288-180397563	rs552483506;rs560917197	49;41
cg21863379	-0.433503	0.750613	-7.89036	1.22418e-09	3.09819e-07	11.014	0.967364	0.533861	-0.433503	9	137751012	F	II	LOC101448202	Body	opensea	Body-opensea		rs138045535	0
cg03816828	-0.43623	0.72071	-9.11642	2.94769e-11	2.44506e-08	14.7767	0.938826	0.502595	-0.43623	1	10342918	F	II	KIF1B	Body	opensea	Body-opensea		rs75607790;rs547288564;rs9660019	0;10;45
cg14614789	-0.441598	0.249953	-7.94752	1.02522e-09	2.75722e-07	11.1928	0.470752	0.0291535	-0.441598	19	5548129	F	II		IGR	opensea	IGR-opensea		rs184016013;rs188948032	17;32
cg03063057	-0.446399	0.686085	-6.99304	2.06077e-08	2.15153e-06	8.17268	0.909284	0.462885	-0.446399	19	3110400	R	II	GNA11	Body	island	Body-island	chr19:3110096-3110438	rs41276846	41
cg22238209	-0.455401	0.718062	-7.22371	9.91078e-09	1.31145e-06	8.90836	0.945762	0.490361	-0.455401	19	35800743	F	II	MAG	Body	island	Body-island	chr19:35800718-35801031	rs144178944	1
cg04899715	-0.45905	0.609612	-7.50353	4.10027e-09	7.14419e-07	9.79629	0.839137	0.380087	-0.45905	8	23609424	R	II		IGR	opensea	IGR-opensea		rs554712755;rs115615256;rs183876718	39;18;2
cg05552010	-0.46296	0.474072	-6.59904	7.25044e-08	5.12307e-06	6.91039	0.705552	0.242592	-0.46296	19	52184563	F	II		IGR	opensea	IGR-opensea		rs552567133;rs568365907	0;39
cg02172885	-0.467275	0.728471	-10.0684	1.85028e-12	3.36442e-09	17.5783	0.962108	0.494834	-0.467275	6	30588193	R	II	MRPS18B	Body	shelf	Body-shelf	chr6:30584885-30585677	rs543753351;rs138059652	32;1
cg19621877	-0.468983	0.701786	-10.8215	2.25e-13	6.89229e-10	19.7132	0.936278	0.467295	-0.468983	4	1393418	R	II		IGR	shelf	IGR-shelf	chr4:1396291-1401730	rs547625764	1
cg16474309	-0.472266	0.732788	-16.7778	1.47671e-19	3.30914e-15	34.16	0.96892	0.496655	-0.472266	11	19274860	R	II		IGR	opensea	IGR-opensea
cg27049827	-0.474445	0.376903	-7.64994	2.59065e-09	5.19426e-07	10.2586	0.614125	0.13968	-0.474445	4	189376729	F	II		IGR	opensea	IGR-opensea		rs530073229;rs546584398;rs560239440;rs78356660;rs184725585	0;1;4;6;41
cg01464730	-0.474711	0.728162	-12.3545	3.86856e-15	2.1801e-11	23.8343	0.965518	0.490807	-0.474711	17	78809873	F	II	RPTOR	Body	opensea	Body-opensea		rs547112016;rs182325720;rs539628272;rs2138117;rs2138116;rs536951644;rs555305544;rs573549963;rs541072069	0;1;6;7;11;24;27;41;45
cg13862711	-0.475386	0.521389	-5.80912	9.17468e-07	3.10267e-05	4.37296	0.759082	0.283696	-0.475386	9	124989915	R	II	LHX6	Body	island	Body-island	chr9:124987743-124991086	rs573949450	42
cg03288803	-0.476194	0.732445	-8.45208	2.17379e-10	9.83323e-08	12.7577	0.970542	0.494348	-0.476194	16	88690881	R	I	ZC3H18	Body	opensea	Body-opensea		rs554456746;rs3830228	1;0
cg07351302	-0.479563	0.711766	-17.5738	2.92797e-20	9.39805e-16	35.8015	0.951548	0.471984	-0.479563	6	169261176	F	II		IGR	island	IGR-island	chr6:169261135-169261427
cg09603594	-0.482953	0.727288	-14.8033	1.06474e-17	1.33226e-13	29.8181	0.968765	0.485811	-0.482953	10	81890249	R	II		IGR	shore	IGR-shore	chr10:81892222-81892640
cg13883027	-0.483217	0.375242	-6.3868	1.43208e-07	8.22168e-06	6.22856	0.616851	0.133633	-0.483217	2	62892060	R	II		IGR	opensea	IGR-opensea		rs10606763	6
cg04289314	-0.488139	0.719109	-11.2644	6.74293e-14	2.48896e-10	20.9349	0.963179	0.47504	-0.488139	2	131046480	F	II		IGR	island	IGR-island	chr2:131046000-131046481
cg17221856	-0.488837	0.68326	-9.94077	2.66402e-12	4.41953e-09	17.2091	0.927679	0.438842	-0.488837	5	180396891	R	II		IGR	shore	IGR-shore	chr5:180397288-180397563	rs560980183	46
cg17328195	-0.4909	0.7282	-14.4061	2.64407e-17	2.75544e-13	28.8947	0.97365	0.48275	-0.4909	2	196966679	R	II		IGR	opensea	IGR-opensea		rs4850657;rs4850658;rs550665490	38;31;1
cg11054141	-0.494762	0.664682	-6.42803	1.25455e-07	7.49989e-06	6.36107	0.912062	0.417301	-0.494762	3	170589577	F	II		IGR	shore	IGR-shore	chr3:170587936-170588270	rs146178229;rs564119603	0;51
cg23959977	-0.495413	0.661203	-8.67575	1.10292e-10	6.06721e-08	13.443	0.90891	0.413497	-0.495413	2	242509493	R	II	BOK	Body	opensea	Body-opensea		rs537638546;rs556447774;rs142661928;rs111348061	38;28;11;1
cg04027132	-0.511048	0.697464	-8.2479	4.0585e-10	1.49808e-07	12.1275	0.952988	0.44194	-0.511048	2	179265365	R	II	MIR548N	Body	opensea	Body-opensea		rs10201175;rs181607251;rs576382129	19;9;1
cg25620591	-0.523705	0.680909	-15.6774	1.52649e-18	2.56117e-14	31.7896	0.942762	0.419057	-0.523705	2	11020267	F	II	LOC101929733	Body	opensea	Body-opensea		rs545536831;rs565132145;rs139470293	0;4;25
cg18511059	-0.525476	0.661832	-12.7559	1.40218e-15	9.16063e-12	24.8641	0.92457	0.399094	-0.525476	14	91108729	F	II	LOC101928909	TSS1500	opensea	TSS1500-opensea		rs118065139;rs113423069	0;49
cg14906510	-0.529537	0.699231	-9.0342	3.76376e-11	2.87127e-08	14.5295	0.963999	0.434463	-0.529537	12	7781169	R	II		IGR	island	IGR-island	chr12:7781003-7781248
cg04513125	-0.530736	0.687724	-15.3135	3.39326e-18	5.32989e-14	30.9788	0.953092	0.422356	-0.530736	15	57891240	R	II	GCOM1	Body	opensea	Body-opensea		rs11071336	1
cg27327312	-0.535328	0.698225	-13.8225	1.03874e-16	8.91673e-13	27.5058	0.96589	0.430561	-0.535328	4	187422091	R	II		IGR	island	IGR-island	chr4:187422034-187422244	rs561218822	9
cg08081727	-0.536522	0.688944	-9.9238	2.79676e-12	4.58108e-09	17.1599	0.957205	0.420683	-0.536522	12	39667364	R	II		IGR	opensea	IGR-opensea		rs149698755;rs550179989	31;22
cg04622888	-0.54549	0.553559	-8.88934	5.8012e-11	3.85599e-08	14.0922	0.826304	0.280814	-0.54549	9	124990010	F	II	LHX6	TSS200	island	TSS200-island	chr9:124987743-124991086
cg25994622	-0.548938	0.678723	-14.4051	2.65003e-17	2.75544e-13	28.8924	0.953192	0.404254	-0.548938	19	15582775	R	I	PGLYRP2	Body	island	Body-island	chr19:15582605-15582905	rs147572500;rs139692091;rs561087126;rs144544106	50;34;30;13
cg03266952	-0.559009	0.715347	-9.88674	3.11041e-12	4.88177e-09	17.0523	0.994852	0.435842	-0.559009	6	74778945	R	II		IGR	opensea	IGR-opensea		rs536937125;rs141908408	39;22
cg03264748	-0.56106	0.680408	-12.5706	2.23475e-15	1.36346e-11	24.3911	0.960938	0.399878	-0.56106	9	137337338	F	II		IGR	opensea	IGR-opensea		rs145198023;rs3118526;rs539211962;rs111569628	1;19;20;24
cg15127773	-0.561764	0.676646	-8.4373	2.27391e-10	1.01187e-07	12.7122	0.957528	0.395764	-0.561764	12	117094351	F	II		IGR	opensea	IGR-opensea		rs140800034;rs556860009	0;1
cg04282082	-0.563978	0.50879	-9.79788	4.01609e-12	5.82485e-09	16.7935	0.790779	0.226801	-0.563978	9	124988720	R	II	LHX6	Body	island	Body-island	chr9:124987743-124991086	rs150186287	2
cg22761582	-0.574323	0.641913	-9.52322	8.9052e-12	1.03531e-08	15.9875	0.929075	0.354751	-0.574323	21	43243635	R	II	PRDM15	Body	shore	Body-shore	chr21:43242237-43242468	rs192004157	32
cg05840533	-0.58244	0.53616	-7.51074	4.00833e-09	7.03595e-07	9.81912	0.82738	0.24494	-0.58244	20	31755943	F	II	C20orf70	TSS200	opensea	TSS200-opensea		rs538746059;rs11470590;rs7262444	0;2;25
cg07715621	-0.598049	0.665797	-16.4207	3.11075e-19	6.37913e-15	33.404	0.964822	0.366772	-0.598049	9	128716058	F	II	PBX3	Body	opensea	Body-opensea		rs183006401;rs11369530;rs117933304;rs187355296;rs556806740;rs576894498	0;5;19;29;43;46
cg03259703	-0.59851	0.638737	-21.726	1.46603e-23	1.08229e-18	43.5013	0.937992	0.339482	-0.59851	1	18432992	R	II	IGSF21	TSS1500	shore	TSS1500-shore	chr1:18434105-18434813	rs189305860;rs527391368;rs74056284;rs566943591	33;29;25;1
cg09455823	-0.599202	0.63615	-14.7354	1.24232e-17	1.50349e-13	29.6615	0.935751	0.336549	-0.599202	2	201606912	R	II		IGR	opensea	IGR-opensea		rs562027357	38
cg09120722	-0.609134	0.451594	-8.025	8.06516e-10	2.35921e-07	11.4347	0.756161	0.147027	-0.609134	4	186549051	F	II	SORBS2	Body	shelf	Body-shelf	chr4:186544754-186545503	rs62334752;rs140766972;rs530977947;rs62334753;rs73028086;rs149724671	0;1;12;24;40;51
cg02168270	-0.622145	0.404987	-9.58112	7.52313e-12	9.34765e-09	16.1582	0.716059	0.093914	-0.622145	8	50110978	F	II		IGR	opensea	IGR-opensea		rs575795746;rs150810938	0;1
cg06894149	-0.628674	0.6216	-7.67814	2.3719e-09	4.90212e-07	10.3475	0.935937	0.307263	-0.628674	20	40155253	F	II	CHD6	Body	opensea	Body-opensea		rs541436219;rs11481321;rs555311859;rs575323725	0;2;42;49
cg14856563	-0.646112	0.613185	-14.2254	4.02279e-17	3.90762e-13	28.4687	0.936241	0.290129	-0.646112	1	19111089	R	II		IGR	shore	IGR-shore	chr1:19110720-19110932	rs74056623	13
cg26094651	-0.651182	0.512151	-10.6541	3.57135e-13	9.8746e-10	19.2449	0.837742	0.18656	-0.651182	2	1802045	F	II	MYT1L	Body	island	Body-island	chr2:1801618-1802060
cg16059161	-0.651256	0.573542	-13.7608	1.20311e-16	9.8687e-13	27.3567	0.89917	0.247915	-0.651256	18	76498163	R	II		IGR	opensea	IGR-opensea		rs117256392;rs139654499;rs77277521	29;10;3
cg07157030	-0.663541	0.558959	-15.9539	8.39224e-19	1.47512e-14	32.3968	0.890729	0.227188	-0.663541	14	63671356	F	II	RHOJ	5'UTR	opensea	5'UTR-opensea		rs532841267;rs542802065	30;39
cg17342222	-0.672626	0.644264	-12.0384	8.7262e-15	4.60146e-11	23.0089	0.980577	0.307951	-0.672626	5	39394942	F	II	DAB2	5'UTR	opensea	5'UTR-opensea		rs141581153;rs545331943;rs563687152;rs531002442;rs2255280	0;6;26;30;47
cg00440468	-0.683556	0.511924	-17.3228	4.84717e-20	1.3763e-15	35.2902	0.853703	0.170146	-0.683556	1	19110768	F	II		IGR	island	IGR-island	chr1:19110720-19110932	rs556538743;rs568373537	6;11
cg10006828	-0.685183	0.552306	-16.1784	5.19387e-19	9.83163e-15	32.8838	0.894897	0.209714	-0.685183	3	101220713	F	II	SENP7	5'UTR	opensea	5'UTR-opensea		rs145897451;rs1918407	5;14
cg07189587	-0.690819	0.530249	-19.6297	5.76676e-22	2.66079e-17	39.7832	0.875658	0.184839	-0.690819	14	63671517	R	II	RHOJ	5'UTR	opensea	5'UTR-opensea		rs144933537;rs111607696	21;15
cg09651654	-0.704663	0.586744	-8.11904	6.03253e-10	1.95499e-07	11.7276	0.939075	0.234412	-0.704663	12	7781431	F	II		IGR	shore	IGR-shore	chr12:7781003-7781248
cg25900551	-0.710823	0.514068	-22.2366	6.27297e-24	5.78871e-19	44.36	0.86948	0.158656	-0.710823	17	4802266	R	II	C17orf107	TSS1500	island	TSS1500-island	chr17:4802265-4805402	rs552229479;rs368279189;rs538063018	51;33;26
cg18771300	-0.7181	0.509953	-26.0557	1.78294e-26	6.5812e-21	50.2799	0.869003	0.150903	-0.7181	14	63671737	F	II	RHOJ	1stExon	opensea	1stExon-opensea		rs558425531	49
cg02487331	-0.724209	0.553257	-17.6833	2.35382e-20	8.2747e-16	36.0229	0.915361	0.191152	-0.724209	1	146550467	F	II		IGR	island	IGR-island	chr1:146550290-146551260	rs587710628	16
cg04188756	-0.74955	0.486178	-23.8941	4.45386e-25	5.48004e-20	47.0332	0.860953	0.111403	-0.74955	14	33162448	R	II	AKAP6	Body	opensea	Body-opensea		rs185742657	2
