# Supplementary material for: Altered DNA methylome profiles of blood leukocytes in Chinese patients with mild cognitive impairment and Alzheimer’s disease
Source: Front Genet. 2023 Jun 14;14:1175864. doi: 10.3389/fgene.2023.1175864 (PMC10300350; doi:10.3389/fgene.2023.1175864)
Supplement: Supplementary file 16 [file Table1.XLSX]

## Sheet: Sheet1
	AD_to_CHC.logFC	AD_to_CHC.AveExpr	AD_to_CHC.t	AD_to_CHC.P.Value	AD_to_CHC.adj.P.Val	AD_to_CHC.B	AD_to_CHC.AD_AVG	AD_to_CHC.CHC_AVG	AD_to_CHC.deltaBeta	AD_to_CHC.CHR	AD_to_CHC.MAPINFO	AD_to_CHC.Strand	AD_to_CHC.Type	AD_to_CHC.gene	AD_to_CHC.feature	AD_to_CHC.cgi	AD_to_CHC.feat.cgi	AD_to_CHC.UCSC_Islands_Name	AD_to_CHC.SNP_ID	AD_to_CHC.SNP_DISTANCE
cg11173636	0.799294	0.479599	9.8565	3.39262e-12	5.19621e-09	16.9643	0.0799524	0.879246	0.799294	10	65632259	R	II		IGR	opensea	IGR-opensea		rs141831322;rs16918991;rs575081695;rs544302191;rs563989248	38;30;17;14;9
cg26850117	0.79572	0.54122	24.0457	3.52459e-25	5.48004e-20	47.2695	0.14336	0.93908	0.79572	6	170189761	R	II	C6orf208	TSS1500	shore	TSS1500-shore	chr6:170190111-170190712	rs5881841;rs535147908	5;1
cg16569522	0.730915	0.459216	34.6312	3.77979e-31	2.7904e-25	61.0726	0.0937584	0.824674	0.730915	22	25164992	F	II	PIWIL3	Body	opensea	Body-opensea		rs5760629;rs191115244;rs536026575;rs575259581;rs539710048;rs74815345;rs183636832	9;13;17;21;22;30;36
cg05170449	0.710785	0.432474	20.0739	2.58e-22	1.26978e-17	40.598	0.077082	0.787867	0.710785	3	13812331	F	II		IGR	opensea	IGR-opensea
cg03690837	0.708226	0.367425	14.9626	7.42868e-18	9.9712e-14	30.1835	0.0133115	0.721538	0.708226	21	40177165	F	I	ETS2	TSS1500	island	TSS1500-island	chr21:40177002-40178667
cg12914560	0.696233	0.381181	24.5877	1.54343e-25	3.79809e-20	48.1031	0.0330644	0.729298	0.696233	15	96872509	F	II	NR2F2	Body	shore	Body-shore	chr15:96873408-96877721	rs556975719;rs77750142	32;39
cg06375806	0.690281	0.415838	23.3644	1.01886e-24	1.07452e-19	46.1973	0.070698	0.760979	0.690281	22	50753046	F	I	DENND6B	ExonBnd	opensea	ExonBnd-opensea		rs141200251	23
cg11067347	0.648535	0.407473	11.0256	1.28708e-13	4.26087e-10	20.2794	0.0832056	0.731741	0.648535	4	2404208	F	II	ZFYVE28	Body	shelf	Body-shelf	chr4:2401507-2401759	rs573422099	39
cg15471402	0.646549	0.349157	21.8636	1.1643e-23	9.5504e-19	43.7344	0.025883	0.672432	0.646549	4	170712930	R	I		IGR	opensea	IGR-opensea		rs114758590;rs76458729;rs58687310;rs554699943	29;28;24;9
cg08422420	0.642631	0.367244	10.0375	2.02103e-12	3.5952e-09	17.4889	0.045928	0.688559	0.642631	5	1594733	R	I	SDHAP3	TSS200	island	TSS200-island	chr5:1594238-1595027	rs568819583	21
cg27149073	0.625003	0.369644	9.35784	1.44508e-11	1.46447e-08	15.4977	0.057143	0.682146	0.625003	5	1594330	F	II	SDHAP3	Body	island	Body-island	chr5:1594238-1595027	rs575850585;rs569072700	19;33
cg18467790	0.601133	0.53372	5.61002	1.73954e-06	4.91184e-05	3.73575	0.233154	0.834287	0.601133	7	4871879	F	II	RADIL	Body	shelf	Body-shelf	chr7:4874104-4875095	rs3830494	1
cg06758191	0.596958	0.608423	7.64226	2.65368e-09	5.28476e-07	10.2344	0.309944	0.906902	0.596958	4	7812988	F	II	AFAP1	Body	opensea	Body-opensea		rs113564080;rs148768714	1;29
cg21931717	0.5937	0.337869	9.54724	8.30309e-12	9.9508e-09	16.0583	0.0410193	0.634719	0.5937	5	1594715	R	I	SDHAP3	TSS200	island	TSS200-island	chr5:1594238-1595027	rs142757888;rs568819583	43;3
cg11404906	0.533474	0.641914	7.22118	9.99047e-09	1.31727e-06	8.90031	0.375177	0.908651	0.533474	6	32551749	R	II	HLA-DRB1	Body	shore	Body-shore	chr6:32551851-32552331	rs9269931;rs141975225;rs9269933;rs9269934;rs140028130	43;36;31;30;19
cg04657146	0.52527	0.418407	6.13527	3.21378e-07	1.45574e-05	5.42004	0.155772	0.681041	0.52527	19	12876947	F	II	HOOK2	Body	island	Body-island	chr19:12876889-12877108	rs897804;rs199712830	17;45
cg12119381	0.524752	0.326001	6.0691	3.97596e-07	1.69451e-05	5.2074	0.0636254	0.588378	0.524752	7	154720215	R	II	PAXIP1-AS2	TSS200	opensea	TSS200-opensea		rs185504496;rs560348012	24;13
cg17610333	0.521328	0.292939	12.8199	1.19466e-15	7.94547e-12	25.0267	0.0322753	0.553603	0.521328	6	168107313	R	II		IGR	shore	IGR-shore	chr6:168106020-168106223	rs539625026;rs551562513	7;2
cg17529784	0.515125	0.268889	11.3382	5.53024e-14	2.15145e-10	21.1359	0.0113261	0.526452	0.515125	9	124132714	R	I	STOM	TSS200	island	TSS200-island	chr9:124132057-124133095	rs540480507;rs561954316;rs529163247;rs550898692	51;25;12;5
cg25283336	0.507466	0.66688	5.21048	6.24957e-06	0.000124248	2.4656	0.413147	0.920613	0.507466	6	33033484	F	II	HLA-DPA1	3'UTR	opensea	3'UTR-opensea		rs67640541;rs375533701;rs72500559;rs191485540;rs373215548;rs73739618;rs549726465;rs72867692;rs539328410	0;5;10;11;17;23;28;36;40
cg15145296	0.503784	0.277444	8.63038	1.26507e-10	6.70925e-08	13.3044	0.0255519	0.529336	0.503784	3	125709740	R	II		IGR	shore	IGR-shore	chr3:125709066-125709452	rs188544229;rs141708504;rs143830970	34;33;29
cg12534199	0.501012	0.498077	5.74831	1.11556e-06	3.56625e-05	4.17813	0.247571	0.748583	0.501012	3	109117978	R	II		IGR	opensea	IGR-opensea		rs530665614;rs7642595	12;1
cg15576492	0.487293	0.279282	13.3926	2.91792e-16	2.17589e-12	26.4574	0.0356354	0.522929	0.487293	1	1015447	F	I		IGR	shore	IGR-shore	chr1:1016863-1017439	rs547078142;rs570071589;rs539160702	8;10;13
cg26794949	0.476529	0.296122	6.90169	2.7565e-08	2.63165e-06	7.88057	0.0578571	0.534386	0.476529	3	146187191	F	II	PLSCR2	TSS200	island	TSS200-island	chr3:146187108-146187710	rs189517124;rs182347588	23;31
cg07190485	0.466013	0.254679	6.82225	3.5514e-08	3.13612e-06	7.62623	0.0216726	0.487685	0.466013	9	124132159	R	II	STOM	Body	island	Body-island	chr9:124132057-124133095	rs568398800	18
cg25134647	0.461828	0.520968	4.09205	0.000204764	0.00169299	-0.965415	0.290054	0.751882	0.461828	12	25454990	R	II		IGR	opensea	IGR-opensea		rs377090207;rs11382510	12;1
cg20435485	0.450871	0.260427	10.2314	1.16533e-12	2.41656e-09	18.0466	0.034991	0.485862	0.450871	22	50753068	R	I	FAM116B	Body	opensea	Body-opensea		rs199924039;rs376050773;rs535501565;rs141200251	45;36;28;1
cg12406108	0.438851	0.649458	9.39256	1.30506e-11	1.37635e-08	15.6008	0.430033	0.868884	0.438851	13	114965560	R	II		IGR	island	IGR-island	chr13:114964100-114965840	rs7332155	14
cg25176297	0.430283	0.602417	7.8024	1.60948e-09	3.76484e-07	10.7382	0.387275	0.817559	0.430283	2	37232322	R	II	HEATR5B	Body	opensea	Body-opensea		rs184237104;rs541835487;rs560197670;rs114337285;rs545908258	50;35;30;17;2
cg22721608	0.41834	0.720282	10.9311	1.66566e-13	5.2775e-10	20.018	0.511112	0.929452	0.41834	6	91877808	F	II		IGR	opensea	IGR-opensea
cg12858166	0.417769	0.543739	3.81059	0.000474695	0.00320314	-1.78123	0.334855	0.752624	0.417769	6	33033176	R	II	HLA-DPA1	3'UTR	opensea	3'UTR-opensea		rs35188681;rs36030612;rs200239692	32;8;1
cg26625319	0.412707	0.230202	6.51645	9.4472e-08	6.17579e-06	6.64517	0.023848	0.436555	0.412707	2	97001960	F	II	NCAPH	Body	shore	Body-shore	chr2:97001429-97001898	rs532242179	42
cg21184075	0.410226	0.218306	20.7867	7.31316e-23	4.53239e-18	41.8747	0.0131932	0.423419	0.410226	14	58766462	R	I	ARID4A	5'UTR	shore	5'UTR-shore	chr14:58764507-58764961	rs559437562;rs529686087	42;1
cg09623286	0.407851	0.233316	7.30188	7.74017e-09	1.10482e-06	9.15696	0.0293903	0.437241	0.407851	4	154605468	F	I	TLR2	5'UTR	island	5'UTR-island	chr4:154605086-154606052	rs374451575;rs566244811;rs540172924	1;30;48
cg19574405	0.401386	0.219794	17.3777	4.33898e-20	1.33467e-15	35.4025	0.0191004	0.420487	0.401386	14	42077427	R	I	LRFN5	1stExon	shore	1stExon-shore	chr14:42075858-42076329	rs76767345;rs573417768	32;11
cg02821156	0.396032	0.788017	6.34463	1.63977e-07	9.04403e-06	6.09301	0.590001	0.986033	0.396032	5	14817060	R	II	ANKH	Body	opensea	Body-opensea		rs77917434	1
cg15970769	0.395468	0.79346	11.0491	1.20734e-13	4.01489e-10	20.3442	0.595726	0.991193	0.395468	11	25966399	R	II		IGR	opensea	IGR-opensea		rs539827318;rs116962656	2;1
cg19319735	0.395357	0.215333	12.0734	7.96887e-15	4.23234e-11	23.101	0.0176544	0.413012	0.395357	7	5463375	F	II	TNRC18	TSS200	island	TSS200-island	chr7:5458503-5469256	rs181252775	1
cg23100626	0.389289	0.756726	10.8122	2.30805e-13	7.02588e-10	19.6873	0.562082	0.951371	0.389289	2	96804247	R	II	ASTL	TSS200	opensea	TSS200-opensea		rs371392620	14
cg12650227	0.387668	0.773843	6.93682	2.46464e-08	2.43086e-06	7.99294	0.580008	0.967677	0.387668	1	152572930	R	II	LCE3C	TSS1500	opensea	TSS1500-opensea		rs572441314	1
cg14632002	0.376713	0.219118	5.18556	6.76632e-06	0.000131608	2.38688	0.0307617	0.407474	0.376713	9	124132393	R	I	STOM	Body	island	Body-island	chr9:124132057-124133095	rs188538384	26
cg14859874	0.376482	0.405209	4.13824	0.000178039	0.00152222	-0.829198	0.216968	0.59345	0.376482	1	154238265	F	II	UBAP2L	Body	opensea	Body-opensea		rs2307621;rs75103809;rs138068747	1;27;51
cg07910813	0.375362	0.200634	10.2255	1.18506e-12	2.44376e-09	18.0295	0.0129533	0.388315	0.375362	18	65183745	F	I	DSEL	1stExon	island	1stExon-island	chr18:65183237-65184014	rs538300538	26
cg17920646	0.366118	0.749646	8.30828	3.37262e-10	1.32398e-07	12.3143	0.566587	0.932705	0.366118	8	216578	R	I		IGR	island	IGR-island	chr8:216352-216828	rs573063596;rs542064006	13;6
cg24238852	0.364657	0.445301	7.82277	1.51053e-09	3.59606e-07	10.8021	0.262973	0.62763	0.364657	22	24384340	F	I	GSTT1	TSS200	island	TSS200-island	chr22:24384134-24384405	rs587668351	1
cg24463073	0.361629	0.205685	13.4596	2.48033e-16	1.88771e-12	26.6223	0.0248704	0.386499	0.361629	6	118973353	F	I	C6orf204	TSS1500	shore	TSS1500-shore	chr6:118971662-118973137	rs545630461	19
cg23195763	0.353526	0.698869	3.65005	0.000759483	0.00458358	-2.23461	0.522106	0.875632	0.353526	6	33037640	F	II	HLA-DPA1	Body	opensea	Body-opensea		rs1126533;rs571030506;rs10214910;rs66799959	0;1;35;50
cg15135067	0.353413	0.665014	9.0337	3.76944e-11	2.87127e-08	14.528	0.488308	0.84172	0.353413	21	30535938	F	II	MAP3K7CL	Body	opensea	Body-opensea		rs534466817	21
cg25402687	0.353022	0.804347	4.86123	1.89288e-05	0.000282286	1.36967	0.627836	0.980857	0.353022	12	114393323	F	II	RBM19	Body	opensea	Body-opensea		rs574242079;rs74734506	0;1
cg11586894	0.350666	0.188762	10.7807	2.51744e-13	7.4459e-10	19.5993	0.0134286	0.364095	0.350666	5	115827928	F	II	SEMA6A	Body	opensea	Body-opensea		rs569273225;rs154601	5;17
cg01291715	0.348722	0.224736	8.402	2.53243e-10	1.08115e-07	12.6035	0.0503755	0.399097	0.348722	5	68628545	F	I		IGR	island	IGR-island	chr5:68628422-68628739	rs566871848	1
cg18136963	0.343289	0.247982	5.61076	1.73536e-06	4.90435e-05	3.73815	0.0763379	0.419626	0.343289	6	139013146	F	I		IGR	shore	IGR-shore	chr6:139013563-139014881	rs58674844	42
cg08269402	0.336854	0.714137	4.67104	3.44119e-05	0.000441568	0.780692	0.54571	0.882564	0.336854	6	32549631	F	II	HLA-DRB1	Body	shelf	Body-shelf	chr6:32551851-32552331	rs72500538;rs36056209;rs72850244;rs143082263;rs9269811;rs41293159;rs41293164;rs9269812;rs9269813	0;5;7;11;18;32;36;39;50
cg04497520	0.335904	0.182724	5.64769	1.54131e-06	4.50191e-05	3.85617	0.0147724	0.350676	0.335904	1	6673429	F	I	PHF13	TSS1500	island	TSS1500-island	chr1:6672786-6675741
cg20308956	0.32972	0.740833	4.97462	1.32265e-05	0.000216029	1.72364	0.575973	0.905693	0.32972	11	42186623	R	II		IGR	opensea	IGR-opensea		rs57355138	1
cg13563193	0.327706	0.184442	5.4644	2.77513e-06	6.91667e-05	3.27127	0.0205893	0.348295	0.327706	19	33072644	R	I	PDCD5	Body	island	Body-island	chr19:33071875-33072808	rs548134225;rs192649515	30;6
cg17804177	0.326099	0.17941	9.59382	7.25013e-12	9.07996e-09	16.1956	0.0163608	0.34246	0.326099	7	56019372	F	I	MRPS17	TSS1500	island	TSS1500-island	chr7:56019371-56019979	rs545762542	47
cg15003158	0.321144	0.209743	7.27235	8.49726e-09	1.17814e-06	9.0631	0.0491713	0.370315	0.321144	5	68628431	R	II		IGR	island	IGR-island	chr5:68628422-68628739
cg04435924	0.314629	0.830716	9.35025	1.47767e-11	1.47881e-08	15.4751	0.673402	0.988031	0.314629	7	111031199	F	II	IMMP2L	Body	opensea	Body-opensea		rs140227549;rs111590844;rs546021791;rs75845501	0;16;30;35
cg16346065	0.312659	0.170287	5.02455	1.12902e-05	0.000191912	1.88011	0.0139577	0.326616	0.312659	6	160212014	F	II	TCP1	TSS1500	island	TSS1500-island	chr6:160209941-160212015	rs570178252	37
cg24769907	0.31085	0.168378	14.4451	2.41645e-17	2.5854e-13	28.9861	0.0129531	0.323803	0.31085	1	94147478	F	I	BCAR3	TSS1500	island	TSS1500-island	chr1:94146321-94147504	rs117310698;rs74101664;rs184718666	15;20;46
cg03192273	0.310012	0.289221	3.55821	0.000990288	0.00561219	-2.48965	0.134215	0.444227	0.310012	5	150618948	R	II		IGR	opensea	IGR-opensea
cg12334488	0.309918	0.793646	9.96737	2.46882e-12	4.1622e-09	17.2862	0.638686	0.948605	0.309918	2	20871173	R	II	GDF7	Body	island	Body-island	chr2:20870006-20871280	rs140907072	5
cg00817464	0.309899	0.754208	11.2428	7.14815e-14	2.57457e-10	20.8757	0.599259	0.909158	0.309899	10	111662876	R	II	XPNPEP1	Body	opensea	Body-opensea		rs569576113;rs189648666	33;20
cg19305432	0.308226	0.166559	15.7256	1.37437e-18	2.35957e-14	31.8962	0.0124461	0.320672	0.308226	1	152319795	R	II	FLG-AS1	Body	opensea	Body-opensea		rs540539277;rs560560201	34;12
cg11102724	0.308107	0.309429	3.49019	0.0012032	0.00650846	-2.67636	0.155375	0.463482	0.308107	5	150619039	R	II		IGR	opensea	IGR-opensea		rs72794132;rs168700	48;39
cg16999099	0.30614	0.170507	13.3158	3.51696e-16	2.59637e-12	26.2678	0.0174371	0.323577	0.30614	1	180201139	R	II	LHX4	Body	island	Body-island	chr1:180198119-180204975	rs355627;rs532962360;rs11584346;rs12752192	37;20;17;11
cg10679755	0.305382	0.17524	7.62008	2.84454e-09	5.53348e-07	10.1645	0.0225492	0.327931	0.305382	3	146262421	F	I	PLSCR1	1stExon	island	1stExon-island	chr3:146262126-146262505
cg19971716	0.305006	0.167227	12.5005	2.6682e-15	1.58853e-11	24.2112	0.0147242	0.31973	0.305006	4	122301740	R	I	QRFPR	1stExon	island	1stExon-island	chr4:122301567-122302290	rs139347755;rs530181946;rs144282209;rs148730428	39;17;6;4
cg19508726	0.303834	0.166751	5.75017	1.1089e-06	3.55095e-05	4.1841	0.0148337	0.318668	0.303834	17	46094964	F	II		IGR	opensea	IGR-opensea		rs374297089;rs60118365	31;38
cg18697348	0.303616	0.16654	6.74411	4.55806e-08	3.72106e-06	7.37584	0.0147315	0.318348	0.303616	3	53926080	F	I	SELK	TSS200	island	TSS200-island	chr3:53925438-53926174	rs1992154;rs200976613;rs3217445;rs570471901;rs560061086;rs2304575;rs141874903	7;13;14;16;18;30;49
cg05068430	0.301886	0.158974	16.1096	6.01347e-19	1.10985e-14	32.7351	0.00803095	0.309917	0.301886	10	131265416	F	I	MGMT	TSS200	island	TSS200-island	chr10:131264948-131265710
cg16955800	0.300146	0.690437	5.07053	9.75689e-06	0.00017229	2.02448	0.540364	0.840511	0.300146	2	183981465	F	II	NUP35	TSS1500	opensea	TSS1500-opensea		rs543446272	0
cg06864789	0.299347	0.217149	4.75034	2.68363e-05	0.00036653	1.0255	0.067476	0.366823	0.299347	6	139012992	F	II		IGR	shore	IGR-shore	chr6:139013563-139014881	rs9321669	23
cg24951781	0.298798	0.67289	4.77328	2.49704e-05	0.000347192	1.09651	0.523491	0.822289	0.298798	5	132114055	R	II	SEPT8	TSS1500	shore	TSS1500-shore	chr5:132112448-132113621	rs115901808;rs34833685	7;2
cg01713812	0.298203	0.743577	3.46	0.0013112	0.0069507	-2.75863	0.594475	0.892678	0.298203	5	6607128	F	II	NSUN2	Body	opensea	Body-opensea		rs114937174;rs10060489;rs78481667	7;16;27
cg06115838	0.297256	0.708819	5.91482	6.53081e-07	2.42302e-05	4.71197	0.560191	0.857446	0.297256	17	74500335	R	II		IGR	shelf	IGR-shelf	chr17:74496992-74497632	rs531081678;rs73365330	39;1
cg07888738	0.297076	0.20197	4.15884	0.000167252	0.00145134	-0.76828	0.0534318	0.350508	0.297076	2	110970355	R	II	LINC00116	Body	shore	Body-shore	chr2:110969852-110970222
cg25153852	0.296897	0.787768	4.56849	4.73997e-05	0.000560282	0.465866	0.639319	0.936217	0.296897	1	27867322	F	II	AHDC1	3'UTR	opensea	3'UTR-opensea		rs147466243;rs3766392	0;13
cg15424377	0.29502	0.800902	4.37131	8.73103e-05	0.000886458	-0.133206	0.653392	0.948412	0.29502	2	37971270	R	II		IGR	opensea	IGR-opensea		rs79025994;rs573983984;rs74868618	43;35;1
cg10332700	0.294098	0.15924	15.2276	4.10617e-18	5.94382e-14	30.7852	0.0121906	0.306289	0.294098	19	53636077	F	I	ZNF415	5'UTR	island	5'UTR-island	chr19:53635625-53636230	rs536593751	23
cg02586212	0.292182	0.539987	7.11209	1.41172e-08	1.66086e-06	8.55273	0.393896	0.686078	0.292182	1	192544902	R	II	RGS1	1stExon	opensea	1stExon-opensea		rs559825473;rs113718474;rs528580052	28;11;3
cg10553204	0.288628	0.804679	9.9175	2.84768e-12	4.62038e-09	17.1416	0.660365	0.948993	0.288628	2	20871195	R	I	GDF7	3'UTR	island	3'UTR-island	chr2:20870006-20871280	rs140907072;rs4666457	27;7
cg02698900	0.287278	0.173957	6.60638	7.08196e-08	5.04196e-06	6.93395	0.0303178	0.317596	0.287278	8	1094770	F	II		IGR	island	IGR-island	chr8:1094750-1094967	rs76106547;rs573284694;rs577444417;rs546317088;rs74933360;rs553376015;rs79623527;rs573116754	0;1;19;23;37;39;44;51
cg15790609	0.28624	0.161898	10.1981	1.28049e-12	2.56878e-09	17.9511	0.0187774	0.305018	0.28624	9	124132772	R	I	STOM	TSS200	island	TSS200-island	chr9:124132057-124133095	rs537446792;rs530952103	50;14
cg07318118	0.285361	0.855559	8.58826	1.43716e-10	7.36275e-08	13.1756	0.712879	0.99824	0.285361	15	89864753	F	II	POLG	Body	opensea	Body-opensea		rs2074884;rs538102177;rs3176208;rs552475515;rs570529924;rs537668387	0;1;10;41;50;51
cg11261372	0.282866	0.814658	7.07787	1.57371e-08	1.78289e-06	8.44357	0.673225	0.956091	0.282866	3	10403009	F	II	ATP2B2	Body	shelf	Body-shelf	chr3:10400381-10400586
cg03255868	0.280255	0.196589	3.75609	0.000557275	0.00361813	-1.93619	0.0564618	0.336717	0.280255	19	9731921	R	I	ZNF561	TSS200	island	TSS200-island	chr19:9731734-9731994	rs573014911;rs73923647;rs145164666;rs189946546;rs181646822	46;42;29;2;1
cg24361198	0.279709	0.83051	4.78507	2.40612e-05	0.000337872	1.13306	0.690655	0.970364	0.279709	1	242002464	R	II		IGR	opensea	IGR-opensea		rs563638619;rs529587330	24;1
cg05593559	0.277522	0.847202	5.7476	1.11811e-06	3.57246e-05	4.17585	0.708441	0.985963	0.277522	10	76998104	R	II		IGR	shelf	IGR-shelf	chr10:76993892-76995953	rs143262172;rs534873197;rs552694556;rs1259508;rs544814252	51;45;29;14;5
cg11738485	0.275875	0.358597	2.72863	0.00944973	0.031617	-4.62015	0.220659	0.496534	0.275875	19	12877000	F	I	HOOK2	Body	island	Body-island	chr19:12876889-12877108	rs529254370;rs201910676;rs35337531	0;11;42
cg04969808	0.275651	0.218937	3.92059	0.000342575	0.00250097	-1.46541	0.0811117	0.356763	0.275651	3	13922158	R	II	WNT7A	TSS1500	island	TSS1500-island	chr3:13919939-13922335	rs539739307;rs118015231	14;1
cg05217193	0.273807	0.24406	5.92444	6.33168e-07	2.37173e-05	4.74286	0.107157	0.380964	0.273807	22	50753042	F	I	DENND6B	ExonBnd	opensea	ExonBnd-opensea		rs535501565;rs141200251	0;27
cg22885367	0.272681	0.146933	11.8452	1.44336e-14	6.74397e-11	22.4984	0.0105926	0.283273	0.272681	2	68694660	R	I	APLF	TSS200	island	TSS200-island	chr2:68694047-68695097	rs116503850;rs186825958;rs190610678;rs545674999	28;26;25;6
cg08762424	0.268346	0.706756	6.03484	4.4392e-07	1.83308e-05	5.09733	0.572583	0.840929	0.268346	6	31275881	R	I		IGR	shore	IGR-shore	chr6:31276241-31276526	rs112667366;rs28520918;rs1618199;rs1634760	38;37;33;31
cg25755428	0.267527	0.459195	3.51233	0.00112951	0.00620258	-2.61581	0.325432	0.592959	0.267527	19	13875111	R	I	MRI1	TSS1500	island	TSS1500-island	chr19:13875044-13875951	rs540415601;rs371146070	49;18
cg26536949	0.266839	0.804034	4.40354	7.90501e-05	0.000822385	-0.0358789	0.670614	0.937453	0.266839	17	57053	R	II		IGR	island	IGR-island	chr17:56119-57232	rs7213008;rs79759493	29;26
cg12116192	0.265968	0.62038	10.1429	1.49733e-12	2.85387e-09	17.7926	0.487396	0.753364	0.265968	8	27730485	F	I	SCARA5	Body	opensea	Body-opensea		rs558197266;rs575818518;rs538086797;rs60701351	1;6;20;50
cg12811011	0.265753	0.823599	6.85845	3.16393e-08	2.89221e-06	7.74218	0.690722	0.956475	0.265753	15	69827705	R	II		IGR	opensea	IGR-opensea		rs150752400	1
cg22059713	0.265334	0.156536	4.23855	0.000131197	0.00120813	-0.531384	0.023869	0.289203	0.265334	2	97001304	F	II	NCAPH	TSS200	shore	TSS200-shore	chr2:97001429-97001898	rs13423628;rs191129382	21;30
cg16409328	0.265332	0.164117	3.92374	0.000339375	0.00248373	-1.45631	0.0314512	0.296783	0.265332	16	85045217	F	II	ZDHHC7	TSS200	island	TSS200-island	chr16:85044730-85045436	rs28372861;rs112302056;rs541894295;rs561762683;rs73264306	0;6;7;15;47
cg15958350	0.265022	0.144404	9.52858	8.76714e-12	1.02373e-08	16.0033	0.0118928	0.276915	0.265022	20	51026829	R	II		IGR	opensea	IGR-opensea		rs4140429;rs573254876	47;29
cg13363438	0.26119	0.157436	6.49822	1.0016e-07	6.44099e-06	6.5866	0.0268405	0.288031	0.26119	13	96131008	F	II	CLDN10	Body	opensea	Body-opensea
cg16397794	0.260049	0.138221	12.6744	1.72036e-15	1.07245e-11	24.6566	0.00819672	0.268245	0.260049	10	28032282	F	I	MKX	Body	island	Body-island	chr10:28030182-28035211	rs200576304;rs142290472	10;11
cg08241307	0.258143	0.15488	6.75795	4.36088e-08	3.60716e-06	7.4202	0.0258083	0.283951	0.258143	11	2212225	R	II		IGR	opensea	IGR-opensea		rs189186723	1
cg23435746	0.255995	0.150738	6.79363	3.89114e-08	3.3414e-06	7.53455	0.0227407	0.278736	0.255995	18	9334049	F	II	TWSG1	TSS1500	island	TSS1500-island	chr18:9333896-9334244	rs553065438;rs2165909;rs143994679	16;22;45
cg02004499	0.254291	0.83405	4.90435	1.65194e-05	0.000255015	1.50404	0.706905	0.961196	0.254291	7	4244250	F	I	SDK1	Body	opensea	Body-opensea		rs540282989;rs111637973;rs17134574	11;37;49
cg19192585	0.253726	0.148501	5.70969	1.26296e-06	3.90211e-05	4.0545	0.0216382	0.275364	0.253726	20	62948037	R	I		IGR	island	IGR-island	chr20:62947648-62948464	rs560898008;rs574461393	38;29
cg02314201	0.251773	0.378998	5.48981	2.55806e-06	6.51808e-05	3.35222	0.253111	0.504884	0.251773	10	134843775	F	II		IGR	island	IGR-island	chr10:134843465-134843776
cg23278908	0.250231	0.149878	4.63146	3.89467e-05	0.000484099	0.658921	0.0247628	0.274993	0.250231	2	97001274	F	II	NCAPH	TSS1500	shore	TSS1500-shore	chr2:97001429-97001898	rs13423628	51
cg05055400	0.249871	0.143773	5.64064	1.57661e-06	4.57913e-05	3.83363	0.0188371	0.268708	0.249871	16	103592	F	I	POLR3K	1stExon	island	1stExon-island	chr16:103424-104190	rs375083401;rs538613887;rs547422102;rs565817267	0;4;15;23
cg13994730	0.247665	0.148745	5.15585	7.43795e-06	0.000141164	2.29313	0.0249122	0.272577	0.247665	7	154719422	F	II	LOC100132707	TSS1500	opensea	TSS1500-opensea		rs117379174;rs139934965	12;43
cg04944931	0.247603	0.861403	5.0482	1.04739e-05	0.000181428	1.95433	0.737601	0.985204	0.247603	10	76996462	F	II	COMTD1	TSS1500	shore	TSS1500-shore	chr10:76993892-76995953	rs74641673;rs553812682;rs184391433;rs545706488;rs557917866	4;17;26;34;39
cg17503287	0.246965	0.12984	19.4607	7.86314e-22	3.41465e-17	39.469	0.00635692	0.253322	0.246965	10	79793425	R	II	RPS24	TSS200	shore	TSS200-shore	chr10:79793494-79793952	rs531463766;rs548772037	47;4
cg17939448	0.246631	0.539313	3.31972	0.00194678	0.00940837	-3.13579	0.415997	0.662629	0.246631	4	77200832	F	II	FAM47E	Body	opensea	Body-opensea		rs116817705;rs576579296;rs11933305	18;41;43
cg27158209	0.246409	0.13035	14.3933	2.72326e-17	2.79226e-13	28.8648	0.00714563	0.253555	0.246409	7	99070484	R	I	ZNF789	TSS200	island	TSS200-island	chr7:99070295-99070859	rs558925464;rs541481866	27;13
cg02022375	0.246137	0.859182	6.33132	1.71139e-07	9.31587e-06	6.05022	0.736114	0.982251	0.246137	17	39197721	R	II	KRTAP1-1	TSS200	opensea	TSS200-opensea		rs192723559	36
cg10806175	0.246051	0.448607	4.46987	6.43903e-05	0.000704764	0.165169	0.325582	0.571632	0.246051	4	83941472	F	II		IGR	opensea	IGR-opensea
cg09996597	0.24521	0.857825	4.52466	5.43239e-05	0.000620241	0.33197	0.73522	0.980431	0.24521	16	1844927	R	II	IGFALS	TSS200	shelf	TSS200-shelf	chr16:1840623-1842688	rs529295455;rs376488090	40;1
cg13233929	0.244152	0.131595	8.02918	7.96156e-10	2.33822e-07	11.4477	0.00951837	0.253671	0.244152	13	111267830	R	I	CARKD	TSS200	island	TSS200-island	chr13:111267780-111268778	rs548185181;rs566506648	41;28
cg25219173	0.243667	0.13782	5.78966	9.76709e-07	3.24081e-05	4.31059	0.0159864	0.259654	0.243667	3	146262434	R	I	PLSCR1	1stExon	island	1stExon-island	chr3:146262126-146262505	rs372202318;rs7616418;rs16858483;rs551788051;rs561908509	46;40;37;34;32
cg05927610	0.243043	0.55526	4.63748	3.82202e-05	0.000477271	0.677439	0.433739	0.676781	0.243043	9	115821053	F	II		IGR	shore	IGR-shore	chr9:115822071-115823416	rs140551290;rs542837386;rs553341103;rs573036741;rs545015991;rs564693710;rs75676060;rs543860206	2;12;13;14;19;26;32;45
cg05528899	0.242963	0.81443	3.65924	0.000739482	0.004491	-2.20892	0.692949	0.935912	0.242963	17	57120	R	II		IGR	island	IGR-island	chr17:56119-57232	rs115186763;rs545224287;rs116648224	36;21;13
cg00911488	0.242959	0.13146	12.4454	3.06903e-15	1.74284e-11	24.0692	0.0099804	0.25294	0.242959	4	106068604	F	II	TET2	5'UTR	shore	5'UTR-shore	chr4:106067473-106067968	rs541293943;rs564247421;rs78264833;rs184925499	14;26;42;48
cg01428378	0.242678	0.141054	6.82015	3.57526e-08	3.15078e-06	7.61951	0.0197145	0.262393	0.242678	12	123259789	R	I	CCDC62	Body	opensea	Body-opensea		rs182549436;rs185638507	50;32
cg17250082	0.241843	0.706968	4.9049	1.64905e-05	0.000254637	1.50578	0.586046	0.827889	0.241843	6	31275875	R	II		IGR	shore	IGR-shore	chr6:31276241-31276526	rs3873388;rs112667366;rs28520918;rs1618199;rs1634760	50;32;31;27;25
cg05696877	0.238059	0.623041	5.72096	1.21807e-06	3.80176e-05	4.09055	0.504011	0.74207	0.238059	1	79088769	F	II	IFI44L	5'UTR	opensea	5'UTR-opensea		rs530005650;rs189953918;rs550662872	1;39;50
cg20221740	0.23447	0.235121	2.63779	0.0118807	0.0376862	-4.83128	0.117886	0.352356	0.23447	11	107582900	R	II	SLN	TSS200	opensea	TSS200-opensea		rs148193167;rs7948284;rs5794568	25;17;1
cg12082202	0.23366	0.124954	10.5228	5.14319e-13	1.31838e-09	18.8752	0.00812443	0.241784	0.23366	22	21356477	R	I	FLJ39582	Body	island	Body-island	chr22:21355973-21356824	rs191458878;rs529829476	46;7
cg22727124	0.233382	0.12776	5.00137	1.21513e-05	0.000202897	1.80744	0.0110686	0.244451	0.233382	15	90304165	F	II		IGR	opensea	IGR-opensea		rs556821725;rs574990476;rs542106530	1;12;41
cg11653271	0.232556	0.135714	5.39058	3.51521e-06	8.20019e-05	3.03643	0.0194357	0.251992	0.232556	16	103723	F	II	SNRNP25	TSS200	island	TSS200-island	chr16:103424-104190	rs111982583;rs184723664;rs114449217;rs375127028	9;12;15;25
cg19235955	0.232159	0.190103	3.51305	0.00112719	0.00619311	-2.61384	0.0740235	0.306183	0.232159	19	9731901	F	I	ZNF561	5'UTR	island	5'UTR-island	chr19:9731734-9731994	rs189946546;rs181646822;rs533342024;rs28384440;rs533210022	20;21;40;45;51
cg23758822	0.232047	0.412049	3.92857	0.000334525	0.00245663	-1.44235	0.296025	0.528073	0.232047	17	41437982	R	I		IGR	shore	IGR-shore	chr17:41438204-41438674	rs75137389;rs78787752;rs72831086	36;33;21
cg23384882	0.231598	0.412395	3.07906	0.00377005	0.0156171	-3.76183	0.296597	0.528194	0.231598	1	115825602	F	II		IGR	opensea	IGR-opensea		rs188717831;rs369859989	3;20
cg22790973	0.231434	0.125557	7.67141	2.42239e-09	4.96955e-07	10.3263	0.00983986	0.241274	0.231434	12	51566990	R	I	TFCP2	TSS1500	island	TSS1500-island	chr12:51566680-51567072	rs182374568	20
cg01399084	0.23129	0.28296	4.18366	0.000155094	0.00137093	-0.694689	0.167315	0.398605	0.23129	4	83933088	F	II	LIN54	TSS1500	shore	TSS1500-shore	chr4:83931642-83932194	rs141376904;rs191143622;rs72927141;rs576311356;rs537829397;rs34180226	0;12;24;35;45;50
cg14792081	0.230108	0.124252	6.47908	1.06501e-07	6.71134e-06	6.52511	0.0091984	0.239306	0.230108	1	65468460	F	I		IGR	island	IGR-island	chr1:65468272-65468828	rs561492075;rs113927749	23;34
cg07044115	0.229508	0.844227	5.55732	2.06008e-06	5.56634e-05	3.56749	0.729473	0.958981	0.229508	10	123100181	R	II		IGR	opensea	IGR-opensea		rs570804910;rs533366224;rs184133825;rs116275386;rs115580945;rs549191740	41;32;27;21;10;1
cg23177161	0.228982	0.491991	2.67693	0.0107699	0.0349595	-4.7409	0.377501	0.606482	0.228982	1	115825641	F	II		IGR	opensea	IGR-opensea		rs569576908;rs192158494;rs200170932	17;22;49
cg10755961	0.228731	0.192403	2.83509	0.00718991	0.0256285	-4.36656	0.0780375	0.306768	0.228731	19	9785647	F	II	ZNF562	5'UTR	island	5'UTR-island	chr19:9785480-9785806	rs111634774	50
cg18158385	0.227847	0.123143	13.4902	2.30369e-16	1.79019e-12	26.6973	0.0092201	0.237067	0.227847	1	95392678	F	I	CNN3	5'UTR	island	5'UTR-island	chr1:95391837-95393116	rs568604421	51
cg13933027	0.223304	0.850725	3.85515	0.000416101	0.00289935	-1.65378	0.739073	0.962378	0.223304	7	50198459	F	II	C7orf72	Body	shore	Body-shore	chr7:50198771-50198986	rs112373842;rs577261578;rs144362896	0;1;42
cg14073481	0.22222	0.119014	11.5024	3.56699e-14	1.53994e-10	21.5807	0.00790389	0.230124	0.22222	20	35724391	F	I	RBL1	5'UTR	island	5'UTR-island	chr20:35724039-35724644	rs111280246;rs548054654;rs544209566	16;33;50
cg01731049	0.222165	0.849076	5.57799	1.92786e-06	5.30876e-05	3.63348	0.737994	0.960159	0.222165	13	46728581	R	II	LCP1	Body	opensea	Body-opensea		rs538310707;rs112489320	46;1
cg07347151	0.221606	0.267249	4.43996	7.06381e-05	0.000755342	0.0743707	0.156446	0.378052	0.221606	10	134843793	F	II		IGR	shore	IGR-shore	chr10:134843465-134843776	rs116800960	46
cg11601967	0.221547	0.697481	8.13941	5.66562e-10	1.87647e-07	11.7909	0.586707	0.808255	0.221547	7	1886391	F	II	MAD1L1	Body	shore	Body-shore	chr7:1885033-1885402	rs561234374	31
cg19364765	0.220476	0.51076	5.26477	5.25555e-06	0.000109574	2.63733	0.400522	0.620998	0.220476	8	77366948	F	II	LINC01111	Body	opensea	Body-opensea		rs546721433;rs76502708	1;13
cg00959259	0.22004	0.540736	8.92678	5.1862e-11	3.57152e-08	14.2055	0.430716	0.650756	0.22004	3	122281975	F	II	PARP9	5'UTR	shore	5'UTR-shore	chr3:122283002-122283594	rs193080619	43
cg11794033	0.21932	0.868262	5.30323	4.648e-06	0.000100221	2.75918	0.758602	0.977922	0.21932	6	31275267	F	II		IGR	shore	IGR-shore	chr6:31276241-31276526	rs13194791;rs2853915	10;22
cg26549425	0.219047	0.882529	6.42056	1.28501e-07	7.6227e-06	6.33705	0.773005	0.992053	0.219047	6	42927283	F	II	GNMT	TSS1500	shore	TSS1500-shore	chr6:42928218-42928810	rs146768609	1
cg24875593	0.219022	0.843621	5.17754	6.9413e-06	0.000134102	2.36158	0.73411	0.953132	0.219022	21	45153009	F	II	PDXK	Body	shelf	Body-shelf	chr21:45148454-45149262	rs573116429	39
cg16513345	0.21875	0.130632	3.64883	0.000762187	0.00459603	-2.23803	0.021257	0.240008	0.21875	2	97001281	F	II	NCAPH	TSS1500	shore	TSS1500-shore	chr2:97001429-97001898	rs13423628	44
cg08634229	0.218328	0.659968	4.53612	5.24234e-05	0.00060411	0.366932	0.550804	0.769132	0.218328	6	169326603	R	I		IGR	opensea	IGR-opensea		rs184870609;rs530249611;rs537646482;rs111489886	39;18;16;1
cg26628164	0.21802	0.126133	5.80346	9.34318e-07	3.14238e-05	4.35482	0.017123	0.235143	0.21802	16	54407662	R	II		IGR	opensea	IGR-opensea
cg26635366	0.217907	0.115114	16.0684	6.56615e-19	1.18229e-14	32.6458	0.00616091	0.224067	0.217907	16	30710347	R	I	SRCAP	TSS200	island	TSS200-island	chr16:30709274-30710364	rs551683357	49
cg19179910	0.216868	0.78922	3.93945	0.000323839	0.00239672	-1.41087	0.680786	0.897653	0.216868	6	30955358	R	II	MUC21	Body	opensea	Body-opensea		rs570305474;rs202105672;rs2844677	49;27;1
cg19646445	0.215929	0.122873	8.37414	2.75734e-10	1.1494e-07	12.5176	0.0149087	0.230837	0.215929	1	215740697	R	I	KCTD3	TSS200	island	TSS200-island	chr1:215740507-215741266	rs533853732	43
cg08477332	0.213366	0.703973	3.0093	0.00454622	0.0180206	-3.93794	0.59729	0.810656	0.213366	1	153590243	R	II	S100A14	TSS1500	opensea	TSS1500-opensea		rs570124966;rs547338391	11;8
cg17629006	0.212986	0.523058	5.34779	4.03101e-06	9.03775e-05	2.90051	0.416566	0.629551	0.212986	7	14027570	R	II	ETV1	TSS1500	shore	TSS1500-shore	chr7:14029378-14029593	rs7789916	15
cg27575622	0.212626	0.836039	3.75072	0.000566134	0.00366088	-1.95141	0.729726	0.942352	0.212626	17	203392	F	II	RPH3AL	TSS1500	shelf	TSS1500-shelf	chr17:205475-206667	rs117136506;rs576474494;rs543575934;rs58321207	11;14;46;50
cg13011362	0.212356	0.114853	10.5279	5.07062e-13	1.30886e-09	18.8896	0.00867459	0.22103	0.212356	2	176961603	F	II		IGR	shore	IGR-shore	chr2:176962179-176962487	rs551533880	29
cg23375563	0.211789	0.886983	8.01519	8.31373e-10	2.40321e-07	11.4041	0.781088	0.992878	0.211789	2	29461741	F	II	ALK	Body	opensea	Body-opensea		rs188400002;rs191930671;rs184055016	0;2;8
cg02218768	0.211267	0.11984	4.18084	0.000156435	0.00137977	-0.703083	0.0142063	0.225473	0.211267	19	4064604	R	II	ZBTB7A	5'UTR	island	5'UTR-island	chr19:4064086-4067980	rs539959986	37
cg04638486	0.210479	0.112412	14.6512	1.50536e-17	1.73644e-13	29.4665	0.00717304	0.217652	0.210479	5	52856570	R	I	NDUFS4	1stExon	shore	1stExon-shore	chr5:52856665-52856870	rs188911977;rs538161240;rs146259362;rs571429136;rs201430870	33;30;9;8;3
cg09768924	0.21022	0.54453	6.94025	2.4378e-08	2.41276e-06	8.00394	0.43942	0.64964	0.21022	5	50266713	F	II	LOC100287592	TSS1500	shore	TSS1500-shore	chr5:50265085-50265737	rs549551420;rs569728693;rs7730386	13;29;37
cg06068545	0.209904	0.338743	2.84053	0.00708911	0.0253517	-4.35342	0.233791	0.443695	0.209904	1	214535988	R	II	PTPN14	Body	opensea	Body-opensea
cg16474696	0.209623	0.366964	3.41779	0.00147786	0.00761877	-2.87301	0.262153	0.471776	0.209623	19	13875014	R	II	MRI1	TSS1500	shore	TSS1500-shore	chr19:13875044-13875951	rs146473338;rs188910590	34;12
cg20961245	0.208698	0.74087	3.5757	0.000941677	0.00539644	-2.44133	0.636521	0.845219	0.208698	6	29649092	F	II		IGR	opensea	IGR-opensea		rs3131848;rs3131847	1;13
cg09190677	0.207188	0.210053	3.40649	0.00152581	0.00780576	-2.90351	0.106459	0.313647	0.207188	14	39484886	R	II		IGR	opensea	IGR-opensea		rs182568424	2
cg13124890	0.207144	0.606398	4.84289	2.00557e-05	0.000294723	1.31261	0.502826	0.70997	0.207144	1	162382662	R	II	SH2D1B	TSS1500	opensea	TSS1500-opensea		rs543671395;rs113298188;rs164132;rs187407500;rs11427210	39;31;25;19;18
cg13246055	0.206634	0.600131	3.26999	0.00223576	0.0104632	-3.2674	0.496814	0.703449	0.206634	14	77375703	F	II		IGR	opensea	IGR-opensea		rs188085760;rs553832832;rs17105014	22;31;32
cg22099896	0.205397	0.230467	3.78426	0.000512995	0.00339697	-1.85623	0.127768	0.333165	0.205397	9	138593874	R	I	KCNT1	TSS200	island	TSS200-island	chr9:138593527-138594253	rs558284042;rs112971337	34;3
cg02452435	0.205256	0.385381	5.70531	1.28088e-06	3.94098e-05	4.04047	0.282753	0.488009	0.205256	17	71188192	R	I	COG1	TSS1500	shore	TSS1500-shore	chr17:71188407-71189458	rs184098049;rs148042025	50;33
cg13615322	0.205163	0.158582	4.25664	0.000124142	0.00115792	-0.4774	0.0560003	0.261164	0.205163	3	146262409	F	I	PLSCR1	1stExon	island	1stExon-island	chr3:146262126-146262505
cg17052675	0.204997	0.583445	2.91461	0.00584215	0.021839	-4.17294	0.480946	0.685944	0.204997	2	3827356	R	II		IGR	opensea	IGR-opensea		rs537164301	2
cg02341645	0.203834	0.654994	5.05554	1.02326e-05	0.000178298	1.97738	0.553076	0.756911	0.203834	17	71756141	F	II	C17orf54	Body	opensea	Body-opensea		rs71373490;rs116775584	15;17
cg21501207	0.203156	0.219821	2.94363	0.00541223	0.0205915	-4.10144	0.118243	0.321399	0.203156	1	162383000	F	II	SH2D1B	TSS1500	opensea	TSS1500-opensea		rs186732392	33
cg10912203	0.202897	0.869971	7.97634	9.37598e-10	2.5936e-07	11.2828	0.768522	0.971419	0.202897	9	117656633	F	II	TNFSF8	Body	opensea	Body-opensea		rs538529661;rs3833492	0;1
cg16759545	0.201771	0.588003	4.44538	6.94621e-05	0.000745574	0.0908277	0.487118	0.688889	0.201771	6	6316435	R	II	F13A1	Body	opensea	Body-opensea		rs190198231;rs558973425	13;1
cg13595143	0.198561	0.673003	5.45399	2.86927e-06	7.08551e-05	3.23812	0.573723	0.772283	0.198561	9	472966	F	II		IGR	shelf	IGR-shelf	chr9:470108-470324	rs577526794;rs142433967;rs146129512;rs529024524	29;44;45;48
cg17304295	0.197853	0.144897	3.38096	0.0016397	0.00824705	-2.97221	0.0459702	0.243823	0.197853	5	68628725	F	II	CCDC125	TSS200	island	TSS200-island	chr5:68628422-68628739	rs570674782;rs577230623;rs556407466	11;27;30
cg02313909	0.197569	0.681689	6.21897	2.45548e-07	1.2052e-05	5.68908	0.582904	0.780473	0.197569	21	48081257	R	II	PRMT2	Body	island	Body-island	chr21:48081241-48081849	rs539192612;rs76674087;rs569564917	46;44;6
cg12439472	0.196587	0.562077	4.84249	2.00814e-05	0.000294994	1.31135	0.463784	0.660371	0.196587	13	43565399	R	II	EPSTI1	Body	shore	Body-shore	chr13:43566074-43566508	rs569487973	25
cg09949906	0.19654	0.645826	3.48752	0.00121243	0.0065461	-2.68367	0.547556	0.744096	0.19654	6	32552350	R	I	HLA-DRB1	Body	shore	Body-shore	chr6:32551851-32552331	rs9269973;rs9269974;rs115170333;rs9269975;rs566656642	45;39;30;22;13
cg05962950	0.195431	0.1088	5.08787	9.23364e-06	0.000165536	2.07903	0.0110847	0.206515	0.195431	11	130786565	F	I	SNX19	TSS200	island	TSS200-island	chr11:130786111-130786634	rs3834926;rs536511669;rs553651540;rs550355261;rs573335337	16;16;27;28;29
cg19006947	0.195285	0.836674	4.28794	0.000112799	0.00107695	-0.38377	0.739032	0.934316	0.195285	11	64034861	R	II	PLCB3	Body	island	Body-island	chr11:64034860-64035066	rs200347031;rs562555278	41;13
cg08033130	0.195212	0.748484	6.01939	4.6654e-07	1.90108e-05	5.0477	0.650878	0.84609	0.195212	3	45983597	R	II	CXCR6	TSS1500	opensea	TSS1500-opensea		rs531612343	31
cg13769283	0.195175	0.663806	11.4909	3.67748e-14	1.57841e-10	21.5497	0.566219	0.761394	0.195175	9	138665949	F	I	KCNT1	Body	shelf	Body-shelf	chr9:138662597-138663009	rs559632181;rs35001757;rs533414087;rs542226507	0;1;14;20
cg23174406	0.193998	0.63925	3.39367	0.00158199	0.00802368	-2.93802	0.542251	0.736249	0.193998	12	97304436	R	II	NEDD1	Body	shelf	Body-shelf	chr12:97300802-97301287	rs191734575;rs114539251;rs79533977	25;2;1
cg17431779	0.193267	0.60193	5.55445	2.07915e-06	5.60229e-05	3.55833	0.505296	0.698563	0.193267	12	17368683	R	II		IGR	opensea	IGR-opensea		rs538105378	21
cg01348922	0.192658	0.318584	5.44846	2.92051e-06	7.17868e-05	3.22053	0.222255	0.414913	0.192658	17	77707012	R	II	ENPP7	Body	shore	Body-shore	chr17:77708869-77709214	rs567232500;rs528171093;rs546814134;rs571332005	51;45;2;1
cg00831283	0.192317	0.106929	12.4584	2.96938e-15	1.71259e-11	24.1027	0.0107702	0.203088	0.192317	9	37592648	F	II	TOMM5	TSS200	island	TSS200-island	chr9:37592198-37592734	rs562637322	42
cg24567694	0.191964	0.161321	2.73097	0.00939362	0.0314766	-4.61464	0.0653389	0.257303	0.191964	7	154719693	F	II	LOC100132707	TSS1500	opensea	TSS1500-opensea		rs185185031;rs534152467	25;27
cg25059408	0.191545	0.780638	3.15927	0.00303237	0.0132107	-3.55628	0.684865	0.87641	0.191545	22	20283373	F	II		IGR	shelf	IGR-shelf	chr22:20286318-20287630	rs189666120;rs141153949;rs116371840;rs11913556	0;1;37;45
cg06889571	0.191159	0.821791	3.33808	0.00184939	0.00904634	-3.08692	0.726211	0.917371	0.191159	10	1416791	R	I	ADARB2	Body	shore	Body-shore	chr10:1415976-1416249	rs2805504;rs117741282;rs11250482;rs554664238;rs10903431;rs540855557;rs554146981	39;35;28;21;17;13;9
cg13441112	0.191125	0.759613	9.50481	9.39681e-12	1.08562e-08	15.9331	0.664051	0.855175	0.191125	1	196844364	R	II		IGR	shelf	IGR-shelf	chr1:196847158-196847418	rs6428369;rs546344878;rs564431289;rs544702343;rs546775533;rs144395862	31;29;11;10;2;1
cg07615111	0.190765	0.856729	5.73818	1.15246e-06	3.64796e-05	4.14571	0.761346	0.952111	0.190765	13	114965537	R	II		IGR	island	IGR-island	chr13:114964100-114965840	rs7326172	32
cg13452062	0.190668	0.838087	4.81931	2.16026e-05	0.000311441	1.23933	0.742753	0.933421	0.190668	1	79088559	R	II	IFI44L	5'UTR	opensea	5'UTR-opensea		rs534667814;rs553318977;rs577661577;rs558934759;rs572253984	43;40;16;13;1
cg26999561	0.190578	0.855767	6.55741	8.28483e-08	5.62591e-06	6.77673	0.760478	0.951056	0.190578	22	17612842	F	II	LOC100996342	Body	opensea	Body-opensea
cg10634217	0.190449	0.116411	2.917	0.00580561	0.0217346	-4.16708	0.021187	0.211636	0.190449	6	160211790	F	II	TCP1	TSS1500	island	TSS1500-island	chr6:160209941-160212015	rs185072735;rs527624130;rs547558809;rs189062652	0;43;46;50
cg00940812	0.190286	0.104912	6.40254	1.36152e-07	7.94754e-06	6.27915	0.00976846	0.200055	0.190286	8	91960827	R	II	NECAB1	Body	opensea	Body-opensea
cg05510714	0.189853	0.763156	4.76889	2.53169e-05	0.000350814	1.08293	0.668229	0.858082	0.189853	2	143731330	F	II	KYNU	Body	opensea	Body-opensea		rs143640610;rs147183977;rs192038192;rs71423228	0;12;14;29
cg21461082	0.189815	0.630988	7.16334	1.1999e-08	1.48727e-06	8.71613	0.53608	0.725895	0.189815	21	48081619	R	II	PRMT2	Body	island	Body-island	chr21:48081241-48081849	rs541732032	10
cg25131247	0.189548	0.103578	9.17668	2.46549e-11	2.1363e-08	14.9573	0.00880434	0.198352	0.189548	11	118660965	F	II	DDX6	5'UTR	shore	5'UTR-shore	chr11:118661305-118663026	rs536858891;rs555609540;rs574000182;rs182242052	20;28;39;47
cg20043747	0.1891	0.364453	3.99036	0.000278088	0.00213716	-1.26303	0.269903	0.459003	0.1891	2	29412160	R	II		IGR	opensea	IGR-opensea		rs1869264;rs141534316;rs559173201;rs529981754;rs115119406	39;24;5;2;1
cg22963378	0.189027	0.807939	3.36848	0.00169824	0.00847301	-3.00567	0.713425	0.902452	0.189027	6	158061084	R	II	ZDHHC14	Body	opensea	Body-opensea		rs9346835;rs147537040;rs541099871	24;23;2
cg07096305	0.188907	0.142904	4.08663	0.000208144	0.00171383	-0.981349	0.0484501	0.237357	0.188907	6	2875723	F	I		IGR	island	IGR-island	chr6:2875601-2875811	rs557495514;rs574309142	41;51
cg10163895	0.188314	0.563821	6.18923	2.70188e-07	1.28878e-05	5.59347	0.469664	0.657978	0.188314	1	151712510	R	II		IGR	opensea	IGR-opensea		rs11586446	24
cg19621538	0.187767	0.825585	2.52512	0.015692	0.0466999	-5.08613	0.731702	0.919468	0.187767	1	172942446	R	II		IGR	opensea	IGR-opensea		rs71299438;rs568036903	30;1
cg12171866	0.187133	0.115942	4.97339	1.3278e-05	0.000216597	1.71979	0.0223758	0.209509	0.187133	8	59720666	F	I	TOX	Body	opensea	Body-opensea		rs201487566	50
cg25660699	0.186741	0.0996946	15.6637	1.57271e-18	2.58008e-14	31.7593	0.00632385	0.193065	0.186741	4	13546777	F	I	NKX3-2	TSS1500	shore	TSS1500-shore	chr4:13548570-13549956	rs146053976	49
cg03641585	0.18618	0.638297	3.84324	0.000431042	0.00297838	-1.68792	0.545206	0.731387	0.18618	17	10761400	R	II		IGR	opensea	IGR-opensea
cg11883129	0.186168	0.702832	3.35223	0.0017775	0.00877537	-3.04915	0.609748	0.795916	0.186168	2	48569029	R	II	FOXN2	5'UTR	opensea	5'UTR-opensea		rs150902949;rs574490597	43;13
cg16155081	0.186127	0.383901	7.4631	4.65598e-09	7.78889e-07	9.66836	0.290837	0.476964	0.186127	2	9983211	R	II	TAF1B	TSS1500	shore	TSS1500-shore	chr2:9983263-9983901	rs371537984	50
cg24960960	0.185939	0.178243	4.51786	5.54832e-05	0.000630096	0.311242	0.0852741	0.271213	0.185939	5	1594678	R	I	SDHAP3	TSS200	island	TSS200-island	chr5:1594238-1595027	rs552007919;rs570393566;rs4246747;rs142757888	47;33;16;6
cg14460548	0.185816	0.893106	5.14169	7.78078e-06	0.0001459	2.2485	0.800198	0.986014	0.185816	5	35471369	R	II		IGR	opensea	IGR-opensea		rs548133548;rs16902130;rs186238718	44;9;1
cg26174004	0.18567	0.382607	7.25059	9.10251e-09	1.23697e-06	8.9939	0.289772	0.475442	0.18567	9	117969635	R	II	2023-12-01	5'UTR	opensea	5'UTR-opensea		rs574861454	30
cg18831642	0.185391	0.151078	3.02084	0.00440829	0.0175992	-3.909	0.058383	0.243774	0.185391	10	69609574	R	II		IGR	island	IGR-island	chr10:69609477-69609722	rs7097008	36
cg09668030	0.18508	0.224834	8.05478	7.35594e-10	2.21145e-07	11.5275	0.132294	0.317374	0.18508	1	27852173	R	II		IGR	shelf	IGR-shelf	chr1:27854416-27854963	rs572397456	18
cg05785424	0.184124	0.230515	4.08545	0.000208889	0.00171905	-0.984828	0.138453	0.322577	0.184124	17	21226409	F	I		IGR	opensea	IGR-opensea		rs80080478;rs539729827;rs77176014;rs74657711;rs558125556	0;19;20;21;22
cg24274653	0.18387	0.543496	5.37976	3.63906e-06	8.40136e-05	3.00205	0.451561	0.635431	0.18387	18	74735220	F	II	MBP	Body	opensea	Body-opensea		rs185961805;rs542798620;rs374213863	0;22;37
cg24104237	0.183698	0.57414	5.41733	3.22673e-06	7.70584e-05	3.12148	0.482291	0.665989	0.183698	3	45649408	R	II	LIMD1	Body	opensea	Body-opensea		rs182433032;rs565008049;rs534515423	12;3;1
cg01383724	0.183372	0.562767	2.92224	0.00572611	0.0215058	-4.15419	0.471081	0.654453	0.183372	9	23587629	F	II	LOC101929563	Body	opensea	Body-opensea		rs548069407;rs567905446;rs536837368;rs549990931	0;1;19;38
cg21059964	0.182899	0.406624	4.61418	4.11057e-05	0.000503884	0.605875	0.315175	0.498074	0.182899	11	105544348	R	II	GRIA4	Body	opensea	Body-opensea		rs147898079	36
cg08067365	0.182895	0.0981718	3.72129	0.0006171	0.00391291	-2.03458	0.00672434	0.189619	0.182895	1	948893	F	II	ISG15	1stExon	island	1stExon-island	chr1:948670-948894	rs560735415;rs15842;rs545052225;rs553176213;rs574674703;rs369409053	17;28;34;37;44;50
cg02169857	0.18267	0.204791	3.16918	0.00295133	0.0129389	-3.53065	0.113455	0.296126	0.18267	2	110969641	R	II	NCRNA00116	Body	shore	Body-shore	chr2:110969852-110970222	rs190439962	48
cg22930808	0.182567	0.670361	8.75498	8.685e-11	5.11638e-08	13.6844	0.579078	0.761645	0.182567	3	122281881	R	II	PARP9	5'UTR	shore	5'UTR-shore	chr3:122283002-122283594	rs186642026;rs111503129;rs188056684	51;37;2
cg09452319	0.182282	0.10228	8.69451	1.04217e-10	5.84188e-08	13.5002	0.0111393	0.193421	0.182282	9	37592804	R	II	TOMM5	TSS200	shore	TSS200-shore	chr9:37592198-37592734	rs549663337;rs111949223	26;10
cg21790413	0.182237	0.404331	4.89277	1.7135e-05	0.000262136	1.46793	0.313212	0.495449	0.182237	5	12862067	F	II		IGR	opensea	IGR-opensea		rs141250552	1
cg00793774	0.181944	0.127696	4.47375	6.36203e-05	0.000698767	0.176968	0.036724	0.218668	0.181944	10	104403707	R	II	TRIM8	TSS1500	island	TSS1500-island	chr10:104401821-104404968	rs546064729	46
cg22925115	0.18191	0.112033	5.10002	8.88396e-06	0.00016086	2.11723	0.0210786	0.202988	0.18191	3	128598937	F	II	ACAD9	Body	shore	Body-shore	chr3:128598176-128598703	rs530705306;rs150464422	7;27
cg01062020	0.180984	0.409196	3.59205	0.000898329	0.00520524	-2.39607	0.318704	0.499688	0.180984	1	162382848	R	II	SH2D1B	TSS1500	opensea	TSS1500-opensea
cg09524334	0.180792	0.901465	5.22304	6.0041e-06	0.000120727	2.50531	0.811069	0.991861	0.180792	6	15496979	F	II	JARID2	Body	island	Body-island	chr6:15496804-15497336	rs368841624;rs567509795;rs149052289;rs200722144;rs199956706	0;20;30;35;40
cg01988325	0.180368	0.461799	5.17678	6.95815e-06	0.000134338	2.35918	0.371615	0.551983	0.180368	5	54467378	F	II	MIR449B	TSS1500	shore	TSS1500-shore	chr5:54468783-54469324
cg03454353	0.180133	0.36109	4.79194	2.35466e-05	0.000332621	1.15437	0.271023	0.451156	0.180133	9	115819364	F	II	ZFP37	TSS1500	shore	TSS1500-shore	chr9:115818836-115819343
cg17566946	0.17984	0.278874	4.32602	0.000100362	0.000985361	-0.269535	0.188954	0.368794	0.17984	5	55623806	R	II		IGR	opensea	IGR-opensea
cg21322043	0.179768	0.175109	2.89241	0.00619246	0.0228475	-4.22734	0.0852249	0.264993	0.179768	10	11905941	R	II	PROSER2	Body	opensea	Body-opensea		rs147850019	1
cg14145044	0.179674	0.0949304	16.8437	1.28869e-19	3.06892e-15	34.2981	0.00509346	0.184767	0.179674	1	205197905	F	I	TMCC2	TSS200	island	TSS200-island	chr1:205197632-205197959	rs200171586	44
cg05843340	0.178489	0.13305	3.66321	0.000731001	0.00445037	-2.19781	0.043805	0.222294	0.178489	5	68628618	R	I		IGR	island	IGR-island	chr5:68628422-68628739
cg07834574	0.178146	0.0957446	3.82753	0.000451539	0.00308553	-1.73287	0.00667148	0.184818	0.178146	17	4802847	R	I	CHRNE	Body	island	Body-island	chr17:4802265-4805402	rs532669011;rs56377005;rs144207552;rs146533655	23;20;2;1
cg16092154	0.178084	0.387274	5.13494	7.9499e-06	0.000148251	2.22721	0.298232	0.476316	0.178084	1	55414179	R	II		IGR	opensea	IGR-opensea		rs540974119;rs557893882	21;19
cg25880954	0.178014	0.843006	3.50922	0.00113957	0.00624496	-2.62431	0.753999	0.932013	0.178014	1	47900630	R	II	MGC12982	TSS1500	shore	TSS1500-shore	chr1:47899125-47899398	rs35905775	9
cg15487187	0.177938	0.598953	3.37222	0.00168048	0.00840499	-2.99564	0.509984	0.687922	0.177938	22	22555410	R	II		IGR	opensea	IGR-opensea		rs534253134;rs2330022;rs570851245;rs191384637	40;29;28;1
cg03741590	0.17745	0.528753	5.68902	1.34969e-06	4.09049e-05	3.98835	0.440028	0.617478	0.17745	8	82281930	R	II		IGR	opensea	IGR-opensea		rs539686862;rs553847974	41;1
cg24877093	0.176812	0.722243	6.13268	3.24065e-07	1.46404e-05	5.41172	0.633837	0.810649	0.176812	21	48081686	F	II	PRMT2	Body	island	Body-island	chr21:48081241-48081849	rs564170797;rs199586203	0;1
cg22678707	0.176692	0.0974537	4.11846	0.00018904	0.00159285	-0.887609	0.00910786	0.1858	0.176692	11	108092902	F	II	ATM	TSS1500	shore	TSS1500-shore	chr11:108093211-108093969
cg13767245	0.176588	0.363942	6.33924	1.66842e-07	9.15488e-06	6.07567	0.275648	0.452236	0.176588	7	75831678	R	II	SRRM3	5'UTR	shore	5'UTR-shore	chr7:75831068-75831542	rs191359296	12
cg22224040	0.176272	0.501002	4.20394	0.00014581	0.00130983	-0.634468	0.412866	0.589138	0.176272	17	77706870	R	II	ENPP7	Body	shore	Body-shore	chr17:77708869-77709214	rs147991320;rs540873391	49;2
cg04811706	0.176264	0.694347	6.07696	3.87669e-07	1.66372e-05	5.23266	0.606215	0.782479	0.176264	16	55686715	R	II		IGR	shelf	IGR-shelf	chr16:55689598-55690895
cg03546163	0.176124	0.571567	8.25903	3.92219e-10	1.46294e-07	12.162	0.483505	0.659629	0.176124	6	35654363	R	II	FKBP5	5'UTR	shore	5'UTR-shore	chr6:35655607-35656856
cg08069247	0.175362	0.624288	7.55892	3.4457e-09	6.33406e-07	9.97139	0.536607	0.711969	0.175362	10	115312600	F	II	HABP2	TSS200	opensea	TSS200-opensea		rs2240880	6
cg07570421	0.174998	0.093907	7.30647	7.62878e-09	1.09166e-06	9.17154	0.00640802	0.181406	0.174998	10	16479076	R	II	PTER	5'UTR	island	5'UTR-island	chr10:16478803-16479303	rs190715956;rs74125099	40;16
cg07234876	0.174854	0.782427	4.10062	0.000199524	0.00165953	-0.940172	0.695	0.869854	0.174854	8	600039	F	I		IGR	island	IGR-island	chr8:599904-600309	rs562786628	25
cg05545521	0.174747	0.784294	14.972	7.27325e-18	9.94337e-14	30.2049	0.696921	0.871668	0.174747	1	93283109	R	II		IGR	opensea	IGR-opensea		rs529388872;rs550767140	2;1
cg07613115	0.17463	0.818335	5.01757	1.1543e-05	0.000195166	1.85821	0.73102	0.90565	0.17463	8	130639514	R	II	CCDC26	Body	opensea	Body-opensea
cg13345255	0.174605	0.589262	6.84605	3.29163e-08	2.97219e-06	7.70247	0.50196	0.676565	0.174605	6	100868626	R	II	SIM1	Body	opensea	Body-opensea
cg26175789	0.174579	0.728974	6.79441	3.88143e-08	3.33557e-06	7.53706	0.641685	0.816264	0.174579	2	75821892	R	II		IGR	opensea	IGR-opensea		rs536258668	44
cg00901687	0.173918	0.576271	2.80116	0.00784875	0.0274193	-4.44808	0.489312	0.66323	0.173918	17	48585270	F	II	MYCBPAP	TSS1500	shore	TSS1500-shore	chr17:48585385-48586167	rs546423670;rs537430563;rs557928718	2;10;33
cg02183757	0.17391	0.653673	5.17893	6.91077e-06	0.000133636	2.36595	0.566718	0.740628	0.17391	3	141594088	R	II	ATP1B3	TSS1500	shore	TSS1500-shore	chr3:141594486-141596288
cg12033692	0.173765	0.675422	3.61311	0.00084531	0.00497082	-2.3376	0.58854	0.762304	0.173765	17	74822890	R	II		IGR	opensea	IGR-opensea		rs186846677	14
cg17091441	0.173574	0.82073	2.51097	0.0162423	0.0479493	-5.11756	0.733944	0.907517	0.173574	2	906427	R	II	C2orf90	TSS1500	opensea	TSS1500-opensea		rs562311109;rs574296837;rs113251133;rs55779825;rs149574872	49;35;34;29;1
cg08570243	0.172708	0.261057	2.68284	0.0106109	0.0345665	-4.72719	0.174703	0.347411	0.172708	2	110969853	R	II	NCRNA00116	Body	island	Body-island	chr2:110969852-110970222	rs115993184	44
cg00481382	0.171598	0.590499	3.54686	0.00102309	0.00575244	-2.52092	0.5047	0.676298	0.171598	12	97304412	F	II	NEDD1	5'UTR	shelf	5'UTR-shelf	chr12:97300802-97301287	rs191734575;rs114539251;rs79533977;rs553408876	1;24;25;50
cg16726204	0.171087	0.900024	3.32934	0.00189516	0.00921875	-3.11021	0.814481	0.985568	0.171087	19	52266482	F	II	FPR2	5'UTR	opensea	5'UTR-opensea		rs75966051;rs545797226;rs113557516;rs531579930	0;10;22;49
cg18310159	0.170891	0.90278	4.84074	2.01925e-05	0.00029619	1.30591	0.817335	0.988226	0.170891	16	58229523	R	II	CSNK2A2	Body	shore	Body-shore	chr16:58231265-58231610
cg05946623	0.1704	0.609103	6.38849	1.42434e-07	8.19567e-06	6.23399	0.523903	0.694302	0.1704	16	62071193	F	II	CDH8	TSS1500	shore	TSS1500-shore	chr16:62069121-62070634
cg12927641	0.169284	0.883604	5.63171	1.62249e-06	4.6721e-05	3.80508	0.798962	0.968246	0.169284	6	109611667	R	I		IGR	island	IGR-island	chr6:109611449-109612230	rs535277550;rs548692233;rs568594002;rs534255370;rs554219863	41;40;22;4;1
cg20540723	0.169055	0.840111	4.9946	1.2415e-05	0.00020616	1.78622	0.755584	0.924639	0.169055	6	41294143	F	II		IGR	opensea	IGR-opensea		rs150651022;rs73435332	1;9
cg13503915	0.168947	0.726683	3.63314	0.000797667	0.00475624	-2.28181	0.642209	0.811156	0.168947	19	52134227	R	II	SIGLEC5	TSS1500	opensea	TSS1500-opensea		rs74176145	34
cg01995986	0.168684	0.479506	2.76106	0.00869963	0.0296851	-4.54358	0.395163	0.563848	0.168684	6	147289366	R	II	STXBP5-AS1	Body	opensea	Body-opensea		rs1529013	19
cg19386998	0.168379	0.815264	4.42211	7.46454e-05	0.000787506	0.0202927	0.731075	0.899453	0.168379	6	28351829	F	II	ZSCAN12	Body	shore	Body-shore	chr6:28351122-28351441	rs11332738;rs568895450	1;27
cg06738298	0.168186	0.109118	3.37214	0.00168085	0.00840633	-2.99585	0.0250249	0.193211	0.168186	5	68628738	F	II		IGR	island	IGR-island	chr5:68628422-68628739	rs577230623;rs556407466;rs118178117	14;17;47
cg13679714	0.168063	0.328224	4.95342	1.41448e-05	0.000227086	1.65731	0.244193	0.412256	0.168063	17	77706946	F	II	ENPP7	Body	shore	Body-shore	chr17:77708869-77709214	rs530393501;rs117482868;rs567232500;rs528171093	0;5;17;23
cg08449403	0.167997	0.673309	3.75971	0.000551395	0.0035886	-1.92595	0.58931	0.757308	0.167997	11	8632315	F	II		IGR	opensea	IGR-opensea		rs144060979	1
cg26633120	0.167852	0.0889569	17.5984	2.7874e-20	9.35352e-16	35.8514	0.00503109	0.172883	0.167852	2	105654408	F	I	MRPS9	TSS200	island	TSS200-island	chr2:105654249-105654771	rs182463420;rs530250214;rs112461013;rs570031330;rs113235206;rs7587563	3;11;30;34;36;38
cg25079981	0.167295	0.787233	3.05775	0.00399282	0.0163233	-3.8159	0.703586	0.870881	0.167295	7	137832331	F	II		IGR	opensea	IGR-opensea		rs569382958	49
cg07793879	0.167122	0.884742	3.59954	0.0008791	0.0051199	-2.37527	0.801182	0.968303	0.167122	4	148848152	F	II	ARHGAP10	Body	opensea	Body-opensea		rs149867877	0
cg26540253	0.167104	0.092302	7.35675	6.50912e-09	9.80475e-07	9.33121	0.00874996	0.175854	0.167104	19	996710	R	II		IGR	shore	IGR-shore	chr19:996074-996679	rs73918299;rs572330573;rs533927209	47;22;13
cg15971518	0.166958	0.365093	2.75095	0.00892743	0.0302755	-4.56753	0.281614	0.448572	0.166958	11	57159174	R	II	PRG2	TSS1500	opensea	TSS1500-opensea		rs549384200	8
cg02446475	0.166926	0.754315	5.94583	5.91086e-07	2.2571e-05	4.81149	0.670852	0.837778	0.166926	6	31275807	F	II		IGR	shore	IGR-shore	chr6:31276241-31276526	rs534737701;rs546957082;rs3873388;rs112667366;rs28520918;rs1618199;rs1634760	1;10;20;38;39;43;45
cg18773722	0.166372	0.900678	4.2586	0.000123402	0.00115273	-0.471554	0.817492	0.983864	0.166372	16	4179447	F	II		IGR	opensea	IGR-opensea		rs376946529;rs143465235;rs181502917;rs187028351;rs452347	0;1;3;13;26
cg25172338	0.166173	0.568099	6.47256	1.08752e-07	6.80097e-06	6.50416	0.485013	0.651186	0.166173	1	18806046	R	II	KLHDC7A	TSS1500	shelf	TSS1500-shelf	chr1:18808873-18809667	rs570600134;rs576447139;rs61760671	45;10;2
cg05122437	0.164744	0.610092	3.96123	0.000303438	0.00228217	-1.34773	0.52772	0.692464	0.164744	13	30055092	F	II	MTUS2	Body	shore	Body-shore	chr13:30054342-30054558	rs192670661;rs113109524	46;48
cg12062639	0.164572	0.116813	3.11825	0.00339064	0.014393	-3.66179	0.0345271	0.1991	0.164572	20	23401060	F	II	NAPB	Body	shore	Body-shore	chr20:23401108-23402294	rs139584384;rs371886277;rs546381166	2;13;20
cg25052156	0.164463	0.9054	6.57217	7.90216e-08	5.44494e-06	6.82412	0.823169	0.987631	0.164463	10	123355454	F	II	FGFR2	5'UTR	shore	5'UTR-shore	chr10:123356616-123358285	rs182754334;rs550655549	11;44
cg09916906	0.164316	0.0877339	12.7227	1.52385e-15	9.74979e-12	24.7797	0.00557615	0.169892	0.164316	9	72873722	F	I	SMC5	TSS200	island	TSS200-island	chr9:72873689-72874264	rs191465978;rs546535898;rs564754596;rs943532;rs540629261;rs562083643;rs943533	11;23;26;36;38;41;44
cg07153081	0.164246	0.335464	8.16461	5.24249e-10	1.77533e-07	11.8692	0.253341	0.417587	0.164246	5	152805675	R	II		IGR	opensea	IGR-opensea		rs568769498	33
cg16681597	0.164196	0.151378	5.28675	4.89928e-06	0.000104025	2.70695	0.0692793	0.233476	0.164196	1	219347410	R	II	LYPLAL1	Body	island	Body-island	chr1:219347109-219347572	rs183514421;rs527515282	36;20
cg08872590	0.164173	0.0880241	5.31724	4.44455e-06	9.70009e-05	2.80359	0.00593774	0.170111	0.164173	8	145748059	R	I	LRRC24	Body	island	Body-island	chr8:145747509-145748682	rs267601828;rs144936052	41;26
cg05373962	0.163924	0.717858	3.89579	0.00036882	0.00264582	-1.53696	0.635896	0.79982	0.163924	22	49881684	R	II		IGR	shore	IGR-shore	chr22:49883068-49883385	rs148842584	1
cg15320980	0.163713	0.530272	3.69762	0.000661281	0.00412409	-2.10125	0.448415	0.612129	0.163713	8	582908	F	II		IGR	opensea	IGR-opensea		rs1046060;rs372382751;rs182390158;rs55671727	7;25;33;37
cg15553776	0.163382	0.896168	5.06749	9.85154e-06	0.000173372	2.01493	0.814477	0.977859	0.163382	5	141158703	F	II		IGR	opensea	IGR-opensea		rs186443148;rs546838498;rs13170638;rs145689489	0;1;21;40
cg09068086	0.162446	0.1875	3.02102	0.00440614	0.0175929	-3.90854	0.106277	0.268723	0.162446	2	110970204	F	I	NCRNA00116	Body	island	Body-island	chr2:110969852-110970222	rs78272927	27
cg10327440	0.162299	0.311912	5.17023	7.10488e-06	0.000136471	2.33851	0.230762	0.393062	0.162299	1	227177885	R	II	CDC42BPA	3'UTR	opensea	3'UTR-opensea		rs553638851;rs200412143;rs571751948	27;14;2
cg26826402	0.162214	0.0910171	7.08943	1.517e-08	1.7417e-06	8.48045	0.00991032	0.172124	0.162214	13	33859885	F	II	STARD13	1stExon	opensea	1stExon-opensea		rs577547127;rs562230929	22;50
cg08159995	0.162035	0.0863686	13.0643	6.51585e-16	4.62526e-12	25.6419	0.00535094	0.167386	0.162035	19	55919164	F	I	UBE2S	1stExon	island	1stExon-island	chr19:55918699-55919816	rs561583422	50
cg20868518	0.161954	0.0921584	8.58954	1.43159e-10	7.34189e-08	13.1795	0.0111816	0.173135	0.161954	1	33593038	F	I		IGR	island	IGR-island	chr1:33592891-33593155	rs576107548;rs543699813	38;45
cg11440486	0.161742	0.597736	2.98475	0.00485357	0.0189458	-3.99935	0.516865	0.678607	0.161742	17	48585216	R	II	MYCBPAP	TSS1500	shore	TSS1500-shore	chr17:48585385-48586167	rs539693476	47
cg01609658	0.161392	0.338543	3.02537	0.00435515	0.0174382	-3.8976	0.257847	0.41924	0.161392	1	151694478	R	I	RIIAD1	Body	shore	Body-shore	chr1:151693991-151694282	rs551256801;rs571067250	48;35
cg07366871	0.160752	0.663771	5.12124	8.30404e-06	0.000153019	2.18406	0.583395	0.744147	0.160752	7	95313466	R	II		IGR	opensea	IGR-opensea		rs321289;rs549989182;rs563368910	49;9;1
cg07673020	0.160165	0.338861	4.13412	0.000180277	0.00153632	-0.84137	0.258778	0.418944	0.160165	7	42896801	R	II		IGR	opensea	IGR-opensea		rs141917272	48
cg04153130	0.159698	0.801834	6.45891	1.1362e-07	7.01448e-06	6.4603	0.721985	0.881683	0.159698	7	4456396	F	II		IGR	opensea	IGR-opensea		rs577682984	25
cg21460047	0.15965	0.55827	5.73956	1.14736e-06	3.63736e-05	4.15012	0.478445	0.638095	0.15965	2	231881853	F	II		IGR	opensea	IGR-opensea		rs576060209	0
cg17107388	0.159641	0.627	2.62922	0.0121375	0.0383188	-4.85093	0.547179	0.70682	0.159641	16	58533766	R	I	NDRG4	TSS1500	shore	TSS1500-shore	chr16:58535040-58535596	rs114641947;rs182701148	29;11
cg21758314	0.159037	0.516696	3.30642	0.00202038	0.0096805	-3.17111	0.437177	0.596214	0.159037	14	103439105	F	II	CDC42BPB	Body	opensea	Body-opensea		rs35880350;rs554001689;rs577259468	21;24;47
cg19643109	0.158664	0.683654	6.08672	3.75695e-07	1.62795e-05	5.264	0.604322	0.762986	0.158664	6	160697625	R	II		IGR	opensea	IGR-opensea		rs548175754;rs368318859	7;1
cg10356904	0.158482	0.810889	3.69869	0.000659223	0.00411463	-2.09825	0.731648	0.89013	0.158482	22	49881777	F	II		IGR	shore	IGR-shore	chr22:49883068-49883385	rs555050910;rs190484287	33;44
cg22618164	0.158446	0.116462	4.86318	1.88124e-05	0.00028099	1.37575	0.0372388	0.195685	0.158446	12	122356400	F	I	WDR66	TSS200	island	TSS200-island	chr12:122356315-122356853	rs10743185;rs10743186;rs564455825	35;36;47
cg21280805	0.158331	0.101673	3.21265	0.00261951	0.0118051	-3.41771	0.0225073	0.180838	0.158331	3	146262360	F	II	PLSCR1	1stExon	island	1stExon-island	chr3:146262126-146262505	rs572439312;rs372202318;rs7616418;rs16858483;rs551788051;rs561908509	15;30;36;39;42;44
cg06009685	0.158277	0.50785	7.05785	1.67702e-08	1.85893e-06	8.37969	0.428711	0.586988	0.158277	16	77472697	R	II		IGR	shelf	IGR-shelf	chr16:77468309-77469074
cg03615426	0.158128	0.518014	3.01699	0.00445383	0.0177382	-3.91866	0.43895	0.597078	0.158128	16	19777410	R	II	IQCK	Body	opensea	Body-opensea		rs190965988	2
cg10601026	0.158096	0.623303	5.99792	4.999e-07	1.99668e-05	4.97874	0.544255	0.702351	0.158096	10	64579140	F	II	EGR2	TSS1500	shore	TSS1500-shore	chr10:64574660-64578778	rs572080131;rs542597927;rs556141208;rs574376656	1;3;22;39
cg02020616	0.157735	0.904273	3.97804	0.00028855	0.00219737	-1.2989	0.825405	0.98314	0.157735	1	33744259	R	II	ZNF362	Body	shore	Body-shore	chr1:33745741-33745990	rs79667566	1
cg15148145	0.157708	0.656719	5.61627	1.70497e-06	4.84369e-05	3.75573	0.577865	0.735573	0.157708	2	164539743	R	II	FIGN	Body	opensea	Body-opensea		rs149823485	49
cg01579779	0.157291	0.910851	5.04568	1.05579e-05	0.000182502	1.94643	0.832206	0.989497	0.157291	13	22135411	F	II	MICU2	Body	opensea	Body-opensea		rs537429708;rs146954997	14;19
cg15465743	0.156712	0.512298	2.83283	0.00723199	0.0257439	-4.37199	0.433942	0.590654	0.156712	11	1413145	F	II	BRSK2	Body	shore	Body-shore	chr11:1410119-1412346	rs560427370;rs527462866;rs549334133	4;5;15
cg27003165	0.156683	0.640969	5.33378	4.21559e-06	9.32863e-05	2.85607	0.562628	0.719311	0.156683	1	162381929	R	II	SH2D1B	TSS200	opensea	TSS200-opensea
cg07052083	0.156555	0.655753	5.26374	5.27278e-06	0.000109824	2.63408	0.577475	0.73403	0.156555	15	76826531	R	II	SCAPER	Body	opensea	Body-opensea		rs532244447;rs547520699;rs559352988;rs183469402;rs548438752	49;37;23;6;1
cg10924277	0.156457	0.653824	6.14328	3.13203e-07	1.43098e-05	5.44579	0.575596	0.732053	0.156457	3	156273486	R	II	SSR3	TSS1500	shore	TSS1500-shore	chr3:156272636-156273099	rs182806565;rs374320325;rs149791598	51;47;19
cg14229247	0.1564	0.0830945	19.2554	1.14921e-21	4.71332e-17	39.0844	0.00489465	0.161294	0.1564	9	100745139	R	I	ANP32B	TSS1500	island	TSS1500-island	chr9:100744982-100747768	rs564831207	7
cg13205059	0.155968	0.892823	4.33566	9.74316e-05	0.000963834	-0.240549	0.814839	0.970807	0.155968	1	68586408	F	II	GPR177	Body	opensea	Body-opensea		rs567853908;rs374184777;rs143668561;rs570343232	0;16;32;44
cg15004182	0.15581	0.647602	6.44485	1.18863e-07	7.23803e-06	6.41512	0.569697	0.725507	0.15581	20	29896584	R	II	DEFB116	TSS200	opensea	TSS200-opensea
cg13794246	0.155675	0.838654	17.2085	6.10908e-20	1.67036e-15	35.0554	0.760817	0.916492	0.155675	9	16137672	R	II		IGR	opensea	IGR-opensea		rs552233146;rs138194552;rs563777542;rs142899957	29;4;2;1
cg26654770	0.155123	0.576085	2.55795	0.0144796	0.0438969	-5.01269	0.498523	0.653647	0.155123	12	740100	F	II	NINJ2	Body	opensea	Body-opensea		rs539848858	15
cg13302994	0.154783	0.431161	6.41365	1.31381e-07	7.7471e-06	6.31486	0.353769	0.508552	0.154783	2	210714233	F	II	UNC80	Body	opensea	Body-opensea		rs201318495	1
cg17636538	0.154381	0.862272	2.86752	0.0066085	0.0240138	-4.28801	0.785082	0.939463	0.154381	21	45369239	R	II	AGPAT3	5'UTR	opensea	5'UTR-opensea		rs542828195;rs561133983;rs528380654;rs139857832;rs564871227;rs185869969	32;21;15;11;9;1
cg27045871	0.154078	0.916127	4.78435	2.41157e-05	0.000338406	1.13083	0.839088	0.993166	0.154078	22	50644633	R	II	SELO	Body	island	Body-island	chr22:50644615-50644879	rs542120492;rs79052803;rs143779186	37;12;1
cg15186576	0.153768	0.763442	7.1322	1.32445e-08	1.59113e-06	8.61686	0.686558	0.840326	0.153768	14	34410140	R	II	EGLN3	Body	opensea	Body-opensea		rs146854649;rs182374839	50;2
cg25303761	0.153564	0.376555	2.94499	0.00539288	0.020535	-4.09809	0.299772	0.453337	0.153564	1	31256028	R	II		IGR	opensea	IGR-opensea		rs570736641	24
cg20073962	0.153361	0.767635	4.35945	9.05576e-05	0.000910971	-0.168953	0.690954	0.844315	0.153361	20	9640902	F	II	PAK7	5'UTR	opensea	5'UTR-opensea		rs534603489	31
cg12076350	0.15336	0.759245	5.53487	2.21388e-06	5.86115e-05	3.49588	0.682565	0.835925	0.15336	6	31275791	F	II		IGR	shore	IGR-shore	chr6:31276241-31276526	rs534737701;rs546957082;rs3873388	17;26;36
cg04229930	0.153337	0.315281	7.54652	3.58242e-09	6.51884e-07	9.93222	0.238613	0.391949	0.153337	2	224433836	F	II		IGR	opensea	IGR-opensea		rs183778017;rs538912620	1;39
cg07718431	0.153128	0.701277	4.0433	0.000237203	0.00189426	-1.10849	0.624713	0.77784	0.153128	3	187754372	R	II		IGR	opensea	IGR-opensea
cg14188774	0.152708	0.390504	4.31828	0.000102776	0.00100358	-0.292783	0.31415	0.466858	0.152708	7	42896343	F	II		IGR	opensea	IGR-opensea
cg19290821	0.152268	0.617005	7.55001	3.54338e-09	6.45894e-07	9.94325	0.540871	0.693139	0.152268	6	134953171	F	II		IGR	opensea	IGR-opensea		rs551990674;rs571889823	1;49
cg02595245	0.152233	0.817399	4.02225	0.000252703	0.00198798	-1.17003	0.741283	0.893515	0.152233	16	70901240	F	II	HYDIN	Body	opensea	Body-opensea		rs2502689;rs569339879;rs563790971	0;6;49
cg02662417	0.15223	0.741616	5.79255	9.67672e-07	3.2208e-05	4.31986	0.665501	0.817731	0.15223	6	157161545	R	II	ARID1B	Body	opensea	Body-opensea		rs142149705;rs114165353;rs562251425	24;23;1
cg26842423	0.152216	0.448533	7.13401	1.31685e-08	1.58615e-06	8.62265	0.372425	0.524641	0.152216	2	115921258	F	II	DPP10	Body	shore	Body-shore	chr2:115918737-115920765	rs567224275;rs536238961;rs549549241;rs181019519	11;34;35;39
cg11274580	0.152204	0.59168	5.26773	5.20609e-06	0.000108775	2.64671	0.515578	0.667782	0.152204	8	23582863	F	II		IGR	shore	IGR-shore	chr8:23584001-23584761	rs556952573;rs6991688	31;46
cg09179397	0.152156	0.895798	2.89229	0.00619439	0.0228531	-4.22764	0.81972	0.971876	0.152156	7	75928325	R	II		IGR	shelf	IGR-shelf	chr7:75931704-75932978	rs150591696	1
cg20626540	0.152094	0.920225	5.1692	7.1282e-06	0.000136801	2.33526	0.844178	0.996272	0.152094	3	53090465	R	II		IGR	opensea	IGR-opensea		rs142711059;rs189086016	2;1
cg00459623	0.151879	0.102313	3.93429	0.000328866	0.00242525	-1.42581	0.0263736	0.178253	0.151879	2	176936581	F	I		IGR	island	IGR-island	chr2:176936246-176936809	rs577208015	41
cg20111217	0.151129	0.638044	2.94241	0.00542976	0.0206433	-4.10447	0.562479	0.713608	0.151129	17	48585264	F	II	MYCBPAP	TSS1500	shore	TSS1500-shore	chr17:48585385-48586167	rs546423670;rs537430563;rs557928718	8;16;39
cg04345744	0.150955	0.778122	5.91937	6.43598e-07	2.39935e-05	4.72656	0.702645	0.853599	0.150955	1	196507743	R	II	KCNT2	Body	opensea	Body-opensea		rs116280119;rs556282383;rs571344477	25;8;1
cg04867749	0.150841	0.301819	5.88234	7.24994e-07	2.61665e-05	4.60775	0.226398	0.37724	0.150841	7	156812806	F	II		IGR	island	IGR-island	chr7:156810572-156814593	rs113373140;rs149945920;rs75889171;rs59229745	1;6;31;45
cg23024343	0.150823	0.7567	2.63531	0.0119543	0.0378652	-4.83696	0.681288	0.832111	0.150823	7	107201750	F	II	COG5	Body	shelf	Body-shelf	chr7:107204114-107204797	rs537810060	5
cg02518007	0.150779	0.427562	4.04124	0.000238675	0.00190332	-1.11451	0.352172	0.502951	0.150779	6	100442254	R	II	MCHR2	TSS200	shore	TSS200-shore	chr6:100441406-100442152
cg12793466	0.150727	0.473724	5.15925	7.35788e-06	0.000139987	2.30385	0.39836	0.549088	0.150727	10	109673222	R	II	LINC01435	Body	shore	Body-shore	chr10:109674196-109674964	rs530669684;rs11274947	23;0
cg16224321	0.150094	0.872764	4.35749	9.11048e-05	0.000915179	-0.17485	0.797717	0.947811	0.150094	16	11484923	R	II		IGR	opensea	IGR-opensea		rs9928918;rs192461278;rs541022579;rs9936640;rs533426437	29;26;19;13;2
cg21617694	0.150048	0.604039	6.63732	6.41398e-08	4.72214e-06	7.03327	0.529015	0.679063	0.150048	6	28715138	R	II		IGR	opensea	IGR-opensea		rs557995787	14
cg13415059	0.149967	0.696274	4.62253	4.00475e-05	0.000494162	0.631516	0.621291	0.771258	0.149967	20	9536520	F	II	PAK7	Body	opensea	Body-opensea		rs144199069;rs564933010	0;28
cg21939233	0.149831	0.898659	5.30102	4.68101e-06	0.000100706	2.75216	0.823743	0.973574	0.149831	12	43316251	F	II		IGR	opensea	IGR-opensea		rs150238405;rs138947469;rs1533712;rs192726180	0;5;31;35
cg06870799	0.149713	0.611451	5.51175	2.38435e-06	6.18994e-05	3.42213	0.536595	0.686308	0.149713	9	115819527	F	II	ZFP37	TSS1500	shore	TSS1500-shore	chr9:115818836-115819343	rs564253285	1
cg05586607	0.149657	0.670276	8.39921	2.55409e-10	1.08739e-07	12.5949	0.595448	0.745104	0.149657	11	1965447	F	II		IGR	shelf	IGR-shelf	chr11:1968558-1969003	rs150270201;rs191362824	27;39
cg15022354	0.149566	0.441853	5.16822	7.15049e-06	0.000137137	2.33217	0.36707	0.516636	0.149566	12	119211794	R	II		IGR	shore	IGR-shore	chr12:119212110-119212393	rs151315473;rs574444897;rs543446729	47;23;5
cg14317533	0.149561	0.599551	3.18742	0.00280755	0.0124557	-3.48339	0.524771	0.674332	0.149561	2	127886316	F	II		IGR	opensea	IGR-opensea		rs531763211;rs548783354	17;49
cg17758362	0.149549	0.352103	4.59752	4.32995e-05	0.000523501	0.554767	0.277328	0.426877	0.149549	15	25405035	R	II		IGR	opensea	IGR-opensea		rs76973808;rs544201730	37;1
cg12527677	0.149485	0.0842758	4.56822	4.7439e-05	0.000560631	0.465051	0.00953341	0.159018	0.149485	5	133984389	R	II	SEC24A	TSS200	island	TSS200-island	chr5:133984171-133984994	rs576007370;rs543134417	21;20
cg16205674	0.149364	0.599511	6.2377	2.31202e-07	1.15365e-05	5.74928	0.524829	0.674193	0.149364	3	10068804	R	II	CIDECP	TSS1500	shore	TSS1500-shore	chr3:10067898-10068265	rs547570520	26
cg22085751	0.149164	0.441328	3.91829	0.00034493	0.00251354	-1.47206	0.366746	0.51591	0.149164	6	28921976	R	II		IGR	opensea	IGR-opensea		rs4947256	38
cg17292337	0.149093	0.394067	2.60047	0.0130369	0.0404947	-4.91657	0.31952	0.468613	0.149093	12	31272112	R	II		IGR	opensea	IGR-opensea		rs78796754;rs528838084;rs76915471;rs548594123;rs80045256	45;43;28;25;20
cg02513556	0.148875	0.714619	2.92477	0.00568824	0.0213973	-4.14798	0.640182	0.789056	0.148875	12	10095902	R	II		IGR	opensea	IGR-opensea		rs111696340	7
cg19956940	0.148703	0.0805669	14.8154	1.03583e-17	1.31844e-13	29.846	0.00621543	0.154918	0.148703	2	208394514	F	I	CREB1	TSS200	island	TSS200-island	chr2:208393955-208395024	rs564047273;rs533099750;rs2464976	7;10;17
cg03885646	0.148501	0.35444	6.33725	1.67908e-07	9.19152e-06	6.0693	0.280189	0.42869	0.148501	3	156273458	R	II	SSR3	TSS1500	shore	TSS1500-shore	chr3:156272636-156273099	rs140086618;rs558133886;rs182806565;rs374320325	29;26;23;19
cg11828236	0.148189	0.0783343	13.8231	1.03728e-16	8.91673e-13	27.5072	0.00423991	0.152429	0.148189	10	11213396	R	II	CELF2	Body	opensea	Body-opensea		rs140934443	43
cg07658357	0.148173	0.459777	6.3783	1.47171e-07	8.382e-06	6.20124	0.38569	0.533863	0.148173	12	114839476	R	II	TBX5	Body	shore	Body-shore	chr12:114840853-114841063	rs557519704;rs543261653	32;7
cg18902440	0.148169	0.731525	4.06085	0.000224983	0.00181994	-1.05705	0.657441	0.80561	0.148169	6	32632036	R	II	HLA-DQB1	Body	shore	Body-shore	chr6:32632158-32633027	rs71542459;rs9274305;rs9274306;rs71542460;rs281862509	44;38;32;16;13
cg07226201	0.147969	0.706841	7.06044	1.66327e-08	1.85147e-06	8.38796	0.632857	0.780826	0.147969	22	27834629	F	II		IGR	island	IGR-island	chr22:27834425-27834630	rs528875951;rs148455231	0;3
cg07721756	0.147776	0.592208	5.30193	4.66738e-06	0.00010053	2.75505	0.518321	0.666096	0.147776	7	48019419	R	II	HUS1	TSS200	shore	TSS200-shore	chr7:48019088-48019389	rs3176492	6
cg21534630	0.147669	0.896659	4.2983	0.000109274	0.00105137	-0.352736	0.822825	0.970494	0.147669	21	42742432	R	II	MX2	5'UTR	opensea	5'UTR-opensea		rs187287409	18
cg05960325	0.147604	0.730816	6.15333	3.03251e-07	1.3992e-05	5.47806	0.657014	0.804618	0.147604	17	10276522	R	II	MYH13	TSS1500	opensea	TSS1500-opensea
cg04573316	0.147533	0.557529	5.98067	5.28419e-07	2.07821e-05	4.92335	0.483763	0.631295	0.147533	19	54216680	R	II	MIR519D	Body	opensea	Body-opensea		rs201574526;rs568512368;rs116796400;rs374419233	41;32;12;1
cg17262328	0.147517	0.0797614	5.39163	3.50338e-06	8.1804e-05	3.03978	0.0060031	0.15352	0.147517	7	55955158	R	I		IGR	island	IGR-island	chr7:55954935-55955387	rs6947853;rs375450752;rs573801881;rs541415146	47;37;36;15
cg17096845	0.147513	0.772173	7.03552	1.80033e-08	1.95828e-06	8.3084	0.698416	0.84593	0.147513	17	41487428	F	II		IGR	opensea	IGR-opensea		rs142524350;rs111718498;rs75854888;rs56772712;rs188162665	1;11;23;29;46
cg01640287	0.147506	0.912094	3.9533	0.000310712	0.00232369	-1.37072	0.838341	0.985847	0.147506	13	24418308	F	I	MIPEP	Body	opensea	Body-opensea		rs376809567;rs16765;rs75245871;rs76824328	5;6;12;49
cg09084892	0.14712	0.906141	5.46997	2.72605e-06	6.83008e-05	3.289	0.832581	0.979701	0.14712	4	187557837	F	II	FAT1	Body	opensea	Body-opensea		rs184443677;rs60068521;rs553222395	0;26;43
cg22459739	0.147057	0.652616	5.30574	4.61092e-06	9.96422e-05	2.76712	0.579088	0.726145	0.147057	5	140201153	R	II	PCDHA2	Body	shore	Body-shore	chr5:140201440-140201657	rs551244845;rs545175780;rs533516269	22;19;4
cg18433519	0.146847	0.345264	4.68168	3.32844e-05	0.000430837	0.813474	0.27184	0.418687	0.146847	6	24646494	F	II	KIAA0319	TSS1500	island	TSS1500-island	chr6:24645931-24646591	rs6456625;rs71544277;rs574478078;rs369023047	10;10;29;46
cg25367418	0.146708	0.0780766	13.7508	1.23222e-16	9.99643e-13	27.3324	0.00472258	0.151431	0.146708	15	75165840	R	I	SCAMP2	TSS200	island	TSS200-island	chr15:75165373-75165903	rs529868999;rs146102692	28;11
cg16712232	0.146671	0.0803461	14.7037	1.33535e-17	1.56478e-13	29.5882	0.00701045	0.153682	0.146671	11	19138668	R	I	ZDHHC13	TSS200	island	TSS200-island	chr11:19138497-19139216	rs574000176	6
cg11530334	0.14654	0.621749	6.19663	2.63834e-07	1.26715e-05	5.61726	0.548479	0.69502	0.14654	8	140116248	F	II		IGR	opensea	IGR-opensea		rs538507944	33
cg09439754	0.14646	0.729871	6.10322	3.56269e-07	1.56605e-05	5.31705	0.656641	0.803101	0.14646	16	82129088	F	II	HSD17B2	Body	opensea	Body-opensea		rs535801112	8
cg14687298	0.146368	0.437247	2.70544	0.0100223	0.0330791	-4.67452	0.364062	0.510431	0.146368	12	31272119	R	I		IGR	opensea	IGR-opensea		rs528838084;rs76915471;rs548594123;rs80045256;rs568580167	50;35;32;27;7
cg21379460	0.145996	0.723568	5.2189	6.08401e-06	0.000121925	2.49221	0.65057	0.796566	0.145996	7	4456311	F	II		IGR	opensea	IGR-opensea		rs575337419;rs577037721	6;8
cg22993563	0.145861	0.193198	3.80203	0.000486839	0.00326465	-1.80565	0.120268	0.266129	0.145861	1	99386064	F	II	LPPR5	Body	opensea	Body-opensea		rs140416519;rs551477859	0;1
cg26661089	0.145832	0.917802	8.29351	3.52872e-10	1.36526e-07	12.2686	0.844885	0.990718	0.145832	1	5931389	F	II	NPHP4	Body	opensea	Body-opensea		rs540507365;rs561980508	5;40
cg02147364	0.145675	0.151478	2.73699	0.00925083	0.0311169	-4.60047	0.0786408	0.224316	0.145675	12	9966812	F	II		IGR	opensea	IGR-opensea
cg09997203	0.145601	0.587728	5.36301	3.83945e-06	8.72674e-05	2.94883	0.514927	0.660528	0.145601	19	57622544	F	II		IGR	opensea	IGR-opensea		rs548782117	1
cg15821040	0.145516	0.886357	5.5599	2.04312e-06	5.53187e-05	3.57571	0.813599	0.959115	0.145516	8	22527871	F	II	BIN3	TSS1500	shore	TSS1500-shore	chr8:22526298-22526757	rs184540249	21
cg16507137	0.145382	0.774555	8.13512	5.74096e-10	1.89545e-07	11.7776	0.701864	0.847246	0.145382	19	34233784	R	II	CHST8	Body	opensea	Body-opensea		rs149395379	42
cg07523711	0.14523	0.509768	5.2689	5.18665e-06	0.000108486	2.65042	0.437153	0.582383	0.14523	17	52027675	F	II		IGR	opensea	IGR-opensea		rs547731468	0
cg19384241	0.145113	0.899172	2.90211	0.00603712	0.022398	-4.20362	0.826616	0.971729	0.145113	2	55393977	F	II		IGR	opensea	IGR-opensea		rs11382356	1
cg07469075	0.145004	0.408293	3.98169	0.000285409	0.00217933	-1.28827	0.335791	0.480795	0.145004	11	35548139	F	II	PAMR1	TSS1500	shore	TSS1500-shore	chr11:35547139-35547396	rs561022842;rs574379954;rs185433352;rs28413843	1;4;17;42
cg02888441	0.144944	0.322075	5.64267	1.56639e-06	4.55787e-05	3.8401	0.249602	0.394547	0.144944	1	44938635	F	II	RNF220	Body	opensea	Body-opensea		rs574086810;rs115954708	6;37
cg11264809	0.144892	0.811241	7.07373	1.59453e-08	1.79772e-06	8.43036	0.738795	0.883687	0.144892	2	234862316	F	II	TRPM8	Body	opensea	Body-opensea		rs185996833;rs541900593	0;46
cg19145607	0.144705	0.748166	6.05355	4.17993e-07	1.75831e-05	5.15743	0.675813	0.820518	0.144705	3	45983792	R	II	CXCR6	TSS1500	opensea	TSS1500-opensea		rs536426200;rs555464397	2;1
cg17379932	0.144277	0.433315	4.89933	1.67835e-05	0.000258044	1.48839	0.361177	0.505453	0.144277	10	12085598	R	II	UPF2	TSS1500	shore	TSS1500-shore	chr10:12084236-12085431
cg24899558	0.144203	0.688122	5.72142	1.21626e-06	3.79708e-05	4.09203	0.616021	0.760224	0.144203	5	103329070	R	II		IGR	opensea	IGR-opensea
cg12818577	0.144108	0.908836	4.62192	4.01241e-05	0.000494893	0.629637	0.836781	0.98089	0.144108	22	19515552	F	II		IGR	shelf	IGR-shelf	chr22:19510871-19512254	rs558853964	0
cg19952095	0.144011	0.077083	11.4757	3.83005e-14	1.61572e-10	21.5085	0.00507721	0.149089	0.144011	4	146019733	R	I	ABCE1	5'UTR	island	5'UTR-island	chr4:146019163-146019826	rs558500567;rs578087062;rs540802472	40;39;34
cg12199221	0.143751	0.410869	5.4012	3.39774e-06	7.99832e-05	3.07019	0.338994	0.482745	0.143751	5	83017078	F	II	HAPLN1	TSS200	shore	TSS200-shore	chr5:83017894-83018358
cg01220595	0.14325	0.546592	6.20662	2.55498e-07	1.23973e-05	5.64936	0.474967	0.618217	0.14325	20	61684308	F	II	LOC63930	Body	opensea	Body-opensea		rs548079437	44
cg00589305	0.143128	0.568023	4.73264	2.83699e-05	0.000382229	0.970761	0.49646	0.639587	0.143128	11	19367621	R	II		IGR	island	IGR-island	chr11:19366653-19368234	rs111619465;rs554505479	42;19
cg10566684	0.143111	0.486098	6.00186	4.93597e-07	1.97818e-05	4.99141	0.414543	0.557654	0.143111	10	113516524	R	II		IGR	opensea	IGR-opensea		rs10509950;rs566190056;rs116263496;rs527387663	32;14;10;1
cg12333160	0.142914	0.385569	4.05356	0.000229979	0.00185047	-1.07841	0.314111	0.457026	0.142914	10	135040091	F	I		IGR	island	IGR-island	chr10:135039937-135040196	rs3008367	49
cg01399826	0.142808	0.276825	3.75499	0.000559085	0.00362689	-1.93932	0.205421	0.348229	0.142808	5	52021828	F	II		IGR	opensea	IGR-opensea		rs190073729;rs147320500;rs181353092	0;23;38
cg12508777	0.142694	0.325446	3.8351	0.00044155	0.00303364	-1.71123	0.254099	0.396794	0.142694	14	76604563	R	II		IGR	shore	IGR-shore	chr14:76604999-76605268
cg10317314	0.142461	0.368947	2.52444	0.0157179	0.046758	-5.08764	0.297717	0.440178	0.142461	12	31272114	R	I		IGR	opensea	IGR-opensea		rs78796754;rs528838084;rs76915471;rs548594123;rs80045256;rs568580167	47;45;30;27;22;2
cg27525618	0.142141	0.920464	4.73484	2.81754e-05	0.000380234	0.977536	0.849393	0.991534	0.142141	6	170748925	R	II		IGR	opensea	IGR-opensea		rs543110173	3
cg22035305	0.141594	0.743777	8.22072	4.41172e-10	1.58443e-07	12.0433	0.67298	0.814574	0.141594	14	103844660	F	II		IGR	opensea	IGR-opensea		rs117400454;rs549061543;rs569494710	1;18;41
cg01531605	0.141432	0.740914	3.32045	0.00194281	0.00939397	-3.13385	0.670198	0.81163	0.141432	21	42620068	R	II	BACE2	Body	shelf	Body-shelf	chr21:42617817-42618020	rs181243825;rs536866529	19;1
cg09281145	0.141386	0.574713	7.61951	2.84962e-09	5.54191e-07	10.1627	0.50402	0.645406	0.141386	2	161274445	R	II	RBMS1	Body	opensea	Body-opensea		rs74704786;rs187892895;rs79969150;rs557671027	43;34;15;2
cg06188083	0.141324	0.552086	7.39311	5.80401e-09	9.0844e-07	9.44656	0.481424	0.622748	0.141324	10	91093005	F	II	IFIT3	Body	opensea	Body-opensea		rs534669331;rs117933108	1;43
cg24299306	0.141197	0.666092	2.87571	0.00646883	0.0236301	-4.26809	0.595494	0.736691	0.141197	12	10096152	F	II		IGR	opensea	IGR-opensea		rs570797508;rs539425658	16;35
cg25601471	0.141163	0.758645	3.18499	0.00282626	0.0125185	-3.48967	0.688064	0.829226	0.141163	8	1365027	R	II		IGR	shore	IGR-shore	chr8:1365174-1365503	rs73670798;rs568389219	27;20
cg27302007	0.141157	0.075211	9.82748	3.6879e-12	5.50013e-09	16.8798	0.00463263	0.145789	0.141157	6	114291608	R	I	HDAC2	Body	island	Body-island	chr6:114291411-114292767	rs565684194;rs1322453;rs554177757;rs576294693	32;28;21;12
cg17510278	0.141011	0.204352	6.03845	4.38785e-07	1.81962e-05	5.10895	0.133847	0.274858	0.141011	20	21696115	R	II	PAX1	3'UTR	shore	3'UTR-shore	chr20:21694472-21695344	rs190775865;rs558452698	37;31
cg12080266	0.140997	0.835009	3.14814	0.00312582	0.0135222	-3.58497	0.76451	0.905507	0.140997	21	36060640	R	II	CLIC6	Body	opensea	Body-opensea		rs530684926	30
cg02531227	0.140937	0.585723	4.32518	0.000100622	0.000987373	-0.272064	0.515254	0.656191	0.140937	12	129460621	R	II	GLT1D1	Body	opensea	Body-opensea		rs187586950;rs534287109	50;49
cg02702241	0.140877	0.913709	3.69692	0.000662643	0.0041306	-2.10324	0.84327	0.984147	0.140877	8	129537166	R	II	LINC00824	Body	opensea	Body-opensea		rs564613668;rs543451883;rs140625631	32;2;1
cg26312951	0.140697	0.393513	7.62887	2.76732e-09	5.42184e-07	10.1922	0.323165	0.463862	0.140697	21	42797847	R	II	MX1	TSS200	shore	TSS200-shore	chr21:42798146-42798884	rs376577608;rs567802636	5;2
cg17658113	0.140639	0.491436	3.0636	0.00393048	0.0161311	-3.80108	0.421117	0.561756	0.140639	11	1413282	R	I	BRSK2	Body	shore	Body-shore	chr11:1410119-1412346	rs4881750;rs180786557;rs571723997;rs538789292;rs373681547;rs572333079	49;36;33;32;28;7
cg15140557	0.140418	0.545569	6.7576	4.36582e-08	3.61002e-06	7.41907	0.475361	0.615778	0.140418	4	10098295	F	II	WDR1	Body	opensea	Body-opensea		rs115092953;rs565663255	0;27
cg08122652	0.140311	0.82757	8.20931	4.56911e-10	1.6178e-07	12.0079	0.757414	0.897725	0.140311	3	122281939	R	II	PARP9	5'UTR	shore	5'UTR-shore	chr3:122283002-122283594	rs141713495	43
cg03170737	0.140246	0.62332	4.28005	0.00011556	0.0010967	-0.407399	0.553197	0.693443	0.140246	1	228739503	R	II		IGR	shelf	IGR-shelf	chr1:228742996-228743461
cg15901700	0.140237	0.727662	6.53189	8.99092e-08	5.96145e-06	6.69477	0.657544	0.79778	0.140237	17	21987859	R	II		IGR	opensea	IGR-opensea		rs551089276;rs117860470;rs145754744	15;2;1
cg07793724	0.140099	0.551752	3.79736	0.00049358	0.00329957	-1.81894	0.481703	0.621801	0.140099	1	53609371	R	II	SLC1A7	TSS1500	opensea	TSS1500-opensea		rs537542637;rs544298831;rs535063436;rs11206110;rs539193334	43;39;32;18;1
cg14943355	0.139961	0.460752	8.28425	3.63037e-10	1.39036e-07	12.24	0.390772	0.530733	0.139961	12	3980704	R	II	PARP11	5'UTR	shore	5'UTR-shore	chr12:3982246-3982708
cg00685971	0.139893	0.923059	7.91096	1.14835e-09	2.96315e-07	11.0784	0.853113	0.993005	0.139893	8	25303948	R	II	KCTD9	Body	opensea	Body-opensea		rs552326521;rs570805729;rs537796463;rs78610578	49;37;6;2
cg06844526	0.139721	0.806712	6.70096	5.23241e-08	4.0925e-06	7.23744	0.736851	0.876572	0.139721	2	192169585	F	II	MYO1B	Body	opensea	Body-opensea		rs184898418	43
cg15727583	0.139656	0.825385	3.07576	0.0038037	0.0157233	-3.7702	0.755557	0.895213	0.139656	3	196757701	R	II	MFI2	TSS1500	shore	TSS1500-shore	chr3:196755677-196757374
cg11047325	0.139632	0.560025	5.71004	1.26155e-06	3.89928e-05	4.05561	0.490209	0.629841	0.139632	17	76354934	R	II	SOCS3	Body	island	Body-island	chr17:76354818-76357038	rs12059;rs532706916	47;41
cg07161061	0.139552	0.771676	4.27403	0.000117709	0.00111199	-0.425408	0.7019	0.841452	0.139552	12	133057193	F	II		IGR	shore	IGR-shore	chr12:133056769-133057105
cg09665632	0.139509	0.346839	5.13991	7.82513e-06	0.000146479	2.24287	0.277084	0.416594	0.139509	7	30588577	R	II	LOC401320	Body	opensea	Body-opensea
cg12563533	0.139402	0.108287	3.20539	0.00267233	0.0119916	-3.43663	0.0385863	0.177988	0.139402	5	68628736	F	II	CCDC125	TSS200	island	TSS200-island	chr5:68628422-68628739	rs570674782;rs577230623;rs556407466;rs118178117	0;16;19;49
cg22768676	0.139354	0.865693	2.70067	0.0101438	0.0333929	-4.68564	0.796016	0.93537	0.139354	2	192145307	R	II	MYO1B	Body	opensea	Body-opensea		rs149759214;rs10931492	2;1
cg23000710	0.139295	0.451699	4.59399	4.37781e-05	0.000527974	0.543962	0.382052	0.521347	0.139295	11	48231942	R	II		IGR	opensea	IGR-opensea		rs148998190;rs7122429;rs560277889;rs532389152;rs552298826;rs185966573	38;33;31;26;20;1
cg14946821	0.138995	0.909494	5.22106	6.04211e-06	0.000121292	2.49906	0.839997	0.978992	0.138995	13	111179987	F	II	RAB20	Body	opensea	Body-opensea		rs147795394;rs377043011;rs538942288	0;1;8
cg10541181	0.138762	0.652058	4.67642	3.38373e-05	0.000436174	0.79726	0.582677	0.721439	0.138762	12	23712593	R	II	SOX5	Body	opensea	Body-opensea
cg03607951	0.138751	0.478924	7.50908	4.02939e-09	7.06067e-07	9.81385	0.409549	0.5483	0.138751	1	79085586	F	II	IFI44L	TSS1500	opensea	TSS1500-opensea		rs531774892	21
cg08479752	0.138646	0.278747	5.11812	8.38688e-06	0.000154137	2.17423	0.209424	0.348071	0.138646	19	54567279	F	II	VSTM1	TSS200	opensea	TSS200-opensea		rs577224353;rs544607218	4;40
cg05747963	0.138516	0.680018	3.57954	0.000931316	0.00535181	-2.43071	0.61076	0.749276	0.138516	19	7492066	F	II	ARHGEF18	5'UTR	opensea	5'UTR-opensea		rs75676794;rs185822682;rs563182353	0;29;51
cg08320059	0.138437	0.0725207	9.63355	6.45989e-12	8.48569e-09	16.3124	0.00330231	0.141739	0.138437	16	30569757	F	I	ZNF764	TSS200	island	TSS200-island	chr16:30569181-30570049	rs72793347	23
cg27258561	0.138318	0.727464	5.04701	1.05136e-05	0.000181907	1.95059	0.658305	0.796622	0.138318	6	31275767	R	II		IGR	shore	IGR-shore	chr6:31276241-31276526	rs28600230	27
cg10202782	0.138198	0.425222	5.1609	7.31922e-06	0.000139423	2.30907	0.356123	0.494321	0.138198	9	104135244	F	II	BAAT	5'UTR	opensea	5'UTR-opensea		rs139208904;rs555032872	1;51
cg11924172	0.138149	0.573311	4.84924	1.96581e-05	0.000290249	1.33237	0.504236	0.642385	0.138149	14	95231230	R	II		IGR	shelf	IGR-shelf	chr14:95234612-95236569	rs573595986	12
cg16049219	0.137956	0.591074	5.55308	2.08832e-06	5.61873e-05	3.55395	0.522096	0.660052	0.137956	3	127275711	R	II		IGR	opensea	IGR-opensea
cg04110585	0.137822	0.715702	4.94691	1.44391e-05	0.000230594	1.63696	0.646791	0.784613	0.137822	2	76307505	F	II		IGR	opensea	IGR-opensea		rs138295172	41
cg16532938	0.137796	0.719632	5.28719	4.89236e-06	0.00010392	2.70835	0.650734	0.78853	0.137796	2	164584635	R	II	FIGN	Body	opensea	Body-opensea		rs77891698	11
cg10340658	0.137551	0.691433	6.02573	4.57111e-07	1.87269e-05	5.06808	0.622658	0.760209	0.137551	2	119862024	R	II		IGR	opensea	IGR-opensea		rs544669910;rs563067115;rs149645490;rs530549391	41;35;34;32
cg06878994	0.137467	0.598123	3.34701	0.00180369	0.00887648	-3.06309	0.52939	0.666856	0.137467	6	37710047	F	II		IGR	opensea	IGR-opensea		rs539844963;rs560134703;rs529186471;rs77509079	0;1;8;26
cg00254978	0.136982	0.0742494	13.6421	1.59807e-16	1.28235e-12	27.0685	0.00575824	0.142741	0.136982	19	48111325	F	I	GLTSCR1	TSS200	shore	TSS200-shore	chr19:48111351-48113685	rs576012817	12
cg25391724	0.136955	0.764879	5.67284	1.42172e-06	4.24448e-05	3.93658	0.696402	0.833357	0.136955	1	241154755	R	II	RGS7	Body	opensea	Body-opensea		rs537055623	4
cg02313495	0.136774	0.387878	4.17937	0.000157134	0.00138446	-0.707432	0.319491	0.456265	0.136774	15	40398007	F	II	BMF	Body	shelf	Body-shelf	chr15:40401053-40401298	rs575806674;rs139350823	0;7
cg08483768	0.136639	0.489531	7.36502	6.34153e-09	9.64678e-07	9.35745	0.421211	0.55785	0.136639	16	86304619	F	II		IGR	opensea	IGR-opensea		rs143459482;rs77113038;rs562588407	17;39;50
cg06876628	0.136538	0.559881	5.95904	5.66488e-07	2.18807e-05	4.85391	0.491612	0.628151	0.136538	11	43333132	R	II	API5	TSS1500	shore	TSS1500-shore	chr11:43333439-43333887	rs549973808	13
cg27321587	0.136269	0.907979	3.98819	0.000279908	0.00214756	-1.26937	0.839844	0.976114	0.136269	2	145431191	R	II	TEX41	Body	opensea	Body-opensea		rs145072988;rs190308345	20;1
cg05320897	0.136217	0.644891	4.76155	2.59079e-05	0.000356974	1.06019	0.576783	0.712999	0.136217	4	188554583	F	II		IGR	opensea	IGR-opensea		rs542713480;rs559159502;rs528091839	0;19;39
cg08479476	0.136193	0.342467	5.31714	4.44592e-06	9.70194e-05	2.80328	0.27437	0.410564	0.136193	2	70313163	R	II	PCBP1	TSS1500	shore	TSS1500-shore	chr2:70313200-70315490	rs550066981	36
cg06220604	0.136117	0.473466	6.94634	2.39099e-08	2.38241e-06	8.02341	0.405408	0.541525	0.136117	3	187465654	F	II		IGR	shelf	IGR-shelf	chr3:187461974-187462197
cg05108359	0.136073	0.466021	4.70173	3.12587e-05	0.000410877	0.875278	0.397985	0.534057	0.136073	6	20280167	F	II		IGR	opensea	IGR-opensea		rs542029029	17
cg13875008	0.135929	0.426005	4.66849	3.46881e-05	0.000444053	0.772825	0.358041	0.49397	0.135929	2	166937869	R	II		IGR	opensea	IGR-opensea		rs574893531	34
cg07382806	0.135875	0.742111	3.3022	0.00204428	0.00977053	-3.18229	0.674173	0.810049	0.135875	4	187124936	F	II	CYP4V2	Body	opensea	Body-opensea		rs546931853	38
cg25751474	0.135751	0.445042	3.1521	0.00309224	0.0134099	-3.57476	0.377167	0.512918	0.135751	14	106495923	R	II		IGR	opensea	IGR-opensea
cg21863998	0.135486	0.907388	7.79166	1.66425e-09	3.84664e-07	10.7044	0.839645	0.975131	0.135486	11	19770288	F	II	NAV2	Body	opensea	Body-opensea		rs572029282;rs35227619	0;1
cg00071950	0.135262	0.163134	3.13297	0.0032577	0.0139542	-3.62402	0.0955034	0.230765	0.135262	4	10020882	R	II	SLC2A9	Body	island	Body-island	chr4:10020481-10021026	rs570462211;rs187603967;rs552710244;rs369964510;rs536724264	41;36;31;28;19
cg16528597	0.135158	0.559225	4.06386	0.000222952	0.00180716	-1.04823	0.491646	0.626804	0.135158	1	145013480	R	II	PDE4DIP	Body	opensea	Body-opensea		rs1663929;rs587637411;rs1663928	31;27;1
cg06275774	0.134995	0.589455	4.43727	7.12264e-05	0.000760025	0.0662409	0.521957	0.656952	0.134995	1	233151949	R	II	PCNXL2	Body	opensea	Body-opensea
cg08247564	0.134935	0.443194	4.63441	3.85896e-05	0.000480794	0.66798	0.375727	0.510662	0.134935	12	51835517	R	II	SLC4A8	5'UTR	opensea	5'UTR-opensea		rs146404783;rs527750492	37;20
cg11266682	0.134928	0.432343	4.23951	0.000130814	0.00120551	-0.528527	0.364879	0.499807	0.134928	4	10021025	F	II	SLC2A9	Body	island	Body-island	chr4:10020481-10021026	rs548254683	45
cg00674440	0.134531	0.423083	3.21992	0.00256761	0.011628	-3.39874	0.355818	0.490349	0.134531	11	47339067	F	II	MADD	Body	opensea	Body-opensea		rs547628135;rs183137945	0;24
cg26273129	0.134413	0.629089	5.15025	7.57178e-06	0.000143064	2.27547	0.561882	0.696295	0.134413	5	140070306	R	II	HARS2	TSS1500	shore	TSS1500-shore	chr5:140070804-140071328	rs142305093	16
cg26504835	0.134288	0.690718	6.47827	1.06778e-07	6.72077e-06	6.52251	0.623574	0.757862	0.134288	6	31143710	F	II	PSORS1C3	Body	opensea	Body-opensea		rs113643447;rs563035165;rs530566175	0;1;37
cg18376997	0.134093	0.0731717	8.05982	7.24225e-10	2.19382e-07	11.5432	0.00612526	0.140218	0.134093	16	2301673	F	I	ECI1	TSS200	island	TSS200-island	chr16:2301157-2301969	rs551575142	26
cg00683085	0.133697	0.662154	8.14109	5.63627e-10	1.87176e-07	11.7961	0.595305	0.729002	0.133697	16	69213433	R	II		IGR	opensea	IGR-opensea		rs570149429;rs537176696;rs556323230	49;30;2
cg04742066	0.133518	0.916936	5.00566	1.19874e-05	0.000200897	1.82086	0.850178	0.983695	0.133518	2	113763906	F	II	IL1F6	Body	opensea	Body-opensea
cg04309942	0.133197	0.462715	6.33275	1.70356e-07	9.28282e-06	6.05481	0.396116	0.529313	0.133197	3	81267495	F	II		IGR	opensea	IGR-opensea		rs17018692;rs529878017	39;50
cg20778547	0.13318	0.784319	4.92622	1.54158e-05	0.000241965	1.57232	0.717729	0.850909	0.13318	7	4456403	F	II		IGR	opensea	IGR-opensea		rs577682984	18
cg23256579	0.133166	0.623931	4.04777	0.000234025	0.00187548	-1.09538	0.557348	0.690514	0.133166	12	11002403	F	II	PRR4	TSS1500	opensea	TSS1500-opensea		rs550916421	34
cg09994553	0.133095	0.259509	5.00291	1.20923e-05	0.000202175	1.81225	0.192961	0.326056	0.133095	10	7859768	F	I	TAF3	TSS1500	shore	TSS1500-shore	chr10:7860261-7861107	rs537893653;rs201944746	23;26
cg07353716	0.133091	0.479351	4.88205	1.77246e-05	0.000268764	1.43453	0.412805	0.545896	0.133091	16	33619269	R	II		IGR	opensea	IGR-opensea
cg06348275	0.132961	0.746211	3.89317	0.000371706	0.00266135	-1.54452	0.679731	0.812691	0.132961	1	227507059	F	II	CDC42BPA	TSS1500	shore	TSS1500-shore	chr1:227505446-227506752	rs563469880;rs72632823	28;44
cg08985785	0.13292	0.492491	5.86548	7.65396e-07	2.71936e-05	4.55366	0.426031	0.558951	0.13292	6	39196340	F	I	KCNK5	Body	shore	Body-shore	chr6:39196817-39197517	rs111856889;rs537392053	15;28
cg23719516	0.132846	0.390537	4.72027	2.94926e-05	0.0003934	0.932539	0.324114	0.45696	0.132846	2	102870456	R	II		IGR	shelf	IGR-shelf	chr2:102867093-102867827	rs547831618;rs529985838;rs550252805;rs11889325;rs115791951;rs111857603	48;29;17;13;2;1
cg07839457	0.132788	0.324124	4.90191	1.6647e-05	0.000256513	1.49645	0.257729	0.390518	0.132788	16	57023022	R	II	NLRC5	TSS1500	shore	TSS1500-shore	chr16:57023190-57023768	rs151200656;rs140247233	46;36
cg11835459	0.132745	0.703424	4.54225	5.14334e-05	0.000595491	0.385651	0.637052	0.769797	0.132745	7	4456592	R	II		IGR	opensea	IGR-opensea		rs562136545;rs78388460;rs7777670	30;23;20
cg05310160	0.132725	0.800241	7.12253	1.36572e-08	1.62248e-06	8.58603	0.733879	0.866604	0.132725	2	194544746	F	II		IGR	opensea	IGR-opensea		rs555524813;rs575921749	1;47
cg13799365	0.132621	0.471391	5.14559	7.68495e-06	0.000144555	2.26077	0.40508	0.537701	0.132621	13	107070218	R	II		IGR	opensea	IGR-opensea		rs145822855	49
cg18163325	0.132614	0.64173	2.76104	0.00870021	0.0296863	-4.54364	0.575423	0.708037	0.132614	5	31268932	R	II	CDH6	Body	opensea	Body-opensea		rs530384759	35
cg00738934	0.132495	0.781984	3.88392	0.000382068	0.00271725	-1.57115	0.715736	0.848231	0.132495	8	78996279	F	II		IGR	opensea	IGR-opensea
cg12078775	0.132475	0.38873	4.63972	3.79535e-05	0.000474719	0.684327	0.322492	0.454967	0.132475	6	30419543	F	I		IGR	island	IGR-island	chr6:30418844-30419630	rs9295884;rs9295885	21;42
cg19651757	0.132451	0.709814	2.96695	0.00508834	0.0196438	-4.04364	0.643588	0.77604	0.132451	12	10096118	F	II		IGR	opensea	IGR-opensea		rs570797508	50
cg00367567	0.13218	0.764073	3.68462	0.000686839	0.00424373	-2.13779	0.697983	0.830163	0.13218	11	62138469	R	II	ASRGL1	Body	shore	Body-shore	chr11:62138621-62138873	rs565458267;rs527917613	50;44
cg01263292	0.132083	0.0687186	12.5801	2.18135e-15	1.34197e-11	24.4157	0.00267734	0.13476	0.132083	12	66583029	R	I	IRAK3	1stExon	island	1stExon-island	chr12:66582695-66583345
cg25218470	0.131929	0.677124	5.5666	1.99966e-06	5.44805e-05	3.5971	0.61116	0.743089	0.131929	5	125759767	F	II	GRAMD3	Body	shore	Body-shore	chr5:125759047-125759298
cg08086084	0.131893	0.656058	3.78426	0.000513007	0.00339699	-1.85625	0.590111	0.722005	0.131893	19	55948549	R	II	SHISA7	Body	shelf	Body-shelf	chr19:55944450-55945168	rs566218900;rs535359134;rs114454004	49;32;22
cg16480803	0.131782	0.920704	5.42532	3.14519e-06	7.57284e-05	3.1469	0.854813	0.986595	0.131782	7	38470088	R	II	AMPH	Body	opensea	Body-opensea		rs144412502;rs190937884	47;1
cg07944740	0.131575	0.279748	4.50078	5.85059e-05	0.000656296	0.259183	0.213961	0.345535	0.131575	3	181044466	R	II	SOX2-OT	Body	opensea	Body-opensea		rs532979553;rs185131409	37;2
cg21167402	0.131103	0.220913	3.66777	0.000721369	0.00440651	-2.18504	0.155362	0.286465	0.131103	5	1594676	R	I	SDHAP3	TSS200	island	TSS200-island	chr5:1594238-1595027	rs552007919;rs570393566;rs4246747;rs142757888	45;31;14;4
cg06968164	0.130959	0.617893	12.0287	8.94821e-15	4.68506e-11	22.9834	0.552414	0.683373	0.130959	13	45629698	F	II		IGR	opensea	IGR-opensea		rs374413178;rs572760040	0;36
cg04408387	0.130877	0.912559	2.86832	0.00659473	0.0239761	-4.28607	0.84712	0.977998	0.130877	1	38183556	F	II	EPHA10	3'UTR	opensea	3'UTR-opensea		rs537442373;rs555691119;rs565781272;rs577330242	7;34;46;51
cg02961654	0.130862	0.486869	4.52893	5.36084e-05	0.000614267	0.344985	0.421438	0.5523	0.130862	5	140201143	R	II	PCDHA5	TSS1500	shore	TSS1500-shore	chr5:140202573-140203610	rs551244845;rs545175780	12;9
cg19692784	0.130822	0.543034	2.65295	0.0114383	0.0365982	-4.79637	0.477623	0.608444	0.130822	12	739953	F	I	LOC100049716	TSS200	opensea	TSS200-opensea		rs535601198	12
cg09526685	0.130721	0.718965	3.31609	0.0019666	0.00948289	-3.14543	0.653605	0.784326	0.130721	4	187126073	R	II	CYP4V2	Body	opensea	Body-opensea		rs542487032	14
cg08937100	0.130671	0.736769	4.14651	0.000173633	0.00149323	-0.804776	0.671433	0.802104	0.130671	11	68760445	R	II		IGR	opensea	IGR-opensea		rs143469857;rs181128719	38;21
cg18634211	0.130624	0.254666	3.87499	0.000392326	0.00277329	-1.59682	0.189355	0.319978	0.130624	1	26737262	R	II	LIN28	TSS200	island	TSS200-island	chr1:26737246-26738148	rs369780606;rs562087225;rs76068276;rs548122866	30;29;12;2
cg22862003	0.130579	0.678788	6.92788	2.53579e-08	2.47804e-06	7.96437	0.613498	0.744078	0.130579	21	42797588	F	II	MX1	TSS1500	shore	TSS1500-shore	chr21:42798146-42798884	rs531945293;rs462903;rs571573423	13;18;43
cg21260332	0.13056	0.705844	6.5251	9.18904e-08	6.05582e-06	6.67293	0.640564	0.771124	0.13056	3	45286054	F	II		IGR	opensea	IGR-opensea		rs552990175;rs574773606	36;38
cg15975750	0.130502	0.637752	3.45537	0.00132856	0.0070221	-2.77121	0.572501	0.703003	0.130502	12	101112277	F	II		IGR	shore	IGR-shore	chr12:101109863-101111622	rs191247339	36
cg10786572	0.13025	0.779142	3.58911	0.000905964	0.00524043	-2.4042	0.714016	0.844267	0.13025	10	54632322	R	II		IGR	shore	IGR-shore	chr10:54631211-54631426	rs78528410;rs575389909;rs10508976;rs554571566;rs34346772	44;38;25;23;1
cg11646117	0.130234	0.570062	3.19298	0.002765	0.0123104	-3.46892	0.504945	0.635179	0.130234	5	2100661	R	II		IGR	opensea	IGR-opensea		rs190222210	48
cg16286907	0.130226	0.91749	9.09142	3.17482e-11	2.56151e-08	14.7016	0.852377	0.982603	0.130226	4	88765119	R	II	MEPE	5'UTR	opensea	5'UTR-opensea		rs193213701;rs367615302;rs150046011	42;10;1
cg01526705	0.130095	0.347921	5.38719	3.55358e-06	8.26317e-05	3.02565	0.282873	0.412968	0.130095	14	55921491	F	II		IGR	opensea	IGR-opensea		rs142859187;rs147406695;rs529269946;rs112531819	1;12;36;43
cg14011486	0.12982	0.295107	3.94331	0.000320125	0.00237606	-1.39968	0.230197	0.360017	0.12982	1	26737247	F	I	LIN28	TSS200	island	TSS200-island	chr1:26737246-26738148	rs76068276;rs548122866;rs111468266	5;15;26
cg13343932	0.129734	0.540146	5.91262	6.57722e-07	2.43607e-05	4.7049	0.475279	0.605013	0.129734	17	76355061	F	II	SOCS3	Body	island	Body-island	chr17:76354818-76357038	rs568429316;rs199508208;rs557009398	8;26;29
cg21719704	0.129647	0.372696	5.36003	3.87619e-06	8.78239e-05	2.93938	0.307872	0.437519	0.129647	19	55948588	R	II	SHISA7	Body	shelf	Body-shelf	chr19:55951800-55952103	rs189561755	21
cg18291057	0.129484	0.648369	5.69586	1.32037e-06	4.02658e-05	4.01023	0.583627	0.713111	0.129484	1	177725214	F	II		IGR	opensea	IGR-opensea		rs146454539;rs574954165	9;41
cg25411368	0.129391	0.925208	7.36362	6.36952e-09	9.67143e-07	9.35302	0.860513	0.989904	0.129391	11	65741015	F	II	SART1	Body	shelf	Body-shelf	chr11:65743895-65744266	rs549073557	0
cg02372745	0.129304	0.0722578	7.74657	1.91546e-09	4.25157e-07	10.5628	0.00760604	0.13691	0.129304	13	50365574	R	II	KPNA3	Body	shore	Body-shore	chr13:50366060-50367303
cg15931375	0.129037	0.761261	9.98002	2.38111e-12	4.04601e-09	17.3228	0.696742	0.82578	0.129037	11	82465666	F	II		IGR	opensea	IGR-opensea		rs577148932	20
cg17783317	0.128939	0.297066	5.68169	1.38185e-06	4.15807e-05	3.9649	0.232597	0.361536	0.128939	19	54567123	F	II	VSTM1	1stExon	opensea	1stExon-opensea
cg25814293	0.128502	0.782561	6.42532	1.2655e-07	7.54338e-06	6.35237	0.71831	0.846812	0.128502	7	1883251	R	II	MAD1L1	Body	shore	Body-shore	chr7:1885033-1885402	rs116982397	20
cg26200598	0.128485	0.710084	5.84007	8.30554e-07	2.88642e-05	4.47219	0.645841	0.774326	0.128485	18	8717113	R	II	KIAA0802	TSS1500	opensea	TSS1500-opensea		rs144110805;rs74381609	48;47
cg12224203	0.12848	0.328589	3.5409	0.00104076	0.00582773	-2.53735	0.264349	0.392829	0.12848	17	10761460	F	II		IGR	opensea	IGR-opensea		rs7209306;rs7209314	39;45
cg08758993	0.128335	0.622389	4.10634	0.000196102	0.00163788	-0.92333	0.558221	0.686556	0.128335	17	63150906	F	II	RGS9	Body	opensea	Body-opensea		rs12453132;rs114506836;rs139002414	12;40;45
cg01267150	0.128326	0.435453	5.62837	1.64001e-06	4.70895e-05	3.79439	0.37129	0.499616	0.128326	10	14014651	F	II	FRMD4A	Body	opensea	Body-opensea		rs181909011;rs533552600	0;13
cg07845873	0.128271	0.262224	4.39417	8.1368e-05	0.000840351	-0.0641859	0.198089	0.32636	0.128271	3	67022802	R	II		IGR	opensea	IGR-opensea		rs528831168;rs142513633;rs151000017;rs191405160	13;3;2;1
cg10580045	0.128143	0.623235	6.00687	4.85708e-07	1.95619e-05	5.0075	0.559163	0.687306	0.128143	2	226294597	F	II	NYAP2	Body	opensea	Body-opensea		rs141786629	0
cg00414890	0.128103	0.630896	3.13525	0.00323756	0.0138881	-3.61816	0.566845	0.694947	0.128103	19	53500997	F	I		IGR	shelf	IGR-shelf	chr19:53496732-53497028	rs540491716;rs558592978;rs192389217	23;42;43
cg17151694	0.128085	0.401679	6.47828	1.06776e-07	6.72077e-06	6.52252	0.337636	0.465721	0.128085	19	57229788	F	II		IGR	opensea	IGR-opensea		rs561069971;rs80267855;rs546649560	27;30;37
cg15949925	0.12803	0.744835	4.56628	4.7727e-05	0.000563154	0.459106	0.68082	0.80885	0.12803	19	55782000	R	II	HSPBP1	Body	opensea	Body-opensea		rs115795560;rs533553783;rs188714548;rs570453726	44;30;10;1
cg25569341	0.127802	0.696611	5.14773	7.63269e-06	0.000143846	2.26753	0.63271	0.760512	0.127802	2	240201981	F	II	HDAC4	Body	opensea	Body-opensea		rs562191338;rs13395299;rs544301893	29;30;32
cg07631566	0.127479	0.916677	6.65258	6.10828e-08	4.57341e-06	7.08224	0.852938	0.980417	0.127479	2	62413144	R	II		IGR	opensea	IGR-opensea		rs142312187;rs201347267;rs577605056;rs146184575	28;9;2;1
cg01620164	0.127403	0.489634	4.49211	6.01001e-05	0.000669382	0.232804	0.425932	0.553335	0.127403	2	164590272	R	I	FIGN	Body	shelf	Body-shelf	chr2:164592917-164593511	rs142027713;rs112153080	18;7
cg02576132	0.127294	0.929338	4.51055	5.67576e-05	0.000641067	0.288955	0.865691	0.992985	0.127294	16	24346160	R	II	CACNG3	Body	opensea	Body-opensea		rs547528515;rs35127768;rs530235932	51;43;1
cg22676075	0.127281	0.674784	2.67419	0.0108444	0.0351468	-4.74726	0.611143	0.738425	0.127281	6	135203613	F	I		IGR	opensea	IGR-opensea		rs150791037	27
cg11026604	0.127275	0.753777	4.93407	1.50378e-05	0.000237506	1.59684	0.69014	0.817415	0.127275	15	27020039	R	II	GABRB3	TSS1500	shore	TSS1500-shore	chr15:27016892-27018943	rs184338314	31
cg08979191	0.127175	0.602946	5.22647	5.93884e-06	0.000119731	2.51615	0.539358	0.666534	0.127175	5	132113734	F	I	SEPT8	TSS200	shore	TSS200-shore	chr5:132112448-132113621	rs562417560;rs572618615	0;42
cg03868770	0.127123	0.650166	3.59832	0.000882206	0.00513394	-2.37866	0.586604	0.713728	0.127123	22	30783737	F	II	RNF215	TSS1500	shore	TSS1500-shore	chr22:30783010-30783620	rs532639824;rs547600519	23;48
cg11575295	0.127097	0.23875	2.6556	0.0113628	0.0364128	-4.79027	0.175202	0.302298	0.127097	7	158250911	F	II	PTPRN2	Body	shore	Body-shore	chr7:158247888-158249312	rs541923556	11
cg26813693	0.127064	0.548928	5.70731	1.27266e-06	3.92271e-05	4.04688	0.485396	0.61246	0.127064	19	32836297	F	II	ZNF507	TSS1500	shore	TSS1500-shore	chr19:32836353-32836840	rs535876626;rs180981301;rs7251277	1;4;36
cg26422330	0.126975	0.915616	5.84259	8.23849e-07	2.869e-05	4.48027	0.852129	0.979103	0.126975	1	116829087	F	II		IGR	opensea	IGR-opensea		rs5777271;rs561575584;rs534114406;rs740154	1;1;18;20
cg15584194	0.126904	0.787431	3.46403	0.00129628	0.00688986	-2.74768	0.723979	0.850883	0.126904	2	45199971	F	II		IGR	opensea	IGR-opensea		rs117101823;rs577798445;rs908279	0;1;38
cg08805821	0.126873	0.686947	4.43056	7.27213e-05	0.00077197	0.0458844	0.623511	0.750384	0.126873	21	38083586	F	II	SIM2	Body	shore	Body-shore	chr21:38079941-38081833	rs139463144;rs145067496	1;51
cg18075691	0.126827	0.508387	4.04255	0.000237736	0.00189758	-1.11068	0.444973	0.5718	0.126827	19	58566643	F	I		IGR	shelf	IGR-shelf	chr19:58570393-58571779	rs578149035;rs112913479;rs563624577	0;1;37
cg11048863	0.126806	0.703081	5.59011	1.8543e-06	5.15206e-05	3.67218	0.639678	0.766484	0.126806	20	17205816	F	II	PCSK2	TSS1500	shore	TSS1500-shore	chr20:17206528-17206952	rs145724792;rs73256193	48;51
cg08298632	0.126785	0.512881	5.52949	2.25244e-06	5.93406e-05	3.47872	0.449488	0.576273	0.126785	12	75564557	R	II	KCNC2	Body	opensea	Body-opensea		rs35104932;rs67175201;rs540128631;rs11180385;rs112076923	48;45;38;37;2
cg04028695	0.126726	0.514677	5.31123	4.53068e-06	9.83805e-05	2.78454	0.451313	0.57804	0.126726	10	80008319	R	II		IGR	opensea	IGR-opensea		rs565648321;rs144817001;rs148586222	45;17;4
cg26844774	0.126674	0.618477	4.82942	2.09256e-05	0.00030415	1.27073	0.55514	0.681814	0.126674	2	170040579	F	II	LRP2	Body	opensea	Body-opensea		rs147346160;rs575103894;rs543740335;rs563686608;rs59210315	11;16;19;26;37
cg13954265	0.126667	0.892842	6.64975	6.16388e-08	4.60116e-06	7.07315	0.829509	0.956176	0.126667	2	59470269	R	II	LOC101927285	Body	opensea	Body-opensea		rs77558692;rs192493429	2;1
cg06584561	0.126626	0.755278	5.22112	6.04108e-06	0.000121279	2.49923	0.691965	0.818591	0.126626	13	31456352	R	II	LINC00545	TSS1500	opensea	TSS1500-opensea		rs550643771;rs213597;rs78867337	28;14;2
cg06279296	0.126563	0.370976	3.81946	0.000462436	0.00314083	-1.75593	0.307694	0.434257	0.126563	10	601816	F	II	DIP2C	Body	opensea	Body-opensea		rs569292180;rs112108307;rs554919151;rs74722649;rs375166823;rs183551561	0;16;18;44;45;48
cg02032334	0.126497	0.414717	4.47805	6.27786e-05	0.000691855	0.190032	0.351468	0.477965	0.126497	2	121410165	F	II		IGR	shore	IGR-shore	chr2:121411983-121412315	rs146424245;rs547535574;rs11893587;rs533387785	0;13;46;50
cg02447542	0.126493	0.455735	2.95939	0.0051913	0.0199415	-4.06241	0.392488	0.518981	0.126493	3	125710226	F	II		IGR	shore	IGR-shore	chr3:125709066-125709452
cg02792740	0.126346	0.13575	3.19873	0.00272172	0.0121612	-3.45398	0.072577	0.198923	0.126346	6	2876395	R	I		IGR	shore	IGR-shore	chr6:2875601-2875811	rs56122081;rs544447739;rs554451996	51;31;24
cg10866060	0.126313	0.748745	5.0105	1.18046e-05	0.000198559	1.83606	0.685589	0.811902	0.126313	12	83592588	R	II		IGR	opensea	IGR-opensea		rs549405892;rs144090310;rs539320773	46;6;1
cg00783549	0.126239	0.904094	2.59473	0.0132236	0.0409394	-4.9296	0.840974	0.967213	0.126239	19	5784679	R	II	PRR22	1stExon	shore	1stExon-shore	chr19:5785399-5785819	rs143516675;rs543083484;rs559519470	27;26;1
cg16781885	0.125969	0.689034	5.57195	1.96561e-06	5.38379e-05	3.61419	0.626049	0.752018	0.125969	4	172973467	F	II	GALNTL6	Body	opensea	Body-opensea		rs188473403;rs371342666;rs192919835	1;24;40
cg19914424	0.125929	0.610048	4.4596	6.64713e-05	0.000721518	0.133978	0.547083	0.673012	0.125929	21	30528044	R	II	MAP3K7CL	5'UTR	opensea	5'UTR-opensea		rs2251087	47
cg05394000	0.125895	0.747307	3.58901	0.000906223	0.0052416	-2.40447	0.684359	0.810254	0.125895	12	8229847	R	II		IGR	opensea	IGR-opensea		rs75652992	36
cg01802062	0.125834	0.493778	5.83308	8.49434e-07	2.93443e-05	4.44978	0.430861	0.556695	0.125834	16	29833153	R	II	PAGR1	3'UTR	opensea	3'UTR-opensea
cg08764937	0.125807	0.856347	4.99736	1.23068e-05	0.000204792	1.79487	0.793443	0.91925	0.125807	22	49850946	F	II	C22orf34	Body	opensea	Body-opensea
cg06714274	0.125732	0.629103	5.12623	8.1734e-06	0.00015123	2.19976	0.566237	0.691969	0.125732	6	116990290	R	II	ZUFSP	TSS1500	opensea	TSS1500-opensea
cg05163329	0.125699	0.346815	3.15092	0.00310223	0.0134434	-3.57781	0.283965	0.409664	0.125699	12	16762789	R	II		IGR	opensea	IGR-opensea		rs138807298;rs533662102;rs552128040	46;27;17
cg01824150	0.125648	0.593798	3.79708	0.000493988	0.00330173	-1.81974	0.530974	0.656622	0.125648	17	47342475	R	II		IGR	opensea	IGR-opensea		rs573918501;rs193151861	37;19
cg08065229	0.125606	0.560158	3.74812	0.000570458	0.00368222	-1.95876	0.497355	0.622961	0.125606	19	16606621	R	II	C19orf44	TSS1500	shore	TSS1500-shore	chr19:16606740-16607444	rs138350128;rs201808529;rs147300344	38;34;29
cg19774368	0.125495	0.321692	3.55038	0.0010128	0.00570984	-2.51123	0.258945	0.38444	0.125495	2	119916807	F	II	C1QL2	TSS1500	shore	TSS1500-shore	chr2:119914126-119916663	rs545879750	49
cg17459778	0.125328	0.639881	5.64011	1.57932e-06	4.58553e-05	3.83192	0.577217	0.702545	0.125328	4	189321136	F	II		IGR	opensea	IGR-opensea		rs559122212;rs575829847	22;32
cg14248704	0.125243	0.612145	3.6041	0.000867608	0.00506989	-2.36263	0.549524	0.674767	0.125243	5	151470842	R	II	CTB-12O2.1	Body	opensea	Body-opensea		rs543473216;rs549591318	11;2
cg21708058	0.125199	0.839988	5.25175	5.4785e-06	0.000112826	2.59613	0.777388	0.902588	0.125199	8	38585602	F	II	TACC1	TSS200	opensea	TSS200-opensea		rs28364583;rs571146756	16;20
cg18406000	0.125153	0.544321	4.98946	1.2619e-05	0.000208661	1.7701	0.481744	0.606897	0.125153	6	114650610	R	II		IGR	opensea	IGR-opensea		rs73544441;rs541369325;rs142675254	22;7;2
cg07112693	0.12515	0.860808	4.4496	6.85627e-05	0.00073853	0.103604	0.798233	0.923382	0.12515	10	73780924	F	II		IGR	opensea	IGR-opensea		rs80017528;rs540478556	1;12
cg02921382	0.125098	0.718692	6.10393	3.55456e-07	1.56319e-05	5.31933	0.656143	0.781241	0.125098	8	95655439	F	II	ESRP1	Body	shore	Body-shore	chr8:95653898-95654733	rs113585322;rs140064719	35;50
cg18617686	0.125081	0.837597	7.87969	1.26544e-09	3.16728e-07	10.9805	0.775057	0.900138	0.125081	3	79778456	R	II	ROBO1	5'UTR	opensea	5'UTR-opensea		rs188444076;rs536353788;rs140384057	8;2;1
cg17105921	0.125067	0.483969	3.79437	0.000497954	0.00332138	-1.82747	0.421435	0.546502	0.125067	7	124637140	R	II	POT1-AS1	Body	opensea	Body-opensea		rs180974295;rs10252579	43;36
cg16931969	0.124941	0.550893	4.21015	0.000143074	0.00129149	-0.615978	0.488422	0.613364	0.124941	4	113985495	F	II	ANK2	Body	opensea	Body-opensea
cg21151117	0.124926	0.325402	5.26675	5.22244e-06	0.000109034	2.6436	0.262939	0.387865	0.124926	16	86319826	R	II	LOC146513	TSS1500	shore	TSS1500-shore	chr16:86320175-86321055	rs546435180	37
cg06999008	0.12491	0.403094	4.20971	0.000143268	0.00129275	-0.617301	0.34064	0.465549	0.12491	16	34258406	F	II		IGR	shore	IGR-shore	chr16:34256748-34257750	rs185922158	1
cg14834903	0.124882	0.176958	2.90695	0.00596098	0.0221778	-4.19176	0.114517	0.239399	0.124882	14	73712902	F	II	PAPLN	Body	island	Body-island	chr14:73712288-73712911	rs12895249;rs148927614;rs188288125	20;24;47
cg14562399	0.124579	0.916241	3.30358	0.00203642	0.0097411	-3.17863	0.853952	0.97853	0.124579	19	40877546	R	II	PLD3	Body	opensea	Body-opensea		rs577482662;rs112577919	49;1
cg15121634	0.124576	0.837495	9.6851	5.563e-12	7.57719e-09	16.4637	0.775207	0.899783	0.124576	6	39498363	F	II	KIF6	Body	opensea	Body-opensea		rs375685239;rs183138877;rs561797237	0;1;40
cg21052814	0.124522	0.580403	3.15219	0.00309151	0.0134074	-3.57454	0.518142	0.642664	0.124522	15	79328213	F	II	RASGRF1	Body	opensea	Body-opensea		rs569020888;rs143592797	5;15
cg01707224	0.124338	0.664431	5.77159	1.03514e-06	3.38075e-05	4.25268	0.602262	0.7266	0.124338	11	22359064	R	II	SLC17A6	TSS1500	shelf	TSS1500-shelf	chr11:22362862-22363377
cg16060790	0.124213	0.6792	5.82108	8.82861e-07	3.01729e-05	4.4113	0.617094	0.741306	0.124213	9	104135218	R	II	BAAT	5'UTR	opensea	5'UTR-opensea		rs150790119;rs77856890	42;23
cg12718519	0.12419	0.331871	4.15714	0.000168118	0.00145699	-0.773316	0.269776	0.393966	0.12419	1	2058417	R	I	PRKCZ	5'UTR	opensea	5'UTR-opensea		rs533471980;rs552046353;rs75372832	23;17;16
cg23486067	0.124082	0.0875617	3.12374	0.00334043	0.0142278	-3.6477	0.0255204	0.149603	0.124082	3	146262331	F	II	PLSCR1	1stExon	island	1stExon-island	chr3:146262126-146262505	rs1061307;rs572439312	13;44
cg04328001	0.124072	0.801129	7.09437	1.49336e-08	1.72611e-06	8.49623	0.739093	0.863165	0.124072	4	174203069	R	II	GALNT7	Body	opensea	Body-opensea		rs572546984;rs535081563;rs138716484	36;15;1
cg10659908	0.124071	0.546413	3.61019	0.000852469	0.00500325	-2.34571	0.484378	0.608449	0.124071	12	109796147	R	II	LINC01486	Body	opensea	Body-opensea
cg18091225	0.124052	0.553596	5.87143	7.50886e-07	2.68326e-05	4.57275	0.49157	0.615622	0.124052	7	88295607	R	II		IGR	opensea	IGR-opensea		rs528633136;rs546730064;rs571410768;rs186563658;rs557028346	35;31;7;2;1
cg15981785	0.123989	0.600306	4.44604	6.93203e-05	0.000744431	0.0928314	0.538311	0.6623	0.123989	18	50243464	R	II	DCC	Body	opensea	Body-opensea		rs190017762;rs578144601;rs77425490	29;2;1
cg01540595	0.123916	0.587153	4.59204	4.40452e-05	0.000530371	0.537985	0.525195	0.649111	0.123916	1	75590960	F	II		IGR	island	IGR-island	chr1:75590817-75591354
cg15340645	0.123865	0.795127	5.58664	1.87507e-06	5.19792e-05	3.6611	0.733195	0.85706	0.123865	1	99468973	R	II	LOC100129620	TSS1500	shore	TSS1500-shore	chr1:99469932-99470968
cg09194099	0.123821	0.550496	5.37524	3.69215e-06	8.48942e-05	2.98767	0.488585	0.612406	0.123821	4	175203710	R	II	CEP44	TSS1500	shore	TSS1500-shore	chr4:175204565-175205395
cg06712755	0.123811	0.363792	4.09243	0.000204528	0.00169151	-0.964289	0.301887	0.425698	0.123811	19	31183872	F	II		IGR	opensea	IGR-opensea
cg10953158	0.123802	0.525346	4.83019	2.0875e-05	0.000303571	1.27312	0.463445	0.587248	0.123802	10	50890136	R	II	C10orf53	Body	shelf	Body-shelf	chr10:50887565-50887862	rs571929354;rs78161653;rs185703881	41;16;2
cg09050832	0.12379	0.65852	3.02575	0.00435073	0.0174252	-3.89665	0.596625	0.720415	0.12379	8	1365175	R	II		IGR	island	IGR-island	chr8:1365174-1365503	rs539154860;rs4297058;rs566654326;rs4347019	44;35;27;11
cg06158075	0.12378	0.0670072	20.1267	2.34694e-22	1.26978e-17	40.6939	0.00511734	0.128897	0.12378	10	46167859	F	I	ZFAND4	5'UTR	island	5'UTR-island	chr10:46167677-46168642	rs570599020;rs531734673;rs549962015	27;32;49
cg06873352	0.123777	0.33091	3.66681	0.00072338	0.00441522	-2.18772	0.269022	0.392799	0.123777	17	61820015	R	II	STRADA	TSS1500	shore	TSS1500-shore	chr17:61818684-61819397	rs546571779	11
cg20077230	0.123705	0.324482	5.33721	4.1697e-06	9.25517e-05	2.86693	0.262629	0.386334	0.123705	3	67022852	R	I		IGR	opensea	IGR-opensea		rs191405160	51
cg19772011	0.123683	0.439301	5.04065	1.07279e-05	0.000184646	1.93063	0.37746	0.501143	0.123683	6	39015339	F	II	GLP1R	TSS1500	shore	TSS1500-shore	chr6:39016307-39016998	rs115779484	24
cg26363021	0.123632	0.696149	5.39316	3.4863e-06	8.15089e-05	3.04463	0.634334	0.757965	0.123632	11	116751086	F	II	SIK3	Body	opensea	Body-opensea		rs184277587;rs554369837	0;38
cg06819861	0.12361	0.747207	6.82453	3.52563e-08	3.12008e-06	7.63354	0.685402	0.809011	0.12361	17	76705372	R	II	CYTH1	5'UTR	opensea	5'UTR-opensea		rs71385983	1
cg17217296	0.123609	0.674788	2.74509	0.0090618	0.0306265	-4.58136	0.612984	0.736592	0.123609	1	159046937	F	II	AIM2	TSS1500	opensea	TSS1500-opensea		rs116289675;rs182021350;rs184579859	1;8;42
cg07166266	0.123518	0.523559	4.23877	0.000131111	0.00120759	-0.530741	0.4618	0.585318	0.123518	17	74067713	R	II	SRP68	Body	shore	Body-shore	chr17:74068174-74068756
cg16467725	0.123449	0.358796	4.59064	4.42386e-05	0.000532128	0.533679	0.297071	0.42052	0.123449	10	117559046	F	II	ATRNL1	Body	opensea	Body-opensea
cg24310133	0.123448	0.545265	5.10359	8.78364e-06	0.000159534	2.12847	0.483541	0.606988	0.123448	7	140098579	F	II	SLC37A3	TSS1500	shore	TSS1500-shore	chr7:140097905-140098428	rs4407796	26
cg20420783	0.123356	0.71949	5.16947	7.12222e-06	0.000136715	2.33609	0.657812	0.781168	0.123356	11	66190189	F	II	NPAS4	Body	shore	Body-shore	chr11:66188130-66189397	rs146312650;rs139242618	2;42
cg13972793	0.123285	0.572858	5.94233	5.97763e-07	2.27504e-05	4.80028	0.511216	0.634501	0.123285	5	140751454	R	II	PCDHGA4	Body	island	Body-island	chr5:140751298-140751883	rs201850389;rs549873232	43;27
cg00135293	0.123253	0.490467	5.45809	2.83175e-06	7.01682e-05	3.2512	0.42884	0.552093	0.123253	6	102088363	R	II	GRIK2	Body	opensea	Body-opensea		rs192652394;rs573578516;rs9498656	37;8;1
cg19929194	0.12312	0.690649	8.69069	1.05427e-10	5.88288e-08	13.4885	0.629089	0.752209	0.12312	7	22390378	R	II	RAPGEF5	5'UTR	opensea	5'UTR-opensea		rs144503549;rs77575220	28;1
cg20409752	0.123084	0.817438	3.58536	0.000915809	0.00528376	-2.41458	0.755896	0.87898	0.123084	1	7122726	F	II	CAMTA1	Body	island	Body-island	chr1:7122519-7122727	rs555505816;rs574203071	0;29
cg01818063	0.123059	0.71601	8.21931	4.43092e-10	1.58868e-07	12.0389	0.65448	0.777539	0.123059	12	110258216	F	II	TRPV4	5'UTR	opensea	5'UTR-opensea
cg23694371	0.122945	0.706769	4.67777	3.36954e-05	0.000434861	0.801397	0.645296	0.768241	0.122945	15	26967579	F	II	GABRB3	Body	opensea	Body-opensea
cg06640123	0.122846	0.925673	4.29146	0.000111589	0.00106833	-0.37323	0.86425	0.987096	0.122846	10	21638844	R	II		IGR	opensea	IGR-opensea		rs185626483;rs531465783	51;43
cg13286635	0.122834	0.923089	4.64813	3.69688e-05	0.000465748	0.710182	0.861672	0.984506	0.122834	15	48677338	R	II		IGR	opensea	IGR-opensea		rs147036541;rs537867499	16;2
cg07548283	0.122806	0.319217	5.07621	9.58227e-06	0.000169992	2.04235	0.257814	0.38062	0.122806	21	43062036	F	II		IGR	opensea	IGR-opensea		rs570959790;rs533537884	9;29
cg18635432	0.122792	0.686758	4.54769	5.05707e-05	0.000588104	0.402261	0.625362	0.748154	0.122792	14	57968096	F	II		IGR	opensea	IGR-opensea		rs535405815;rs556702325;rs369638694	1;11;51
cg13986536	0.122754	0.923358	5.21661	6.12853e-06	0.000122525	2.48498	0.861981	0.984735	0.122754	9	133456512	R	II	FUBP3	Body	shore	Body-shore	chr9:133454629-133455496
cg09272923	0.122713	0.472841	3.91755	0.000345692	0.00251785	-1.47419	0.411484	0.534197	0.122713	1	7730096	R	I	CAMTA1	Body	opensea	Body-opensea		rs550839806;rs562650787;rs115467490;rs113171659	48;35;31;17
cg11491998	0.1227	0.377374	4.48325	6.1775e-05	0.000683435	0.205839	0.316024	0.438724	0.1227	6	30419493	F	II		IGR	island	IGR-island	chr6:30418844-30419630	rs532585437	29
cg03334820	0.122694	0.594708	5.4056	3.35026e-06	7.91793e-05	3.08416	0.53336	0.656055	0.122694	2	55678947	R	II		IGR	opensea	IGR-opensea		rs543481391;rs566993329;rs372547681;rs147391501	39;29;13;2
cg12234174	0.122609	0.820436	3.8323	0.000445215	0.00305322	-1.71922	0.759132	0.88174	0.122609	12	131371201	R	II		IGR	shore	IGR-shore	chr12:131371974-131372376	rs555636757;rs78484768	42;1
cg13668339	0.122607	0.767983	5.67305	1.42074e-06	4.24295e-05	3.93727	0.706679	0.829286	0.122607	3	67704244	R	II	SUCLG2	Body	shore	Body-shore	chr3:67704628-67705051
cg12625918	0.122558	0.430846	4.16019	0.000166566	0.0014471	-0.764274	0.369568	0.492125	0.122558	8	4101295	F	II	CSMD1	Body	opensea	Body-opensea		rs547320058;rs565749835;rs539183838;rs557299396;rs575656148;rs182359875	14;15;28;32;40;50
cg07815522	0.122504	0.68871	6.62076	6.76318e-08	4.88969e-06	6.98012	0.627458	0.749962	0.122504	3	122282157	R	II	PARP9	5'UTR	shore	5'UTR-shore	chr3:122283002-122283594	rs185281554;rs550960104	47;38
cg09016742	0.12247	0.922692	5.6396	1.58192e-06	4.59058e-05	3.83028	0.861457	0.983927	0.12247	11	104789920	R	II	LOC643733	TSS1500	opensea	TSS1500-opensea		rs139190917;rs115016743	16;1
cg23387056	0.122414	0.679732	5.15437	7.47305e-06	0.000141674	2.28847	0.618525	0.740939	0.122414	11	14280742	R	II	SPON1	Body	island	Body-island	chr11:14280741-14281164	rs552886124	3
cg07598481	0.122407	0.74987	4.65042	3.67054e-05	0.000463189	0.717215	0.688667	0.811074	0.122407	13	72768819	R	II		IGR	opensea	IGR-opensea		rs537898729	10
cg23570810	0.122323	0.65876	4.94114	1.47051e-05	0.000233797	1.61894	0.597599	0.719922	0.122323	11	315102	F	II	IFITM1	Body	shore	Body-shore	chr11:315739-316539	rs76093031	17
cg16823435	0.122297	0.598784	6.25437	2.19139e-07	1.10966e-05	5.80288	0.537635	0.659933	0.122297	10	111211344	R	II		IGR	opensea	IGR-opensea		rs188358842;rs192309779	2;1
cg27079262	0.122239	0.856388	8.99772	4.19606e-11	3.06616e-08	14.4196	0.795268	0.917507	0.122239	21	45217067	R	II	RRP1	Body	opensea	Body-opensea		rs187346393;rs544046580	51;2
cg05024254	0.122225	0.932144	4.13724	0.00017858	0.00152553	-0.832156	0.871032	0.993256	0.122225	21	47575530	F	II	FTCD	TSS200	opensea	TSS200-opensea		rs190884236;rs549700189	0;1
cg01359962	0.122173	0.528106	6.13451	3.22165e-07	1.45822e-05	5.41759	0.467019	0.589192	0.122173	3	43148002	R	II	C3orf39	TSS1500	shore	TSS1500-shore	chr3:43147184-43147713	rs532022174	8
cg02270332	0.122172	0.699897	2.5747	0.0138947	0.0425326	-4.97496	0.638811	0.760983	0.122172	6	106475062	R	II		IGR	opensea	IGR-opensea		rs554948693;rs571774061	12;4
cg13892386	0.122119	0.919259	4.85898	1.90637e-05	0.000283788	1.36266	0.858199	0.980319	0.122119	9	120508122	R	II		IGR	shore	IGR-shore	chr9:120507227-120507642	rs73531138;rs535594946;rs556878008;rs575465219;rs545680288;rs142224127	50;39;30;13;12;1
cg07517201	0.121942	0.681769	4.66407	3.51711e-05	0.000448732	0.75922	0.620798	0.74274	0.121942	2	70312886	R	II	PCBP1-AS1	Body	shore	Body-shore	chr2:70313200-70315490	rs527812602;rs541390747;rs11884681;rs533020241	31;24;8;4
cg25817165	0.12187	0.523886	2.81832	0.00750878	0.026506	-4.40693	0.462951	0.584822	0.12187	18	72167213	R	II	CNDP2	1stExon	shelf	1stExon-shelf	chr18:72162935-72164039	rs191869036;rs200224202;rs140583961	31;17;2
cg11524773	0.121784	0.714837	7.23039	9.70331e-09	1.29289e-06	8.92963	0.653945	0.775729	0.121784	6	85715849	R	II		IGR	opensea	IGR-opensea		rs140571462	19
cg27134251	0.121689	0.575197	3.30792	0.00201197	0.00964841	-3.16713	0.514352	0.636041	0.121689	8	1365049	R	II		IGR	shore	IGR-shore	chr8:1365174-1365503	rs73670798;rs568389219	49;42
cg07528823	0.121675	0.719162	5.56144	2.033e-06	5.51336e-05	3.58065	0.658325	0.78	0.121675	1	219542264	R	II		IGR	opensea	IGR-opensea		rs550599177;rs189396118	37;1
cg11075883	0.121551	0.699422	7.43436	5.09683e-09	8.31351e-07	9.57731	0.638647	0.760198	0.121551	7	146658441	F	II	CNTNAP2	Body	opensea	Body-opensea		rs144924698	0
cg00546188	0.121544	0.926457	5.20037	6.45429e-06	0.000127184	2.43366	0.865685	0.987229	0.121544	2	174122928	R	II	ZAK	Body	opensea	Body-opensea		rs116958124;rs192852457	41;26
cg07455474	0.121514	0.517301	5.64778	1.5409e-06	4.50088e-05	3.85644	0.456544	0.578058	0.121514	5	515351	F	II	SLC9A3	Body	opensea	Body-opensea		rs35941359;rs373017248;rs543374390;rs565152147	8;27;32;41
cg11513352	0.121411	0.0660924	9.59837	7.1549e-12	9.04461e-09	16.209	0.00538695	0.126798	0.121411	16	30022537	F	I	DOC2A	5'UTR	shore	5'UTR-shore	chr16:30022651-30023007	rs568202882;rs535400269;rs12933575	5;23;27
cg24709001	0.121403	0.905499	2.70426	0.0100522	0.0331561	-4.67727	0.844798	0.966201	0.121403	4	3235319	F	I	HTT	Body	opensea	Body-opensea		rs141677683;rs145907390;rs543792647	0;38;46
cg05028366	0.121283	0.712512	6.77648	4.11028e-08	3.46549e-06	7.47958	0.65187	0.773154	0.121283	15	33382545	F	II	FMN1	Body	opensea	Body-opensea		rs565540557;rs539375955;rs557592201	1;3;32
cg06117891	0.120995	0.654001	6.01758	4.69256e-07	1.90943e-05	5.0419	0.593503	0.714499	0.120995	1	181201879	F	II		IGR	opensea	IGR-opensea
cg10494249	0.120982	0.550877	4.34267	9.53559e-05	0.000948116	-0.21948	0.490386	0.611368	0.120982	12	79120134	F	II		IGR	opensea	IGR-opensea		rs571365039;rs537187825;rs557081350	1;12;42
cg19859994	0.120872	0.458105	3.58491	0.000916999	0.00528868	-2.41583	0.397669	0.518541	0.120872	17	76574881	F	II	DNAH17	TSS1500	opensea	TSS1500-opensea		rs151219491	0
cg00082295	0.120711	0.532676	5.55186	2.09647e-06	5.63497e-05	3.55008	0.472321	0.593032	0.120711	2	160966307	R	II	ITGB6	Body	opensea	Body-opensea		rs142308271	20
cg01029685	0.120575	0.27566	4.29299	0.000111068	0.00106445	-0.368656	0.215373	0.335947	0.120575	5	140226474	F	II	PCDHA6	Body	shore	Body-shore	chr5:140228129-140228576	rs554147984;rs572317855	5;28
cg15392844	0.120545	0.477696	3.97171	0.000294067	0.00222922	-1.31728	0.417423	0.537968	0.120545	1	35393790	F	II		IGR	shore	IGR-shore	chr1:35394747-35396206
cg07710094	0.120487	0.544695	7.03641	1.79525e-08	1.95468e-06	8.31124	0.484452	0.604939	0.120487	8	130279952	R	II		IGR	opensea	IGR-opensea		rs577045328;rs71570427;rs140484608	12;7;3
cg23204276	0.120434	0.921688	4.58263	4.53565e-05	0.000542209	0.509155	0.861471	0.981905	0.120434	22	29729285	R	II	AP1B1	Body	opensea	Body-opensea		rs528795780;rs143764715	2;1
cg12001491	0.120421	0.515537	4.64168	3.77218e-05	0.000472702	0.69035	0.455326	0.575747	0.120421	1	26645487	R	II	CD52	Body	opensea	Body-opensea		rs529276049	38
cg14390254	0.120377	0.776938	4.67529	3.39581e-05	0.000437251	0.793755	0.71675	0.837127	0.120377	11	48345293	F	II	OR4C3	TSS1500	opensea	TSS1500-opensea		rs78003098;rs79591077;rs73463975;rs549117281	0;2;44;50
cg09584650	0.120351	0.106856	2.49038	0.0170752	0.0498271	-5.1631	0.0466809	0.167032	0.120351	8	2002012	R	II	MYOM2	Body	shore	Body-shore	chr8:2003809-2004059	rs575030484;rs144036275	51;50
cg17281620	0.120313	0.769908	4.54491	5.10094e-05	0.000591948	0.393779	0.709752	0.830064	0.120313	6	37020029	R	II		IGR	opensea	IGR-opensea		rs190043180;rs147125275;rs564598099	40;19;1
cg22113540	0.120301	0.349736	2.72881	0.00944532	0.0316053	-4.61972	0.289586	0.409886	0.120301	16	10125521	F	II	GRIN2A	Body	opensea	Body-opensea		rs113590998;rs577827907;rs184824563	3;25;47
cg11304899	0.120273	0.91166	3.12724	0.00330881	0.0141247	-3.63872	0.851523	0.971796	0.120273	13	46267080	F	II	LINC01055	Body	opensea	Body-opensea		rs182945347;rs34437210;rs142639350;rs557398988	2;5;35;37
cg02187406	0.120268	0.0722716	3.95696	0.000307332	0.00230472	-1.36011	0.0121375	0.132406	0.120268	5	159933519	R	II		IGR	opensea	IGR-opensea
cg03116562	0.120252	0.688033	5.05565	1.0229e-05	0.000178255	1.97773	0.627907	0.74816	0.120252	17	25399269	F	II		IGR	opensea	IGR-opensea		rs566464959;rs147696816	0;38
cg08398567	0.120252	0.861071	5.12961	8.08589e-06	0.000150063	2.21042	0.800945	0.921197	0.120252	10	27609333	F	II		IGR	shore	IGR-shore	chr10:27608674-27608892	rs61849721;rs115000822;rs576870545	10;44;46
cg25107000	0.120083	0.809986	5.3393	4.14188e-06	9.2122e-05	2.87357	0.749945	0.870028	0.120083	6	31275643	R	II		IGR	shore	IGR-shore	chr6:31276241-31276526	rs34196875	42
cg09858955	0.11997	0.470251	8.77134	8.26742e-11	4.92604e-08	13.7342	0.410266	0.530236	0.11997	2	58135951	F	II	VRK2	5'UTR	opensea	5'UTR-opensea
cg23122286	0.119917	0.481224	5.14064	7.80693e-06	0.00014625	2.24518	0.421266	0.541182	0.119917	2	33598358	F	II	LTBP1	Body	opensea	Body-opensea		rs551908172;rs565440958;rs115073122	17;23;42
cg00000321	0.119914	0.320525	5.51645	2.34863e-06	6.1203e-05	3.43713	0.260568	0.380483	0.119914	8	41167802	R	II	SFRP1	TSS1500	shore	TSS1500-shore	chr8:41165852-41167140	rs144697833	2
cg03038262	0.119888	0.570339	6.54802	8.53814e-08	5.74482e-06	6.74654	0.510395	0.630284	0.119888	11	315262	R	II	IFITM1	3'UTR	shore	3'UTR-shore	chr11:315739-316539	rs544220122	7
cg23958373	0.119849	0.772174	3.64724	0.000765713	0.00461199	-2.24247	0.712249	0.832098	0.119849	8	599963	F	I		IGR	island	IGR-island	chr8:599904-600309	rs529081609;rs377138651	33;49
cg16191982	0.119778	0.629746	5.99866	4.98712e-07	1.99344e-05	4.98111	0.569857	0.689635	0.119778	19	16606478	F	II	C19orf44	TSS1500	shore	TSS1500-shore	chr19:16606740-16607444
cg23244103	0.119649	0.63728	8.19006	4.84775e-10	1.68667e-07	11.9482	0.577456	0.697105	0.119649	1	79226803	R	II		IGR	opensea	IGR-opensea		rs1937021;rs187883462	28;10
cg08699441	0.119649	0.470577	6.52801	9.10368e-08	6.01729e-06	6.68228	0.410752	0.530401	0.119649	4	174202697	F	II	GALNT7	Body	opensea	Body-opensea		rs560313260	1
cg18760237	0.11954	0.570001	6.8567	3.18169e-08	2.90269e-06	7.73657	0.510232	0.629771	0.11954	2	164175681	F	II		IGR	opensea	IGR-opensea		rs557936581;rs566546333;rs149459408	1;28;36
cg03029975	0.119526	0.451165	3.03137	0.00428574	0.0172269	-3.8825	0.391402	0.510927	0.119526	17	19280571	R	II	MAPK7	TSS1500	shore	TSS1500-shore	chr17:19281000-19282541	rs544194047	2
cg12938224	0.119466	0.715218	6.90604	2.71852e-08	2.60437e-06	7.8945	0.655485	0.774951	0.119466	4	138466819	R	II		IGR	opensea	IGR-opensea		rs565141458;rs532638351;rs547606530	18;2;1
cg02063520	0.119455	0.714901	7.16833	1.18109e-08	1.46938e-06	8.73201	0.655173	0.774629	0.119455	6	102516590	R	II	GRIK2	3'UTR	opensea	3'UTR-opensea		rs548416950	20
cg10048706	0.119414	0.913873	4.16614	0.000163584	0.00142763	-0.746663	0.854165	0.97358	0.119414	7	31380650	R	II	NEUROD6	TSS200	opensea	TSS200-opensea		rs2233402;rs140694971	22;1
cg26531432	0.119344	0.771284	8.63823	1.23539e-10	6.58496e-08	13.3284	0.711612	0.830956	0.119344	1	174846466	R	II	RABGAP1L	5'UTR	opensea	5'UTR-opensea		rs150851568;rs547680722;rs566181911;rs139329477	40;29;5;1
cg26327216	0.11933	0.607351	4.91701	1.58713e-05	0.000247457	1.54356	0.547686	0.667016	0.11933	19	8989266	R	II	MUC16	Body	opensea	Body-opensea		rs144247736;rs146607734;rs540872434	41;19;14
cg25222362	0.11906	0.608701	5.07666	9.56855e-06	0.000169823	2.04377	0.54917	0.668231	0.11906	8	140119546	F	II		IGR	opensea	IGR-opensea		rs528167958	12
cg09630983	0.118975	0.443888	6.00393	4.90325e-07	1.96856e-05	4.99805	0.3844	0.503375	0.118975	5	6220645	F	II		IGR	opensea	IGR-opensea		rs536555552;rs556157642	1;6
cg20608895	0.118965	0.366082	5.25459	5.42918e-06	0.000112091	2.6051	0.306599	0.425564	0.118965	13	109896380	F	II		IGR	opensea	IGR-opensea
cg14944696	0.118951	0.489625	4.89411	1.70623e-05	0.000261311	1.47212	0.430149	0.5491	0.118951	3	115155686	R	II		IGR	opensea	IGR-opensea		rs544398088;rs9826938;rs575358315	43;40;2
cg14116463	0.118874	0.600532	4.19167	0.00015136	0.00134583	-0.670913	0.541095	0.659969	0.118874	7	63641507	R	II		IGR	shore	IGR-shore	chr7:63642039-63643802	rs546808820;rs565411695	48;44
cg26893861	0.118748	0.209517	2.64986	0.0115272	0.0368189	-4.80349	0.150143	0.268891	0.118748	17	41843967	R	II	DUSP3	3'UTR	opensea	3'UTR-opensea		rs138307120;rs541831716;rs142609227;rs575632632	38;15;13;3
cg21692534	0.118699	0.536926	5.91733	6.4783e-07	2.4102e-05	4.72002	0.477577	0.596276	0.118699	3	142663498	R	II		IGR	shelf	IGR-shelf	chr3:142666198-142666544	rs73866268	35
cg23721723	0.118691	0.538603	2.8601	0.00673759	0.0243731	-4.30605	0.479257	0.597948	0.118691	16	12010586	R	II	GSPT1	TSS1500	shore	TSS1500-shore	chr16:12008880-12010114	rs554560648	5
cg25006003	0.118665	0.700318	8.80227	7.53308e-11	4.61131e-08	13.8282	0.640986	0.759651	0.118665	8	112756495	F	II		IGR	opensea	IGR-opensea		rs74878584;rs533640716	1;22
cg00753924	0.118543	0.43479	4.39469	8.12382e-05	0.000839436	-0.0626232	0.375519	0.494062	0.118543	9	137298813	R	II	RXRA	Body	shore	Body-shore	chr9:137299190-137299437	rs551344075;rs563270055	50;11
cg17003879	0.118508	0.752935	4.69516	3.19092e-05	0.000417339	0.855005	0.69368	0.812189	0.118508	15	25509195	F	II	SNORD115-45	TSS1500	opensea	TSS1500-opensea		rs548626684	1
cg16823976	0.11842	0.44202	7.1429	1.28025e-08	1.55681e-06	8.65098	0.38281	0.50123	0.11842	1	247499595	F	II		IGR	shelf	IGR-shelf	chr1:247494249-247495840	rs555204039;rs576780294	1;14
cg00957901	0.118409	0.591806	6.95535	2.32341e-08	2.33678e-06	8.0522	0.532601	0.65101	0.118409	4	41614842	R	II	LIMCH1	TSS200	opensea	TSS200-opensea		rs7659186;rs542411240	41;2
cg06723619	0.118373	0.532135	3.06055	0.00396279	0.0162329	-3.80879	0.472949	0.591322	0.118373	6	30346055	R	II		IGR	opensea	IGR-opensea		rs3130372;rs111653811	48;26
cg18875629	0.118359	0.718763	5.79885	9.48262e-07	3.17337e-05	4.34006	0.659583	0.777943	0.118359	22	27834439	F	II		IGR	island	IGR-island	chr22:27834425-27834630
cg09661117	0.118339	0.427435	3.51008	0.0011368	0.00623311	-2.62197	0.368265	0.486604	0.118339	1	172189939	R	II	DNM3	Body	opensea	Body-opensea		rs150256768	15
cg18834375	0.118238	0.521989	4.53803	5.21128e-05	0.000601536	0.372766	0.46287	0.581108	0.118238	2	164593810	R	II	FIGN	TSS1500	shore	TSS1500-shore	chr2:164592917-164593511	rs144910979;rs571397075	45;31
cg03116837	0.118223	0.774565	3.74318	0.000578792	0.00372295	-1.97275	0.715453	0.833676	0.118223	8	216703	R	II		IGR	island	IGR-island	chr8:216352-216828
cg27418891	0.118222	0.918093	7.22079	1.00028e-08	1.31806e-06	8.89906	0.858983	0.977204	0.118222	2	191522553	F	II	NAB1	5'UTR	opensea	5'UTR-opensea
cg02380802	0.118163	0.765936	4.97372	1.32642e-05	0.000216446	1.72082	0.706855	0.825018	0.118163	16	53407808	F	II		IGR	shore	IGR-shore	chr16:53407327-53407754	rs76882697;rs2160302;rs71392093;rs111524681;rs2160303	20;34;34;35;36
cg15338516	0.118101	0.832633	4.33241	9.84109e-05	0.00097118	-0.250333	0.773583	0.891684	0.118101	22	49843360	F	II	C22orf34	Body	shore	Body-shore	chr22:49843525-49843755
cg22431025	0.118037	0.694028	6.80194	3.78922e-08	3.27922e-06	7.56119	0.635009	0.753047	0.118037	5	67850957	F	II		IGR	opensea	IGR-opensea		rs144547539;rs73113246;rs532060627	1;22;23
cg24047921	0.118034	0.581202	3.89309	0.000371799	0.00266178	-1.54476	0.522185	0.640219	0.118034	20	43169720	F	II	PKIG	5'UTR	opensea	5'UTR-opensea		rs148502781;rs548948495;rs569187062;rs538116372	0;1;18;41
cg18466312	0.118006	0.826541	4.94834	1.43739e-05	0.000229863	1.64144	0.767537	0.885544	0.118006	1	233061485	F	II		IGR	opensea	IGR-opensea		rs57032387	16
cg12969515	0.117897	0.76366	6.41599	1.30399e-07	7.70066e-06	6.32237	0.704711	0.822608	0.117897	4	189031530	R	II		IGR	shelf	IGR-shelf	chr4:189027609-189028033
cg14178589	0.117884	0.531391	2.85954	0.00674746	0.0244019	-4.30741	0.472449	0.590332	0.117884	6	168726836	R	II		IGR	opensea	IGR-opensea		rs61177209;rs140369120;rs145552029	44;3;1
cg09326123	0.117854	0.705691	5.40086	3.40141e-06	8.00415e-05	3.06911	0.646765	0.764618	0.117854	19	4167842	R	II	CREB3L3	Body	opensea	Body-opensea		rs182504178;rs576076904	48;2
cg04090347	0.117769	0.648046	4.18826	0.000152942	0.00135644	-0.681059	0.589162	0.706931	0.117769	21	44061597	R	II		IGR	opensea	IGR-opensea		rs368969;rs1539971;rs140488299	44;24;17
cg03898952	0.117744	0.513554	5.89719	6.9119e-07	2.52582e-05	4.65538	0.454682	0.572426	0.117744	13	107069935	F	II		IGR	opensea	IGR-opensea		rs542106915;rs190003521;rs530540532;rs181249871	22;30;33;49
cg02382795	0.117736	0.60334	6.33443	1.69435e-07	9.25112e-06	6.06023	0.544472	0.662208	0.117736	7	73021225	F	II	MLXIPL	Body	shore	Body-shore	chr7:73021486-73021720	rs375748033	17
cg03864958	0.117557	0.559317	3.13271	0.00326001	0.0139625	-3.62469	0.500538	0.618095	0.117557	4	10174168	R	II		IGR	opensea	IGR-opensea		rs569542092;rs4697718;rs4697719	35;31;12
cg25781755	0.117461	0.341387	4.8609	1.89482e-05	0.000282475	1.36866	0.282656	0.400117	0.117461	4	13537089	F	II		IGR	shore	IGR-shore	chr4:13537646-13537973	rs193144627;rs146300054;rs80346635	30;33;36
cg03667422	0.117314	0.414492	3.95498	0.000309153	0.00231501	-1.36584	0.355834	0.473149	0.117314	20	29896981	F	II	DEFB116	TSS1500	opensea	TSS1500-opensea		rs569402791;rs2376546	1;49
cg27209729	0.117296	0.425829	7.11982	1.37751e-08	1.63176e-06	8.57739	0.367181	0.484477	0.117296	11	64428925	F	II	NRXN2	Body	shore	Body-shore	chr11:64428238-64428459	rs187850520	46
cg06657409	0.117188	0.592082	6.01537	4.72606e-07	1.91955e-05	5.0348	0.533488	0.650676	0.117188	11	62752264	R	II	SLC22A6	5'UTR	opensea	5'UTR-opensea		rs539651793	50
cg09399716	0.117178	0.690242	3.04398	0.00414327	0.016793	-3.8507	0.631653	0.748831	0.117178	2	46890238	F	II		IGR	opensea	IGR-opensea		rs571090638	23
cg12552299	0.117103	0.778207	7.82221	1.51316e-09	3.59999e-07	10.8004	0.719655	0.836759	0.117103	14	68085004	R	II		IGR	shore	IGR-shore	chr14:68086277-68086957	rs370300714;rs145285708;rs149164501	38;16;1
cg16342049	0.117082	0.803132	5.13209	8.02228e-06	0.000149171	2.21823	0.744591	0.861673	0.117082	1	199277547	R	II		IGR	opensea	IGR-opensea		rs3032430;rs56778900;rs57058965;rs59777311;rs187966611;rs536917978	43;37;34;33;22;1
cg13972423	0.11707	0.733259	4.4868	6.10997e-05	0.00067769	0.216621	0.674724	0.791794	0.11707	14	59183596	F	II		IGR	opensea	IGR-opensea		rs144366429;rs114034620	1;15
cg14020285	0.117061	0.564958	4.35129	9.28603e-05	0.000928706	-0.193529	0.506428	0.623489	0.117061	2	119401665	R	II		IGR	opensea	IGR-opensea		rs542609441	15
cg05552874	0.117026	0.658941	6.30947	1.83581e-07	9.78538e-06	5.97999	0.600429	0.717454	0.117026	10	91153143	R	II	IFIT1	Body	opensea	Body-opensea		rs572792846;rs540222469;rs559828344;rs573337823	47;43;42;16
cg02358647	0.11685	0.556248	4.37748	8.56656e-05	0.000873713	-0.114588	0.497823	0.614673	0.11685	6	25698362	F	II	SCGN	Body	opensea	Body-opensea		rs541976203	1
cg14605795	0.116832	0.800247	6.94359	2.41203e-08	2.3982e-06	8.01461	0.74183	0.858663	0.116832	1	248791427	R	II	OR2T11	TSS1500	opensea	TSS1500-opensea
cg21038443	0.116826	0.628577	3.37099	0.00168628	0.00842647	-2.99893	0.570165	0.68699	0.116826	7	120101284	R	II	KCND2	Body	opensea	Body-opensea		rs182338381	2
cg16274205	0.116808	0.361073	3.69163	0.000672939	0.00417848	-2.11809	0.302669	0.419477	0.116808	3	94243571	F	II		IGR	opensea	IGR-opensea		rs545514389	10
cg02283931	0.11677	0.512909	4.7653	2.56042e-05	0.000353753	1.07181	0.454524	0.571294	0.11677	16	82044738	R	II	SDR42E1	5'UTR	shore	5'UTR-shore	chr16:82044886-82045306
cg07670736	0.1167	0.736751	5.98273	5.24921e-07	2.06831e-05	4.92998	0.678401	0.795101	0.1167	1	95537846	R	II	ALG14	Body	shore	Body-shore	chr1:95538251-95538551
cg23206194	0.116698	0.786167	4.5715	4.69574e-05	0.000556255	0.475075	0.727818	0.844516	0.116698	2	21873756	F	II		IGR	opensea	IGR-opensea		rs184932119;rs189790021;rs180973854;rs567961193	1;30;32;38
cg24247923	0.116682	0.800357	10.0326	2.0491e-12	3.61898e-09	17.4749	0.742016	0.858698	0.116682	7	116416924	R	II	MET	Body	opensea	Body-opensea		rs192018711;rs538388519	2;1
cg01635468	0.116631	0.434528	3.85374	0.000417849	0.00290859	-1.65784	0.376212	0.492843	0.116631	5	25755266	R	II		IGR	opensea	IGR-opensea		rs191084048;rs564516074	46;23
cg08031982	0.11653	0.292179	3.43666	0.00140101	0.00731348	-2.82198	0.233914	0.350444	0.11653	16	87577539	R	II		IGR	opensea	IGR-opensea		rs12920915	20
cg00056433	0.11637	0.219953	2.91919	0.00577225	0.0216397	-4.16169	0.161768	0.278138	0.11637	1	161391807	F	II		IGR	opensea	IGR-opensea		rs573546113	27
cg10962524	0.116295	0.664244	5.92497	6.32107e-07	2.36925e-05	4.74454	0.606096	0.722391	0.116295	5	83017009	F	II	HAPLN1	TSS200	shore	TSS200-shore	chr5:83017894-83018358	rs189122735;rs547387294;rs182512498;rs186161215	24;33;34;39
cg02073796	0.116282	0.782223	3.91896	0.000344246	0.00251006	-1.47013	0.724081	0.840364	0.116282	14	89809994	F	II	FOXN3	Body	opensea	Body-opensea		rs544232879	25
cg10181281	0.11624	0.280392	3.56117	0.000981897	0.00557384	-2.48149	0.222272	0.338512	0.11624	2	215275973	R	II	VWC2L	TSS1500	opensea	TSS1500-opensea		rs537324695	35
cg17529386	0.116213	0.718093	2.57818	0.0137758	0.0422573	-4.96709	0.659986	0.7762	0.116213	6	170452270	R	I		IGR	island	IGR-island	chr6:170451497-170452927	rs114924264	31
cg14079463	0.116197	0.820591	3.06975	0.00386584	0.0159235	-3.78546	0.762492	0.878689	0.116197	6	127796989	R	II	C6orf174	Body	island	Body-island	chr6:127796286-127797356
cg22027863	0.116119	0.726003	6.80673	3.73178e-08	3.24873e-06	7.57652	0.667944	0.784062	0.116119	10	23580849	F	II		IGR	opensea	IGR-opensea		rs542525321;rs146019954;rs572678191;rs541473353	2;12;16;51
cg04562834	0.116025	0.600392	4.54531	5.09457e-05	0.000591375	0.395006	0.542379	0.658404	0.116025	20	657694	R	II	SCRT2	TSS1500	shore	TSS1500-shore	chr20:655880-656604	rs113160648;rs189752814	6;2
cg14379286	0.115837	0.724966	5.21928	6.0766e-06	0.000121813	2.49342	0.667048	0.782885	0.115837	3	131755140	F	II	CPNE4	TSS1500	shore	TSS1500-shore	chr3:131753880-131754139	rs185588517;rs9816526;rs139783928;rs565902548	0;27;30;33
cg05607423	0.115764	0.503146	5.99207	5.09385e-07	2.02319e-05	4.95997	0.445264	0.561028	0.115764	20	13864214	R	II	SEL1L2	Body	opensea	Body-opensea		rs569662026	2
cg21322862	0.11571	0.728234	4.57222	4.68519e-05	0.000555252	0.477284	0.67038	0.786089	0.11571	2	102292024	F	II		IGR	opensea	IGR-opensea		rs112700429	1
cg02990793	0.115622	0.448506	4.87887	1.79036e-05	0.000270766	1.42462	0.390695	0.506317	0.115622	2	241145058	R	II		IGR	opensea	IGR-opensea		rs533928007	1
cg01984222	0.115596	0.612403	3.67071	0.00071522	0.00437866	-2.1768	0.554606	0.670201	0.115596	12	119982682	F	II		IGR	opensea	IGR-opensea
cg06572225	0.115529	0.380872	3.37666	0.00165963	0.00832519	-2.98374	0.323107	0.438637	0.115529	11	7748353	R	II		IGR	opensea	IGR-opensea		rs533396518	24
cg11683714	0.115458	0.794947	7.67116	2.42427e-09	4.96955e-07	10.3255	0.737218	0.852676	0.115458	5	159807259	R	II		IGR	opensea	IGR-opensea		rs149724231;rs145539323	15;1
cg04486305	0.115456	0.0945786	3.83725	0.000438752	0.00301928	-1.70508	0.0368505	0.152307	0.115456	16	22207248	F	II		IGR	opensea	IGR-opensea		rs10521118;rs150418921;rs537179891	26;31;44
cg09959529	0.115407	0.217667	6.28002	2.01805e-07	1.04651e-05	5.8853	0.159964	0.275371	0.115407	2	167038265	R	II	LOC101929680	Body	opensea	Body-opensea		rs544656490	31
cg14503564	0.115404	0.389594	3.21112	0.00263058	0.011845	-3.42171	0.331892	0.447296	0.115404	4	16723393	R	II	LDB2	Body	opensea	Body-opensea		rs138990530;rs488509;rs374725174;rs144647918	35;34;32;2
cg13012494	0.115374	0.270071	2.51228	0.0161908	0.0478364	-5.11467	0.212384	0.327758	0.115374	21	47604986	F	I	C21orf56	TSS1500	shelf	TSS1500-shelf	chr21:47601020-47601229
cg18499794	0.115197	0.758646	5.12888	8.10456e-06	0.000150298	2.20813	0.701048	0.816244	0.115197	13	38221377	F	II	TRPC4	Body	opensea	Body-opensea
cg13962111	0.11518	0.595794	6.40818	1.33711e-07	7.84416e-06	6.29726	0.538204	0.653384	0.11518	17	25574608	R	II		IGR	opensea	IGR-opensea		rs568767430;rs374656074;rs150766602	39;2;1
cg26753817	0.115166	0.690044	4.29206	0.000111384	0.00106681	-0.371432	0.632462	0.747627	0.115166	3	102185273	F	II	ZPLD1	Body	opensea	Body-opensea		rs535812404;rs557092310	6;27
cg21061317	0.115121	0.636504	3.85835	0.000412179	0.00287915	-1.64461	0.578944	0.694065	0.115121	11	119478717	F	II		IGR	opensea	IGR-opensea		rs548807127;rs560851198;rs567223868	8;24;43
cg01037895	0.115072	0.780592	6.46649	1.10892e-07	6.89504e-06	6.48464	0.723056	0.838128	0.115072	1	21877781	F	II	ALPL	5'UTR	opensea	5'UTR-opensea		rs529232997	12
cg10253640	0.114956	0.54251	5.62465	1.65967e-06	4.74824e-05	3.78253	0.485032	0.599988	0.114956	11	7535983	F	II	PPFIBP2	5'UTR	shore	5'UTR-shore	chr11:7534554-7535727	rs76279697	8
cg05578102	0.11488	0.499961	2.55119	0.0147219	0.0444598	-5.02786	0.442521	0.557401	0.11488	12	739986	F	I	LOC100049716	TSS200	opensea	TSS200-opensea		rs556861629;rs34038797;rs529160013;rs57671584	21;23;32;37
cg13709982	0.11484	0.128025	3.67078	0.000715072	0.00437787	-2.1766	0.0706048	0.185445	0.11484	9	136567739	F	I	SARDH	Body	island	Body-island	chr9:136567684-136568146	rs552133958;rs570350025;rs537266232;rs565337916;rs574049859	2;9;26;35;48
cg08030358	0.11472	0.706025	6.25582	2.18122e-07	1.1058e-05	5.80753	0.648665	0.763385	0.11472	19	5448636	F	II		IGR	opensea	IGR-opensea		rs8111224;rs143661767;rs151034347;rs73538707	0;40;44;45
cg12224816	0.114663	0.931327	3.92058	0.000342587	0.00250101	-1.46545	0.873995	0.988658	0.114663	10	651182	F	II	DIP2C	Body	shore	Body-shore	chr10:652259-652528
cg15540727	0.114613	0.838878	4.52631	5.40462e-05	0.000617954	0.337	0.781571	0.896184	0.114613	17	74816632	R	II		IGR	opensea	IGR-opensea		rs139739327;rs114219821;rs557943356	48;45;16
cg08546933	0.114592	0.560893	3.94122	0.000322131	0.00238734	-1.40574	0.503597	0.618189	0.114592	7	79763240	R	II	GNAI1	TSS1500	shore	TSS1500-shore	chr7:79763793-79764889
cg05030553	0.114574	0.701896	4.35235	9.25575e-05	0.000926355	-0.190332	0.644609	0.759183	0.114574	21	44061403	F	II		IGR	opensea	IGR-opensea
cg26862244	0.114505	0.518394	4.78276	2.42366e-05	0.000339678	1.1259	0.461141	0.575647	0.114505	20	43461532	F	II		IGR	opensea	IGR-opensea
cg13944507	0.114458	0.709783	2.75646	0.00880253	0.0299497	-4.55447	0.652555	0.767012	0.114458	12	10096112	F	II		IGR	opensea	IGR-opensea		rs112290830	1
cg15388804	0.114379	0.461386	3.9614	0.000303279	0.00228121	-1.34722	0.404197	0.518576	0.114379	14	36993079	F	II		IGR	shore	IGR-shore	chr14:36993488-36994488	rs140667653;rs559948916;rs573467480	2;40;45
cg17876758	0.114379	0.343222	4.23997	0.000130631	0.00120408	-0.527161	0.286033	0.400412	0.114379	7	56563742	R	II	DKFZp434L192	TSS200	opensea	TSS200-opensea		rs75103984;rs78407082;rs12055970;rs539860146;rs76105836;rs75776331;rs75409026	35;30;24;18;17;16;2
cg11468085	0.114363	0.492327	5.94673	5.89371e-07	2.25206e-05	4.81439	0.435145	0.549508	0.114363	11	67435577	F	I	ALDH3B2	5'UTR	shelf	5'UTR-shelf	chr11:67432755-67433051	rs12288316;rs186338719	6;41
cg17499156	0.114349	0.5792	3.17197	0.0029289	0.0128659	-3.52343	0.522025	0.636374	0.114349	19	13732411	F	II		IGR	opensea	IGR-opensea		rs181593212	1
cg00606190	0.114186	0.612297	4.25347	0.000125352	0.00116642	-0.486869	0.555204	0.66939	0.114186	12	16761702	F	II	LMO3	TSS1500	opensea	TSS1500-opensea		rs540148644;rs12828300	0;49
cg14693404	0.114109	0.562033	4.10923	0.000194398	0.0016272	-0.914829	0.504979	0.619088	0.114109	2	49382423	R	II	FSHR	TSS1500	opensea	TSS1500-opensea		rs566185392;rs536708268;rs555022023	31;28;27
cg09063989	0.114015	0.507469	5.86956	7.55412e-07	2.69604e-05	4.56676	0.450461	0.564476	0.114015	4	116458644	R	II		IGR	opensea	IGR-opensea		rs114078915;rs139383624;rs144391417;rs573453342	51;47;46;5
cg00988236	0.113955	0.443352	4.03832	0.000240781	0.00191584	-1.12305	0.386375	0.50033	0.113955	18	69828285	R	II		IGR	opensea	IGR-opensea		rs184646131	33
cg22856279	0.113885	0.332379	3.80659	0.000480334	0.00323176	-1.79265	0.275436	0.389321	0.113885	21	44830477	F	II		IGR	shore	IGR-shore	chr21:44830845-44831152	rs565975952;rs374121752	1;47
cg00342891	0.113874	0.66984	4.39813	8.03812e-05	0.000832846	-0.0522353	0.612903	0.726777	0.113874	1	113263764	F	II	FAM19A3	5'UTR	shore	5'UTR-shore	chr1:113265573-113265787	rs75204751;rs76868463;rs536290652	0;27;41
cg04306053	0.113861	0.574654	3.36552	0.00171242	0.0085267	-3.01359	0.517724	0.631585	0.113861	4	83955435	F	II	COPS4	TSS1500	opensea	TSS1500-opensea		rs7682744;rs570727654	15;51
cg11661000	0.113847	0.780941	3.70317	0.000650659	0.0040733	-2.08564	0.724018	0.837865	0.113847	11	1413315	F	II	BRSK2	Body	shore	Body-shore	chr11:1410119-1412346	rs562302136;rs73407480;rs545169387;rs560276115	1;8;34;35
cg26843218	0.113739	0.662946	8.34934	2.9744e-10	1.21383e-07	12.4411	0.606076	0.719815	0.113739	2	56908248	R	II		IGR	opensea	IGR-opensea		rs139561467;rs578159508	43;2
cg18766336	0.113733	0.580889	6.06024	4.09089e-07	1.7306e-05	5.17894	0.524023	0.637755	0.113733	11	84566936	F	II	DLG2	Body	opensea	Body-opensea		rs189818501	4
cg03393602	0.113729	0.394237	4.15695	0.000168212	0.00145756	-0.773862	0.337373	0.451101	0.113729	18	19285336	F	II	ABHD3	TSS1500	shore	TSS1500-shore	chr18:19284165-19285052	rs148998315;rs185337236	0;3
cg02349066	0.113724	0.405569	6.54829	8.53072e-08	5.74087e-06	6.74742	0.348707	0.462431	0.113724	1	182557546	R	II	RNASEL	5'UTR	opensea	5'UTR-opensea
cg17005395	0.113613	0.746593	4.49738	5.91256e-05	0.000661479	0.248844	0.689787	0.8034	0.113613	20	29995365	F	II	DEFB121	TSS1500	opensea	TSS1500-opensea		rs534705339;rs557694303	1;31
cg24083051	0.113484	0.225002	3.18571	0.00282075	0.0125004	-3.48783	0.16826	0.281744	0.113484	22	28181085	F	II	MN1	Body	opensea	Body-opensea
cg20080041	0.113436	0.5561	5.80019	9.44197e-07	3.16393e-05	4.34434	0.499382	0.612818	0.113436	7	98032525	F	II		IGR	shelf	IGR-shelf	chr7:98030097-98030422	rs367639561;rs139410909	0;39
cg05830791	0.113379	0.702987	3.04565	0.00412471	0.0167361	-3.84648	0.646297	0.759676	0.113379	14	21128277	F	II		IGR	opensea	IGR-opensea		rs551171254;rs543032671;rs142390737;rs536644687;rs78774159	0;7;32;37;49
cg05789250	0.113277	0.348602	2.97224	0.00501756	0.0194309	-4.03051	0.291963	0.40524	0.113277	6	31804306	F	II	C6orf48	5'UTR	shore	5'UTR-shore	chr6:31802598-31802823	rs149682571	1
cg01578633	0.113199	0.543982	3.37216	0.00168078	0.00840618	-2.99581	0.487382	0.600582	0.113199	11	57159066	R	II	PRG2	TSS1500	opensea	TSS1500-opensea		rs7121288;rs115744153	49;47
cg11330431	0.113149	0.658849	4.18519	0.000154376	0.0013663	-0.690163	0.602275	0.715424	0.113149	3	137023689	F	II		IGR	opensea	IGR-opensea		rs557270862;rs565812843	0;45
cg27309611	0.113127	0.460113	4.59936	4.30509e-05	0.000521264	0.560426	0.40355	0.516677	0.113127	5	132113725	R	II	SEPT8	TSS200	shore	TSS200-shore	chr5:132112448-132113621
cg20016095	0.11308	0.562325	4.2601	0.000122837	0.00114881	-0.467076	0.505785	0.618865	0.11308	7	16386057	F	II	ISPD	Body	opensea	Body-opensea		rs555911965	15
cg26422402	0.113004	0.774969	5.14036	7.8139e-06	0.000146324	2.24429	0.718467	0.831472	0.113004	19	9215003	R	II	OR7G2	TSS1500	opensea	TSS1500-opensea		rs145107181;rs555808960;rs573526186	49;43;21
cg00828721	0.112959	0.678993	3.7542	0.000560373	0.0036332	-1.94154	0.622514	0.735473	0.112959	14	37121260	F	II		IGR	shelf	IGR-shelf	chr14:37125219-37125661	rs149428985;rs543594044	1;21
cg11988169	0.112809	0.256211	3.93593	0.000327257	0.00241612	-1.42105	0.199806	0.312615	0.112809	5	52839242	R	II		IGR	opensea	IGR-opensea		rs535963332	2
cg24583624	0.112807	0.230543	4.22466	0.000136883	0.00124798	-0.572801	0.17414	0.286947	0.112807	5	140514824	F	II	PCDHB5	1stExon	shore	1stExon-shore	chr5:140516311-140517300	rs138586965;rs531533367;rs531662441;rs201146152;rs571192377	4;10;10;11;16
cg10627839	0.112762	0.415172	3.76342	0.000545412	0.00355896	-1.91541	0.358791	0.471553	0.112762	1	196866512	R	I	CFHR4	Body	opensea	Body-opensea		rs114467629	37
cg14530169	0.112701	0.667956	4.29444	0.000110575	0.00106073	-0.364305	0.611606	0.724307	0.112701	2	26771246	R	II	OTOF	Body	opensea	Body-opensea		rs192629658;rs28884226	27;15
cg14329007	0.11269	0.78281	6.10582	3.53306e-07	1.55605e-05	5.32539	0.726465	0.839155	0.11269	20	46795471	R	II		IGR	opensea	IGR-opensea		rs827929	29
cg05564412	0.112684	0.498122	4.32516	0.000100626	0.000987404	-0.272107	0.44178	0.554464	0.112684	2	98961601	F	II	CNGA3	TSS1500	shore	TSS1500-shore	chr2:98962873-98964187	rs533879247;rs553913951	9;42
cg26343358	0.11266	0.896201	6.5289	9.07752e-08	6.00431e-06	6.68516	0.839871	0.95253	0.11266	6	31275666	F	II		IGR	shore	IGR-shore	chr6:31276241-31276526	rs28615506;rs1619716	25;41
cg26882438	0.112646	0.551086	7.4534	4.80031e-09	7.95822e-07	9.63763	0.494764	0.607409	0.112646	3	122399120	R	II	PARP14	TSS1500	shore	TSS1500-shore	chr3:122399655-122400190	rs143064631	25
cg18700133	0.112413	0.787767	5.60197	1.78507e-06	5.00576e-05	3.71004	0.73156	0.843973	0.112413	17	8013202	R	I	ALOXE3	Body	island	Body-island	chr17:8013172-8013657	rs142308647;rs534307908;rs552696011;rs567817398;rs76606011	42;29;19;8;7
cg25716013	0.112278	0.78214	3.49886	0.00117382	0.00638797	-2.65268	0.726001	0.838279	0.112278	6	75954053	R	II	COX7A2	TSS1500	opensea	TSS1500-opensea		rs143285442;rs531855486	48;5
cg26901676	0.112221	0.440107	3.22218	0.00255171	0.0115731	-3.39286	0.383997	0.496217	0.112221	21	37312327	F	II		IGR	opensea	IGR-opensea		rs547093389;rs146621758	27;37
cg26446133	0.112185	0.477478	2.98284	0.00487826	0.0190168	-4.00411	0.421386	0.533571	0.112185	18	72167187	R	II	CNDP2	5'UTR	shelf	5'UTR-shelf	chr18:72162935-72164039	rs577362588;rs546217360;rs191869036	39;37;5
cg21800537	0.112143	0.518975	5.28755	4.88683e-06	0.00010383	2.70947	0.462904	0.575047	0.112143	4	12556866	R	II		IGR	opensea	IGR-opensea		rs561598592	1
cg25150440	0.11207	0.72228	4.42821	7.32499e-05	0.000776287	0.0387853	0.666245	0.778315	0.11207	7	136553088	R	II	CHRM2	TSS1500	shore	TSS1500-shore	chr7:136553854-136556194
cg23638042	0.112054	0.725145	4.19753	0.000148686	0.00132853	-0.653521	0.669118	0.781172	0.112054	8	43101403	R	II		IGR	shore	IGR-shore	chr8:43101489-43102542
cg14864167	0.111942	0.578257	5.54028	2.1758e-06	5.7872e-05	3.51314	0.522286	0.634228	0.111942	8	66751182	R	II	PDE7A	Body	shelf	Body-shelf	chr8:66753589-66754950	rs563513710	37
cg04383212	0.11193	0.482857	3.78294	0.000514999	0.00340703	-1.85999	0.426892	0.538823	0.11193	16	20086440	R	II	GPR139	TSS1500	shore	TSS1500-shore	chr16:20084707-20085305	rs568278308;rs190510548;rs550631656	43;34;2
cg15871419	0.111852	0.542681	2.77751	0.00834064	0.0287338	-4.50451	0.486755	0.598607	0.111852	7	149232512	R	II		IGR	opensea	IGR-opensea		rs569991568;rs535516924	26;2
cg05187965	0.111763	0.689017	4.25603	0.000124374	0.00115964	-0.47922	0.633135	0.744899	0.111763	10	45406764	F	II	TMEM72	5'UTR	opensea	5'UTR-opensea		rs576686914;rs572302822;rs545996210	0;39;50
cg12530481	0.11176	0.20808	4.50749	5.73005e-05	0.000645768	0.279611	0.1522	0.26396	0.11176	1	153644079	R	II	ILF2	TSS1500	shore	TSS1500-shore	chr1:153643318-153643529
cg19609186	0.111744	0.673056	5.02186	1.13868e-05	0.000193142	1.87168	0.617184	0.728928	0.111744	16	22227740	F	II	EEF2K	5'UTR	opensea	5'UTR-opensea		rs117712707;rs533522991;rs553776491;rs573646502;rs542717658	0;1;28;42;49
cg16702083	0.111739	0.244796	3.30127	0.00204956	0.00978991	-3.18474	0.188926	0.300666	0.111739	20	62328427	F	I	TNFRSF6B	Body	island	Body-island	chr20:62328013-62328558	rs372873262;rs140998392;rs2258056;rs547333026;rs146787360	0;1;26;27;47
cg00139372	0.11171	0.774032	5.89682	6.9201e-07	2.52844e-05	4.6542	0.718177	0.829887	0.11171	6	27500465	R	II		IGR	opensea	IGR-opensea		rs7762728;rs571446292	48;4
cg09756125	0.111612	0.686052	2.61878	0.0124571	0.0390965	-4.87481	0.630246	0.741859	0.111612	7	158250978	R	II	PTPRN2	Body	shore	Body-shore	chr7:158247888-158249312	rs1733165;rs139104005	11;1
cg16831962	0.111445	0.540802	5.20081	6.44515e-06	0.000127055	2.43506	0.485079	0.596525	0.111445	7	31017752	R	II	GHRHR	Body	opensea	Body-opensea		rs117992256;rs183931429;rs143946740	27;2;1
cg05812200	0.111383	0.541411	4.3141	0.000104104	0.00101338	-0.30534	0.485719	0.597103	0.111383	4	16463145	R	II		IGR	opensea	IGR-opensea		rs577435371;rs540087254;rs560025601	48;38;8
cg24833462	0.111308	0.762314	6.07478	3.90405e-07	1.67245e-05	5.22563	0.70666	0.817968	0.111308	2	108670183	R	II		IGR	opensea	IGR-opensea
cg07784975	0.111308	0.288581	3.86796	0.0004006	0.00281765	-1.61703	0.232927	0.344235	0.111308	12	23513670	R	II		IGR	opensea	IGR-opensea
cg09439915	0.11117	0.684445	4.06588	0.000221598	0.00179865	-1.0423	0.62886	0.74003	0.11117	12	132192278	F	II		IGR	shelf	IGR-shelf	chr12:132195034-132196454	rs193201809;rs185134486	1;31
cg26861034	0.111139	0.341795	5.07558	9.60147e-06	0.000170218	2.04037	0.286226	0.397365	0.111139	22	26908874	R	II	TFIP11	TSS1500	shore	TSS1500-shore	chr22:26908214-26908542	rs529535723	46
cg07849052	0.111093	0.879672	4.46632	6.51022e-05	0.000710438	0.154386	0.824126	0.935219	0.111093	7	50445456	F	II	IKZF1	Body	opensea	Body-opensea		rs146473436;rs571038302;rs539615899;rs189391444	0;1;7;44
cg08260413	0.111085	0.185051	3.15023	0.00310812	0.0134634	-3.5796	0.129508	0.240593	0.111085	17	54037217	F	II		IGR	opensea	IGR-opensea
cg12968598	0.111082	0.496496	3.63981	0.000782406	0.00468774	-2.26322	0.440955	0.552037	0.111082	6	47444699	F	II	CD2AP	TSS1500	shore	TSS1500-shore	chr6:47445108-47446091	rs567787227;rs75968487	30;50
cg26803725	0.111045	0.67333	4.52591	5.41135e-05	0.000618442	0.335779	0.617808	0.728852	0.111045	1	38916929	F	II		IGR	opensea	IGR-opensea		rs552233269;rs558580151;rs75753027;rs11210795	1;8;24;47
cg12298207	0.111044	0.677499	5.83336	8.48667e-07	2.93274e-05	4.45068	0.621977	0.733021	0.111044	20	60690127	R	II		IGR	opensea	IGR-opensea
cg00868206	0.111033	0.722854	5.90973	6.63849e-07	2.4531e-05	4.69565	0.667337	0.77837	0.111033	6	149641149	F	II	TAB2	Body	shore	Body-shore	chr6:149638018-149639518	rs144570872;rs564405	34;51
cg08795149	0.110993	0.751347	5.68915	1.34916e-06	4.0897e-05	3.98875	0.695851	0.806844	0.110993	7	49167921	R	II		IGR	opensea	IGR-opensea		rs530353831;rs182850926;rs4534090	51;18;16
cg12099657	0.110957	0.931366	4.6517	3.65587e-05	0.000461811	0.721155	0.875888	0.986845	0.110957	1	91355336	F	II		IGR	shelf	IGR-shelf	chr1:91359122-91359563	rs80037940;rs377055540;rs151161115;rs571051047	0;4;5;48
cg24352321	0.110908	0.438157	4.41617	7.60266e-05	0.000798413	0.0023274	0.382703	0.493611	0.110908	5	83017549	R	II	HAPLN1	TSS1500	shore	TSS1500-shore	chr5:83017894-83018358	rs553844339;rs565635782;rs200114150	27;10;5
cg02630677	0.110905	0.403208	3.59513	0.000890379	0.00516981	-2.38752	0.347756	0.458661	0.110905	8	3102222	R	II	CSMD1	Body	opensea	Body-opensea		rs567832739;rs17391551;rs556754717	28;17;2
cg07253311	0.110877	0.860547	2.77012	0.00850033	0.0291588	-4.5221	0.805109	0.915986	0.110877	2	175976580	R	II	ATF2	Body	opensea	Body-opensea		rs144555631;rs35810725	14;1
cg17264513	0.110754	0.523542	3.20926	0.00264411	0.0118933	-3.42657	0.468165	0.578919	0.110754	7	8476450	R	II	NXPH1	Body	shore	Body-shore	chr7:8473139-8475199	rs540626968	1
cg02895447	0.110745	0.653723	6.2089	2.5363e-07	1.23252e-05	5.6567	0.598351	0.709096	0.110745	11	61335600	F	II	SYT7	Body	shore	Body-shore	chr11:61335112-61335340
cg11382589	0.110705	0.729544	6.37209	1.50133e-07	8.50792e-06	6.18129	0.674192	0.784897	0.110705	17	22052191	F	II		IGR	island	IGR-island	chr17:22051902-22052192	rs537137307	48
cg16324445	0.110698	0.279314	3.85431	0.000417148	0.00290497	-1.65621	0.223965	0.334663	0.110698	7	8633790	F	II	NXPH1	Body	opensea	Body-opensea		rs181107849;rs548534140;rs566943733;rs2189465	0;1;39;46
cg14413680	0.110651	0.924957	4.22285	0.000137639	0.00125356	-0.578181	0.869631	0.980283	0.110651	7	2539342	F	II		IGR	opensea	IGR-opensea		rs542661720;rs75857619;rs371635108;rs1465226;rs2158552;rs76476918	1;3;14;28;29;47
cg27369772	0.110601	0.621033	6.44754	1.17843e-07	7.19519e-06	6.42375	0.565733	0.676334	0.110601	12	86036826	R	II		IGR	opensea	IGR-opensea		rs576310111;rs10863031;rs558140195	32;23;2
cg20648632	0.110597	0.359816	3.69267	0.000670906	0.00416865	-2.11518	0.304518	0.415115	0.110597	6	88182161	F	II	SLC35A1	TSS1500	shore	TSS1500-shore	chr6:88182368-88183202	rs561125541;rs181339652	12;27
cg05202858	0.110521	0.431289	3.55413	0.00100195	0.00566334	-2.50089	0.376029	0.48655	0.110521	3	191773926	R	II		IGR	opensea	IGR-opensea		rs548803526;rs561622627	50;1
cg22995081	0.110501	0.93198	4.23318	0.000133367	0.00122327	-0.547396	0.876729	0.98723	0.110501	19	49775578	R	II		IGR	opensea	IGR-opensea		rs567058457;rs138122074;rs142711436	43;2;1
cg22303971	0.110405	0.907556	3.88831	0.000377113	0.00269072	-1.55851	0.852354	0.962759	0.110405	5	123400720	R	II	LINC01170	Body	opensea	Body-opensea		rs572803785;rs142339132;rs559337766;rs150196291;rs138620713	20;19;6;2;1
cg05933736	0.110358	0.540114	3.59621	0.00088761	0.00515803	-2.38453	0.484935	0.595293	0.110358	13	109248331	R	II	MYO16	TSS200	opensea	TSS200-opensea		rs544613002	26
cg12580770	0.110345	0.574083	3.31728	0.0019601	0.00945871	-3.14228	0.518911	0.629256	0.110345	7	154861569	F	II	HTR5A	TSS1500	shore	TSS1500-shore	chr7:154861797-154862074	rs537167625;rs138150834;rs577200542	16;26;51
cg25199591	0.110344	0.677956	4.34354	9.50994e-05	0.000946241	-0.216844	0.622784	0.733128	0.110344	6	98471368	F	II	MIR2113	TSS1500	opensea	TSS1500-opensea		rs148550848;rs192825103;rs567326545	0;17;51
cg00526276	0.11029	0.644296	4.58299	4.53053e-05	0.000541797	0.510266	0.589151	0.699441	0.11029	16	14431423	F	II		IGR	opensea	IGR-opensea		rs377541375;rs193278460;rs1618972	1;10;29
cg05800738	0.110261	0.681641	4.7398	2.774e-05	0.000375772	0.992875	0.626511	0.736771	0.110261	11	126936632	R	II	LOC101929473	TSS1500	opensea	TSS1500-opensea		rs113477820	32
cg10631373	0.110193	0.515954	4.62948	3.91875e-05	0.000486331	0.65286	0.460858	0.571051	0.110193	1	89457642	R	II	RBMXL1	5'UTR	shore	5'UTR-shore	chr1:89458034-89458604	rs569935700;rs191600264	23;5
cg22505075	0.110171	0.684523	4.03776	0.000241185	0.00191828	-1.12468	0.629437	0.739608	0.110171	8	27737223	F	I	SCARA5	Body	island	Body-island	chr8:27737077-27737289	rs141850473	44
cg17707095	0.110167	0.936146	4.95755	1.39612e-05	0.000224807	1.67022	0.881062	0.99123	0.110167	6	166993541	R	II	RPS6KA2	Body	opensea	Body-opensea		rs3778391;rs3778390;rs529547531;rs551275376	41;36;21;1
cg13185377	0.110167	0.302304	3.25626	0.00232245	0.0107698	-3.30353	0.24722	0.357387	0.110167	10	601783	F	II	DIP2C	Body	opensea	Body-opensea		rs142962109;rs538846334;rs552357989;rs569292180;rs112108307;rs554919151	0;5;16;33;49;51
cg10312296	0.110149	0.729115	5.66961	1.43654e-06	4.27782e-05	3.92626	0.67404	0.784189	0.110149	16	34404524	R	II	UBE2MP1	Body	island	Body-island	chr16:34404515-34404780	rs561308734	14
cg10861731	0.110127	0.630444	6.66646	5.8428e-08	4.43229e-06	7.12679	0.575381	0.685508	0.110127	10	50395528	F	II	C10orf128	Body	opensea	Body-opensea		rs11101008;rs539396786	21;27
cg14799488	0.110103	0.910209	5.74278	1.13556e-06	3.61064e-05	4.16043	0.855158	0.965261	0.110103	5	537809	F	II		IGR	shore	IGR-shore	chr5:535484-535814	rs34033558	0
cg05405275	0.110099	0.835621	3.64857	0.000762763	0.00459894	-2.23876	0.780571	0.890671	0.110099	7	150525013	R	II		IGR	opensea	IGR-opensea		rs547303834;rs532020775;rs567065421;rs117035160	25;13;7;1
cg17205907	0.110028	0.29032	4.30561	0.000106852	0.00103373	-0.330814	0.235306	0.345334	0.110028	6	46749715	F	II		IGR	opensea	IGR-opensea		rs116460535	7
cg10598711	0.109901	0.422039	5.63748	1.59272e-06	4.60941e-05	3.82351	0.367089	0.47699	0.109901	5	72470395	R	II	TMEM174	3'UTR	opensea	3'UTR-opensea		rs546846256	11
cg07871717	0.109895	0.785264	4.91172	1.61391e-05	0.000250574	1.52704	0.730316	0.840211	0.109895	12	121268034	F	II	SPPL3	Body	opensea	Body-opensea		rs576545555	32
cg15227949	0.109891	0.742196	5.93803	6.06088e-07	2.29821e-05	4.78648	0.68725	0.797141	0.109891	2	18229309	F	II		IGR	opensea	IGR-opensea		rs562097541;rs527676365	8;49
cg06062604	0.109838	0.47263	3.44655	0.00136228	0.00715855	-2.79518	0.417711	0.527549	0.109838	6	27529871	F	II		IGR	opensea	IGR-opensea		rs6456797	37
cg07346406	0.109835	0.698718	3.96092	0.000303715	0.00228365	-1.34862	0.6438	0.753635	0.109835	1	18388891	R	II		IGR	opensea	IGR-opensea
cg17578275	0.109802	0.217977	3.722	0.000615825	0.00390684	-2.03259	0.163076	0.272878	0.109802	2	9692820	F	II	ADAM17	Body	shelf	Body-shelf	chr2:9695522-9696606	rs72777019;rs555556864	30;47
cg20353489	0.109765	0.641559	4.19747	0.000148711	0.00132864	-0.653687	0.586676	0.696441	0.109765	12	34758307	F	II		IGR	opensea	IGR-opensea		rs193150328;rs569925589;rs538246676;rs558131055;rs74072798	7;11;12;16;45
cg08295502	0.109737	0.731485	6.97334	2.19407e-08	2.24467e-06	8.10973	0.676617	0.786354	0.109737	1	18566370	R	II	IGSF21	Body	opensea	Body-opensea		rs151203947	2
cg14255237	0.109712	0.526052	3.76357	0.00054518	0.00355782	-1.915	0.471197	0.580908	0.109712	9	136572378	R	II	SARDH	Body	opensea	Body-opensea		rs551916758;rs79105233;rs531388827	37;30;2
cg19947322	0.109696	0.582461	5.4633	2.78493e-06	6.93397e-05	3.26777	0.527613	0.637308	0.109696	12	129592749	R	II	LOC283352	TSS1500	opensea	TSS1500-opensea		rs112397417	50
cg00264873	0.10968	0.462337	7.37366	6.17104e-09	9.46236e-07	9.38487	0.407497	0.517177	0.10968	18	72917924	R	II	ZADH2	Body	shore	Body-shore	chr18:72919914-72921785	rs574667363	39
cg06764795	0.10963	0.755082	4.76089	2.5962e-05	0.00035755	1.05813	0.700267	0.809897	0.10963	4	56384408	F	II	CLOCK	5'UTR	opensea	5'UTR-opensea		rs183568397	0
cg03731646	0.109623	0.646245	3.87766	0.000389238	0.00275674	-1.58916	0.591434	0.701057	0.109623	18	74499372	F	I		IGR	island	IGR-island	chr18:74499316-74499641	rs199595532;rs112371633;rs528794122;rs149135616;rs143417231	22;25;30;45;46
cg06489993	0.109622	0.769172	2.94357	0.00541305	0.0205939	-4.10158	0.714361	0.823983	0.109622	19	47082996	R	II	PPP5D1	Body	opensea	Body-opensea		rs565777304;rs534606383	38;11
cg07501939	0.109618	0.644662	5.50616	2.42741e-06	6.27126e-05	3.40433	0.589853	0.699471	0.109618	20	44905520	F	II	CDH22	5'UTR	opensea	5'UTR-opensea		rs141066622;rs185784041;rs150244057	0;1;2
cg13896699	0.109574	0.460637	4.02008	0.000254356	0.00199762	-1.17637	0.40585	0.515424	0.109574	5	13770231	F	II	DNAH5	Body	opensea	Body-opensea		rs190539976;rs567717074;rs535027077;rs142504181;rs4368727;rs2401807	1;7;10;14;17;19
cg01314359	0.109548	0.663933	6.03504	4.43637e-07	1.83223e-05	5.09796	0.609159	0.718708	0.109548	15	25382277	F	II	PWAR1	Body	opensea	Body-opensea		rs563716020;rs546215513	0;1
cg26924247	0.109539	0.624468	5.98133	5.27297e-07	2.07513e-05	4.92547	0.569698	0.679237	0.109539	1	241335548	R	II	RGS7	Body	opensea	Body-opensea		rs534755296;rs11415165	20;19
cg16673296	0.109535	0.514424	4.39895	8.01789e-05	0.000831317	-0.0497677	0.459656	0.569192	0.109535	20	30017604	R	II	DEFB122	TSS1500	opensea	TSS1500-opensea		rs8123309;rs111278811;rs543356458;rs8118303	37;33;25;16
cg24541425	0.109523	0.605212	5.21394	6.18087e-06	0.000123274	2.47655	0.550451	0.659973	0.109523	12	130529058	F	II		IGR	shore	IGR-shore	chr12:130526915-130527117	rs557361935;rs58262168;rs542156251	7;18;29
cg00384701	0.109482	0.530955	5.99886	4.98377e-07	1.99233e-05	4.98179	0.476214	0.585695	0.109482	3	13974800	F	II		IGR	island	IGR-island	chr3:13974400-13974867
cg13731355	0.109452	0.188748	5.41952	3.20421e-06	7.67194e-05	3.12843	0.134022	0.243474	0.109452	19	54567128	F	II	VSTM1	5'UTR	opensea	5'UTR-opensea
cg17795252	0.109424	0.637729	5.57588	1.94098e-06	5.33535e-05	3.62673	0.583017	0.692442	0.109424	3	181328009	F	II	SOX2OT	TSS200	opensea	TSS200-opensea
cg22125457	0.109415	0.69932	6.61901	6.80131e-08	4.90621e-06	6.97449	0.644613	0.754028	0.109415	1	157055554	R	II		IGR	opensea	IGR-opensea		rs552842694	51
cg19095981	0.109406	0.931032	5.34421	4.07736e-06	9.11069e-05	2.88916	0.876329	0.985734	0.109406	5	53516701	F	II	ARL15	Body	opensea	Body-opensea		rs146269047	1
cg13274692	0.109309	0.629379	4.31862	0.000102668	0.00100281	-0.291754	0.574724	0.684033	0.109309	7	54932653	R	II		IGR	opensea	IGR-opensea		rs530101308	8
cg06129165	0.10926	0.483709	4.13944	0.000177392	0.00151825	-0.825651	0.429079	0.538339	0.10926	4	158141259	R	II	GRIA2	TSS1500	shore	TSS1500-shore	chr4:158141404-158141836	rs139390787;rs543053885;rs561017052	42;24;13
cg23951146	0.109247	0.930667	3.52442	0.0010911	0.00603955	-2.58265	0.876044	0.985291	0.109247	2	177795080	F	II		IGR	opensea	IGR-opensea		rs143190912;rs146172980;rs546052501;rs564249796	0;1;4;21
cg22380641	0.109228	0.711345	7.88021	1.2634e-09	3.16705e-07	10.9822	0.656731	0.765959	0.109228	5	118112426	F	II		IGR	opensea	IGR-opensea		rs530236997	49
cg12711921	0.109224	0.589188	5.56969	1.97993e-06	5.41206e-05	3.60696	0.534576	0.6438	0.109224	22	37467025	F	II	TMPRSS6	Body	shore	Body-shore	chr22:37465056-37465331	rs533165128	32
cg15892521	0.109182	0.935682	2.72551	0.00952484	0.0318127	-4.62747	0.881091	0.990273	0.109182	6	144917641	F	II	UTRN	Body	opensea	Body-opensea		rs564686542;rs149274679;rs9403565	0;1;28
cg19861824	0.109158	0.643242	7.4318	5.13807e-09	8.35861e-07	9.5692	0.588663	0.697821	0.109158	4	16901058	R	II	LDB2	TSS1500	opensea	TSS1500-opensea
cg18851503	0.109151	0.91706	2.65045	0.0115102	0.0367765	-4.80214	0.862484	0.971635	0.109151	5	1810298	R	II	NDUFS6	Body	opensea	Body-opensea		rs528432104;rs4147771;rs146064151	23;2;1
cg21010821	0.109138	0.687054	5.65237	1.51835e-06	4.45174e-05	3.87111	0.632485	0.741623	0.109138	11	111782679	F	II	HSPB2	TSS1500	opensea	TSS1500-opensea		rs541974407;rs563261925;rs14133	1;13;18
cg02130133	0.109102	0.652767	4.54931	5.03152e-05	0.00058564	0.407236	0.598216	0.707318	0.109102	11	22213803	R	II	ANO5	TSS1500	shore	TSS1500-shore	chr11:22214172-22215320	rs141552629	7
cg07509708	0.109037	0.34617	3.70917	0.000639348	0.00401858	-2.06874	0.291652	0.400688	0.109037	1	38619210	R	II		IGR	opensea	IGR-opensea		rs375881595;rs115305137	37;5
cg16729325	0.108943	0.425585	2.87043	0.00655868	0.0238768	-4.28096	0.371113	0.480057	0.108943	10	15461335	R	II		IGR	opensea	IGR-opensea		rs149298091;rs115513823;rs148432693	42;21;6
cg11969952	0.108807	0.854395	7.28236	8.2328e-09	1.15088e-06	9.0949	0.799992	0.908799	0.108807	22	46872898	F	II	CELSR1	Body	opensea	Body-opensea		rs564661296	50
cg15100757	0.108804	0.554408	4.90079	1.67061e-05	0.000257208	1.49295	0.500007	0.60881	0.108804	1	196866477	F	II	CFHR4	Body	opensea	Body-opensea		rs114467629;rs570574652	0;42
cg23474049	0.108756	0.330835	3.25077	0.00235802	0.0108944	-3.31796	0.276457	0.385213	0.108756	17	11142733	R	II		IGR	shore	IGR-shore	chr17:11143487-11145416	rs552861944;rs554466294	14;1
cg12114114	0.108715	0.503985	6.13164	3.25153e-07	1.46756e-05	5.40837	0.449627	0.558342	0.108715	15	24114806	F	II		IGR	opensea	IGR-opensea		rs559270616;rs190402994	31;46
cg13500354	0.108696	0.598811	3.9219	0.000341238	0.00249387	-1.46162	0.544463	0.65316	0.108696	6	168617491	R	II		IGR	opensea	IGR-opensea		rs539705540;rs551720382;rs55993434;rs535050127	23;17;14;13
cg22707089	0.108613	0.872947	6.86848	3.06438e-08	2.82938e-06	7.77427	0.81864	0.927253	0.108613	2	75853775	F	II		IGR	opensea	IGR-opensea		rs117606051;rs6547014;rs56206140	0;13;16
cg22044028	0.108584	0.0586848	4.25214	0.000125863	0.00116998	-0.490847	0.00439271	0.112977	0.108584	1	1015392	R	I		IGR	shore	IGR-shore	chr1:1016863-1017439	rs190966347;rs377575513;rs563890333;rs529484733;rs549535884;rs116693125	51;50;40;12;6;1
cg22437586	0.108579	0.585406	7.28198	8.2426e-09	1.15156e-06	9.0937	0.531116	0.639695	0.108579	2	21865792	R	II		IGR	opensea	IGR-opensea
cg13170600	0.108568	0.671626	5.76529	1.0563e-06	3.43208e-05	4.23252	0.617342	0.72591	0.108568	1	21818863	R	II		IGR	opensea	IGR-opensea
cg16843694	0.108501	0.49706	5.35627	3.92312e-06	8.86099e-05	2.92743	0.44281	0.55131	0.108501	12	104188719	F	II	NT5DC3	Body	opensea	Body-opensea		rs568571260;rs534261138;rs553968222;rs55810720	1;3;24;51
cg27202913	0.108405	0.107433	2.87692	0.00644846	0.0235738	-4.26515	0.0532305	0.161636	0.108405	16	89258862	R	II	CDH15	Body	island	Body-island	chr16:89257752-89259010	rs369195898	18
cg00743733	0.108356	0.51701	5.1469	7.65283e-06	0.000144112	2.26492	0.462833	0.571188	0.108356	21	32953622	R	II		IGR	opensea	IGR-opensea		rs185386374;rs78423233	41;1
cg01471929	0.108346	0.607719	4.01987	0.000254516	0.00199856	-1.17698	0.553546	0.661891	0.108346	16	56443155	F	II	AMFR	Body	opensea	Body-opensea		rs116902295;rs559797729	0;1
cg15648058	0.108344	0.649734	2.81098	0.00765244	0.026894	-4.42455	0.595562	0.703907	0.108344	21	23123750	F	II	LINC01425	Body	opensea	Body-opensea		rs11088878;rs2826986	26;51
cg27023597	0.108098	0.649514	8.64919	1.19508e-10	6.42108e-08	13.3619	0.595465	0.703563	0.108098	17	57918262	F	II	MIR21	TSS1500	opensea	TSS1500-opensea		rs142172135	27
cg17808910	0.108078	0.778924	5.57123	1.97016e-06	5.39407e-05	3.61189	0.724885	0.832963	0.108078	7	8012104	F	II	GLCCI1	Body	shelf	Body-shelf	chr7:8008097-8009495	rs569207098	7
cg13780393	0.108036	0.865413	6.59349	7.3806e-08	5.18476e-06	6.89255	0.811395	0.91943	0.108036	16	34980310	F	II	FLJ26245	TSS1500	opensea	TSS1500-opensea		rs144911684;rs558116937;rs183750632;rs373488873;rs55827990;rs541249460;rs559312782;rs533237529;rs551425047	0;1;3;6;7;28;32;44;48
cg02239258	0.108035	0.696925	2.87525	0.00647666	0.023652	-4.26922	0.642908	0.750943	0.108035	8	8241752	F	II		IGR	shore	IGR-shore	chr8:8243559-8243984	rs2976956	20
cg12110437	0.10797	0.415431	6.51453	9.50561e-08	6.20464e-06	6.639	0.361446	0.469416	0.10797	8	144098888	F	II	LY6E	TSS1500	shore	TSS1500-shore	chr8:144099456-144099731	rs546676764;rs73717930	0;11
cg14625636	0.107954	0.851554	4.05006	0.000232423	0.0018654	-1.08869	0.797577	0.905531	0.107954	9	100000026	R	II	KIAA1529	TSS1500	shore	TSS1500-shore	chr9:100000463-100000820
cg27469660	0.10787	0.544347	2.82188	0.00744002	0.0263156	-4.39837	0.490412	0.598282	0.10787	1	153599709	F	II	S100A13	5'UTR	opensea	5'UTR-opensea
cg11242910	0.107829	0.341631	3.27749	0.00218968	0.010299	-3.24761	0.287717	0.395546	0.107829	3	21837570	R	II		IGR	opensea	IGR-opensea		rs548966258;rs567979706	42;8
cg25710010	0.107822	0.558734	4.63384	3.86578e-05	0.000481498	0.666243	0.504823	0.612645	0.107822	1	164721372	R	II	PBX1	Body	opensea	Body-opensea		rs563125207;rs74121211;rs542259686	39;21;1
cg06575387	0.107725	0.565424	2.62756	0.0121879	0.0384404	-4.85474	0.511562	0.619287	0.107725	18	77449259	R	II	CTDP1	5'UTR	opensea	5'UTR-opensea		rs146460465;rs139660986;rs61553817	39;28;2
cg25624055	0.10766	0.307847	3.95299	0.000311005	0.00232531	-1.37164	0.254017	0.361677	0.10766	6	9977837	F	II		IGR	opensea	IGR-opensea
cg01231464	0.10765	0.536569	4.52795	5.37715e-05	0.000615758	0.342003	0.482744	0.590394	0.10765	16	3405840	R	II	OR2C1	TSS200	opensea	TSS200-opensea		rs112462454;rs549682239;rs574131237	43;12;1
cg01479190	0.107625	0.894159	6.762	4.3048e-08	3.57961e-06	7.43319	0.840346	0.947972	0.107625	2	241241622	R	II		IGR	opensea	IGR-opensea		rs558892279;rs577200575;rs139876522	30;6;1
cg08326559	0.107583	0.618476	3.50075	0.00116751	0.00636159	-2.64752	0.564685	0.672268	0.107583	7	103498178	R	II	RELN	Body	opensea	Body-opensea		rs145987042	38
cg08871608	0.107531	0.212533	3.19006	0.00278724	0.0123857	-3.47651	0.158767	0.266298	0.107531	19	40729274	F	I	CNTD2	Body	island	Body-island	chr19:40729087-40729430	rs569301505;rs536695271	0;9
cg20619987	0.107483	0.607593	6.04144	4.3459e-07	1.80679e-05	5.11854	0.553852	0.661334	0.107483	2	137638266	R	II		IGR	opensea	IGR-opensea		rs529655785;rs543071849	29;1
cg06824978	0.107404	0.782576	5.2741	5.10136e-06	0.000107105	2.66686	0.728874	0.836278	0.107404	4	14692240	R	II	LINC00504	Body	opensea	Body-opensea		rs55925233;rs75674882	2;1
cg03263337	0.107354	0.58025	8.47063	2.05438e-10	9.44941e-08	12.8147	0.526573	0.633927	0.107354	8	62199082	F	II	CLVS1	TSS1500	opensea	TSS1500-opensea		rs536517096	1
cg18833140	0.107258	0.824664	6.56648	8.04759e-08	5.51785e-06	6.80584	0.771035	0.878293	0.107258	10	115312553	R	II	HABP2	TSS1500	opensea	TSS1500-opensea
cg04625154	0.107202	0.0581176	11.9651	1.05566e-14	5.29308e-11	22.8157	0.00451674	0.111718	0.107202	1	59165822	R	I	MYSM1	TSS200	opensea	TSS200-opensea		rs143045266;rs74079239;rs566711727;rs151133615	24;16;7;3
cg09645818	0.107174	0.660643	3.46009	0.00131088	0.00694927	-2.7584	0.607056	0.71423	0.107174	11	10764592	R	II		IGR	opensea	IGR-opensea		rs10840484;rs148899355;rs188417095;rs569780838	49;43;39;1
cg14253327	0.106999	0.514187	4.43204	7.23887e-05	0.000769415	0.0503767	0.460688	0.567687	0.106999	9	103790197	R	II	LPPR1	TSS1500	shore	TSS1500-shore	chr9:103790612-103791764	rs541368470;rs559655358;rs191590538	18;16;7
cg23873703	0.106992	0.670602	4.98149	1.29419e-05	0.000212595	1.74514	0.617106	0.724098	0.106992	3	155838625	F	II	KCNAB1	1stExon	opensea	1stExon-opensea		rs9812862;rs202032013;rs566080944	12;21;40
cg19003146	0.106982	0.661488	4.91085	1.61835e-05	0.000251094	1.52433	0.607997	0.714979	0.106982	2	49382242	R	II	FSHR	TSS1500	opensea	TSS1500-opensea		rs544792619;rs149392745;rs527347116;rs548586002;rs567123961;rs531315332	47;34;6;5;4;1
cg00992686	0.10696	0.541623	3.74905	0.00056891	0.00367454	-1.95613	0.488144	0.595103	0.10696	5	66646715	F	II		IGR	opensea	IGR-opensea		rs564431980;rs531387391	0;36
cg01214012	0.106944	0.650906	4.53063	5.33245e-05	0.000611802	0.350198	0.597433	0.704378	0.106944	14	30585046	R	II		IGR	opensea	IGR-opensea
cg03786043	0.106938	0.755068	3.92266	0.00034047	0.00248989	-1.45944	0.701599	0.808537	0.106938	12	34752829	F	II		IGR	opensea	IGR-opensea		rs538871723;rs570820012;rs552392775;rs566027806;rs534868944	5;15;16;21;26
cg25021026	0.106907	0.474722	4.86704	1.85848e-05	0.000278513	1.38776	0.421268	0.528175	0.106907	13	70509323	F	II	KLHL1	Body	opensea	Body-opensea		rs575830785;rs375473154;rs561539908;rs149266875;rs9741030;rs74090610;rs560516385;rs9542123	0;6;13;17;27;32;34;44
cg19381086	0.106905	0.627294	4.37205	8.71099e-05	0.000885025	-0.130957	0.573842	0.680747	0.106905	2	12467087	F	II	LOC100506457	Body	opensea	Body-opensea		rs558759296	0
cg25444002	0.106903	0.464365	3.69108	0.00067401	0.00418372	-2.11963	0.410913	0.517816	0.106903	13	102520143	R	II	FGF14	Body	opensea	Body-opensea		rs557736987	29
cg09066361	0.106873	0.602537	3.01551	0.00447148	0.0177931	-3.92237	0.5491	0.655973	0.106873	7	126890254	R	II	GRM8	5'UTR	shore	5'UTR-shore	chr7:126891300-126894205
cg07894530	0.106839	0.269672	3.89684	0.000367672	0.00263971	-1.53394	0.216252	0.323091	0.106839	16	51796416	F	II	LINC01571	TSS200	opensea	TSS200-opensea
cg25376586	0.10683	0.631657	4.34446	9.48325e-05	0.000944031	-0.214094	0.578242	0.685073	0.10683	1	204700374	R	II		IGR	opensea	IGR-opensea		rs558264235;rs578232943;rs185654461;rs140512542	45;17;11;2
cg23060047	0.10673	0.416332	4.31397	0.000104144	0.0010137	-0.305714	0.362966	0.469697	0.10673	12	130819504	R	II		IGR	shelf	IGR-shelf	chr12:130822360-130822696	rs542713256	34
cg22949951	0.106706	0.750638	5.72749	1.19276e-06	3.74128e-05	4.11146	0.697285	0.803991	0.106706	6	351293	F	II	DUSP22	3'UTR	opensea	3'UTR-opensea		rs576255874;rs535962325;rs142305136	1;33;48
cg03112149	0.106683	0.721139	9.60077	7.10519e-12	9.02814e-09	16.216	0.667797	0.77448	0.106683	8	77455657	R	II		IGR	opensea	IGR-opensea		rs532307339;rs189574788;rs192468683	24;2;1
cg27462975	0.106674	0.630767	4.17422	0.000159616	0.00140122	-0.722718	0.577429	0.684104	0.106674	4	24415155	R	II		IGR	opensea	IGR-opensea
cg16079130	0.106665	0.743593	3.93941	0.000323871	0.00239682	-1.41096	0.690261	0.796926	0.106665	1	37790782	R	II		IGR	opensea	IGR-opensea		rs544320953;rs574141237;rs533278489	37;26;20
cg20787649	0.106662	0.791676	2.56316	0.0142953	0.0434693	-5.00097	0.738345	0.845007	0.106662	1	17636898	R	II	PADI4	Body	opensea	Body-opensea		rs4920591;rs575020879;rs544127055;rs564000976	40;39;28;12
cg23991535	0.106638	0.935315	12.3492	3.92104e-15	2.19294e-11	23.8206	0.881996	0.988635	0.106638	1	211875219	F	II		IGR	opensea	IGR-opensea		rs567661918	0
cg03867429	0.106629	0.472974	3.611	0.000850474	0.00499436	-2.34346	0.41966	0.526288	0.106629	7	57483183	F	II		IGR	shore	IGR-shore	chr7:57484168-57485070	rs562634446;rs574677214	8;34
cg03012280	0.10662	0.681275	4.54193	5.14841e-05	0.000595938	0.384683	0.627965	0.734585	0.10662	15	41098255	R	II	ZFYVE19	TSS1500	shore	TSS1500-shore	chr15:41099243-41099878
cg18196614	0.10661	0.239126	3.17188	0.00292963	0.0128678	-3.52367	0.185821	0.292431	0.10661	20	5984276	F	II	MCM8-AS1	Body	shelf	Body-shelf	chr20:5986399-5987297	rs188091463;rs569896429;rs6053822	4;5;43
cg00307203	0.106578	0.648606	2.5194	0.0159124	0.0472078	-5.09885	0.595316	0.701895	0.106578	18	47715633	R	II	MYO5B	Body	opensea	Body-opensea		rs12455819;rs568190430	23;4
cg13379325	0.106538	0.546974	5.48588	2.59054e-06	6.57785e-05	3.33968	0.493705	0.600242	0.106538	20	62052259	R	I	KCNQ2	Body	island	Body-island	chr20:62051941-62052286	rs541815612;rs111612722;rs566107569;rs4809554;rs554950878	51;36;28;7;1
cg12924693	0.106521	0.6853	6.1437	3.12785e-07	1.42953e-05	5.44713	0.632039	0.73856	0.106521	12	377101	R	II		IGR	opensea	IGR-opensea
cg08036772	0.106491	0.696093	6.48812	1.03456e-07	6.58887e-06	6.55416	0.642847	0.749339	0.106491	5	11075808	F	II	CTNND2	Body	opensea	Body-opensea		rs376453917;rs577823492	22;34
cg16356053	0.106482	0.60339	5.47756	2.66049e-06	6.70817e-05	3.3132	0.550149	0.656631	0.106482	3	65422179	F	II	MAGI1	Body	opensea	Body-opensea		rs545557584;rs562636919	1;16
cg15738394	0.106428	0.689999	4.15001	0.000171798	0.00148096	-0.794424	0.636785	0.743214	0.106428	8	136774447	R	II		IGR	opensea	IGR-opensea		rs569417330;rs189414418;rs554698279	39;12;2
cg24129222	0.106426	0.656971	3.17433	0.00291005	0.0128038	-3.51733	0.603758	0.710184	0.106426	2	74643251	F	II	C2orf81	Body	island	Body-island	chr2:74641733-74643350
cg12333082	0.106396	0.679037	5.19672	6.5298e-06	0.00012827	2.42213	0.625839	0.732235	0.106396	20	55543528	R	II		IGR	opensea	IGR-opensea		rs536436437;rs553647300	22;1
cg11862551	0.106384	0.253122	3.49677	0.00118085	0.00641637	-2.6584	0.199929	0.306314	0.106384	6	29817963	F	I		IGR	shore	IGR-shore	chr6:29818085-29818341	rs2734988;rs3094178;rs9258567;rs28728909	32;37;41;47
cg23589174	0.106353	0.673622	4.29185	0.000111456	0.00106732	-0.372063	0.620445	0.726799	0.106353	1	11559982	R	II	PTCHD2	5'UTR	shore	5'UTR-shore	chr1:11561366-11562156	rs186485315	21
cg12543807	0.106306	0.932395	5.11749	8.40372e-06	0.000154362	2.17224	0.879243	0.985548	0.106306	11	85355143	R	II		IGR	shelf	IGR-shelf	chr11:85358865-85359226	rs145679611;rs147660355	30;20
cg19051015	0.106305	0.662112	6.62412	6.69093e-08	4.85171e-06	6.99089	0.60896	0.715265	0.106305	17	46697414	R	II		IGR	island	IGR-island	chr17:46697413-46697701
cg26541517	0.106257	0.651741	3.09904	0.00357189	0.0149813	-3.71092	0.598612	0.704869	0.106257	13	46407790	F	II	SIAH3	Body	opensea	Body-opensea		rs141723946;rs147185215	0;23
cg10185424	0.106252	0.578874	2.67609	0.0107928	0.0350174	-4.74286	0.525748	0.632001	0.106252	5	66478491	F	II	CD180	3'UTR	opensea	3'UTR-opensea		rs538796184	15
cg13946767	0.106216	0.650869	3.05936	0.00397551	0.0162712	-3.8118	0.597761	0.703977	0.106216	1	153599671	R	I	S100A13	5'UTR	opensea	5'UTR-opensea		rs548975602;rs567205573;rs528238768	42;17;2
cg23683891	0.106189	0.31814	6.83693	3.38885e-08	3.03578e-06	7.67325	0.265045	0.371234	0.106189	12	53194882	R	II		IGR	opensea	IGR-opensea		rs576999950	1
cg16612023	0.106154	0.942694	3.25445	0.00233411	0.0108109	-3.30828	0.889617	0.995771	0.106154	14	56059304	F	II	KTN1	5'UTR	opensea	5'UTR-opensea		rs139721409	0
cg04365308	0.10614	0.666693	4.70649	3.0796e-05	0.000406321	0.889961	0.613623	0.719763	0.10614	12	11340070	F	II	TAS2R42	TSS1500	opensea	TSS1500-opensea		rs535049577	50
cg14087524	0.106127	0.639424	2.94706	0.00536347	0.0204478	-4.09297	0.58636	0.692488	0.106127	1	38349487	R	II	INPP5B	Body	opensea	Body-opensea		rs561638153;rs529157822	20;4
cg24736201	0.106058	0.182812	7.17816	1.14486e-08	1.43837e-06	8.76334	0.129783	0.23584	0.106058	3	11196175	F	I	HRH1	TSS200	island	TSS200-island	chr3:11195901-11196552	rs35050788;rs577973818	4;35
cg11566256	0.106003	0.518862	3.44731	0.00135934	0.00714657	-2.79311	0.465861	0.571864	0.106003	16	71264953	F	II	HYDIN	TSS1500	shore	TSS1500-shore	chr16:71264360-71264659	rs201524264	25
cg26947967	0.105978	0.802721	8.72302	9.56282e-11	5.4557e-08	13.5871	0.749732	0.85571	0.105978	17	54334619	F	II	ANKFN1	Body	opensea	Body-opensea		rs192701642;rs74402061;rs564480367	0;8;50
cg11684897	0.105972	0.505622	4.94822	1.43797e-05	0.000229927	1.64104	0.452636	0.558609	0.105972	17	2951666	F	II		IGR	shore	IGR-shore	chr17:2951977-2952373	rs72808808;rs142696381	2;35
cg10482632	0.105972	0.15177	3.83909	0.000436366	0.00300684	-1.6998	0.0987839	0.204756	0.105972	1	201476606	R	II	CSRP1	TSS1500	shore	TSS1500-shore	chr1:201475885-201476516	rs578113108	9
cg15222338	0.105934	0.688282	3.87711	0.000389865	0.00276011	-1.59072	0.635315	0.741249	0.105934	4	139184547	R	II		IGR	opensea	IGR-opensea		rs148491298	1
cg12303981	0.105933	0.887242	4.2737	0.000117827	0.00111271	-0.426392	0.834275	0.940208	0.105933	6	2244766	R	II	GMDS	Body	shore	Body-shore	chr6:2245118-2246153	rs3823287;rs537976462;rs548067885;rs568289142	47;24;17;1
cg10039768	0.105896	0.697741	5.66682	1.44948e-06	4.30715e-05	3.91733	0.644793	0.750689	0.105896	10	37991385	R	II		IGR	opensea	IGR-opensea		rs543314379	49
cg16936953	0.105782	0.465294	5.51766	2.33957e-06	6.1035e-05	3.44098	0.412403	0.518184	0.105782	17	57915665	F	II	TMEM49	Body	opensea	Body-opensea		rs200319964	19
cg00584878	0.105774	0.7915	7.88295	1.25271e-09	3.14772e-07	10.9907	0.738613	0.844387	0.105774	10	106150869	F	II	CFAP58	Body	opensea	Body-opensea		rs7906297	0
cg01073463	0.105759	0.720653	5.60886	1.74601e-06	4.9269e-05	3.73206	0.667773	0.773533	0.105759	12	67197936	R	II		IGR	opensea	IGR-opensea		rs550960728;rs113155980;rs530232367	50;28;20
cg13194247	0.105741	0.461783	7.11145	1.41457e-08	1.66295e-06	8.55071	0.408912	0.514653	0.105741	10	98841272	F	II	SLIT1	Body	opensea	Body-opensea		rs189458543	0
cg06998981	0.105705	0.422896	4.28735	0.000113005	0.00107828	-0.385555	0.370044	0.475749	0.105705	2	212602163	F	II	ERBB4	Body	opensea	Body-opensea
cg06229264	0.105632	0.806153	2.87163	0.00653804	0.0238224	-4.27802	0.753337	0.858969	0.105632	16	85552230	F	II		IGR	shore	IGR-shore	chr16:85551382-85551709	rs76700204;rs535345834	0;1
cg15109556	0.105593	0.768269	4.29395	0.000110742	0.00106195	-0.365775	0.715472	0.821065	0.105593	4	77432061	R	II	SHROOM3	Body	opensea	Body-opensea		rs112066108;rs4604077;rs186532425	34;23;1
cg02484210	0.105581	0.300162	3.69674	0.00066298	0.00413216	-2.10373	0.247372	0.352952	0.105581	7	24325371	R	II	NPY	Body	shore	Body-shore	chr7:24323558-24325080	rs148561682;rs550195735;rs3025121	41;39;29
cg21529686	0.105578	0.866973	4.13304	0.00018087	0.00154001	-0.84457	0.814184	0.919761	0.105578	15	88925931	F	II		IGR	opensea	IGR-opensea		rs148033733;rs140805201;rs542334602	0;37;50
cg22449370	0.105563	0.724049	3.86489	0.000404262	0.00283716	-1.62584	0.671267	0.77683	0.105563	7	153586022	R	II	DPP6	Body	shore	Body-shore	chr7:153583317-153585666	rs569811197	1
cg11125758	0.105547	0.675628	4.52312	5.45838e-05	0.000622546	0.327285	0.622854	0.728401	0.105547	14	83591622	F	II		IGR	opensea	IGR-opensea		rs565384100;rs17692603	3;51
cg08742575	0.105515	0.31046	2.54324	0.0150118	0.0451279	-5.04568	0.257702	0.363217	0.105515	21	47604166	F	I	C21orf56	5'UTR	shore	5'UTR-shore	chr21:47602431-47602740	rs532802380;rs551714437	36;46
cg00589581	0.105458	0.682792	7.10465	1.44544e-08	1.69136e-06	8.52901	0.630063	0.735521	0.105458	7	1883760	R	II	MAD1L1	Body	shore	Body-shore	chr7:1885033-1885402	rs565785457;rs534679380;rs555218312	43;35;2
cg16013807	0.105413	0.225436	3.72626	0.000608186	0.00386832	-2.02055	0.172729	0.278142	0.105413	10	99833967	F	II		IGR	opensea	IGR-opensea		rs575589248;rs146419375	0;9
cg20015240	0.105398	0.680799	5.39011	3.52048e-06	8.20779e-05	3.03495	0.6281	0.733498	0.105398	10	87409298	F	II	GRID1	Body	opensea	Body-opensea		rs539675748;rs117156471;rs73326604	0;25;37
cg17776284	0.105389	0.604297	3.09487	0.00361241	0.0151126	-3.72156	0.551602	0.656992	0.105389	1	153599625	F	II	S100A13	5'UTR	opensea	5'UTR-opensea		rs548975602;rs567205573;rs528238768	6;31;46
cg26288595	0.105382	0.655254	3.72433	0.000611631	0.00388571	-2.026	0.602563	0.707945	0.105382	15	24672032	R	II		IGR	shore	IGR-shore	chr15:24672184-24672537	rs112935390;rs546113484;rs563962725;rs528052294;rs546383187;rs568121276;rs530249087	26;18;17;16;13;7;6
cg12830377	0.105367	0.609621	5.75113	1.1055e-06	3.54337e-05	4.18716	0.556937	0.662304	0.105367	15	23814869	R	II		IGR	opensea	IGR-opensea		rs189649523	1
cg20929609	0.105361	0.61508	9.40701	1.25092e-11	1.33838e-08	15.6436	0.562399	0.66776	0.105361	1	40626736	R	II	RLF	TSS1500	shore	TSS1500-shore	chr1:40626913-40627612
cg10953723	0.105353	0.688246	5.927	6.27984e-07	2.35631e-05	4.75107	0.63557	0.740923	0.105353	1	34522918	R	II	CSMD2	Body	opensea	Body-opensea		rs541358088;rs145997602;rs117361166	39;13;2
cg12156287	0.105331	0.640094	3.67643	0.000703415	0.00432374	-2.16077	0.587428	0.692759	0.105331	11	132662866	F	II	OPCML	Body	opensea	Body-opensea
cg11034802	0.105326	0.638174	8.00709	8.5247e-10	2.4421e-07	11.3788	0.585511	0.690837	0.105326	4	37241376	R	II		IGR	shelf	IGR-shelf	chr4:37245250-37246979
cg20261440	0.105275	0.704225	6.12594	3.31165e-07	1.48656e-05	5.39006	0.651587	0.756862	0.105275	12	114073882	F	II		IGR	opensea	IGR-opensea		rs547116042;rs568523695;rs535329963;rs11066655	1;9;10;23
cg05523603	0.105272	0.763125	7.59774	3.05073e-09	5.80696e-07	10.094	0.710489	0.815761	0.105272	22	50973101	R	II		IGR	shelf	IGR-shelf	chr22:50963608-50970768	rs184950866;rs547350430;rs565756248	18;17;1
cg21857867	0.105256	0.818665	4.68607	3.28301e-05	0.000426332	0.827	0.766037	0.871293	0.105256	17	21911418	R	II	FLJ36000	Body	opensea	Body-opensea		rs548110190;rs150388161;rs527820111;rs552249269;rs146482928	49;42;32;26;1
cg06753901	0.105227	0.386899	3.46595	0.00128922	0.00686095	-2.74246	0.334286	0.439513	0.105227	2	226265132	F	II	KIAA1486	TSS1500	opensea	TSS1500-opensea
cg11808936	0.105218	0.310534	3.71823	0.000622648	0.0039393	-2.04322	0.257925	0.363143	0.105218	4	7894203	F	II	AFAP1	5'UTR	opensea	5'UTR-opensea		rs565870223;rs536538942	1;37
cg06942850	0.105207	0.555464	4.47199	6.39686e-05	0.000701501	0.171612	0.50286	0.608067	0.105207	10	118448111	F	II	HSPA12A	Body	opensea	Body-opensea		rs1630362;rs191811309	13;50
cg03686496	0.105118	0.24038	4.50188	5.8307e-05	0.000654483	0.262524	0.187821	0.292939	0.105118	10	22633075	F	II	SPAG6	TSS1500	shore	TSS1500-shore	chr10:22634000-22634862	rs184900110	16
cg07388532	0.1051	0.785317	8.47146	2.04921e-10	9.44326e-08	12.8173	0.732767	0.837867	0.1051	12	115735411	F	II		IGR	opensea	IGR-opensea		rs115895134;rs572827653	0;43
cg14329783	0.105056	0.768137	4.17122	0.000161078	0.00141073	-0.73161	0.715609	0.820665	0.105056	7	75779857	F	II		IGR	island	IGR-island	chr7:75779628-75780022	rs558743161;rs576944398;rs541354014	1;5;37
cg07469361	0.105027	0.663513	8.49134	1.92891e-10	9.0241e-08	12.8784	0.610999	0.716026	0.105027	1	242187834	R	II		IGR	opensea	IGR-opensea		rs115678368;rs554307428	43;2
cg22017032	0.105016	0.479025	5.09213	9.10957e-06	0.00016389	2.09241	0.426517	0.531533	0.105016	16	72128544	R	II	DHX38	5'UTR	shore	5'UTR-shore	chr16:72127129-72127341
cg14066715	0.105011	0.59966	2.78879	0.00810263	0.0280977	-4.47764	0.547154	0.652166	0.105011	19	21617943	R	II		IGR	opensea	IGR-opensea
cg09403155	0.104997	0.577604	3.63271	0.000798665	0.0047607	-2.28301	0.525106	0.630103	0.104997	1	176435886	R	II	PAPPA2	5'UTR	opensea	5'UTR-opensea		rs553083760;rs572960520;rs181085025;rs555520327	41;21;15;2
cg01576149	0.10497	0.734441	4.5095	5.69432e-05	0.000642731	0.285751	0.681957	0.786926	0.10497	7	154663432	F	II	DPP6	Body	opensea	Body-opensea		rs551781018;rs62472966;rs528414130	1;31;45
cg00167275	0.104948	0.356661	3.0333	0.00426365	0.01716	-3.87764	0.304187	0.409135	0.104948	10	88854588	R	I	FAM35A	TSS1500	island	TSS1500-island	chr10:88853757-88855498	rs544795948;rs563124216	47;40
cg27098685	0.104934	0.783836	6.68065	5.58361e-08	4.29113e-06	7.17229	0.731369	0.836303	0.104934	3	151867537	R	II		IGR	opensea	IGR-opensea		rs549702215;rs569309653	43;13
cg22471400	0.104872	0.536688	4.17156	0.00016091	0.00140966	-0.730588	0.484252	0.589124	0.104872	15	48484469	F	II	CTXN2	5'UTR	opensea	5'UTR-opensea
cg06675877	0.104858	0.281298	6.08686	3.75518e-07	1.62753e-05	5.26447	0.228869	0.333727	0.104858	1	156863123	R	II	PEAR1	TSS1500	shore	TSS1500-shore	chr1:156863415-156863711
cg01302436	0.104856	0.671579	5.42351	3.16346e-06	7.60022e-05	3.14115	0.619151	0.724007	0.104856	12	132865713	F	II	GALNT9	Body	shore	Body-shore	chr12:132865236-132865506	rs564504228	34
cg14223135	0.10475	0.555631	6.3107	1.82857e-07	9.75592e-06	5.98395	0.503256	0.608007	0.10475	16	1310315	R	II		IGR	island	IGR-island	chr16:1310222-1310906	rs538502389;rs550599036;rs570422837;rs539431153	24;9;7;2
cg07959070	0.104744	0.819836	3.18371	0.00283623	0.0125526	-3.49301	0.767464	0.872208	0.104744	22	50026188	F	II	C22orf34	Body	island	Body-island	chr22:50025085-50026415	rs373428903	19
cg24020452	0.104688	0.691209	4.83578	2.05106e-05	0.000299808	1.29049	0.638865	0.743553	0.104688	8	46950927	R	II		IGR	opensea	IGR-opensea		rs200747390;rs77516713;rs17061642;rs77413192;rs79305102;rs551548247;rs77963109;rs546583284	50;44;31;27;26;23;21;17
cg04653913	0.10464	0.748269	4.26575	0.000120731	0.00113373	-0.450179	0.695949	0.800589	0.10464	16	53407753	F	II		IGR	island	IGR-island	chr16:53407327-53407754	rs2908787;rs560037903;rs532138006	14;15;37
cg07070348	0.104618	0.468988	3.21108	0.0026309	0.0118462	-3.42182	0.416679	0.521297	0.104618	12	130555007	F	II		IGR	opensea	IGR-opensea		rs560082174;rs577511718;rs554625106	0;24;36
cg07532072	0.104567	0.0658183	6.13123	3.25587e-07	1.46912e-05	5.40703	0.013535	0.118102	0.104567	22	42016555	R	II	PPPDE2	Body	island	Body-island	chr22:42016301-42017784	rs557674276;rs28384701;rs17002527	50;31;1
cg25590734	0.104545	0.181183	4.8256	2.1179e-05	0.000306875	1.25886	0.12891	0.233455	0.104545	19	18044416	R	II	CCDC124	5'UTR	shore	5'UTR-shore	chr19:18043480-18044143
cg19942021	0.104533	0.399421	4.20003	0.000147557	0.00132085	-0.646089	0.347155	0.451688	0.104533	4	72726563	R	II		IGR	opensea	IGR-opensea		rs142729912;rs112236116	42;32
cg06710438	0.104531	0.712023	5.12267	8.26641e-06	0.000152466	2.18855	0.659757	0.764289	0.104531	8	3100524	R	II	CSMD1	Body	opensea	Body-opensea		rs560091069;rs528739072;rs138569946;rs62504980;rs34930634;rs531060037;rs550642759;rs570576185;rs533175730	47;42;23;21;14;10;5;2;1
cg07179068	0.104397	0.667324	6.15201	3.04533e-07	1.40293e-05	5.47385	0.615126	0.719522	0.104397	5	176060165	F	II	EIF4E1B	5'UTR	shelf	5'UTR-shelf	chr5:176056520-176057494	rs534154859;rs544990650;rs147211109;rs540071102	38;45;50;51
cg18539627	0.104339	0.641533	3.97167	0.0002941	0.00222941	-1.31739	0.589364	0.693703	0.104339	17	10051407	F	II	GAS7	Body	opensea	Body-opensea		rs75307795;rs555360615	0;45
cg20423791	0.104307	0.569482	4.62528	3.97053e-05	0.000491046	0.639953	0.517329	0.621636	0.104307	8	26948979	R	II		IGR	opensea	IGR-opensea		rs562393093	1
cg26204448	0.104299	0.720481	6.31581	1.79883e-07	9.64605e-06	6.00036	0.668332	0.77263	0.104299	7	1962212	R	I	MAD1L1	Body	opensea	Body-opensea		rs10268609;rs372983269;rs577645677;rs138880732;rs141400847	51;48;42;32;1
cg06609049	0.104268	0.192898	2.82543	0.00737207	0.0261279	-4.38984	0.140764	0.245032	0.104268	19	2785107	R	II	THOP1	TSS1500	shore	TSS1500-shore	chr19:2785211-2785839
cg09806151	0.104265	0.45622	4.71056	3.04046e-05	0.000402476	0.902552	0.404087	0.508353	0.104265	2	23358544	R	II		IGR	opensea	IGR-opensea		rs149633375	1
cg25221954	0.104254	0.486717	3.05219	0.00405295	0.0165129	-3.82996	0.43459	0.538844	0.104254	5	4134907	F	II		IGR	opensea	IGR-opensea		rs551720038;rs2136176	1;32
cg04413036	0.104218	0.175866	3.4409	0.00138425	0.00724706	-2.81048	0.123757	0.227974	0.104218	22	38572456	F	II	PLA2G6	5'UTR	opensea	5'UTR-opensea		rs552919740;rs16998801	0;28
cg10144474	0.10417	0.644174	5.29857	4.71772e-06	0.000101262	2.74441	0.592089	0.696259	0.10417	15	79531914	R	II		IGR	opensea	IGR-opensea		rs550500151;rs570764179;rs539730123	41;32;12
cg06981309	0.104153	0.45784	7.14677	1.26464e-08	1.54316e-06	8.66331	0.405763	0.509916	0.104153	3	146260954	F	II	PLSCR1	5'UTR	shore	5'UTR-shore	chr3:146262126-146262505	rs180690800;rs530012249;rs541795524;rs4434119;rs2738907	15;26;30;31;32
cg25270774	0.104147	0.436257	2.71302	0.00983153	0.0325957	-4.65676	0.384184	0.48833	0.104147	1	202172895	F	II	LGR6	TSS200	opensea	TSS200-opensea		rs370815930;rs72746693;rs138365182	1;48;51
cg06310633	0.104142	0.730432	3.98677	0.0002811	0.00215455	-1.2735	0.678361	0.782503	0.104142	8	33670357	F	II		IGR	opensea	IGR-opensea		rs10954935	22
cg11903855	0.104127	0.742401	3.80701	0.000479748	0.00322833	-1.79147	0.690338	0.794465	0.104127	6	109767843	R	II	MICAL1	Body	opensea	Body-opensea		rs9480959;rs559670753	42;20
cg14255707	0.104104	0.537861	5.07486	9.62355e-06	0.000170522	2.0381	0.485809	0.589913	0.104104	16	26328315	R	II		IGR	opensea	IGR-opensea		rs116246791;rs200485861;rs76343351;rs570314254;rs533254922	41;34;11;9;1
cg27447574	0.104093	0.550538	4.86404	1.87619e-05	0.000280421	1.3784	0.498491	0.602584	0.104093	12	75374516	F	II		IGR	opensea	IGR-opensea		rs542393013;rs556004013;rs572726407	8;19;45
cg16776387	0.104091	0.819987	8.41201	2.45627e-10	1.06717e-07	12.6343	0.767942	0.872032	0.104091	2	82902536	F	II		IGR	opensea	IGR-opensea		rs117329260;rs558308086	7;44
cg27007060	0.10405	0.807483	6.33704	1.68025e-07	9.19632e-06	6.0686	0.755457	0.859508	0.10405	6	107057773	F	II	RTN4IP1	Body	opensea	Body-opensea		rs139061293;rs190246358;rs78717601	3;8;21
cg24739157	0.104039	0.665156	3.24876	0.00237118	0.0109402	-3.32325	0.613137	0.717176	0.104039	14	87427652	F	II		IGR	opensea	IGR-opensea		rs150826808;rs112952435;rs139248364	1;29;34
cg12856392	0.104037	0.748071	3.8957	0.000368923	0.00264627	-1.53723	0.696052	0.800089	0.104037	7	64126140	F	II	ZNF107	TSS1500	shore	TSS1500-shore	chr7:64126715-64126994
cg10886095	0.104025	0.56962	2.97335	0.00500277	0.0193898	-4.02774	0.517608	0.621633	0.104025	12	119935697	R	II	CCDC60	Body	opensea	Body-opensea		rs75266591;rs370113700;rs545414982	34;17;2
cg08690094	0.104017	0.583631	5.09693	8.97166e-06	0.000162021	2.10751	0.531622	0.635639	0.104017	16	34740934	F	I		IGR	island	IGR-island	chr16:34740812-34741494	rs564891389;rs560285463;rs550923202;rs569170661;rs536489846	9;14;42;45;47
cg03540028	0.103957	0.699417	5.805	9.29699e-07	3.13084e-05	4.35976	0.647438	0.751395	0.103957	21	43183977	F	II	RIPK4	Body	shelf	Body-shelf	chr21:43186280-43187436	rs71318592	40
cg05113697	0.103951	0.687479	4.94974	1.43104e-05	0.000229106	1.64581	0.635504	0.739455	0.103951	16	53544098	F	II		IGR	opensea	IGR-opensea		rs560014061;rs74744081	25;33
cg04743171	0.10392	0.499693	4.84673	1.98146e-05	0.000291993	1.32454	0.447733	0.551653	0.10392	4	174991208	F	II		IGR	opensea	IGR-opensea		rs561426457;rs549570296	1;7
cg05889085	0.103912	0.371913	4.95203	1.42074e-05	0.000227841	1.65295	0.319956	0.423869	0.103912	8	35718561	R	II		IGR	opensea	IGR-opensea		rs181263737	1
cg08901632	0.103859	0.667685	4.50397	5.79288e-05	0.000651277	0.26891	0.615756	0.719615	0.103859	16	34786998	R	II		IGR	shore	IGR-shore	chr16:34787169-34787623	rs545715561;rs188113624	31;25
cg22844773	0.10378	0.816239	6.5441	8.64597e-08	5.79215e-06	6.73397	0.764349	0.868129	0.10378	19	42429542	F	II		IGR	shelf	IGR-shelf	chr19:42431916-42432376	rs541803745;rs77356507;rs77535707	0;6;39
cg11207515	0.103764	0.433483	5.28513	4.92478e-06	0.000104402	2.7018	0.381601	0.485365	0.103764	7	146904205	R	II	CNTNAP2	Body	opensea	Body-opensea		rs73457338;rs555064723	9;6
cg19684207	0.103751	0.225618	2.85919	0.00675352	0.0244188	-4.30825	0.173742	0.277494	0.103751	21	40759686	R	I	WRB	Body	shore	Body-shore	chr21:40760626-40760829	rs571546120;rs539759422;rs548430152;rs573044483	45;19;10;2
cg25672398	0.103748	0.421061	5.75562	1.08964e-06	3.50559e-05	4.20156	0.369187	0.472935	0.103748	1	22944795	R	II		IGR	opensea	IGR-opensea		rs559988133	46
cg10852003	0.103735	0.726706	6.30771	1.84626e-07	9.82899e-06	5.97432	0.674839	0.778573	0.103735	17	77761664	F	II		IGR	shore	IGR-shore	chr17:77763364-77767356	rs551716626;rs372068998	6;23
cg10207408	0.103731	0.663761	4.75558	2.63983e-05	0.000362059	1.04171	0.611895	0.715626	0.103731	14	44974981	R	II	FSCB	1stExon	opensea	1stExon-opensea		rs1959379;rs140508672	17;1
cg17515347	0.103728	0.486493	3.72916	0.000603054	0.00384356	-2.01238	0.434629	0.538357	0.103728	1	159047163	R	II	AIM2	TSS1500	opensea	TSS1500-opensea		rs565259184;rs180763959;rs551058284;rs569092412	46;45;10;3
cg26826339	0.103707	0.833785	5.43184	3.08022e-06	7.45852e-05	3.16763	0.781932	0.885639	0.103707	8	24366086	F	II	ADAM7	3'UTR	opensea	3'UTR-opensea		rs547920158;rs373874401	42;44
cg12479090	0.103692	0.394669	5.37982	3.63843e-06	8.40018e-05	3.00222	0.342823	0.446514	0.103692	1	201952801	F	II	RNPEP	Body	shore	Body-shore	chr1:201951754-201952579
cg14331029	0.103682	0.639364	3.74497	0.000575758	0.00370798	-1.96768	0.587523	0.691205	0.103682	14	96658912	R	II		IGR	opensea	IGR-opensea		rs540165530	3
cg07911228	0.103662	0.609111	3.69281	0.000670629	0.00416739	-2.11478	0.557279	0.660942	0.103662	9	1837845	R	II		IGR	opensea	IGR-opensea		rs143802205	11
cg19761110	0.103661	0.541804	3.07093	0.00385362	0.0158844	-3.78248	0.489973	0.593635	0.103661	2	236774071	F	II	AGAP1	Body	island	Body-island	chr2:236773883-236774084	rs58420836;rs75169757	0;12
cg00435063	0.103653	0.824495	4.68555	3.28837e-05	0.000426878	0.825395	0.772668	0.876321	0.103653	7	157454207	F	II	PTPRN2	Body	island	Body-island	chr7:157453774-157454208	rs554464970;rs35069110	7;50
cg00005849	0.103634	0.556556	3.23359	0.00247264	0.0112968	-3.363	0.504739	0.608373	0.103634	2	237071182	F	II		IGR	shore	IGR-shore	chr2:237071794-237078762
cg14637885	0.103534	0.441897	4.8549	1.93105e-05	0.000286492	1.34997	0.39013	0.493664	0.103534	12	74416010	F	II		IGR	opensea	IGR-opensea		rs542704858	41
cg08891062	0.103499	0.309779	4.52556	5.41718e-05	0.000618891	0.334723	0.258029	0.361529	0.103499	12	125765570	F	II		IGR	opensea	IGR-opensea		rs149451744;rs534129150	2;43
cg08421807	0.103469	0.588638	3.98097	0.000286029	0.00218301	-1.29037	0.536903	0.640372	0.103469	10	49867895	F	II		IGR	shelf	IGR-shelf	chr10:49863620-49864601	rs554037149;rs565536225;rs116516992	26;33;37
cg25017774	0.103468	0.426119	4.95522	1.40645e-05	0.000226145	1.66294	0.374385	0.477853	0.103468	4	64223949	R	II		IGR	opensea	IGR-opensea		rs529594178	3
cg15598217	0.103409	0.707075	4.2844	0.000114028	0.00108566	-0.394364	0.65537	0.758779	0.103409	17	4001879	R	II	ZZEF1	Body	opensea	Body-opensea		rs144783369	34
cg14741143	0.103378	0.412526	3.82983	0.000448487	0.00306979	-1.72631	0.360837	0.464214	0.103378	3	156273315	F	II	SSR3	TSS1500	shore	TSS1500-shore	chr3:156272636-156273099	rs575623357	33
cg12912139	0.103363	0.469489	3.24368	0.00240467	0.0110587	-3.33655	0.417808	0.521171	0.103363	11	111300077	F	II		IGR	opensea	IGR-opensea		rs548613399;rs190035516;rs10789834	0;1;49
cg06213378	0.10329	0.50935	4.94487	1.45328e-05	0.000231686	1.63058	0.457705	0.560994	0.10329	14	88034460	R	II		IGR	opensea	IGR-opensea		rs537260878	43
cg06618935	0.103279	0.591473	2.57233	0.0139762	0.0427211	-4.98031	0.539833	0.643112	0.103279	21	46677482	F	II		IGR	shore	IGR-shore	chr21:46677719-46677924	rs557807811;rs577166596	21;38
cg24895371	0.103234	0.387367	6.29964	1.89472e-07	1.00198e-05	5.9484	0.33575	0.438984	0.103234	1	188907293	R	II		IGR	opensea	IGR-opensea		rs185670869	10
cg10617342	0.103227	0.679081	7.06225	1.65373e-08	1.84419e-06	8.39374	0.627467	0.730694	0.103227	6	164606949	F	II		IGR	opensea	IGR-opensea		rs190966070;rs529657835;rs373245734;rs807895;rs574044847	1;19;26;39;41
cg10868445	0.103225	0.747719	4.256	0.000124385	0.00115972	-0.479311	0.696107	0.799332	0.103225	4	147163613	F	II		IGR	opensea	IGR-opensea		rs535475308;rs555856120;rs112878094;rs934546;rs185311520	2;8;17;18;34
cg26653677	0.103218	0.204647	2.69312	0.0103392	0.0338858	-4.70325	0.153038	0.256256	0.103218	17	33863922	R	II		IGR	opensea	IGR-opensea		rs529313907;rs549189405;rs190592146;rs528672733	44;16;15;2
cg22924061	0.103141	0.706088	2.54203	0.0150564	0.0452314	-5.04839	0.654518	0.757659	0.103141	7	29131602	F	II	CPVL	Body	opensea	Body-opensea
cg26513576	0.103115	0.616945	3.40012	0.00155348	0.00791446	-2.92066	0.565388	0.668503	0.103115	12	132990937	F	I		IGR	island	IGR-island	chr12:132990777-132990987	rs28552629;rs148160759;rs535366361;rs28540250	8;34;35;50
cg06598290	0.103071	0.681044	5.7919	9.69701e-07	3.22409e-05	4.31777	0.629509	0.73258	0.103071	8	20093156	R	II		IGR	opensea	IGR-opensea		rs563891733;rs11204102	46;15
cg21052415	0.103055	0.508271	5.4199	3.2003e-06	7.66505e-05	3.12964	0.456743	0.559798	0.103055	13	25746587	R	II	FAM123A	TSS1500	shore	TSS1500-shore	chr13:25743998-25746127	rs555525686	7
cg08105228	0.103019	0.623768	3.21702	0.00258822	0.011698	-3.40632	0.572259	0.675278	0.103019	16	49192192	R	II		IGR	opensea	IGR-opensea		rs533125900	12
cg26545954	0.102952	0.572103	5.42058	3.19336e-06	7.65265e-05	3.1318	0.520627	0.623579	0.102952	20	61669194	R	II	LINC01056	TSS200	shelf	TSS200-shelf	chr20:61665780-61666555	rs62207535	9
cg24818159	0.102943	0.449515	3.90052	0.000363664	0.0026171	-1.52332	0.398043	0.500986	0.102943	19	31183833	R	II		IGR	opensea	IGR-opensea
cg21416600	0.102915	0.474905	4.91631	1.59065e-05	0.000247865	1.54137	0.423448	0.526363	0.102915	1	19029775	F	II	PAX7	Body	opensea	Body-opensea		rs2841099;rs190845110;rs377005499	24;35;36
cg15529950	0.102907	0.768172	5.52659	2.27349e-06	5.97299e-05	3.46947	0.716718	0.819625	0.102907	18	76623073	R	II		IGR	shelf	IGR-shelf	chr18:76626509-76626769	rs62101517	38
cg23447131	0.102889	0.63807	3.95257	0.000311388	0.00232735	-1.37283	0.586626	0.689515	0.102889	2	70312835	F	II	PCBP1-AS1	Body	shore	Body-shore	chr2:70313200-70315490	rs527812602;rs541390747;rs11884681;rs533020241	22;29;45;49
cg20868901	0.102854	0.636208	4.43031	7.27764e-05	0.0007724	0.045141	0.584781	0.687635	0.102854	16	25288047	F	II		IGR	opensea	IGR-opensea		rs539751857;rs190709132;rs115518213;rs2042277	1;21;36;44
cg19815818	0.102819	0.851509	4.35242	9.25391e-05	0.000926234	-0.190137	0.800099	0.902918	0.102819	17	7037365	F	II		IGR	opensea	IGR-opensea		rs559655864;rs185106061;rs551535300;rs571658830;rs537431277	0;1;12;41;42
cg14458575	0.102795	0.179933	3.67084	0.000714949	0.00437765	-2.17643	0.128536	0.231331	0.102795	2	238380390	F	II		IGR	shelf	IGR-shelf	chr2:238383664-238384382	rs75925880;rs565395238	32;35
cg00271766	0.102791	0.785779	4.12225	0.000186881	0.00157878	-0.876423	0.734384	0.837175	0.102791	22	33172767	F	II	SYN3	Body	opensea	Body-opensea		rs556109771;rs575773678;rs544702314	0;13;14
cg23732978	0.102751	0.628544	3.665	0.000727192	0.00443288	-2.19278	0.577169	0.67992	0.102751	20	57414274	F	II	GNASAS	Body	shore	Body-shore	chr20:57414595-57414896	rs3761263;rs561160848	6;48
cg09138496	0.102705	0.380342	5.11188	8.55508e-06	0.000156465	2.15457	0.328989	0.431694	0.102705	1	96882773	F	II		IGR	opensea	IGR-opensea		rs114477961;rs141043037;rs143187898	0;23;29
cg17718276	0.102705	0.501432	3.03085	0.00429168	0.0172459	-3.8838	0.450079	0.552784	0.102705	12	129648291	R	II	TMEM132D	Body	opensea	Body-opensea		rs543024465;rs559515244	16;1
cg26891290	0.102683	0.496864	4.44807	6.88867e-05	0.00074096	0.0989824	0.445522	0.548205	0.102683	4	68627884	F	II		IGR	opensea	IGR-opensea		rs555939867;rs575242439;rs900790	8;35;41
cg03774275	0.102656	0.616884	4.67986	3.34753e-05	0.000432674	0.807845	0.565556	0.668212	0.102656	11	125221142	R	II	PKNOX2	5'UTR	opensea	5'UTR-opensea		rs529909690;rs556974546	51;1
cg14763798	0.102646	0.678797	6.98324	2.126e-08	2.19757e-06	8.14138	0.627474	0.73012	0.102646	2	133431884	F	II	NCKAP5	Body	shelf	Body-shelf	chr2:133426652-133428870
cg24961523	0.102597	0.81973	4.94317	1.46112e-05	0.000232625	1.62527	0.768431	0.871028	0.102597	17	36618985	F	II	ARHGAP23	5'UTR	shelf	5'UTR-shelf	chr17:36621138-36621406	rs79810687;rs561575646	0;3
cg24647015	0.102582	0.531578	3.62867	0.000808066	0.00480332	-2.29427	0.480287	0.582869	0.102582	11	114191367	R	II		IGR	opensea	IGR-opensea		rs549017149;rs552433001	45;12
cg13496421	0.102523	0.736268	5.00229	1.2116e-05	0.000202466	1.81031	0.685006	0.787529	0.102523	1	162835038	F	II	C1orf110	5'UTR	opensea	5'UTR-opensea		rs76553815;rs544492903	0;6
cg23599764	0.102442	0.834641	6.84162	3.33847e-08	3.00341e-06	7.68829	0.783421	0.885862	0.102442	7	100382354	F	II	ZAN	Body	opensea	Body-opensea		rs373935514;rs200335481	0;25
cg01743593	0.102377	0.62705	6.79084	3.92595e-08	3.36386e-06	7.52561	0.575862	0.678239	0.102377	7	56551524	F	II		IGR	island	IGR-island	chr7:56551488-56551713	rs562147882;rs529685580;rs547869247;rs566262236	1;30;33;43
cg27071793	0.102351	0.801203	4.26747	0.000120096	0.00112904	-0.445026	0.750028	0.852379	0.102351	6	31275718	F	II		IGR	shore	IGR-shore	chr6:31276241-31276526	rs28600230	24
cg18331339	0.102346	0.550701	4.09072	0.00020559	0.0016979	-0.96933	0.499528	0.601874	0.102346	15	27811039	F	II		IGR	opensea	IGR-opensea
cg10789922	0.102343	0.742765	5.27927	5.01783e-06	0.000105821	2.68324	0.691593	0.793936	0.102343	12	127742446	R	II		IGR	opensea	IGR-opensea		rs547769758;rs559698132	10;1
cg03998792	0.102323	0.830186	5.46225	2.79431e-06	6.94993e-05	3.26442	0.779024	0.881347	0.102323	11	120011770	F	II		IGR	shelf	IGR-shelf	chr11:120008046-120008710	rs144676664	0
cg24665592	0.102318	0.559214	5.27307	5.1181e-06	0.00010735	2.66361	0.508055	0.610373	0.102318	4	41348910	R	II		IGR	opensea	IGR-opensea		rs550155722;rs74921252	36;7
cg27407428	0.10231	0.694457	4.85568	1.92631e-05	0.000285932	1.35239	0.643302	0.745612	0.10231	15	94106470	F	II		IGR	opensea	IGR-opensea		rs12915196;rs139651355	38;39
cg07870920	0.102272	0.571153	2.99629	0.00470677	0.0185087	-3.97053	0.520017	0.622289	0.102272	4	121569769	R	II		IGR	opensea	IGR-opensea		rs139903358;rs76362495;rs144484994	38;22;1
cg13635431	0.102182	0.574467	3.90639	0.000357369	0.00258269	-1.5064	0.523377	0.625558	0.102182	20	43940769	R	II	RBPJL	Body	island	Body-island	chr20:43940306-43941111	rs544743174;rs549919221;rs199903256	48;35;3
cg24172553	0.102082	0.945461	6.7752	4.1271e-08	3.4757e-06	7.47548	0.89442	0.996502	0.102082	19	35720142	R	II	FAM187B	TSS1500	opensea	TSS1500-opensea		rs189921048;rs149633021;rs574643358;rs150382463	29;25;2;1
cg08467416	0.102067	0.565888	3.48545	0.00121959	0.00657483	-2.68931	0.514854	0.616921	0.102067	5	49597832	R	II		IGR	opensea	IGR-opensea		rs568022096;rs533749793	24;21
cg19874475	0.102035	0.0554707	6.19016	2.69378e-07	1.28591e-05	5.59647	0.00445327	0.106488	0.102035	12	51567071	R	I	TFCP2	TSS200	island	TSS200-island	chr12:51566680-51567072	rs541162301	10
cg15892176	0.102	0.861455	7.71779	2.0955e-09	4.51938e-07	10.4723	0.810455	0.912456	0.102	4	15339432	R	II		IGR	opensea	IGR-opensea		rs75314747;rs568319378;rs530730690	7;2;1
cg12076562	0.101958	0.410655	5.79158	9.70693e-07	3.2265e-05	4.31675	0.359675	0.461634	0.101958	2	19168969	F	II		IGR	opensea	IGR-opensea		rs563912824;rs74978253;rs114153851;rs191421093	0;1;16;40
cg25932443	0.101932	0.571877	4.26718	0.000120202	0.00112978	-0.445889	0.520911	0.622842	0.101932	1	39005813	F	II		IGR	opensea	IGR-opensea		rs79589685;rs539086176;rs547622522	1;29;37
cg22083892	0.101921	0.363437	7.01809	1.90293e-08	2.03627e-06	8.25272	0.312477	0.414398	0.101921	12	21928661	R	II	KCNJ8	TSS1500	opensea	TSS1500-opensea		rs534932144;rs183136321;rs577312470	36;25;2
cg06994022	0.101921	0.750621	6.15004	3.06474e-07	1.40923e-05	5.4675	0.699661	0.801582	0.101921	18	45660070	F	II		IGR	shelf	IGR-shelf	chr18:45662314-45663520
cg16142488	0.101918	0.467695	3.70146	0.000653911	0.00408932	-2.09045	0.416736	0.518654	0.101918	5	12176144	R	II		IGR	opensea	IGR-opensea		rs556511331;rs532049192;rs140696517;rs10040729	44;43;15;13
cg04940002	0.101898	0.652839	5.116	8.4437e-06	0.000154931	2.16755	0.60189	0.703789	0.101898	16	10065896	F	II	GRIN2A	Body	opensea	Body-opensea		rs571056468;rs536732076	0;11
cg02774630	0.101881	0.61925	4.64971	3.67872e-05	0.000464062	0.715026	0.56831	0.670191	0.101881	2	154727554	F	II	GALNT13	TSS1500	shore	TSS1500-shore	chr2:154728944-154729328	rs563922226	16
cg03406106	0.101849	0.642282	3.65272	0.000753628	0.00455689	-2.22716	0.591357	0.693206	0.101849	16	81254169	F	II	PKD1L2	TSS200	opensea	TSS200-opensea		rs576515015;rs185501374;rs565180583	1;8;42
cg21527520	0.101841	0.851581	10.1006	1.68862e-12	3.14801e-09	17.6709	0.800661	0.902502	0.101841	3	48263670	F	II	CAMP	TSS1500	opensea	TSS1500-opensea		rs546541887	35
cg20566897	0.101833	0.536918	4.88063	1.78047e-05	0.000269585	1.43008	0.486001	0.587834	0.101833	11	313527	R	II	IFITM1	TSS1500	shelf	TSS1500-shelf	chr11:315739-316539	rs550928759;rs571289727;rs537146312	26;2;1
cg07930400	0.101808	0.750247	6.32318	1.75671e-07	9.49118e-06	6.02407	0.699343	0.801151	0.101808	20	17632196	F	II	RRBP1	Body	opensea	Body-opensea		rs184860273	1
cg17962671	0.101778	0.465604	4.40034	7.98356e-05	0.000828502	-0.0455643	0.414715	0.516493	0.101778	2	70530862	R	II		IGR	shore	IGR-shore	chr2:70528608-70529337	rs149948682;rs541519306;rs144181151	32;2;1
cg26721759	0.101771	0.360817	4.23391	0.000133071	0.00122131	-0.545226	0.309932	0.411702	0.101771	11	133616965	F	II		IGR	opensea	IGR-opensea		rs147950245	43
cg04253214	0.101741	0.608269	4.67669	3.38093e-05	0.000435919	0.798075	0.557398	0.659139	0.101741	1	78942099	F	II		IGR	opensea	IGR-opensea		rs189958707;rs78579376;rs140698185	2;23;50
cg00768359	0.101702	0.269557	3.32266	0.00193084	0.00934937	-3.12796	0.218706	0.320408	0.101702	19	51456308	F	II	KLK5	5'UTR	opensea	5'UTR-opensea		rs192601842	0
cg21123519	0.101693	0.299374	3.45414	0.00133322	0.00704042	-2.77456	0.248527	0.35022	0.101693	14	69095679	F	I		IGR	shore	IGR-shore	chr14:69095051-69095407	rs141224576;rs112182109	20;51
cg15227231	0.101638	0.535387	4.90171	1.66579e-05	0.000256654	1.4958	0.484568	0.586206	0.101638	6	170467425	F	II		IGR	opensea	IGR-opensea		rs1390312	26
cg17240415	0.101575	0.711463	4.02467	0.000250876	0.00197665	-1.16298	0.660676	0.762251	0.101575	12	91755459	F	II		IGR	opensea	IGR-opensea		rs570449632;rs539596974	36;42
cg11313025	0.101565	0.624409	7.22541	9.85745e-09	1.30744e-06	8.91378	0.573627	0.675192	0.101565	3	64603537	R	II	ADAMTS9	Body	opensea	Body-opensea		rs559983690;rs527519139;rs545574358	46;10;2
cg14327843	0.101555	0.694004	5.16297	7.27107e-06	0.000138685	2.3156	0.643226	0.744782	0.101555	17	49789182	R	II	CA10	Body	opensea	Body-opensea		rs529231798;rs150831085;rs111895773;rs567825936	23;14;2;1
cg17829936	0.101555	0.839115	4.58128	4.55485e-05	0.000543852	0.505005	0.788337	0.889892	0.101555	6	132910681	F	II	TAAR5	1stExon	opensea	1stExon-opensea		rs117859520;rs540844874;rs144579755;rs111404356;rs190791624;rs546434564	1;9;26;29;37;46
cg02342887	0.101548	0.726523	3.50731	0.00114583	0.00627098	-2.62955	0.675749	0.777297	0.101548	22	22523371	F	II		IGR	opensea	IGR-opensea
cg16014202	0.101481	0.725431	3.20584	0.00266904	0.0119797	-3.43546	0.67469	0.776172	0.101481	19	45052300	R	II	CEACAM22P	Body	opensea	Body-opensea		rs541444129;rs549399094;rs147754661	38;4;2
cg06422558	0.10148	0.726704	4.13581	0.00017936	0.00153048	-0.8364	0.675963	0.777444	0.10148	1	30464177	F	II		IGR	opensea	IGR-opensea		rs531293224	39
cg15225071	0.101476	0.737898	3.07987	0.00376183	0.015591	-3.75977	0.68716	0.788636	0.101476	11	129246791	F	II	BARX2	Body	shore	Body-shore	chr11:129245108-129246395	rs1493539;rs573978895	6;47
cg07075085	0.101463	0.619996	5.82177	8.80913e-07	3.01329e-05	4.4135	0.569264	0.670727	0.101463	3	64572729	F	II	ADAMTS9	Body	opensea	Body-opensea		rs139060555;rs79537700	29;30
cg23281729	0.101334	0.136343	3.67485	0.000706654	0.00433882	-2.16519	0.0856759	0.18701	0.101334	18	78005477	F	I	PARD6G	TSS200	shore	TSS200-shore	chr18:78004028-78005438
cg08907120	0.101279	0.331618	3.86507	0.000404051	0.00283609	-1.62533	0.280979	0.382258	0.101279	7	45175748	F	II		IGR	opensea	IGR-opensea		rs4720498	41
cg08298497	0.101257	0.812311	8.99224	4.26516e-11	3.11139e-08	14.4031	0.761683	0.862939	0.101257	14	24003064	F	II	ZFHX2	Body	opensea	Body-opensea		rs549621181	1
cg17407859	0.10125	0.436674	3.78771	0.000507811	0.00337099	-1.84641	0.386049	0.487299	0.10125	3	164977784	F	II	LINC01322	Body	opensea	Body-opensea		rs186387382;rs550557608;rs570626430	1;35;47
cg10926435	0.10124	0.725465	5.12207	8.28215e-06	0.000152703	2.18667	0.674845	0.776086	0.10124	1	47923504	R	II		IGR	opensea	IGR-opensea		rs553377306	34
cg04132394	0.101183	0.743374	4.97278	1.33037e-05	0.000216902	1.71789	0.692782	0.793965	0.101183	15	24157349	R	II		IGR	opensea	IGR-opensea		rs568671997;rs535651426;rs367703709	25;22;4
cg10894480	0.101132	0.616659	3.35181	0.0017796	0.00878374	-3.05028	0.566093	0.667225	0.101132	21	30528013	R	II	MAP3K7CL	5'UTR	opensea	5'UTR-opensea		rs112581655;rs192768886;rs184799996;rs2251087	50;40;25;16
cg15971002	0.101116	0.812427	8.39715	2.57022e-10	1.09174e-07	12.5886	0.761868	0.862985	0.101116	10	3121003	R	II	PFKP	Body	opensea	Body-opensea
cg13726459	0.101098	0.303916	4.13787	0.000178242	0.0015233	-0.830311	0.253367	0.354465	0.101098	12	54409657	F	II	HOXC4	TSS1500	shore	TSS1500-shore	chr12:54408426-54408713	rs148087509;rs552033471	32;34
cg21386573	0.101094	0.580684	3.90633	0.000357433	0.00258308	-1.50657	0.530137	0.631231	0.101094	1	94219800	R	II		IGR	opensea	IGR-opensea		rs566106739;rs11807845;rs181979468	45;15;2
cg02907402	0.101069	0.790671	4.98554	1.27768e-05	0.000210586	1.75782	0.740137	0.841206	0.101069	6	30079425	R	II	TRIM31	Body	opensea	Body-opensea		rs375911294;rs201869087	41;5
cg17523945	0.101067	0.608081	6.11317	3.45056e-07	1.52902e-05	5.349	0.557547	0.658615	0.101067	19	46732351	F	II	IGFL1	TSS1500	opensea	TSS1500-opensea		rs529078735;rs548941014;rs117357644	1;7;33
cg14929208	0.101038	0.351763	4.18133	0.0001562	0.00137821	-0.70162	0.301244	0.402283	0.101038	3	156273297	F	II	SSR3	TSS1500	shore	TSS1500-shore	chr3:156272636-156273099	rs575623357	51
cg09704036	0.10102	0.828811	4.92698	1.53788e-05	0.000241523	1.57469	0.778301	0.879321	0.10102	20	1210958	F	II	RAD21L1	Body	shelf	Body-shelf	chr20:1206679-1207119	rs570970040;rs184020580	1;42
cg04457177	0.100937	0.830449	5.62535	1.65595e-06	4.74201e-05	3.78476	0.779981	0.880918	0.100937	3	159572833	R	II	SCHIP1	Body	opensea	Body-opensea		rs188963615;rs557673187;rs148131370;rs546377494;rs564530455	50;35;11;3;1
cg11630152	0.100882	0.52231	3.73111	0.000599624	0.00382656	-2.00687	0.471869	0.572752	0.100882	7	19154096	R	II		IGR	shore	IGR-shore	chr7:19156050-19158042	rs547230973;rs138795134	46;1
cg11484348	0.100823	0.83983	3.78769	0.00050784	0.00337106	-1.84647	0.789418	0.890241	0.100823	20	29896479	R	II	DEFB116	TSS200	opensea	TSS200-opensea		rs148563954;rs567040481;rs114153561	49;2;1
cg22690975	0.100815	0.848207	4.63774	3.81891e-05	0.000476971	0.678239	0.7978	0.898615	0.100815	4	183933931	R	II		IGR	opensea	IGR-opensea		rs73872908	24
cg04676527	0.100739	0.666313	4.12386	0.00018597	0.00157336	-0.871663	0.615943	0.716682	0.100739	2	124272678	R	II		IGR	opensea	IGR-opensea		rs186070544;rs564065558;rs149679883	6;5;3
cg17573228	0.10069	0.428438	5.57912	1.92087e-06	5.29405e-05	3.63709	0.378094	0.478783	0.10069	19	6563926	R	II		IGR	opensea	IGR-opensea		rs569510558;rs539379939;rs10418885	38;32;21
cg13694343	0.100638	0.49096	2.54988	0.0147694	0.0445654	-5.03081	0.440641	0.541279	0.100638	17	76876206	R	II	TIMP2	Body	opensea	Body-opensea		rs570936220;rs116705791	49;24
cg22746029	0.100543	0.428699	2.52354	0.0157527	0.0468388	-5.08965	0.378427	0.47897	0.100543	14	23575382	R	II		IGR	opensea	IGR-opensea		rs562816084	34
cg16131272	0.100511	0.337986	3.35552	0.00176117	0.00871471	-3.04035	0.287731	0.388242	0.100511	8	58201111	R	II		IGR	opensea	IGR-opensea
cg15419294	0.100481	0.705642	3.22437	0.00253635	0.0115205	-3.38713	0.655401	0.755882	0.100481	19	56572945	R	II	NLRP5	3'UTR	opensea	3'UTR-opensea		rs376216648;rs527292730	47;7
cg08663592	0.100468	0.484851	4.68611	3.28265e-05	0.000426313	0.827109	0.434617	0.535084	0.100468	19	8989084	R	II	MUC16	Body	opensea	Body-opensea		rs562937436;rs62120170;rs182163742;rs568671718;rs62120171	50;49;37;31;12
cg10606776	0.100459	0.836289	4.12964	0.000182745	0.00155238	-0.854616	0.78606	0.886519	0.100459	5	55610640	F	II		IGR	opensea	IGR-opensea		rs186736878	21
cg07473187	0.100441	0.833215	4.55191	4.99105e-05	0.000582159	0.415168	0.782994	0.883435	0.100441	22	49942309	F	II	C22orf34	Body	opensea	Body-opensea		rs763123;rs528321447	0;20
cg22472290	0.100432	0.781927	3.4902	0.00120319	0.00650845	-2.67635	0.731711	0.832143	0.100432	19	52391480	R	II	ZNF577	TSS1500	shore	TSS1500-shore	chr19:52390841-52391368	rs145095987	31
cg18805734	0.100399	0.741868	11.6166	2.63416e-14	1.18285e-10	21.8881	0.691669	0.792067	0.100399	12	31453901	R	II	FAM60A	5'UTR	opensea	5'UTR-opensea
cg24983120	0.100283	0.688494	3.91438	0.000348973	0.00253592	-1.48335	0.638352	0.738635	0.100283	18	74499380	F	I		IGR	island	IGR-island	chr18:74499316-74499641	rs199595532;rs112371633;rs528794122;rs149135616;rs143417231;rs530963245;rs191135684;rs570419048	14;17;22;37;38;45;47;48
cg00441403	0.100243	0.483162	4.07447	0.000215926	0.00176306	-1.01707	0.433041	0.533284	0.100243	4	71063375	F	II	ODAM	Body	opensea	Body-opensea		rs559916733;rs527455589;rs552460744	1;2;17
cg14158622	0.100214	0.814197	3.86565	0.000403351	0.00283276	-1.62365	0.76409	0.864304	0.100214	17	77138152	F	II	RBFOX3	5'UTR	shelf	5'UTR-shelf	chr17:77133927-77134175	rs76204854;rs147727435;rs1975865;rs142537109	1;11;13;16
cg22586726	0.10019	0.343439	2.92911	0.00562351	0.0212093	-4.13728	0.293344	0.393534	0.10019	10	134150542	R	II	LRRC27	Body	opensea	Body-opensea		rs531826398;rs189793814;rs568596886;rs142113955	46;38;37;2
cg15541934	0.100185	0.888704	7.40456	5.59842e-09	8.86717e-07	9.48285	0.838612	0.938797	0.100185	3	127408003	F	II	MGLL	3'UTR	opensea	3'UTR-opensea		rs185527525;rs575585442	1;37
cg16423674	0.100133	0.61411	8.14022	5.6514e-10	1.8751e-07	11.7934	0.564044	0.664176	0.100133	2	35635232	F	II		IGR	opensea	IGR-opensea		rs139445045	15
cg22035050	0.100129	0.738593	10.7599	2.66582e-13	7.74812e-10	19.5413	0.688528	0.788658	0.100129	14	72168557	R	II	SIPA1L1	Body	opensea	Body-opensea
cg23724135	0.100076	0.779204	6.43361	1.23231e-07	7.41256e-06	6.37898	0.729166	0.829242	0.100076	6	149641504	F	II	TAB2	Body	shore	Body-shore	chr6:149638018-149639518
cg13538859	0.100074	0.292993	4.54946	5.02917e-05	0.000585452	0.407695	0.242955	0.34303	0.100074	11	48388375	R	II		IGR	opensea	IGR-opensea		rs76893890;rs75466131;rs77572927;rs77981399;rs75715618;rs80215710	37;31;27;19;17;10
cg16350196	0.100006	0.689371	4.59952	4.30297e-05	0.000521067	0.56091	0.639368	0.739374	0.100006	4	137426420	F	II		IGR	opensea	IGR-opensea		rs563279333;rs112400014;rs200731655	0;1;47
cg09954698	-0.100048	0.318425	-5.75876	1.0787e-06	3.47991e-05	4.21161	0.368449	0.268401	-0.100048	14	74705733	F	II	VSX2	TSS1500	shore	TSS1500-shore	chr14:74706188-74708192	rs188500783;rs528941979;rs548794674;rs565559800	0;16;26;46
cg21209395	-0.100071	0.482875	-5.16134	7.30888e-06	0.000139273	2.31047	0.53291	0.432839	-0.100071	9	35406764	R	II	LOC158381	Body	opensea	Body-opensea		rs544859220	21
cg20593843	-0.100093	0.707662	-4.44819	6.88606e-05	0.000740744	0.0993545	0.757708	0.657615	-0.100093	12	11638772	F	II		IGR	opensea	IGR-opensea		rs569675797;rs547180680	19;50
cg07788140	-0.100107	0.779085	-3.93665	0.000326552	0.00241205	-1.41896	0.829138	0.729031	-0.100107	12	113921202	R	II		IGR	shelf	IGR-shelf	chr12:113917394-113918107	rs12814103;rs182008557	46;2
cg19913551	-0.100135	0.524733	-5.0593	1.0111e-05	0.000176768	1.98921	0.5748	0.474665	-0.100135	19	3806615	R	II	ZFR2	Body	shore	Body-shore	chr19:3805859-3806172	rs375773376;rs544136317	45;44
cg02707176	-0.100142	0.518228	-3.96921	0.000296279	0.00224207	-1.32456	0.5683	0.468157	-0.100142	5	140798758	F	I	PCDHGA4	Body	island	Body-island	chr5:140798757-140799359	rs560134083;rs201698529;rs541061354;rs560904796	6;12;18;35
cg02500748	-0.100161	0.380898	-5.42475	3.15093e-06	7.58271e-05	3.14509	0.430978	0.330817	-0.100161	4	55011068	F	II		IGR	opensea	IGR-opensea
cg03160526	-0.100235	0.542885	-3.32304	0.00192879	0.00934227	-3.12695	0.593002	0.492767	-0.100235	17	80928410	R	I	B3GNTL1	Body	shore	Body-shore	chr17:80929062-80929354	rs73372864;rs78072175;rs530908476;rs543090916	16;12;3;1
cg19712078	-0.100268	0.826407	-3.12278	0.0033492	0.0142572	-3.65018	0.876541	0.776273	-0.100268	1	150036519	R	I		IGR	shelf	IGR-shelf	chr1:150039324-150039815	rs190514781;rs587704616;rs587602042;rs72088074	42;38;34;6
cg11760587	-0.100284	0.52995	-3.20837	0.00265056	0.0119151	-3.42888	0.580093	0.479808	-0.100284	16	71570433	F	II	CHST4	5'UTR	opensea	5'UTR-opensea		rs544715753;rs562807987;rs530326096;rs548331407;rs560498259	0;1;15;44;50
cg05626790	-0.100292	0.228124	-4.29899	0.000109042	0.00104967	-0.350654	0.27827	0.177978	-0.100292	12	133187174	F	II		IGR	shore	IGR-shore	chr12:133186737-133187103
cg21090866	-0.100301	0.518794	-6.52882	9.07997e-08	6.00485e-06	6.68489	0.568945	0.468644	-0.100301	17	475789	R	I	VPS53	Body	opensea	Body-opensea		rs12937918;rs532704293;rs112198754;rs12938729	40;29;26;11
cg04987362	-0.100301	0.622098	-3.65908	0.000739835	0.00449257	-2.20938	0.672248	0.571947	-0.100301	17	40955556	F	II	CNTD1	Body	opensea	Body-opensea		rs139186458;rs114991476	0;1
cg02873315	-0.100343	0.583289	-4.3607	9.02097e-05	0.000908538	-0.165186	0.633461	0.533118	-0.100343	10	131927449	F	I		IGR	island	IGR-island	chr10:131927304-131927519	rs556779615;rs576751639;rs140681299	4;25;35
cg25727520	-0.100346	0.451462	-5.61304	1.72273e-06	4.87894e-05	3.74541	0.501635	0.401289	-0.100346	2	37576821	R	II	QPCT	Body	opensea	Body-opensea		rs553277729;rs577730171;rs529102941	25;5;1
cg23457588	-0.100377	0.270569	-5.8077	9.21657e-07	3.11327e-05	4.36842	0.320757	0.220381	-0.100377	10	130508657	F	II		IGR	island	IGR-island	chr10:130508443-130508658	rs185382427;rs533147729;rs541970103;rs190100442;rs191728672;rs530681362	4;6;22;25;44;50
cg23750393	-0.100379	0.476175	-4.07992	0.000212402	0.00174074	-1.00106	0.526365	0.425986	-0.100379	8	72742060	R	II		IGR	opensea	IGR-opensea		rs185582161	34
cg26465113	-0.100397	0.733036	-5.27132	5.14684e-06	0.000107827	2.65806	0.783234	0.682837	-0.100397	1	3631545	R	II	TP73	Body	shelf	Body-shelf	chr1:3634633-3635101	rs183810182;rs143086801;rs116847685	45;22;1
cg14849065	-0.100397	0.746849	-6.58022	7.70099e-08	5.34674e-06	6.84996	0.797048	0.696651	-0.100397	6	32117725	F	II	PRRT1	Body	shore	Body-shore	chr6:32118101-32118544	rs148478759	44
cg04222499	-0.100404	0.845425	-8.19873	4.72021e-10	1.65621e-07	11.9751	0.895626	0.795223	-0.100404	1	223478522	F	II	SUSD4	Body	opensea	Body-opensea		rs559439397	1
cg07341290	-0.100414	0.337984	-4.93989	1.47634e-05	0.000234447	1.61503	0.388191	0.287777	-0.100414	16	55224133	R	I		IGR	opensea	IGR-opensea		rs532905493	49
cg12259655	-0.100429	0.377838	-5.86263	7.72443e-07	2.73777e-05	4.54452	0.428052	0.327623	-0.100429	16	29743655	F	II		IGR	opensea	IGR-opensea
cg26824847	-0.10043	0.483764	-3.8827	0.000383456	0.00272491	-1.57467	0.533979	0.433549	-0.10043	11	132728088	F	II	OPCML	Body	opensea	Body-opensea		rs149178743;rs111365244	0;14
cg18518516	-0.100473	0.8195	-7.42993	5.16838e-09	8.39313e-07	9.56328	0.869737	0.769264	-0.100473	11	47826416	R	II	NUP160	Body	opensea	Body-opensea		rs144306330;rs559157680	49;2
cg16312002	-0.100475	0.265923	-5.81371	9.04018e-07	3.06968e-05	4.38769	0.316161	0.215686	-0.100475	1	16554558	R	I		IGR	shore	IGR-shore	chr1:16553326-16553660	rs188637805	37
cg17353412	-0.100479	0.165745	-9.1569	2.61425e-11	2.22344e-08	14.898	0.215984	0.115505	-0.100479	7	27141774	R	I	HOXA2	1stExon	shore	1stExon-shore	chr7:27143181-27143479	rs570261651	4
cg13200354	-0.100604	0.936538	-3.38936	0.00160133	0.00809919	-2.94962	0.98684	0.886236	-0.100604	7	6449615	R	II	DAGLB	Body	opensea	Body-opensea		rs111534582;rs201602908;rs149164893;rs143267120;rs139129432;rs200184220;rs141846216;rs199735881;rs201856301	51;43;40;32;28;27;26;9;1
cg11205166	-0.100638	0.729196	-4.6642	3.51574e-05	0.000448616	0.759604	0.779515	0.678877	-0.100638	2	10860952	R	II	ATP6V1C2	TSS1500	shore	TSS1500-shore	chr2:10861206-10862382	rs73914804;rs374017903	26;2
cg16734433	-0.100648	0.794011	-4.10559	0.000196549	0.00164075	-0.925546	0.844335	0.743688	-0.100648	10	115860297	R	I		IGR	shore	IGR-shore	chr10:115860679-115861093	rs537654612	13
cg20395967	-0.10065	0.335608	-3.08071	0.00375326	0.0155646	-3.75762	0.385933	0.285283	-0.10065	20	26190347	F	I	MIR663	TSS1500	island	TSS1500-island	chr20:26188638-26190348	rs113730761;rs138397974	4;25
cg06783429	-0.100676	0.643249	-5.13351	7.98614e-06	0.000148712	2.22271	0.693587	0.592911	-0.100676	7	127673038	F	I	SND1	Body	shore	Body-shore	chr7:127671158-127672853	rs540084754	25
cg22344745	-0.100696	0.696218	-5.1207	8.31834e-06	0.000153213	2.18235	0.746566	0.64587	-0.100696	1	227746294	F	I		IGR	island	IGR-island	chr1:227746157-227746454	rs573564112;rs543769611	11;32
cg16533785	-0.100734	0.240428	-5.67704	1.40266e-06	4.20264e-05	3.95002	0.290795	0.190061	-0.100734	2	45515	R	II	FAM110C	1stExon	island	1stExon-island	chr2:45510-46559	rs199564617;rs527448123	22;8
cg06532268	-0.100743	0.607464	-6.31179	1.82217e-07	9.73657e-06	5.98746	0.657836	0.557093	-0.100743	6	25732817	R	I		IGR	island	IGR-island	chr6:25732692-25732957	rs189991193;rs12192077	42;25
cg03159676	-0.100759	0.60309	-3.20985	0.00263979	0.0118785	-3.42502	0.65347	0.552711	-0.100759	16	85600536	F	II		IGR	opensea	IGR-opensea		rs555817777	22
cg23352030	-0.10076	0.635093	-6.10066	3.59217e-07	1.57495e-05	5.30881	0.685473	0.584713	-0.10076	20	62198469	R	II	PRIC285	Body	island	Body-island	chr20:62193966-62198985	rs138297785;rs115197342;rs143690120;rs144160173;rs148657138;rs115486724	34;33;24;23;21;7
cg02396224	-0.100761	0.415095	-5.08742	9.24689e-06	0.00016569	2.07761	0.465476	0.364715	-0.100761	1	10698794	R	I	CASZ1	3'UTR	island	3'UTR-island	chr1:10698299-10698910
cg08004926	-0.100764	0.397083	-4.90167	1.66597e-05	0.000256671	1.49569	0.447465	0.346701	-0.100764	1	31382496	F	II	SDC3	TSS1500	shore	TSS1500-shore	chr1:31381538-31381966	rs146313379	5
cg24863693	-0.100776	0.44842	-3.32864	0.00189889	0.00923221	-3.11208	0.498808	0.398032	-0.100776	1	95776709	R	II		IGR	opensea	IGR-opensea		rs371841561	13
cg02613510	-0.100777	0.213826	-3.86528	0.000403797	0.00283494	-1.62472	0.264214	0.163437	-0.100777	11	27723789	R	II	BDNF	Body	shore	Body-shore	chr11:27721661-27722639	rs2049046	16
cg20285546	-0.100803	0.470813	-4.26347	0.000121575	0.00113965	-0.456982	0.521214	0.420412	-0.100803	19	58728728	F	II		IGR	island	IGR-island	chr19:58728277-58728729	rs181032239	1
cg11928628	-0.100832	0.627352	-10.2056	1.25373e-12	2.54273e-09	17.9725	0.677768	0.576936	-0.100832	18	19383957	F	II	MIB1	ExonBnd	opensea	ExonBnd-opensea		rs141701856;rs12605999;rs544099211	9;36;39
cg06330711	-0.100832	0.413807	-5.57296	1.95923e-06	5.37092e-05	3.61742	0.464223	0.363391	-0.100832	8	58943297	R	II	FAM110B	5'UTR	opensea	5'UTR-opensea
cg10073052	-0.100852	0.447074	-4.06779	0.000220326	0.00179089	-1.0367	0.4975	0.396648	-0.100852	19	7984114	F	II	SNAPC2	TSS1500	shore	TSS1500-shore	chr19:7983603-7983919	rs146270953;rs115406750	4;14
cg13851767	-0.100855	0.588361	-3.96214	0.000302609	0.00227726	-1.34508	0.638788	0.537933	-0.100855	9	123656764	R	I		IGR	island	IGR-island	chr9:123656750-123656972	rs145901748	14
cg24003508	-0.10088	0.432701	-5.47787	2.65786e-06	6.70293e-05	3.31418	0.483141	0.382261	-0.10088	10	3824387	F	II	KLF6	Body	shore	Body-shore	chr10:3823789-3824017	rs181748922;rs3750861	33;46
cg10562586	-0.10091	0.437279	-3.54728	0.00102187	0.00574742	-2.51977	0.487733	0.386824	-0.10091	2	210444154	R	II	MAP2	TSS1500	opensea	TSS1500-opensea
cg03680517	-0.10094	0.561711	-4.59201	4.40492e-05	0.000530402	0.537896	0.612181	0.511241	-0.10094	10	43632967	R	II	CSGALNACT2	TSS1500	island	TSS1500-island	chr10:43632966-43634222	rs574163559	46
cg20128672	-0.100959	0.361965	-4.00412	0.000266847	0.00207124	-1.22295	0.412445	0.311486	-0.100959	11	128774649	R	II	C11orf45	5'UTR	opensea	5'UTR-opensea		rs116826144;rs76196461;rs116520375;rs553543839;rs3971774	42;34;26;10;0
cg03840143	-0.101029	0.264704	-4.6052	4.22737e-05	0.000514266	0.578331	0.315219	0.21419	-0.101029	19	7984137	R	II	SNAPC2	TSS1500	shore	TSS1500-shore	chr19:7983603-7983919	rs576192442;rs541695445;rs146270953;rs115406750	49;39;21;11
cg08322244	-0.101063	0.195458	-2.54993	0.0147676	0.0445616	-5.03069	0.245989	0.144926	-0.101063	17	8066669	F	I	VAMP2	TSS1500	shore	TSS1500-shore	chr17:8065909-8066494
cg11051158	-0.101083	0.166489	-7.14291	1.28019e-08	1.55681e-06	8.65103	0.217031	0.115948	-0.101083	2	75938223	F	II	C2orf3	TSS200	shore	TSS200-shore	chr2:75937657-75938139	rs10179871	28
cg14470047	-0.101102	0.815966	-4.33129	9.87501e-05	0.00097353	-0.253699	0.866517	0.765415	-0.101102	5	176038104	R	II	GPRIN1	TSS1500	shore	TSS1500-shore	chr5:176036458-176037557
cg15167429	-0.101156	0.598237	-3.88028	0.000386222	0.00274019	-1.58163	0.648816	0.547659	-0.101156	10	65733451	F	II		IGR	island	IGR-island	chr10:65733267-65733576	rs532824359;rs546281973	0;5
cg27366766	-0.101162	0.263157	-3.28147	0.00216561	0.0102127	-3.23711	0.313738	0.212576	-0.101162	17	56565286	R	I	HSF5	1stExon	island	1stExon-island	chr17:56564854-56565891
cg02227188	-0.101164	0.296963	-3.49598	0.00118352	0.00642764	-2.66056	0.347544	0.246381	-0.101164	12	54396354	R	II	HOXC9	Body	shore	Body-shore	chr12:54393374-54394648	rs201378386;rs199706649;rs144189376	37;36;17
cg00654322	-0.101167	0.63343	-4.34452	9.48155e-05	0.000943957	-0.213918	0.684013	0.582846	-0.101167	19	7984005	R	II	SNAPC2	TSS1500	shore	TSS1500-shore	chr19:7983603-7983919
cg00161556	-0.101197	0.461229	-4.00622	0.000265167	0.00206151	-1.21681	0.511827	0.41063	-0.101197	11	19138045	R	II	ZDHHC13	TSS1500	shore	TSS1500-shore	chr11:19138497-19139216	rs533281162	6
cg02258724	-0.101219	0.405699	-3.53436	0.00106045	0.00591159	-2.55533	0.456309	0.355089	-0.101219	19	53832577	F	II		IGR	island	IGR-island	chr19:53832371-53832578	rs529998853;rs547882135;rs566424716	0;28;43
cg02871313	-0.101274	0.776623	-3.69469	0.00066696	0.0041503	-2.10949	0.82726	0.725986	-0.101274	6	88757302	F	II	SPACA1	TSS1500	island	TSS1500-island	chr6:88757292-88757879	rs556608116;rs574905252	6;30
cg19508985	-0.101289	0.814805	-2.8572	0.00678864	0.024521	-4.31308	0.86545	0.764161	-0.101289	4	69771757	R	II		IGR	opensea	IGR-opensea		rs184252112;rs536408652;rs76585892;rs576399125	50;28;21;2
cg15825321	-0.10132	0.202183	-6.19716	2.63387e-07	1.26629e-05	5.61896	0.252843	0.151523	-0.10132	17	36666642	F	I	ARHGAP23	Body	island	Body-island	chr17:36665988-36667234	rs571212228	34
cg07812589	-0.101361	0.727547	-4.24713	0.000127805	0.0011841	-0.505803	0.778228	0.676867	-0.101361	16	49195595	R	II		IGR	opensea	IGR-opensea		rs573277530;rs187052497	15;2
cg17429148	-0.101383	0.331685	-4.12373	0.000186044	0.00157379	-0.87205	0.382376	0.280994	-0.101383	16	17165176	R	II		IGR	opensea	IGR-opensea		rs541155859;rs142255167;rs575023080	50;9;5
cg20946898	-0.101384	0.362598	-4.62151	4.01759e-05	0.000495398	0.628369	0.41329	0.311906	-0.101384	7	34131103	R	II	BMPER	Body	opensea	Body-opensea
cg00620190	-0.101405	0.803804	-6.44615	1.18368e-07	7.21764e-06	6.4193	0.854507	0.753102	-0.101405	6	26240307	R	II	HIST1H4F	TSS1500	shore	TSS1500-shore	chr6:26240697-26240951	rs571324935;rs537488213	38;1
cg26594534	-0.101419	0.61937	-3.7812	0.000517645	0.00342049	-1.86494	0.67008	0.56866	-0.101419	5	140743019	R	II	PCDHGA5	TSS1500	shore	TSS1500-shore	chr5:140743961-140744642	rs545023323	3
cg27196775	-0.101484	0.40028	-2.73019	0.00941232	0.0315215	-4.61648	0.451022	0.349538	-0.101484	18	6781335	R	II		IGR	opensea	IGR-opensea		rs560151024	14
cg14758072	-0.101515	0.526788	-4.79675	2.31935e-05	0.000329043	1.16927	0.577546	0.47603	-0.101515	2	47799268	F	II		IGR	shore	IGR-shore	chr2:47796923-47799166
cg17610116	-0.101516	0.789255	-6.06517	4.02652e-07	1.71092e-05	5.19478	0.840013	0.738497	-0.101516	17	34242670	F	II		IGR	opensea	IGR-opensea		rs143319892;rs183877248;rs551187990;rs564999149;rs9901418	0;1;17;32;33
cg13318241	-0.101527	0.715104	-7.03638	1.79544e-08	1.95468e-06	8.31113	0.765868	0.66434	-0.101527	6	3455537	R	II	SLC22A23	Body	shore	Body-shore	chr6:3456061-3457963	rs557775231;rs187284268;rs562448749	33;26;17
cg07295522	-0.101566	0.769553	-2.9677	0.00507832	0.0196138	-4.04179	0.820336	0.71877	-0.101566	3	156192838	R	II	KCNAB1	Body	opensea	Body-opensea		rs11928766;rs192897457;rs562779730;rs533246633	48;44;11;6
cg02058870	-0.101596	0.548379	-4.68449	3.29929e-05	0.000427919	0.822132	0.599177	0.497581	-0.101596	14	72053146	R	II	SIPA1L1	5'UTR	opensea	5'UTR-opensea		rs3825719;rs543149265	51;49
cg23586172	-0.101639	0.442679	-9.42732	1.17865e-11	1.28149e-08	15.7038	0.493499	0.39186	-0.101639	17	55484600	R	I	MSI2	Body	opensea	Body-opensea		rs536228225;rs548181614	44;23
cg07091678	-0.101641	0.658435	-3.19392	0.00275787	0.0122856	-3.46648	0.709255	0.607614	-0.101641	10	99734120	F	II	CRTAC1	Body	opensea	Body-opensea		rs140516114	42
cg17378506	-0.101656	0.803369	-4.20835	0.000143865	0.0012968	-0.62136	0.854197	0.752541	-0.101656	4	177334838	F	II		IGR	opensea	IGR-opensea		rs543602884;rs182973732	1;41
cg01132696	-0.101741	0.452608	-3.52158	0.00110001	0.00607762	-2.59044	0.503479	0.401737	-0.101741	6	33048558	R	I	HLA-DPB1	Body	island	Body-island	chr6:33048416-33048814	rs12722018;rs9277348;rs1042117;rs1042121	28;22;21;18
cg02566259	-0.101805	0.312831	-3.39639	0.00156991	0.00797762	-2.93071	0.363734	0.261929	-0.101805	4	3043199	R	II		IGR	island	IGR-island	chr4:3043018-3043547	rs567332457;rs2857854;rs2857853	25;17;16
cg18861572	-0.101809	0.232024	-5.47821	2.655e-06	6.69844e-05	3.31525	0.282929	0.181119	-0.101809	19	15833849	R	II		IGR	island	IGR-island	chr19:15833733-15833983	rs111579713;rs149476160	50;40
cg02358323	-0.101824	0.70818	-5.00685	1.19423e-05	0.00020032	1.82459	0.759092	0.657268	-0.101824	11	44541718	F	II		IGR	island	IGR-island	chr11:44541537-44541956	rs376259467	30
cg26689085	-0.101902	0.942929	-3.11694	0.00340272	0.0144336	-3.66514	0.99388	0.891978	-0.101902	7	41287291	R	II		IGR	opensea	IGR-opensea		rs567468403;rs80126257	27;2
cg02613435	-0.101912	0.170758	-4.40908	7.77101e-05	0.000811716	-0.0191308	0.221714	0.119803	-0.101912	10	102756977	R	I	LZTS2	5'UTR	island	5'UTR-island	chr10:102756834-102759798
cg01006802	-0.101919	0.0772013	-3.4106	0.00150822	0.00773728	-2.89243	0.128161	0.0262418	-0.101919	16	2892766	R	I	TMPRSS8	TSS200	island	TSS200-island	chr16:2892579-2892810	rs572173149;rs541148842;rs140286962	48;43;33
cg09745688	-0.102002	0.193479	-3.52218	0.00109812	0.00606955	-2.5888	0.24448	0.142478	-0.102002	16	2908918	R	II	PRSS22	TSS1500	shore	TSS1500-shore	chr16:2907574-2907836	rs542695422;rs570520195;rs531313289	39;20;1
cg02042585	-0.102045	0.713269	-3.52016	0.00110449	0.00609576	-2.59434	0.764291	0.662246	-0.102045	6	160783785	R	II	SLC22A3	Body	island	Body-island	chr6:160783666-160784135	rs529659540;rs137964079	51;5
cg05293490	-0.102049	0.589786	-3.61133	0.000849664	0.00499079	-2.34254	0.64081	0.538762	-0.102049	14	95156546	F	I		IGR	opensea	IGR-opensea		rs182950899;rs533903532	25;31
cg18263947	-0.102075	0.509391	-4.83032	2.08665e-05	0.000303495	1.27352	0.560429	0.458354	-0.102075	5	7079190	F	II		IGR	opensea	IGR-opensea		rs541822266;rs560806934;rs182919553;rs549540410	1;22;36;40
cg07344101	-0.102088	0.838382	-6.07315	3.92452e-07	1.67907e-05	5.22041	0.889426	0.787338	-0.102088	11	4607584	R	II	OR52I2	TSS1500	opensea	TSS1500-opensea		rs557688480;rs570924598;rs76002551	42;21;1
cg18964609	-0.102107	0.676441	-4.67929	3.35354e-05	0.000433266	0.806081	0.727495	0.625388	-0.102107	2	119768968	R	II		IGR	shore	IGR-shore	chr2:119769143-119769396	rs368391774	29
cg21497977	-0.102163	0.36552	-4.70489	3.09503e-05	0.000407789	0.885039	0.416601	0.314438	-0.102163	6	159360984	F	II		IGR	shore	IGR-shore	chr6:159360625-159360952	rs543849482	19
cg25054754	-0.10222	0.0663722	-18.9635	1.98286e-21	7.70439e-17	38.5316	0.117482	0.0152622	-0.10222	4	169754328	R	I	PALLD	5'UTR	island	5'UTR-island	chr4:169753048-169754535
cg08657182	-0.102291	0.508428	-6.17747	2.80596e-07	1.3241e-05	5.55568	0.559574	0.457283	-0.102291	3	68057572	F	II	FAM19A1	Body	shore	Body-shore	chr3:68056899-68057167
cg10149723	-0.102306	0.628738	-3.79279	0.00050028	0.0033337	-1.83197	0.679891	0.577585	-0.102306	12	130655153	F	II		IGR	opensea	IGR-opensea		rs573034531;rs141198667;rs113977462	0;28;44
cg03650189	-0.102389	0.451578	-3.80494	0.000482682	0.00324349	-1.79736	0.502773	0.400384	-0.102389	19	10405083	F	II	ICAM5	Body	island	Body-island	chr19:10399844-10405375	rs201933364;rs552498004	39;43
cg17828988	-0.102401	0.616353	-5.46115	2.80419e-06	6.96862e-05	3.26092	0.667554	0.565153	-0.102401	10	81951504	F	II	ANXA11	5'UTR	opensea	5'UTR-opensea		rs185444731;rs118150702;rs566282208;rs573368632	0;1;27;43
cg14576824	-0.102406	0.433448	-3.53478	0.00105918	0.00590603	-2.55418	0.484651	0.382245	-0.102406	1	213224402	R	II	RPS6KC1	TSS200	shore	TSS200-shore	chr1:213224611-213224867
cg03502767	-0.102409	0.156047	-4.85937	1.90403e-05	0.000283526	1.36387	0.207251	0.104843	-0.102409	1	108023486	F	II	NTNG1	3'UTR	shore	3'UTR-shore	chr1:108023232-108023442
cg13456086	-0.102414	0.579673	-4.24214	0.000129769	0.00119804	-0.520696	0.63088	0.528466	-0.102414	8	110704757	R	II	GOLSYN	TSS1500	shore	TSS1500-shore	chr8:110703409-110703897	rs115050680;rs115970354	33;6
cg01200150	-0.102417	0.671588	-3.25187	0.00235087	0.0108698	-3.31508	0.722796	0.620379	-0.102417	18	76322683	F	II		IGR	island	IGR-island	chr18:76322675-76323015	rs550395334	0
cg16499645	-0.102422	0.311832	-5.40316	3.37651e-06	7.96307e-05	3.07641	0.363043	0.260621	-0.102422	8	145654854	R	II	VPS28	TSS1500	shore	TSS1500-shore	chr8:145653335-145654145	rs539133795	2
cg14731570	-0.102459	0.536331	-4.72284	2.92559e-05	0.000391161	0.940474	0.587561	0.485102	-0.102459	2	231917214	F	II		IGR	shore	IGR-shore	chr2:231917291-231917866
cg16964198	-0.102472	0.478551	-3.54629	0.00102477	0.0057593	-2.5225	0.529788	0.427315	-0.102472	10	96199371	R	II	TBC1D12	Body	opensea	Body-opensea		rs140023606	2
cg16536560	-0.102512	0.736105	-7.45224	4.81792e-09	7.97364e-07	9.63395	0.787362	0.684849	-0.102512	8	68341055	F	II	CPA6	Body	opensea	Body-opensea
cg01035815	-0.102521	0.563719	-6.14299	3.13503e-07	1.43168e-05	5.44483	0.61498	0.512459	-0.102521	6	33600828	R	II	ITPR3	Body	shore	Body-shore	chr6:33601102-33601733
cg16421616	-0.102526	0.776684	-5.8989	6.87387e-07	2.51503e-05	4.66089	0.827946	0.725421	-0.102526	2	151444499	R	II		IGR	opensea	IGR-opensea		rs376398295;rs530075921;rs546691646	36;17;1
cg05634630	-0.102545	0.337678	-4.57145	4.69641e-05	0.000556318	0.474936	0.38895	0.286405	-0.102545	12	99251017	F	II	ANKS1B	Body	opensea	Body-opensea		rs138480083;rs192329011	39;50
cg26773607	-0.102572	0.474018	-2.66477	0.0111042	0.0357797	-4.76907	0.525303	0.422732	-0.102572	2	1583968	F	II		IGR	opensea	IGR-opensea		rs554689031;rs576219688;rs189773205	11;22;47
cg22517730	-0.102582	0.702862	-3.61291	0.000845785	0.00497295	-2.33814	0.754153	0.651571	-0.102582	3	127085543	F	II	LOC101927123	Body	opensea	Body-opensea		rs540001702	22
cg23387904	-0.102607	0.47785	-3.84542	0.000428275	0.00296409	-1.68169	0.529153	0.426546	-0.102607	14	97228930	R	II		IGR	opensea	IGR-opensea		rs528262034	23
cg13440073	-0.102614	0.291807	-3.32135	0.00193792	0.009376	-3.13145	0.343114	0.2405	-0.102614	16	73577682	R	II		IGR	opensea	IGR-opensea		rs181172010;rs537157010	37;10
cg13101501	-0.102623	0.472241	-3.08806	0.00367948	0.0153275	-3.73891	0.523553	0.42093	-0.102623	15	74265107	R	II		IGR	opensea	IGR-opensea
cg20266770	-0.102636	0.338433	-4.3524	9.25451e-05	0.000926282	-0.190201	0.389751	0.287115	-0.102636	1	107270063	F	II		IGR	opensea	IGR-opensea		rs112024328;rs552527588	1;15
cg24527252	-0.102666	0.412615	-3.1785	0.00287699	0.0126921	-3.50651	0.463948	0.361282	-0.102666	15	85951725	R	II	AKAP13	5'UTR	opensea	5'UTR-opensea		rs146140950;rs556931055;rs12901648	29;23;9
cg02551493	-0.102671	0.422095	-2.6135	0.0126218	0.0394937	-4.88687	0.473431	0.37076	-0.102671	14	20664307	R	II	OR11G2	TSS1500	opensea	TSS1500-opensea		rs1953554;rs570235142;rs537655381;rs142766660;rs567744182;rs188504531	51;43;16;13;2;1
cg00748875	-0.10272	0.37823	-4.36335	8.94761e-05	0.000902835	-0.157194	0.42959	0.32687	-0.10272	5	140175116	R	II	PCDHA1	Body	shore	Body-shore	chr5:140175666-140176813	rs139118636;rs147884726;rs141531617;rs147027927	51;27;3;2
cg06133908	-0.102746	0.811705	-4.47402	6.35685e-05	0.000698337	0.177767	0.863078	0.760332	-0.102746	20	36156936	R	II	BLCAP	TSS1500	shore	TSS1500-shore	chr20:36156022-36156669	rs112417456	2
cg21663431	-0.102824	0.791464	-5.72755	1.19252e-06	3.741e-05	4.11167	0.842876	0.740052	-0.102824	19	10736355	R	I	SLC44A2	Body	island	Body-island	chr19:10735999-10736396	rs536396524;rs201831788	33;11
cg07007382	-0.102859	0.178967	-3.93884	0.000324431	0.00239993	-1.41264	0.230396	0.127537	-0.102859	6	32578070	F	II		IGR	opensea	IGR-opensea		rs138072142;rs674313;rs13206639	1;12;30
cg03043822	-0.102878	0.725905	-3.74536	0.000575106	0.00370471	-1.96659	0.777344	0.674466	-0.102878	22	25160098	F	II	TOP1P2	TSS1500	island	TSS1500-island	chr22:25159865-25160212	rs528113744;rs546876911;rs562021629;rs529223099	2;10;38;50
cg14848119	-0.102895	0.538455	-3.03192	0.00427944	0.0172084	-3.88111	0.589902	0.487008	-0.102895	1	21724297	R	II		IGR	opensea	IGR-opensea		rs147817943;rs141248967	14;4
cg25853078	-0.102901	0.512129	-4.13536	0.000179601	0.00153193	-0.837709	0.56358	0.460679	-0.102901	11	133402919	F	II	OPCML	TSS1500	opensea	TSS1500-opensea		rs568335683;rs535757219	0;1
cg04369835	-0.10291	0.35606	-4.70245	3.11882e-05	0.000410154	0.877502	0.407515	0.304605	-0.10291	5	322705	F	I	AHRR	Body	island	Body-island	chr5:320788-323010	rs546013476	35
cg13473803	-0.103025	0.355389	-3.90008	0.000364151	0.00261989	-1.52462	0.406902	0.303877	-0.103025	10	103048104	F	II		IGR	shelf	IGR-shelf	chr10:103051128-103052162
cg04774597	-0.103029	0.433438	-3.08402	0.00371993	0.0154581	-3.74921	0.484953	0.381924	-0.103029	15	69744390	F	II	RPLP1	TSS1500	shore	TSS1500-shore	chr15:69745049-69745746	rs556713909;rs147028172	38;42
cg03152428	-0.103081	0.764277	-3.626	0.000814347	0.00483151	-2.30172	0.815818	0.712737	-0.103081	21	46850691	F	II	COL18A1	Body	island	Body-island	chr21:46850573-46850841	rs139121785	9
cg25726182	-0.103092	0.778188	-4.90652	1.64065e-05	0.00025368	1.51082	0.829734	0.726642	-0.103092	2	232540741	F	II		IGR	opensea	IGR-opensea		rs530195184;rs548394815;rs566577411	1;5;13
cg12113758	-0.1031	0.38839	-6.08844	3.73613e-07	1.62141e-05	5.26955	0.43994	0.33684	-0.1031	2	64554809	R	II		IGR	opensea	IGR-opensea		rs570588071	1
cg10894318	-0.103169	0.626455	-4.35613	9.14878e-05	0.000918279	-0.178956	0.67804	0.574871	-0.103169	6	160389536	R	I	IGF2R	TSS1500	shore	TSS1500-shore	chr6:160389832-160390890
cg27393285	-0.103169	0.657715	-3.14845	0.00312323	0.0135138	-3.58419	0.709299	0.60613	-0.103169	19	57277288	F	II		IGR	shore	IGR-shore	chr19:57276614-57276942
cg13694662	-0.103184	0.864267	-4.9035	1.65639e-05	0.000255566	1.50139	0.915859	0.812675	-0.103184	9	140214551	F	II	EXD3	Body	shelf	Body-shelf	chr9:140216866-140218065	rs191281894;rs146997293	0;19
cg23062385	-0.103197	0.58271	-5.83593	8.41699e-07	2.91521e-05	4.4589	0.634309	0.531111	-0.103197	6	143928702	R	II	PHACTR2	TSS1500	opensea	TSS1500-opensea		rs538356620;rs556590699	50;2
cg12341727	-0.103267	0.632109	-7.79131	1.66606e-09	3.84722e-07	10.7033	0.683743	0.580476	-0.103267	18	12625271	R	II	SPIRE1	Body	opensea	Body-opensea		rs184886347	22
cg00755219	-0.103271	0.461418	-3.75029	0.000566843	0.00366399	-1.95262	0.513053	0.409782	-0.103271	22	27620801	R	II		IGR	opensea	IGR-opensea		rs113019742;rs373915325;rs140687792	36;17;1
cg23032249	-0.103298	0.766881	-4.27448	0.000117546	0.00111094	-0.424056	0.81853	0.715231	-0.103298	6	69942250	F	II	ADGRB3	Body	opensea	Body-opensea		rs558143124	38
cg22190023	-0.103335	0.490513	-3.97839	0.000288244	0.00219549	-1.29786	0.542181	0.438845	-0.103335	5	140552347	R	II	PCDHB7	1stExon	shore	1stExon-shore	chr5:140553681-140554637	rs371602701;rs539520190;rs138337400	49;43;41
cg00744351	-0.103365	0.256176	-3.91507	0.00034825	0.00253218	-1.48134	0.307858	0.204494	-0.103365	17	4804374	R	I	CHRNE	Body	island	Body-island	chr17:4802265-4805402	rs150133823	15
cg00919305	-0.103401	0.252868	-6.46812	1.10314e-07	6.86721e-06	6.48988	0.304569	0.201168	-0.103401	12	130751482	R	II		IGR	opensea	IGR-opensea		rs561852863	1
cg24919432	-0.103471	0.664236	-4.36484	8.9068e-05	0.000899701	-0.152719	0.715971	0.6125	-0.103471	14	92507513	R	II	TRIP11	TSS1500	shore	TSS1500-shore	chr14:92505998-92506811	rs34573238;rs541943071	47;27
cg09727148	-0.103527	0.658657	-7.29476	7.91621e-09	1.12311e-06	9.13434	0.710421	0.606894	-0.103527	21	43560719	F	II	UMODL1	3'UTR	opensea	3'UTR-opensea		rs376213952;rs369291451	13;14
cg00739278	-0.10353	0.222807	-3.4978	0.00117737	0.00640185	-2.65557	0.274572	0.171042	-0.10353	7	38351226	F	II		IGR	island	IGR-island	chr7:38350920-38351331
cg00301159	-0.103557	0.440604	-5.42174	3.18145e-06	7.63203e-05	3.13551	0.492383	0.388826	-0.103557	3	157260788	F	II	C3orf55	TSS1500	island	TSS1500-island	chr3:157260666-157261224
cg20357534	-0.103559	0.372978	-4.36066	9.02197e-05	0.000908572	-0.165294	0.424757	0.321198	-0.103559	16	9540331	R	II	LINC01177	TSS1500	opensea	TSS1500-opensea		rs141271916	2
cg06556497	-0.103597	0.61034	-4.9375	1.48754e-05	0.000235722	1.60756	0.662138	0.558541	-0.103597	18	76828521	R	II	ATP9B	TSS1500	shore	TSS1500-shore	chr18:76828638-76829796	rs4375730	9
cg22582617	-0.103609	0.824429	-5.53459	2.21592e-06	5.86487e-05	3.49497	0.876233	0.772625	-0.103609	15	97307936	F	I		IGR	opensea	IGR-opensea		rs549668442;rs571974555;rs540750487;rs563819280	16;35;36;38
cg16609459	-0.103621	0.660514	-7.16779	1.18312e-08	1.47165e-06	8.73029	0.712325	0.608704	-0.103621	12	96649103	R	II	ELK3	Body	opensea	Body-opensea		rs536096737	13
cg01938189	-0.103621	0.257703	-4.38699	8.31916e-05	0.000854655	-0.0858922	0.309514	0.205893	-0.103621	15	79574676	R	II	ANKRD34C	TSS1500	shore	TSS1500-shore	chr15:79576059-79576270	rs540373080;rs75857419	47;46
cg16701007	-0.103633	0.445645	-6.03009	4.5075e-07	1.85301e-05	5.08208	0.497462	0.393828	-0.103633	19	17982599	F	II	SLC5A5	TSS200	shore	TSS200-shore	chr19:17982670-17983821	rs181993284;rs55909261	0;16
cg22322653	-0.103661	0.45237	-5.50046	2.47219e-06	6.35605e-05	3.38616	0.504201	0.40054	-0.103661	2	99167915	R	II	INPP4A	Body	opensea	Body-opensea		rs139139201;rs185349619	49;35
cg05623253	-0.103742	0.620423	-4.44997	6.84838e-05	0.000737916	0.104733	0.672294	0.568552	-0.103742	12	1635293	F	II		IGR	shelf	IGR-shelf	chr12:1639033-1640750	rs576663762;rs186581670;rs559003079;rs11061816	0;1;20;48
cg02313207	-0.103754	0.646065	-10.7081	3.0756e-13	8.80054e-10	19.3963	0.697942	0.594188	-0.103754	5	132279578	F	II	AFF4	5'UTR	opensea	5'UTR-opensea		rs75864007;rs576011791	1;4
cg13040500	-0.103781	0.777665	-5.25544	5.41451e-06	0.000111914	2.60778	0.829555	0.725774	-0.103781	18	41001010	F	II		IGR	opensea	IGR-opensea		rs575658991;rs652886;rs557882353;rs185971750	1;8;11;36
cg13863701	-0.103852	0.587586	-4.90782	1.63392e-05	0.00025289	1.51488	0.639512	0.53566	-0.103852	9	1054346	F	II	DMRT2	Body	shelf	Body-shelf	chr9:1050078-1050510	rs6474552	16
cg13060480	-0.10389	0.520931	-4.70783	3.06661e-05	0.000405085	0.894123	0.572876	0.468986	-0.10389	5	42757023	R	II	CCDC152	5'UTR	opensea	5'UTR-opensea		rs573702784;rs568355233;rs186462458	51;4;3
cg27593320	-0.103891	0.0662041	-6.17693	2.81084e-07	1.32584e-05	5.55394	0.118149	0.0142589	-0.103891	8	117887512	F	II	RAD21-AS1	Body	shore	Body-shore	chr8:117886284-117887319	rs10094803;rs569144839;rs539851563;rs552162876	13;15;36;45
cg20701305	-0.103907	0.380464	-5.03997	1.07512e-05	0.000184969	1.92848	0.432418	0.328511	-0.103907	4	26875055	F	II	STIM2	Body	opensea	Body-opensea		rs139851775;rs370529658;rs568605477	28;32;34
cg16122423	-0.103916	0.818031	-11.1757	8.56596e-14	3.02572e-10	20.6922	0.869989	0.766072	-0.103916	10	21973823	R	II	MLLT10	Body	opensea	Body-opensea
cg11229864	-0.103938	0.722964	-3.76691	0.000539857	0.00353106	-1.90553	0.774933	0.670995	-0.103938	11	58668068	R	I		IGR	opensea	IGR-opensea		rs534042631;rs191398467	25;7
cg01140515	-0.103948	0.829141	-5.11738	8.4068e-06	0.000154404	2.17188	0.881115	0.777167	-0.103948	20	50419033	F	I	SALL4	1stExon	island	1stExon-island	chr20:50417312-50419045
cg06362543	-0.103955	0.502969	-4.79327	2.34485e-05	0.000331661	1.15849	0.554947	0.450992	-0.103955	20	42135794	R	II		IGR	island	IGR-island	chr20:42135793-42137062	rs4812716	29
cg01405445	-0.103997	0.576682	-4.58363	4.52153e-05	0.000541026	0.51222	0.628681	0.524684	-0.103997	19	36246406	R	I	HSPB6	3'UTR	island	3'UTR-island	chr19:36246328-36247982	rs143062937;rs573650486	43;6
cg27481594	-0.104014	0.228646	-6.01665	4.70662e-07	1.91366e-05	5.03891	0.280653	0.176639	-0.104014	15	43623282	R	II	ADAL	5'UTR	shore	5'UTR-shore	chr15:43621830-43622953	rs45512700	32
cg17797229	-0.104119	0.529601	-2.94898	0.00533633	0.0203649	-4.08822	0.581661	0.477542	-0.104119	13	110522297	F	II		IGR	shore	IGR-shore	chr13:110521979-110522266	rs536636541;rs9583432	3;19
cg14630748	-0.104136	0.698717	-5.16495	7.22533e-06	0.000138095	2.32185	0.750785	0.646649	-0.104136	6	32014484	F	II	TNXB	Body	opensea	Body-opensea		rs576033139;rs149933097	26;49
cg06907757	-0.104188	0.464671	-4.69317	3.21078e-05	0.000419357	0.848896	0.516765	0.412577	-0.104188	5	54515053	F	II		IGR	shore	IGR-shore	chr5:54516267-54516919	rs192938932;rs455812;rs455817	0;17;37
cg25081128	-0.104193	0.627348	-6.54467	8.63012e-08	5.78469e-06	6.73581	0.679445	0.575252	-0.104193	4	99449246	F	II	TSPAN5	Body	opensea	Body-opensea		rs544124786;rs562284650;rs17027662	1;8;40
cg04894537	-0.10422	0.245644	-4.02167	0.000253144	0.0019907	-1.17172	0.297753	0.193534	-0.10422	11	2763171	R	II	KCNQ1	Body	opensea	Body-opensea
cg11235602	-0.104238	0.345499	-3.81099	0.000474136	0.0032006	-1.78009	0.397618	0.29338	-0.104238	3	39543776	R	I	MOBP	Body	island	Body-island	chr3:39543771-39544223
cg25108548	-0.104238	0.455683	-2.99936	0.00466838	0.0183937	-3.96284	0.507802	0.403564	-0.104238	12	13196954	F	II	KIAA1467	TSS1500	shore	TSS1500-shore	chr12:13197238-13197781	rs1872625	9
cg16084286	-0.104254	0.809303	-6.79366	3.89075e-08	3.3414e-06	7.53465	0.86143	0.757176	-0.104254	2	61417648	F	II	USP34	ExonBnd	opensea	ExonBnd-opensea		rs573961903	44
cg16574737	-0.104264	0.470058	-3.64588	0.000768739	0.00462518	-2.24627	0.522189	0.417926	-0.104264	5	140730469	R	II	PCDHGB1	1stExon	shore	1stExon-shore	chr5:140731239-140731979
cg16728181	-0.104273	0.810706	-2.53343	0.0153765	0.0459661	-5.0676	0.862842	0.758569	-0.104273	8	1141614	F	II		IGR	shelf	IGR-shelf	chr8:1137207-1138672	rs79391994;rs10046607;rs140991259	8;26;34
cg06357748	-0.104314	0.513479	-6.67079	5.76257e-08	4.38711e-06	7.14065	0.565636	0.461322	-0.104314	12	1025529	F	I	RAD52	Body	opensea	Body-opensea		rs545511388;rs560617045	3;10
cg21106486	-0.104346	0.187166	-5.32619	4.31916e-06	9.50058e-05	2.83198	0.23934	0.134993	-0.104346	1	207843084	R	I	CR1L	Body	island	Body-island	chr1:207842805-207843259	rs549378001	32
cg10115075	-0.104379	0.821702	-4.39994	7.99347e-05	0.000829297	-0.0467794	0.873892	0.769513	-0.104379	16	46461709	F	II		IGR	island	IGR-island	chr16:46461370-46462886	rs534843048;rs553128883;rs577899304	1;2;31
cg10895015	-0.104387	0.833934	-6.48955	1.02984e-07	6.56541e-06	6.55874	0.886128	0.781741	-0.104387	6	160426401	R	II	AIRN	Body	island	Body-island	chr6:160426264-160427502	rs546882038	17
cg12294769	-0.104389	0.438683	-3.77782	0.000522807	0.00344701	-1.87453	0.490878	0.386489	-0.104389	21	30450130	F	II	MAP3K7CL	5'UTR	shelf	5'UTR-shelf	chr21:30445575-30446255	rs548861418;rs565892061	1;26
cg02518691	-0.104427	0.312715	-5.40647	3.3409e-06	7.90231e-05	3.08694	0.364928	0.260501	-0.104427	11	130297149	R	I	ADAMTS8	Body	shore	Body-shore	chr11:130297401-130298517
cg19379125	-0.104428	0.453133	-3.84159	0.000433149	0.00298939	-1.69264	0.505346	0.400919	-0.104428	10	130538407	F	II		IGR	opensea	IGR-opensea		rs186319579;rs542201046	0;18
cg03906434	-0.104428	0.337206	-4.20566	0.000145045	0.00130469	-0.629336	0.38942	0.284992	-0.104428	7	27231819	R	I		IGR	island	IGR-island	chr7:27231805-27233097	rs113045898	35
cg16414030	-0.104449	0.696461	-2.99769	0.00468922	0.0184566	-3.96702	0.748685	0.644236	-0.104449	3	133502952	F	II		IGR	island	IGR-island	chr3:133502561-133502963	rs143248696	50
cg14700524	-0.104465	0.653963	-3.49724	0.00117927	0.0064099	-2.65711	0.706195	0.601731	-0.104465	10	3282231	R	I		IGR	opensea	IGR-opensea		rs10903997;rs573722488;rs542525537	34;16;5
cg01852887	-0.104487	0.777271	-5.36769	3.78239e-06	8.63585e-05	2.9637	0.829515	0.725028	-0.104487	3	9995738	F	II		IGR	shore	IGR-shore	chr3:9993730-9994136	rs6787915	0
cg23239574	-0.104496	0.460728	-3.95529	0.000308871	0.00231322	-1.36495	0.512976	0.40848	-0.104496	1	228653136	R	I		IGR	shore	IGR-shore	chr1:228651447-228652529	rs550119477;rs76188356;rs538733206	9;8;4
cg00464640	-0.104512	0.432485	-4.53134	5.32082e-05	0.00061078	0.352343	0.484741	0.380228	-0.104512	20	16139906	F	II		IGR	opensea	IGR-opensea		rs536333280;rs61045513;rs542521071	19;25;33
cg12157673	-0.104517	0.317641	-4.14259	0.00017571	0.00150695	-0.816369	0.3699	0.265383	-0.104517	19	52996617	F	II	ZNF578	5'UTR	shore	5'UTR-shore	chr19:52995940-52996595	rs116040125;rs547524328	6;50
cg22454769	-0.104526	0.595569	-7.08625	1.53238e-08	1.75146e-06	8.47031	0.647832	0.543306	-0.104526	2	106015767	R	I	FHL2	TSS200	island	TSS200-island	chr2:106014878-106015884
cg14678667	-0.10453	0.712025	-4.16339	0.000164957	0.00143636	-0.754812	0.76429	0.65976	-0.10453	15	100752549	F	II	ADAMTS17	Body	opensea	Body-opensea		rs138698492;rs551046780	36;37
cg10091996	-0.104569	0.535575	-3.92838	0.000334707	0.00245772	-1.44288	0.587859	0.48329	-0.104569	16	31548640	R	II		IGR	shore	IGR-shore	chr16:31548737-31549184
cg11490805	-0.104579	0.732101	-4.70701	3.07457e-05	0.000405853	0.89157	0.78439	0.679811	-0.104579	5	3226466	F	II		IGR	opensea	IGR-opensea		rs551730454;rs560748773	1;49
cg18422058	-0.10459	0.549249	-3.28287	0.00215722	0.0101818	-3.23342	0.601544	0.496954	-0.10459	14	78951762	R	II	NRXN3	5'UTR	opensea	5'UTR-opensea		rs541262282	1
cg17147820	-0.104602	0.293032	-4.1361	0.0001792	0.00152949	-0.835533	0.345333	0.240731	-0.104602	11	61322255	F	II	SYT7	Body	shore	Body-shore	chr11:61322732-61323285	rs575209823;rs544230760	1;46
cg23193363	-0.104613	0.0615161	-4.37204	8.71131e-05	0.00088504	-0.130993	0.113823	0.00920972	-0.104613	7	19185389	R	II	FERD3L	TSS1500	shore	TSS1500-shore	chr7:19184818-19185033
cg24041556	-0.104658	0.76227	-4.73623	2.80522e-05	0.000378938	0.981851	0.814599	0.709942	-0.104658	19	10736059	R	II	SLC44A2	TSS200	island	TSS200-island	chr19:10735999-10736396
cg03478529	-0.104664	0.915941	-2.68748	0.0104875	0.034258	-4.7164	0.968273	0.86361	-0.104664	15	101092153	F	II	PRKXP1	Body	shelf	Body-shelf	chr15:101094520-101099493	rs545637863;rs183259121;rs74039410	0;1;10
cg01977487	-0.104676	0.527886	-4.97948	1.30245e-05	0.000213653	1.73884	0.580224	0.475548	-0.104676	1	216349235	F	II	USH2A	Body	opensea	Body-opensea		rs114353757;rs561983618;rs531034239;rs549953540;rs563471162;rs146138382	0;25;28;29;47;50
cg01044662	-0.104687	0.395325	-6.94089	2.43285e-08	2.41046e-06	8.00598	0.447669	0.342982	-0.104687	2	75938360	R	II	C2orf3	TSS1500	shore	TSS1500-shore	chr2:75937657-75938139	rs555816720	23
cg02883147	-0.104756	0.506913	-3.96827	0.000297108	0.0022463	-1.32727	0.559292	0.454535	-0.104756	12	9217769	F	II	LOC144571	TSS200	shore	TSS200-shore	chr12:9217328-9217715
cg00240828	-0.104794	0.934335	-8.26805	3.81517e-10	1.43401e-07	12.1899	0.986733	0.881938	-0.104794	14	54692574	F	II		IGR	opensea	IGR-opensea
cg06478143	-0.10488	0.367982	-5.29534	4.7667e-06	0.000101982	2.73416	0.420422	0.315542	-0.10488	19	55669059	R	II	TNNI3	1stExon	shore	1stExon-shore	chr19:55667532-55668465	rs376861481;rs181036338;rs186540595;rs12973773;rs557391836	31;27;19;6;1
cg04014686	-0.104883	0.727111	-3.65038	0.000758759	0.00458023	-2.23369	0.779553	0.67467	-0.104883	3	116164943	R	II	LSAMP	TSS1500	opensea	TSS1500-opensea
cg01990482	-0.104887	0.480617	-4.56953	4.72457e-05	0.000558775	0.469063	0.533061	0.428174	-0.104887	14	99793655	R	II		IGR	opensea	IGR-opensea		rs552485357;rs569116012;rs537850661	48;39;19
cg06264663	-0.104953	0.790577	-6.9468	2.38754e-08	2.37961e-06	8.02486	0.843053	0.738101	-0.104953	13	21563415	F	II	LATS2	Body	island	Body-island	chr13:21562117-21563416	rs138289786;rs547758811;rs201689644	0;17;47
cg26096884	-0.104976	0.285457	-2.64922	0.0115458	0.0368632	-4.80498	0.337945	0.232969	-0.104976	18	19904701	R	II		IGR	opensea	IGR-opensea		rs572271904;rs116455187;rs140632051	44;3;1
cg01278041	-0.105082	0.66656	-3.6808	0.000694527	0.00428005	-2.14852	0.719101	0.61402	-0.105082	4	184018527	R	II	C4orf38	Body	shore	Body-shore	chr4:184018830-184021379
cg02045342	-0.105094	0.543432	-6.70311	5.19651e-08	4.07643e-06	7.24435	0.595979	0.490885	-0.105094	2	209224437	R	II	PTH2R	TSS200	shore	TSS200-shore	chr2:209224972-209225308	rs372063767;rs148270209;rs141857048;rs117379291	26;17;10;3
cg25283121	-0.105101	0.254668	-3.96091	0.000303724	0.00228367	-1.34865	0.307219	0.202117	-0.105101	12	132904540	F	II	GALNT9	Body	shore	Body-shore	chr12:132905449-132906206	rs28661646	15
cg26363759	-0.105121	0.364328	-4.60155	4.27583e-05	0.000518566	0.567128	0.416889	0.311768	-0.105121	1	9377984	R	I	SPSB1	5'UTR	opensea	5'UTR-opensea		rs617901;rs572571208;rs543356911	47;9;3
cg14647890	-0.105143	0.769495	-5.22421	5.98175e-06	0.000120425	2.50901	0.822067	0.716924	-0.105143	16	85038296	F	II	ZDHHC7	5'UTR	opensea	5'UTR-opensea		rs560247778;rs529440200;rs147242245;rs569439043;rs140758804;rs189392396	1;16;23;25;31;40
cg26164240	-0.10516	0.809273	-2.82911	0.00730214	0.0259415	-4.38097	0.861853	0.756693	-0.10516	10	67155194	R	II		IGR	opensea	IGR-opensea		rs143024283;rs1354472;rs1504474;rs540614297;rs560851326	51;33;18;10;2
cg08602346	-0.105171	0.467509	-3.39452	0.00157825	0.00800941	-2.93576	0.520095	0.414924	-0.105171	13	113242997	F	II	TUBGCP3	TSS1500	shore	TSS1500-shore	chr13:113241711-113241925	rs552867912;rs113961595	29;48
cg05895034	-0.105185	0.217034	-4.0693	0.000219324	0.00178475	-1.03227	0.269626	0.164441	-0.105185	16	2908892	R	II	PRSS22	TSS1500	shore	TSS1500-shore	chr16:2907574-2907836	rs542695422	13
cg18028222	-0.10519	0.618143	-3.32847	0.00189979	0.00923547	-3.11253	0.670737	0.565548	-0.10519	16	19919308	R	II		IGR	opensea	IGR-opensea		rs181547277	32
cg22720790	-0.105193	0.805662	-7.8168	1.53888e-09	3.64708e-07	10.7834	0.858259	0.753066	-0.105193	19	58716032	R	II	ZNF274	Body	island	Body-island	chr19:58715220-58716033
cg12208118	-0.105342	0.761969	-8.00021	8.7081e-10	2.47638e-07	11.3574	0.81464	0.709298	-0.105342	14	62086700	R	II	FLJ22447	Body	opensea	Body-opensea		rs548722794;rs568521936;rs537454154	44;33;2
cg07798610	-0.10535	0.483641	-4.08318	0.000210327	0.00172782	-0.991504	0.536316	0.430966	-0.10535	16	2867683	R	I	PRSS21	Body	island	Body-island	chr16:2867245-2868002	rs79730178	2
cg14413614	-0.105362	0.789021	-3.98329	0.000284044	0.00217155	-1.28361	0.841702	0.736339	-0.105362	5	173488447	R	II	HMP19	Body	opensea	Body-opensea
cg03277049	-0.105362	0.458196	-8.56876	1.52473e-10	7.64685e-08	13.1158	0.510877	0.405514	-0.105362	3	156534076	F	I		IGR	island	IGR-island	chr3:156533839-156535131	rs566984479;rs534020492;rs555382845;rs377000090	0;12;24;45
cg16287284	-0.105378	0.594184	-3.09857	0.00357645	0.0149958	-3.71213	0.646873	0.541495	-0.105378	12	101580136	F	II	SLC5A8	Body	opensea	Body-opensea		rs530079243;rs546960958;rs566889224;rs539103688	0;1;28;48
cg07568040	-0.105381	0.654149	-4.13694	0.000178747	0.00152652	-0.833065	0.706839	0.601458	-0.105381	2	158454401	R	II	ACVR1C	Body	shore	Body-shore	chr2:158453799-158454111	rs188721821;rs537985557	45;7
cg07926092	-0.105409	0.135153	-2.84636	0.00698268	0.0250541	-4.33933	0.187858	0.0824487	-0.105409	13	79233506	F	II	RNF219	TSS200	shore	TSS200-shore	chr13:79232822-79233417	rs571799950;rs539054231;rs140850275;rs144607965;rs55662326;rs146683807	26;30;34;38;40;48
cg15049636	-0.105425	0.283091	-5.43657	3.03389e-06	7.3764e-05	3.18269	0.335803	0.230378	-0.105425	17	31605952	F	II	ACCN1	Body	opensea	Body-opensea		rs183528630;rs187047985	0;1
cg10716823	-0.105511	0.196809	-4.283	0.000114521	0.00108921	-0.398578	0.249565	0.144054	-0.105511	15	69744850	F	II	RPLP1	TSS1500	shore	TSS1500-shore	chr15:69745049-69745746	rs188868157;rs193120408;rs182665884	2;17;18
cg11509345	-0.105611	0.181953	-5.36225	3.84871e-06	8.73971e-05	2.94644	0.234759	0.129148	-0.105611	1	207842726	R	II	CR1L	Body	shore	Body-shore	chr1:207842805-207843259	rs17045979;rs569287531	24;7
cg01807862	-0.105616	0.768561	-3.32044	0.00194286	0.00939404	-3.13387	0.821369	0.715753	-0.105616	5	54521833	F	II		IGR	shore	IGR-shore	chr5:54522302-54523533
cg05265884	-0.105632	0.501849	-5.06136	1.00451e-05	0.000175883	1.99568	0.554665	0.449033	-0.105632	10	26681244	F	I		IGR	shore	IGR-shore	chr10:26680634-26680999
cg03714773	-0.105645	0.29918	-4.93626	1.49341e-05	0.000236325	1.60368	0.352002	0.246357	-0.105645	7	91764589	R	II	CYP51A1	TSS1500	shore	TSS1500-shore	chr7:91763095-91764367
cg03031330	-0.105702	0.792722	-7.76977	1.78176e-09	4.05104e-07	10.6357	0.845573	0.739871	-0.105702	1	72964136	F	II		IGR	opensea	IGR-opensea		rs141592316;rs146360511;rs539255777;rs553175643	0;26;45;48
cg23251761	-0.105767	0.730885	-5.27868	5.02724e-06	0.000105977	2.68138	0.783769	0.678002	-0.105767	1	9750061	R	II	PIK3CD	5'UTR	island	5'UTR-island	chr1:9749295-9750228
cg17737967	-0.10578	0.264778	-5.40632	3.34252e-06	7.90539e-05	3.08646	0.317668	0.211888	-0.10578	19	12758716	R	I	MAN2B1	Body	island	Body-island	chr19:12758273-12758754	rs537549918;rs559044566	46;8
cg25769590	-0.10584	0.756051	-3.04191	0.00416637	0.0168624	-3.85593	0.808971	0.703131	-0.10584	7	158789503	R	II		IGR	island	IGR-island	chr7:158789486-158790019	rs532542827;rs552594005;rs185347347	39;28;19
cg15996459	-0.10588	0.307362	-5.20703	6.31866e-06	0.000125228	2.4547	0.360302	0.254422	-0.10588	17	184106	F	II	RPH3AL	5'UTR	shore	5'UTR-shore	chr17:185075-185296	rs190115020;rs116783131	1;26
cg09381666	-0.105907	0.468838	-3.36466	0.00171655	0.00854267	-3.01589	0.521792	0.415885	-0.105907	16	88757816	R	II		IGR	opensea	IGR-opensea		rs540484490;rs565197668;rs76295440;rs111864642	27;24;20;12
cg13558914	-0.105929	0.334107	-4.67569	3.39152e-05	0.000436865	0.795	0.387071	0.281142	-0.105929	7	64342763	R	II		IGR	opensea	IGR-opensea		rs56147625;rs572709873;rs541735411;rs564671899	51;31;20;12
cg01055696	-0.105983	0.75122	-4.39435	8.13243e-05	0.000840054	-0.0636599	0.804212	0.698229	-0.105983	6	164255524	F	I		IGR	island	IGR-island	chr6:164255450-164256062	rs535287591	38
cg12649038	-0.106005	0.798884	-7.91654	1.12861e-09	2.93065e-07	11.0959	0.851886	0.745881	-0.106005	10	116282534	R	II	ABLIM1	Body	opensea	Body-opensea		rs577331796;rs540788645;rs182564092;rs142244089	41;20;11;2
cg00301396	-0.106015	0.338402	-6.95016	2.3621e-08	2.3616e-06	8.03561	0.391409	0.285394	-0.106015	16	30572929	R	I		IGR	island	IGR-island	chr16:30572693-30573037
cg24250902	-0.106071	0.763401	-5.04487	1.05853e-05	0.000182849	1.94387	0.816437	0.710366	-0.106071	1	230415547	R	I	GALNT2	3'UTR	island	3'UTR-island	chr1:230415342-230415689	rs530871126;rs185601805;rs570359990	36;7;3
cg09930743	-0.106098	0.800384	-5.56366	2.01857e-06	5.48632e-05	3.58774	0.853433	0.747335	-0.106098	12	132896199	F	II	GALNT9	Body	shore	Body-shore	chr12:132896299-132896569	rs556569782;rs559582201	5;47
cg01754423	-0.106115	0.501765	-2.97706	0.00495377	0.019243	-4.01851	0.554822	0.448707	-0.106115	16	51465744	R	II		IGR	opensea	IGR-opensea		rs563838992;rs139854431	12;11
cg23429749	-0.106148	0.776496	-5.49097	2.54857e-06	6.50192e-05	3.35591	0.82957	0.723422	-0.106148	14	102050815	R	II		IGR	island	IGR-island	chr14:102050814-102051025	rs555202885	12
cg04550672	-0.106246	0.505766	-5.89349	6.99443e-07	2.54853e-05	4.64354	0.558889	0.452643	-0.106246	10	66031925	F	II		IGR	opensea	IGR-opensea		rs2601720;rs555482266	14;17
cg03685315	-0.10627	0.225795	-5.80339	9.34538e-07	3.14276e-05	4.35459	0.27893	0.17266	-0.10627	19	7984171	R	II	SNAPC2	TSS1500	shore	TSS1500-shore	chr19:7983603-7983919	rs115406750;rs191536537	45;7
cg00101728	-0.106384	0.605695	-3.00534	0.00459453	0.0181679	-3.94787	0.658887	0.552503	-0.106384	6	2953027	F	II	SERPINB6	Body	opensea	Body-opensea		rs550197367;rs570208219;rs535752527	12;19;43
cg23145472	-0.10647	0.413894	-3.15701	0.00305111	0.0132729	-3.5621	0.467129	0.360658	-0.10647	3	66522924	F	II	LRIG1	Body	opensea	Body-opensea		rs534415769;rs57321808	1;23
cg04153489	-0.106579	0.594275	-6.1177	3.40063e-07	1.51408e-05	5.36356	0.647565	0.540986	-0.106579	8	41655983	F	II	ANK1	TSS1500	island	TSS1500-island	chr8:41654875-41655984	rs557907394	34
cg26218577	-0.106588	0.566539	-3.10361	0.00352794	0.0148398	-3.69925	0.619833	0.513246	-0.106588	15	69744466	F	II	RPLP1	TSS1500	shore	TSS1500-shore	chr15:69745049-69745746
cg06911238	-0.1066	0.853975	-5.69446	1.32634e-06	4.04077e-05	4.00573	0.907275	0.800675	-0.1066	1	46859671	R	II	FAAH	TSS1500	shore	TSS1500-shore	chr1:46859724-46860291	rs45448196;rs560658801;rs528163960	36;24;8
cg13814747	-0.106616	0.229241	-4.64602	3.72139e-05	0.000468054	0.703681	0.282549	0.175933	-0.106616	15	31373178	F	II	TRPM1	5'UTR	opensea	5'UTR-opensea
cg13105327	-0.106628	0.605948	-3.72568	0.000609226	0.00387344	-2.0222	0.659262	0.552635	-0.106628	4	104346019	F	II		IGR	opensea	IGR-opensea		rs534073421;rs536704773;rs111645693	0;1;38
cg13126279	-0.106684	0.747644	-2.88273	0.0063513	0.0232983	-4.25098	0.800986	0.694302	-0.106684	21	47581558	F	I	C21orf56	Body	island	Body-island	chr21:47580492-47582065	rs148543005;rs555420090	17;19
cg14458068	-0.106737	0.343591	-5.24556	5.58795e-06	0.000114489	2.57652	0.39696	0.290223	-0.106737	5	140772256	F	II	PCDHGA4	Body	shore	Body-shore	chr5:140772385-140772682
cg03403666	-0.106754	0.611827	-3.95817	0.000306225	0.00229827	-1.3566	0.665205	0.55845	-0.106754	20	23102248	F	II		IGR	opensea	IGR-opensea		rs844877	10
cg08576623	-0.106774	0.348248	-6.48457	1.04644e-07	6.63227e-06	6.54273	0.401635	0.294861	-0.106774	6	36165635	R	II	BRPF3	5'UTR	shore	5'UTR-shore	chr6:36164132-36165205	rs545544885;rs564188423	33;25
cg06634914	-0.106813	0.164293	-7.62908	2.76543e-09	5.42184e-07	10.1929	0.2177	0.110886	-0.106813	12	30354611	F	II		IGR	island	IGR-island	chr12:30353915-30354612	rs74080675	31
cg06468385	-0.106825	0.511472	-3.91438	0.000348967	0.0025359	-1.48334	0.564884	0.458059	-0.106825	19	7937329	R	II		IGR	island	IGR-island	chr19:7937049-7937615	rs559517732	46
cg15736220	-0.106859	0.556099	-4.46042	6.63032e-05	0.000720149	0.136461	0.609529	0.502669	-0.106859	7	183875	R	II		IGR	shelf	IGR-shelf	chr7:186352-186673	rs143922118;rs10244166;rs548455826;rs533240058;rs551834998	45;32;28;8;2
cg25918004	-0.106941	0.79963	-5.27699	5.05441e-06	0.000106403	2.67603	0.853101	0.74616	-0.106941	19	51331524	R	II	KLK15	Body	shore	Body-shore	chr19:51330212-51330470
cg11929279	-0.106953	0.284128	-4.83271	2.07096e-05	0.000301918	1.28096	0.337605	0.230652	-0.106953	2	58675439	F	II		IGR	opensea	IGR-opensea		rs533640869;rs10557281;rs558763784;rs577091423	14;26;36;41
cg13215003	-0.106956	0.580748	-3.8803	0.000386191	0.00274002	-1.58155	0.634226	0.52727	-0.106956	10	69161353	R	II	CTNNA3	Body	opensea	Body-opensea		rs529943711;rs144645925;rs139299250	5;2;1
cg01077851	-0.106976	0.411846	-7.88437	1.2472e-09	3.1371e-07	10.9952	0.465334	0.358358	-0.106976	2	235392956	F	II		IGR	opensea	IGR-opensea		rs138590299;rs572026539;rs112935318	1;24;40
cg07692435	-0.107014	0.462597	-5.61627	1.70493e-06	4.84369e-05	3.75575	0.516104	0.40909	-0.107014	16	29743682	R	II		IGR	opensea	IGR-opensea		rs112570692	36
cg26261627	-0.107069	0.286704	-5.87562	7.40838e-07	2.65791e-05	4.58619	0.340238	0.23317	-0.107069	2	31806173	F	I	SRD5A2	TSS200	island	TSS200-island	chr2:31805293-31806403	rs533123428	10
cg10612274	-0.107188	0.483138	-6.31022	1.83143e-07	9.76908e-06	5.98239	0.536731	0.429544	-0.107188	11	63827432	R	I	MACROD1	Body	opensea	Body-opensea		rs572256255	5
cg20762480	-0.107216	0.410759	-7.4115	5.47718e-09	8.72193e-07	9.50488	0.464367	0.357152	-0.107216	12	39538854	R	II		IGR	island	IGR-island	chr12:39538383-39539500
cg25694025	-0.10728	0.228714	-7.68442	2.32578e-09	4.83794e-07	10.3673	0.282354	0.175074	-0.10728	3	100560964	F	II	ABI3BP	Body	opensea	Body-opensea
cg16363684	-0.107301	0.237006	-4.55849	4.88989e-05	0.000573577	0.435279	0.290657	0.183355	-0.107301	4	184264223	R	II		IGR	opensea	IGR-opensea		rs531160613;rs201373337;rs551276606;rs79573677	45;38;37;25
cg11752769	-0.107342	0.0665537	-4.18218	0.000155795	0.00137556	-0.699087	0.120225	0.0128825	-0.107342	1	207818423	F	II	CR1L	TSS200	island	TSS200-island	chr1:207818389-207818952	rs546670541;rs144024844;rs182949757;rs549311380	10;28;39;51
cg17735593	-0.107386	0.633497	-3.66645	0.000724137	0.0044186	-2.18873	0.68719	0.579803	-0.107386	5	140552505	R	II	PCDHB7	1stExon	shore	1stExon-shore	chr5:140553681-140554637	rs200039589;rs139311325	34;22
cg21929564	-0.107404	0.4409	-4.04152	0.000238475	0.00190197	-1.11369	0.494603	0.387198	-0.107404	5	42757171	R	I	CCDC152	5'UTR	opensea	5'UTR-opensea		rs557823854	13
cg23881566	-0.107476	0.378489	-5.84363	8.21112e-07	2.86177e-05	4.48359	0.432227	0.324751	-0.107476	12	119457146	R	II	SRRM4	Body	opensea	Body-opensea		rs112689272;rs149435027;rs547201193	38;37;1
cg03034070	-0.107498	0.497141	-4.88699	1.74508e-05	0.000265617	1.4499	0.55089	0.443392	-0.107498	2	190044841	R	II	COL5A2	TSS1500	opensea	TSS1500-opensea
cg14352412	-0.107542	0.616157	-5.61687	1.70165e-06	4.83632e-05	3.75767	0.669928	0.562386	-0.107542	16	89150998	R	II		IGR	shelf	IGR-shelf	chr16:89146936-89147176	rs8051592	40
cg07143815	-0.107547	0.397703	-3.58603	0.000914061	0.00527587	-2.41274	0.451476	0.343929	-0.107547	8	66474918	F	II		IGR	opensea	IGR-opensea		rs531996689	0
cg21033965	-0.10755	0.457692	-4.4193	7.52947e-05	0.00079262	0.0118062	0.511466	0.403917	-0.10755	1	178455800	R	II		IGR	island	IGR-island	chr1:178455799-178456286	rs113722480;rs61732329	45;39
cg11555345	-0.107637	0.364424	-3.98447	0.000283043	0.0021658	-1.28018	0.418243	0.310605	-0.107637	19	16869899	R	II	NWD1	Body	opensea	Body-opensea		rs577395811;rs116006821;rs180897002;rs528467053;rs548605546	22;18;16;13;12
cg18509990	-0.107672	0.916715	-6.11213	3.46205e-07	1.53264e-05	5.34568	0.970551	0.862879	-0.107672	8	18079816	F	II	NAT1	Body	opensea	Body-opensea		rs142535782	29
cg16850897	-0.107708	0.311038	-3.27117	0.00222846	0.0104374	-3.2643	0.364891	0.257184	-0.107708	7	100343110	R	I	ZAN	Body	opensea	Body-opensea		rs573364131;rs540680906	37;11
cg03124146	-0.10773	0.263746	-3.23171	0.00248553	0.0113431	-3.36793	0.317612	0.209881	-0.10773	7	63361127	R	II		IGR	island	IGR-island	chr7:63361126-63361493	rs9918695;rs142191545;rs117315652	51;37;3
cg20364025	-0.107757	0.757846	-10.5597	4.64151e-13	1.23703e-09	18.9792	0.811725	0.703968	-0.107757	16	88905749	F	II	GALNS	Body	island	Body-island	chr16:88905509-88905750	rs187487249;rs118030477;rs535614577;rs553985163;rs147774137	1;15;17;32;42
cg07482257	-0.107775	0.66559	-3.73626	0.000590637	0.00378248	-1.9923	0.719478	0.611703	-0.107775	5	174135761	F	II		IGR	opensea	IGR-opensea		rs145309124;rs563606950;rs531076874	1;4;32
cg10440578	-0.107792	0.202383	-4.17589	0.000158804	0.00139571	-0.717741	0.256279	0.148486	-0.107792	1	115397857	R	I	SYCP1	5'UTR	island	5'UTR-island	chr1:115397448-115397942	rs555202034;rs576646881	48;8
cg18795169	-0.107792	0.168715	-3.67803	0.000700138	0.00430741	-2.15627	0.222611	0.114819	-0.107792	1	18902165	F	II		IGR	opensea	IGR-opensea		rs570134017;rs537502761	6;45
cg19916659	-0.107831	0.427036	-3.58483	0.000917226	0.0052897	-2.41606	0.480952	0.37312	-0.107831	2	179387931	R	I	MIR548N	Body	opensea	Body-opensea		rs191479748	40
cg05404236	-0.107843	0.345831	-6.67135	5.75226e-08	4.38196e-06	7.14245	0.399752	0.291909	-0.107843	13	110437093	R	I	IRS2	1stExon	island	1stExon-island	chr13:110434466-110440180
cg22405820	-0.107862	0.412573	-2.72138	0.00962535	0.0320648	-4.63718	0.466504	0.358642	-0.107862	8	96516167	R	II	C8orf37-AS1	Body	opensea	Body-opensea		rs560769379	14
cg01306747	-0.107864	0.792447	-5.57135	1.9694e-06	5.3922e-05	3.61227	0.846379	0.738515	-0.107864	16	68681018	F	II	CDH3	Body	shore	Body-shore	chr16:68678686-68680149	rs374459412	11
cg07212803	-0.107872	0.517731	-5.35686	3.91568e-06	8.85013e-05	2.92932	0.571667	0.463795	-0.107872	9	34628081	R	I	ARID3C	TSS200	shore	TSS200-shore	chr9:34628795-34629061	rs529775548	10
cg26855950	-0.107898	0.6541	-5.7707	1.03809e-06	3.38773e-05	4.24985	0.708049	0.600151	-0.107898	8	93020657	F	II	RUNX1T1	Body	opensea	Body-opensea		rs532682954	14
cg06008435	-0.107899	0.21997	-4.48752	6.09621e-05	0.000676591	0.218834	0.27392	0.166021	-0.107899	6	25027714	F	II		IGR	opensea	IGR-opensea
cg00320876	-0.107943	0.381826	-5.67619	1.40648e-06	4.21105e-05	3.94731	0.435798	0.327855	-0.107943	3	100581781	F	II	ABI3BP	Body	opensea	Body-opensea		rs146669295;rs558600608;rs80150739	1;8;22
cg16786756	-0.107944	0.775913	-3.62407	0.00081892	0.00485244	-2.3071	0.829885	0.721941	-0.107944	4	187422114	F	I		IGR	island	IGR-island	chr4:187422034-187422244	rs549352260	6
cg10378741	-0.107971	0.662417	-3.54764	0.00102082	0.00574312	-2.51879	0.716402	0.608431	-0.107971	12	99289904	F	II	ANKS1B	TSS1500	shore	TSS1500-shore	chr12:99288222-99289374
cg15528722	-0.108007	0.790771	-6.51034	9.63411e-08	6.26532e-06	6.62554	0.844775	0.736768	-0.108007	5	40756846	F	II	TTC33	TSS1500	shore	TSS1500-shore	chr5:40755537-40756257	rs556789177	1
cg03634833	-0.108044	0.396069	-5.75238	1.10105e-06	3.53242e-05	4.19117	0.450091	0.342047	-0.108044	7	965534	R	II	ADAP1	Body	shore	Body-shore	chr7:965987-966266	rs545294860;rs147528848	50;2
cg12059257	-0.108078	0.105225	-3.80497	0.000482631	0.00324326	-1.79726	0.159264	0.0511862	-0.108078	9	96108860	F	I	C9orf129	TSS200	island	TSS200-island	chr9:96108466-96108992
cg15451853	-0.108098	0.766036	-4.07766	0.000213861	0.00174988	-1.00772	0.820085	0.711987	-0.108098	4	1515692	R	II		IGR	shore	IGR-shore	chr4:1514184-1514520	rs193122365;rs375287967;rs550020183	42;29;28
cg03915372	-0.108115	0.420703	-3.78485	0.000512109	0.00339262	-1.85456	0.47476	0.366645	-0.108115	5	140557249	R	II	PCDHB8	TSS200	shore	TSS200-shore	chr5:140558931-140559789	rs555278225;rs575511665;rs544252986	36;23;19
cg21300318	-0.10812	0.487885	-4.71579	2.99107e-05	0.000397547	0.918679	0.541945	0.433825	-0.10812	19	4769206	R	II	MIR7-3	TSS1500	opensea	TSS1500-opensea		rs556866736	4
cg21977234	-0.108125	0.689874	-4.10558	0.000196557	0.00164079	-0.925588	0.743937	0.635812	-0.108125	19	18701320	F	I	C19orf60	Body	shore	Body-shore	chr19:18699422-18700554
cg01042469	-0.108162	0.659696	-8.48142	1.98801e-10	9.22346e-08	12.8479	0.713777	0.605615	-0.108162	1	229161726	R	II		IGR	opensea	IGR-opensea		rs74984429	38
cg19541986	-0.108188	0.513063	-4.70126	3.13042e-05	0.000411336	0.873846	0.567157	0.458969	-0.108188	18	64899875	F	II		IGR	opensea	IGR-opensea		rs576487675	15
cg20000602	-0.108266	0.477135	-4.76726	2.54469e-05	0.000352105	1.07788	0.531268	0.423002	-0.108266	12	124733846	F	II		IGR	opensea	IGR-opensea		rs556999365;rs575257527	2;49
cg16989719	-0.108335	0.675103	-4.43793	7.10832e-05	0.000758865	0.0682143	0.72927	0.620935	-0.108335	2	238392110	F	II		IGR	shelf	IGR-shelf	chr2:238395061-238396241	rs557507659;rs574185724;rs79112594;rs10660831;rs559443156	1;12;13;34;45
cg23421128	-0.10841	0.145027	-5.54525	2.1414e-06	5.71846e-05	3.52899	0.199232	0.0908222	-0.10841	12	117797635	F	II	NOS1	5'UTR	shore	5'UTR-shore	chr12:117798076-117799448	rs116762246;rs114735613	20;27
cg01210325	-0.108428	0.621676	-6.12181	3.35595e-07	1.50051e-05	5.37678	0.67589	0.567462	-0.108428	12	2944760	R	II	NRIP2	TSS1500	opensea	TSS1500-opensea		rs191295024	23
cg11890239	-0.108475	0.261309	-2.77554	0.0083829	0.028847	-4.5092	0.315546	0.207072	-0.108475	8	103541014	R	II		IGR	opensea	IGR-opensea		rs74395753;rs112335845;rs550695439;rs568928090;rs114762434	25;21;17;14;2
cg06610376	-0.108539	0.238582	-4.37401	8.6586e-05	0.00088097	-0.125051	0.292852	0.184313	-0.108539	4	154712902	R	II		IGR	shore	IGR-shore	chr4:154713537-154714240
cg03089370	-0.108593	0.0680008	-6.92204	2.58345e-08	2.51246e-06	7.94567	0.122298	0.013704	-0.108593	8	143751740	R	II	JRK	TSS1500	shore	TSS1500-shore	chr8:143750759-143751448	rs4736369	44
cg16689481	-0.108621	0.414031	-4.51727	5.55864e-05	0.000630948	0.309419	0.468342	0.359721	-0.108621	1	152079713	F	II	TCHH	3'UTR	shore	3'UTR-shore	chr1:152079997-152081705	rs558818635	48
cg11996798	-0.108666	0.922846	-5.27702	5.054e-06	0.000106401	2.67611	0.97718	0.868513	-0.108666	12	50489021	F	II	SMARCD1	Body	opensea	Body-opensea		rs116848003;rs538306220;rs144928628	0;9;39
cg00191853	-0.108712	0.644606	-3.00723	0.00457143	0.0180979	-3.94314	0.698961	0.59025	-0.108712	8	101177733	R	II	SPAG1	Body	opensea	Body-opensea		rs553584393	21
cg06536378	-0.108723	0.537926	-3.87478	0.000392576	0.00277463	-1.59743	0.592288	0.483564	-0.108723	19	53807723	R	II		IGR	shelf	IGR-shelf	chr19:53811620-53812011	rs151277341	1
cg01726273	-0.108779	0.231085	-4.39083	8.22127e-05	0.000846933	-0.0743014	0.285474	0.176695	-0.108779	2	70360150	F	II		IGR	opensea	IGR-opensea		rs181459891;rs567841601;rs77354131	16;36;45
cg16379910	-0.108823	0.146759	-6.84473	3.30551e-08	2.98145e-06	7.69825	0.201171	0.0923475	-0.108823	14	78636730	F	II		IGR	opensea	IGR-opensea		rs529757527;rs546420077;rs199967701;rs566474591	11;25;27;41
cg19916129	-0.108823	0.59413	-4.73906	2.78039e-05	0.000376396	0.990611	0.648542	0.539718	-0.108823	13	113242878	R	II	TUBGCP3	TSS1500	shore	TSS1500-shore	chr13:113241711-113241925	rs569337326;rs536391546	29;16
cg09081997	-0.108896	0.36339	-3.59529	0.000889967	0.00516815	-2.38708	0.417838	0.308943	-0.108896	13	51466941	F	II		IGR	opensea	IGR-opensea		rs532973034;rs546807697	13;27
cg25744433	-0.10893	0.120737	-3.10954	0.00347173	0.0146572	-3.68409	0.175202	0.066272	-0.10893	16	83760920	F	II	CDH13	Body	opensea	Body-opensea		rs189177038;rs80137223;rs7199442;rs556113734	11;18;33;39
cg25883619	-0.108943	0.249365	-4.76963	2.52584e-05	0.000350208	1.08521	0.303837	0.194894	-0.108943	10	104676920	F	II	CNNM2	TSS1500	shore	TSS1500-shore	chr10:104677315-104679312	rs549440925;rs34856260;rs117107046	15;34;48
cg02898051	-0.109012	0.205095	-4.37898	8.5271e-05	0.000870879	-0.110067	0.2596	0.150589	-0.109012	16	3415256	R	II		IGR	shore	IGR-shore	chr16:3414964-3415167	rs3859144;rs3859145;rs373101770	43;31;2
cg24125828	-0.109016	0.594317	-7.24946	9.13517e-09	1.23963e-06	8.9903	0.648826	0.539809	-0.109016	6	32117049	R	I	PRRT1	Body	island	Body-island	chr6:32116590-32117229	rs148054537	23
cg26617364	-0.109043	0.693994	-4.44533	6.94738e-05	0.000745655	0.0906624	0.748515	0.639472	-0.109043	7	52342124	R	II		IGR	island	IGR-island	chr7:52341468-52342266
cg19517490	-0.10908	0.925473	-6.4879	1.0353e-07	6.59209e-06	6.55345	0.980013	0.870933	-0.10908	1	1454149	F	I	ATAD3A	Body	shore	Body-shore	chr1:1455302-1455892	rs540554808;rs560596953;rs373408190;rs546039931;rs564995910;rs530664059;rs550680907;rs560895321;rs529684857;rs546887358	8;13;17;18;24;26;30;31;40;42
cg26348243	-0.109146	0.568978	-5.78216	1.00055e-06	3.29846e-05	4.28655	0.623551	0.514405	-0.109146	6	31540461	R	I	LTA	5'UTR	opensea	5'UTR-opensea		rs529018664;rs746868;rs4647193;rs184649284	42;34;32;6
cg02482288	-0.109265	0.523284	-4.45323	6.77956e-05	0.000732201	0.114635	0.577916	0.468652	-0.109265	10	23446813	R	II		IGR	opensea	IGR-opensea
cg16254394	-0.109275	0.311862	-4.80557	2.25584e-05	0.000322107	1.19664	0.3665	0.257225	-0.109275	14	80678065	R	II	DIO2	TSS1500	opensea	TSS1500-opensea
cg01807241	-0.109303	0.250136	-4.68051	3.34067e-05	0.000431997	0.809864	0.304788	0.195485	-0.109303	4	3043527	R	II		IGR	island	IGR-island	chr4:3043018-3043547	rs577131184;rs546500203;rs2857851;rs34227749;rs2857850;rs189055146;rs561010018	39;22;17;17;16;14;4
cg15120855	-0.109304	0.386362	-3.86555	0.000403479	0.00283338	-1.62396	0.441014	0.33171	-0.109304	5	140515736	F	II	PCDHB5	1stExon	shore	1stExon-shore	chr5:140516311-140517300
cg14382428	-0.109395	0.514365	-7.53037	3.76867e-09	6.75906e-07	9.88119	0.569063	0.459668	-0.109395	12	40624118	R	II	LRRK2	Body	opensea	Body-opensea		rs73106332;rs576816228;rs537985295	37;15;0
cg23172400	-0.109396	0.349967	-7.03409	1.80853e-08	1.96471e-06	8.30384	0.404665	0.29527	-0.109396	8	95962367	F	II	TP53INP1	TSS1500	island	TSS1500-island	chr8:95960751-95962372	rs149313284;rs533163209	34;37
cg07116631	-0.109462	0.65485	-5.08892	9.20294e-06	0.000165119	2.08232	0.709581	0.600119	-0.109462	16	3345463	R	I		IGR	island	IGR-island	chr16:3345145-3345605	rs551675959	47
cg02111951	-0.109464	0.340166	-3.36644	0.00170801	0.00850932	-3.01114	0.394898	0.285434	-0.109464	11	61544854	F	II	C11orf9	Body	island	Body-island	chr11:61544727-61545563	rs185949125;rs572657080	25;46
cg05468953	-0.109518	0.775817	-4.57999	4.5732e-05	0.000545399	0.501054	0.830576	0.721058	-0.109518	4	100565104	R	II		IGR	opensea	IGR-opensea		rs529414857;rs190133218	19;3
cg02357491	-0.109561	0.60445	-4.59618	4.34803e-05	0.000525223	0.55067	0.659231	0.54967	-0.109561	6	31105744	R	II	PSORS1C1	Body	opensea	Body-opensea		rs537358702	30
cg13050802	-0.109683	0.662708	-5.01333	1.16995e-05	0.000197157	1.8449	0.717549	0.607867	-0.109683	3	32509039	F	II		IGR	shore	IGR-shore	chr3:32509265-32509525	rs533500503;rs374996838	0;17
cg04269530	-0.109707	0.422154	-6.31883	1.78145e-07	9.58139e-06	6.01007	0.477008	0.367301	-0.109707	19	48919401	F	II	GRIN2D	Body	island	Body-island	chr19:48919173-48919412	rs186220254;rs201557381	26;43
cg15196197	-0.10973	0.172598	-6.5649	8.08844e-08	5.53439e-06	6.80077	0.227463	0.117733	-0.10973	6	32064573	F	I	TNXB	Body	island	Body-island	chr6:32063533-32065044	rs369785145	10
cg10847607	-0.109757	0.814577	-4.56247	4.82972e-05	0.000568234	0.44744	0.869456	0.759699	-0.109757	9	93974387	F	II		IGR	opensea	IGR-opensea		rs542756445;rs10991830;rs143956382	0;26;48
cg22398783	-0.109786	0.786483	-5.24209	5.65006e-06	0.000115483	2.56556	0.841377	0.73159	-0.109786	9	93880106	F	II		IGR	island	IGR-island	chr9:93879725-93880618
cg19573236	-0.109796	0.841994	-4.60043	4.29077e-05	0.000519974	0.563699	0.896893	0.787096	-0.109796	10	65733388	F	I		IGR	island	IGR-island	chr10:65733267-65733576	rs143477243;rs74138128;rs12249104;rs531928020;rs192419650;rs148005533	0;17;30;36;37;45
cg03989020	-0.109801	0.350735	-4.53405	5.27612e-05	0.000607094	0.360625	0.405635	0.295834	-0.109801	13	30002334	F	II	MTUS2	TSS1500	opensea	TSS1500-opensea		rs577610591	0
cg08111158	-0.109839	0.354656	-6.20038	2.60671e-07	1.2583e-05	5.62932	0.409576	0.299737	-0.109839	1	227746191	F	II		IGR	island	IGR-island	chr1:227746157-227746454	rs566560018	26
cg03640883	-0.109845	0.827318	-6.91466	2.64492e-08	2.55107e-06	7.92206	0.88224	0.772395	-0.109845	16	80575723	F	II	DYNLRB2	Body	shore	Body-shore	chr16:80574741-80575090	rs561217957;rs529217250	23;49
cg20443946	-0.109873	0.343974	-4.98215	1.29147e-05	0.000212258	1.74721	0.398911	0.289038	-0.109873	6	136729655	R	II	MAP7	Body	opensea	Body-opensea		rs545156226;rs139582284	19;1
cg26247944	-0.109882	0.414196	-6.99292	2.06157e-08	2.15153e-06	8.17229	0.469137	0.359255	-0.109882	12	132853817	R	II	LOC100130238	Body	shore	Body-shore	chr12:132855170-132855382	rs141849141	44
cg27655214	-0.109907	0.192526	-6.22155	2.43525e-07	1.19806e-05	5.69735	0.247479	0.137572	-0.109907	12	95840848	R	I		IGR	opensea	IGR-opensea
cg16049600	-0.109955	0.389898	-4.26548	0.00012083	0.00113446	-0.450983	0.444875	0.334921	-0.109955	5	140579298	R	II	PCDHB11	TSS200	shore	TSS200-shore	chr5:140580723-140581625	rs574874049;rs543990100;rs563757389	47;34;11
cg19318393	-0.109981	0.481486	-8.02058	8.17611e-10	2.37317e-07	11.4209	0.536476	0.426495	-0.109981	1	223936508	R	I	CAPN2	Body	island	Body-island	chr1:223936342-223937044	rs564830053;rs187661975	25;18
cg16609021	-0.109994	0.401153	-3.21099	0.00263153	0.0118485	-3.42205	0.456149	0.346156	-0.109994	7	157754648	F	II	PTPRN2	Body	opensea	Body-opensea		rs537371694;rs75445641	0;14
cg00297876	-0.110065	0.312782	-3.60854	0.00085655	0.00502105	-2.3503	0.367815	0.257749	-0.110065	19	50861774	R	II	NAPSA	3'UTR	island	3'UTR-island	chr19:50861773-50862083	rs535319432	48
cg03381704	-0.110156	0.718612	-5.45336	2.87504e-06	7.09598e-05	3.23612	0.77369	0.663533	-0.110156	21	30565638	F	II	NCRNA00189	TSS200	opensea	TSS200-opensea		rs73193840;rs116082464;rs538486109;rs181867866	2;18;29;39
cg24346905	-0.110171	0.187377	-5.45846	2.82842e-06	7.01114e-05	3.25237	0.242463	0.132292	-0.110171	1	108023249	F	I	NTNG1	Body	island	Body-island	chr1:108023232-108023442	rs143647912;rs200424481;rs200646740	42;43;47
cg03899215	-0.110204	0.597233	-3.76086	0.000549524	0.00357927	-1.92266	0.652335	0.542131	-0.110204	7	157996423	R	II	PTPRN2	Body	shore	Body-shore	chr7:157996642-157997027
cg02605760	-0.110229	0.373295	-7.38799	5.89846e-09	9.18167e-07	9.43032	0.42841	0.318181	-0.110229	7	72723152	R	I	NSUN5	TSS1500	shore	TSS1500-shore	chr7:72722327-72722967	rs59433151;rs373822752;rs554281448	50;28;20
cg05756792	-0.110252	0.609894	-5.0659	9.90124e-06	0.000173999	2.00995	0.66502	0.554769	-0.110252	19	3480603	R	I	SMIM24	TSS200	shore	TSS200-shore	chr19:3481782-3482048	rs549796546;rs563419821	42;33
cg19091784	-0.110281	0.0691569	-5.51512	2.35866e-06	6.14029e-05	3.4329	0.124297	0.0140165	-0.110281	3	48507618	F	I	TREX1	5'UTR	opensea	5'UTR-opensea		rs548710061;rs560746840;rs531410004;rs550007188;rs571466410;rs3135941	0;1;32;33;40;49
cg00935108	-0.110373	0.734323	-6.66467	5.87638e-08	4.45217e-06	7.12104	0.78951	0.679137	-0.110373	16	129562	F	II	MPG	Body	shore	Body-shore	chr16:127448-128631	rs61753368;rs2308315;rs2266606;rs2266607;rs370616320	0;13;26;33;36
cg11999571	-0.110434	0.793619	-4.5618	4.8398e-05	0.000569176	0.445391	0.848836	0.738402	-0.110434	8	25442428	R	II		IGR	opensea	IGR-opensea
cg07381391	-0.110441	0.792886	-5.07502	9.61853e-06	0.000170451	2.03862	0.848107	0.737666	-0.110441	19	389308	F	II		IGR	shore	IGR-shore	chr19:387964-388350	rs569662687	0
cg22105158	-0.110454	0.563138	-4.86537	1.86831e-05	0.0002796	1.38256	0.618366	0.507911	-0.110454	19	3480672	F	II	C19orf77	TSS200	shore	TSS200-shore	chr19:3481782-3482048	rs549226662	22
cg02972827	-0.110528	0.425274	-4.08873	0.000206828	0.00170565	-0.975177	0.480538	0.37001	-0.110528	8	120521910	R	II		IGR	opensea	IGR-opensea		rs545558047;rs376905219;rs148957920;rs540518164	51;36;25;6
cg08155325	-0.110554	0.639312	-4.81982	2.15682e-05	0.000311079	1.2409	0.694589	0.584035	-0.110554	5	140857813	F	II	PCDHGA4	Body	shore	Body-shore	chr5:140857864-140858065	rs147994096	48
cg07416664	-0.110572	0.650958	-6.83135	3.44967e-08	3.07089e-06	7.6554	0.706244	0.595672	-0.110572	22	38221485	F	I	GALR3	3'UTR	island	3'UTR-island	chr22:38220589-38221619
cg03890691	-0.110661	0.414899	-5.193	6.60771e-06	0.000129354	2.41038	0.470229	0.359569	-0.110661	16	30023615	F	I	DOC2A	TSS1500	shore	TSS1500-shore	chr16:30022651-30023007	rs539088258	2
cg22306690	-0.11068	0.919671	-3.24842	0.00237342	0.0109478	-3.32414	0.975011	0.864332	-0.11068	17	1088340	F	II	ABR	5'UTR	opensea	5'UTR-opensea		rs149466101;rs111554827	0;1
cg07635306	-0.110702	0.429558	-3.84665	0.000426713	0.00295602	-1.67816	0.484909	0.374207	-0.110702	1	213224393	R	II	RPS6KC1	TSS200	shore	TSS200-shore	chr1:213224611-213224867
cg15220730	-0.110743	0.594931	-8.06388	7.152e-10	2.17818e-07	11.5559	0.650303	0.53956	-0.110743	1	179030145	R	II	FAM20B	Body	opensea	Body-opensea		rs75014962;rs182919870;rs77613390	15;2;1
cg19271162	-0.110766	0.296343	-4.28705	0.000113108	0.001079	-0.386445	0.351725	0.24096	-0.110766	5	54398142	F	II	GZMA	TSS1500	opensea	TSS1500-opensea		rs184754917	34
cg21224286	-0.110801	0.580708	-2.75194	0.00890489	0.0302153	-4.56518	0.636108	0.525307	-0.110801	12	1909916	R	II	CACNA2D4	Body	shelf	Body-shelf	chr12:1905277-1906765	rs576665286;rs544062409;rs560620883;rs529634924;rs114343089	39;23;16;15;7
cg12896271	-0.110854	0.0846439	-3.54153	0.00103887	0.00581947	-2.53561	0.140071	0.0292168	-0.110854	4	119512856	R	I	LOC729218	TSS200	opensea	TSS200-opensea		rs531302012;rs551002434;rs570867932;rs533837210;rs553620012;rs12649214	50;35;32;23;13;4
cg06040990	-0.110893	0.754324	-6.71238	5.0447e-08	3.99568e-06	7.27408	0.809771	0.698877	-0.110893	5	66254876	R	II	MAST4	5'UTR	opensea	5'UTR-opensea		rs576040706	12
cg18542688	-0.110904	0.719291	-4.93381	1.50504e-05	0.000237652	1.59601	0.774743	0.663839	-0.110904	2	241290875	R	I		IGR	shelf	IGR-shelf	chr2:241293841-241294408	rs567996518;rs187483440	40;32
cg03714522	-0.110923	0.794857	-4.15626	0.000168568	0.00145991	-0.775922	0.850319	0.739396	-0.110923	7	150822902	R	II	AGAP3	Body	island	Body-island	chr7:150822654-150823387	rs572679347	7
cg03181300	-0.110945	0.167847	-3.28538	0.00214221	0.0101282	-3.22678	0.223319	0.112375	-0.110945	6	26195995	R	I		IGR	shore	IGR-shore	chr6:26197070-26197537	rs548213977;rs568325650	21;14
cg27307378	-0.11099	0.285065	-4.4249	7.40039e-05	0.000782413	0.0287501	0.34056	0.22957	-0.11099	11	94134015	F	II	GPR83	Body	shore	Body-shore	chr11:94134226-94134848	rs199758922	3
cg05635274	-0.110994	0.733912	-5.30064	4.68659e-06	0.000100794	2.75098	0.789408	0.678415	-0.110994	16	2866901	F	II	PRSS21	TSS1500	shore	TSS1500-shore	chr16:2867245-2868002
cg26843498	-0.111007	0.547181	-3.72027	0.000618938	0.00392193	-2.03745	0.602684	0.491677	-0.111007	19	2361574	R	II		IGR	shore	IGR-shore	chr19:2360241-2360753	rs527602469;rs574514366;rs527940415;rs561491900	47;10;7;4
cg19504245	-0.111066	0.271964	-3.93719	0.000326033	0.00240917	-1.41742	0.327497	0.216431	-0.111066	19	55660620	R	II	TNNT1	TSS200	opensea	TSS200-opensea		rs147081925;rs555309417;rs190043446	30;30;2
cg19571540	-0.111069	0.762513	-7.27789	8.34987e-09	1.16197e-06	9.0807	0.818047	0.706979	-0.111069	14	102101660	R	I		IGR	shore	IGR-shore	chr14:102101165-102101596	rs10459463;rs10459572	36;32
cg07446509	-0.111094	0.56955	-6.13026	3.26604e-07	1.47253e-05	5.40392	0.625097	0.514003	-0.111094	14	105104840	F	II		IGR	shore	IGR-shore	chr14:105106461-105106666	rs185246012;rs188869150;rs555444904;rs76976264;rs541039628	0;1;31;36;45
cg20001070	-0.111154	0.635569	-7.19598	1.08203e-08	1.38687e-06	8.82008	0.691146	0.579992	-0.111154	7	48131586	R	II	UPP1	5'UTR	shore	5'UTR-shore	chr7:48128727-48129961	rs13240650;rs113640172;rs13227958	42;41;8
cg15575538	-0.1112	0.460818	-4.15767	0.000167847	0.0014552	-0.771743	0.516418	0.405218	-0.1112	7	25894005	R	II		IGR	shore	IGR-shore	chr7:25891956-25892615
cg10743727	-0.11122	0.398638	-4.34234	9.54525e-05	0.000948885	-0.22047	0.454248	0.343028	-0.11122	19	57494662	R	II		IGR	opensea	IGR-opensea		rs150088976;rs138943024;rs541848125;rs561737587;rs188255793	42;41;29;25;18
cg01488084	-0.111274	0.0680983	-3.72547	0.000609607	0.00387546	-2.0228	0.123735	0.0124614	-0.111274	2	210444228	R	II	MAP2	TSS200	opensea	TSS200-opensea
cg23691781	-0.11129	0.357104	-4.56318	4.81894e-05	0.000567192	0.449635	0.412749	0.301459	-0.11129	1	28212827	R	II	C1orf38	3'UTR	opensea	3'UTR-opensea		rs538205693;rs11399;rs574912463;rs142964490;rs559723370	39;23;19;2;1
cg21133255	-0.11131	0.647114	-7.02181	1.88054e-08	2.02081e-06	8.26461	0.702768	0.591459	-0.11131	2	204311167	R	II	RAPH1	Body	opensea	Body-opensea		rs77524561	1
cg25716691	-0.111312	0.424655	-2.56716	0.0141552	0.0431388	-4.99196	0.480311	0.368998	-0.111312	2	45398104	R	II		IGR	island	IGR-island	chr2:45395869-45398186	rs77454928	30
cg00764364	-0.111321	0.632995	-5.27486	5.08896e-06	0.000106906	2.66927	0.688655	0.577334	-0.111321	15	100851099	R	II	ADAMTS17	Body	opensea	Body-opensea		rs147783976;rs549124410;rs141117835;rs531713775	47;30;27;2
cg01780754	-0.111354	0.0816559	-3.68866	0.000678794	0.0042062	-2.12644	0.137333	0.0259787	-0.111354	8	77913262	R	II	PXMP3	TSS1500	shore	TSS1500-shore	chr8:77912132-77913057	rs73244309;rs182822318	42;36
cg18001427	-0.111373	0.0813236	-6.18198	2.76562e-07	1.3108e-05	5.57015	0.13701	0.0256372	-0.111373	21	30391784	F	II	RWDD2B	TSS200	shore	TSS200-shore	chr21:30391264-30391758
cg27213238	-0.111376	0.488406	-4.78117	2.43584e-05	0.000340873	1.12096	0.544094	0.432717	-0.111376	6	10530035	F	II	GCNT2	Body	opensea	Body-opensea		rs150542637;rs139794913;rs200966417	0;1;30
cg19990189	-0.111383	0.663503	-5.19786	6.5062e-06	0.000127897	2.42572	0.719194	0.607811	-0.111383	10	116640016	F	II	FAM160B1	Body	opensea	Body-opensea
cg27154217	-0.111432	0.593516	-3.72824	0.000604678	0.00385166	-2.01497	0.649232	0.5378	-0.111432	5	50023127	R	II	PARP8	Body	opensea	Body-opensea		rs539142982;rs556187645	51;26
cg08129505	-0.111462	0.443287	-4.28405	0.000114152	0.00108649	-0.395419	0.499018	0.387556	-0.111462	19	15582687	F	II	PGLYRP2	Body	island	Body-island	chr19:15582605-15582905	rs200798027;rs147572500	5;40
cg00161189	-0.111476	0.859402	-8.31012	3.35374e-10	1.32047e-07	12.32	0.91514	0.803663	-0.111476	9	127906880	F	II	SCAI	TSS1500	shore	TSS1500-shore	chr9:127905675-127905947	rs576531328	0
cg22992730	-0.111568	0.573856	-3.47507	0.00125621	0.00672521	-2.71763	0.62964	0.518072	-0.111568	19	4784940	F	I		IGR	shore	IGR-shore	chr19:4785250-4785490	rs562293076;rs572581245;rs541250905;rs146245256	5;6;10;44
cg10756887	-0.111575	0.1523	-4.43493	7.1745e-05	0.000764167	0.0591308	0.208087	0.0965129	-0.111575	22	24105692	F	II	C22orf15	Body	opensea	Body-opensea		rs561158031	44
cg08869846	-0.111659	0.552242	-10.0917	1.73186e-12	3.2124e-09	17.6452	0.608072	0.496412	-0.111659	3	148939743	F	II	CP	1stExon	opensea	1stExon-opensea		rs185578646	19
cg20171775	-0.111692	0.491001	-3.65519	0.000748244	0.0045315	-2.22026	0.546847	0.435156	-0.111692	2	145228686	R	II	ZEB2	Body	opensea	Body-opensea		rs528976079	17
cg24849736	-0.111702	0.667552	-6.60933	7.01548e-08	5.00834e-06	6.94341	0.723403	0.611701	-0.111702	1	201084428	F	II		IGR	island	IGR-island	chr1:201083458-201084567	rs577612898;rs539927723	2;35
cg07467482	-0.111711	0.666307	-4.51622	5.57681e-05	0.000632543	0.306216	0.722162	0.610451	-0.111711	7	154006066	F	II	DPP6	Body	shelf	Body-shelf	chr7:154001964-154002281	rs549276612;rs567138550;rs183661546;rs189157487	1;6;28;38
cg21412923	-0.111733	0.325031	-4.03101	0.000246135	0.00194819	-1.14443	0.380897	0.269164	-0.111733	17	12523721	F	II	LINC00670	Body	opensea	Body-opensea		rs187677086;rs544570100	25;26
cg21054919	-0.111823	0.462076	-3.2234	0.00254312	0.0115441	-3.38966	0.517987	0.406164	-0.111823	2	233216361	R	II		IGR	island	IGR-island	chr2:233215680-233217556	rs113513822;rs550082424;rs573235151	45;41;26
cg12935359	-0.111866	0.240342	-5.24298	5.63404e-06	0.000115222	2.56838	0.296275	0.184409	-0.111866	14	103987150	R	II	CKB	Body	island	Body-island	chr14:103987063-103989796	rs534715523;rs557704499;rs577922464;rs2071407;rs557625598;rs574200017;rs559713677	47;45;14;12;11;3;1
cg04398451	-0.111897	0.755682	-4.42495	7.39933e-05	0.000782344	0.0288897	0.81163	0.699734	-0.111897	17	18023971	R	I	MYO15A	Body	island	Body-island	chr17:18022195-18024868
cg09635954	-0.111904	0.588607	-5.36978	3.75721e-06	8.59619e-05	2.97033	0.644559	0.532655	-0.111904	7	29605624	R	II	PRR15	5'UTR	shore	5'UTR-shore	chr7:29605827-29606290	rs187616554;rs564529336	42;6
cg03095884	-0.111917	0.271649	-7.0217	1.88122e-08	2.02124e-06	8.26425	0.327607	0.21569	-0.111917	10	24485717	R	II	KIAA1217	5'UTR	opensea	5'UTR-opensea
cg14585513	-0.111918	0.771855	-3.09457	0.00361531	0.0151221	-3.72232	0.827815	0.715896	-0.111918	6	26254060	R	II		IGR	shore	IGR-shore	chr6:26251898-26252233	rs555028146;rs115617697;rs373822063	16;10;1
cg14311794	-0.111992	0.7819	-5.92348	6.35144e-07	2.37641e-05	4.73975	0.837896	0.725904	-0.111992	17	34995059	F	II		IGR	shelf	IGR-shelf	chr17:34997843-34998760	rs531203686	27
cg01392760	-0.112197	0.554684	-3.4388	0.00139255	0.00727931	-2.81619	0.610783	0.498586	-0.112197	7	24758773	R	II	DFNA5	Body	opensea	Body-opensea		rs557149800;rs754555;rs546120306;rs139931428;rs143907715	29;22;13;2;1
cg05860956	-0.112241	0.387924	-3.30663	0.00201921	0.00967564	-3.17055	0.444045	0.331804	-0.112241	12	312595	R	II	SLC6A12	Body	island	Body-island	chr12:312591-313331	rs112886058	21
cg25202404	-0.112346	0.0738163	-2.97262	0.00501238	0.0194166	-4.02954	0.129989	0.0176433	-0.112346	8	77912832	R	II	PXMP3	TSS1500	island	TSS1500-island	chr8:77912132-77913057	rs563607216;rs574930003	11;1
cg08370506	-0.112379	0.878284	-3.25688	0.00231848	0.0107565	-3.30191	0.934473	0.822094	-0.112379	2	67793416	F	II		IGR	opensea	IGR-opensea		rs80088132;rs557150427	0;18
cg19877656	-0.112381	0.928224	-5.32639	4.31647e-06	9.49666e-05	2.8326	0.984415	0.872034	-0.112381	9	119568848	F	II	ASTN2	Body	opensea	Body-opensea		rs192282785;rs140331441	1;3
cg04145948	-0.112391	0.443796	-3.37072	0.00168761	0.00843183	-2.99968	0.499991	0.3876	-0.112391	15	91351995	F	II	BLM	Body	opensea	Body-opensea		rs567432018;rs28385148;rs9282617;rs28385149	1;2;6;37
cg25279747	-0.112405	0.392743	-2.89208	0.00619785	0.0228632	-4.22816	0.448946	0.336541	-0.112405	6	43354368	R	II		IGR	opensea	IGR-opensea		rs185549604;rs533126847	32;2
cg02155558	-0.112425	0.158558	-3.9905	0.000277975	0.00213656	-1.26264	0.21477	0.102345	-0.112425	15	43621948	F	II	ADAL	TSS1500	island	TSS1500-island	chr15:43621830-43622953	rs200675491	21
cg24625984	-0.112463	0.67129	-2.82856	0.00731256	0.0259695	-4.3823	0.727522	0.615059	-0.112463	10	130279707	R	II		IGR	opensea	IGR-opensea		rs540660473;rs564990437;rs150319206	45;41;1
cg19636519	-0.112521	0.38942	-5.46273	2.79004e-06	6.9416e-05	3.26594	0.445681	0.33316	-0.112521	7	99541626	F	II		IGR	opensea	IGR-opensea		rs1981549	10
cg20697926	-0.11263	0.611459	-4.5178	5.54937e-05	0.000630167	0.311057	0.667775	0.555144	-0.11263	18	77377589	F	II		IGR	island	IGR-island	chr18:77376688-77377995	rs573986810	36
cg14280348	-0.112668	0.843764	-3.95472	0.000309402	0.00231642	-1.36662	0.900098	0.78743	-0.112668	8	9776961	R	II		IGR	opensea	IGR-opensea		rs540501806	16
cg19405124	-0.112716	0.749645	-10.1423	1.49992e-12	2.85387e-09	17.7909	0.806003	0.693286	-0.112716	17	47688746	F	II	SPOP	Body	opensea	Body-opensea		rs200866660	0
cg15413738	-0.11272	0.470431	-10.2694	1.04703e-12	2.25353e-09	18.155	0.526791	0.414071	-0.11272	10	6000894	R	II	IL15RA	Body	opensea	Body-opensea		rs8177709;rs8177708	28;1
cg21239079	-0.112797	0.46194	-5.54706	2.12903e-06	5.69472e-05	3.53475	0.518339	0.405541	-0.112797	2	242003549	R	I	SNED1	ExonBnd	shore	ExonBnd-shore	chr2:242004823-242005102
cg27353899	-0.112895	0.267541	-3.43056	0.00142544	0.00741084	-2.8385	0.323988	0.211093	-0.112895	3	195488922	F	I	MUC4	Body	island	Body-island	chr3:195488595-195489381	rs199552700;rs376198451	8;27
cg02857557	-0.112938	0.768193	-9.01104	4.03271e-11	3.00332e-08	14.4598	0.824662	0.711724	-0.112938	10	121578561	R	II	INPP5F	Body	shore	Body-shore	chr10:121577529-121578385
cg19974223	-0.113111	0.752281	-4.8275	2.10524e-05	0.000305561	1.26477	0.808837	0.695726	-0.113111	12	52281676	F	II	ANKRD33	TSS200	opensea	TSS200-opensea		rs189041713;rs564798181;rs115206392;rs114276300	1;7;14;50
cg03375002	-0.11317	0.423263	-6.45835	1.13825e-07	7.0242e-06	6.45849	0.479848	0.366678	-0.11317	7	73623876	R	II	LAT2	TSS1500	opensea	TSS1500-opensea		rs75574696	48
cg17172308	-0.113182	0.182018	-3.22912	0.00250336	0.011405	-3.37471	0.238609	0.125427	-0.113182	6	168533631	R	I		IGR	shelf	IGR-shelf	chr6:168529982-168530307	rs117263735	1
cg20699586	-0.113211	0.44837	-5.66315	1.46666e-06	4.3425e-05	3.9056	0.504975	0.391765	-0.113211	1	227748719	R	I		IGR	island	IGR-island	chr1:227748423-227748860	rs532100028	27
cg02768760	-0.113236	0.769299	-7.9351	1.06545e-09	2.82225e-07	11.154	0.825917	0.712681	-0.113236	16	5117824	R	II		IGR	shelf	IGR-shelf	chr16:5121749-5122192	rs574360031;rs184821004;rs188650628	23;2;1
cg17484288	-0.11326	0.772624	-5.56514	2.00902e-06	5.4674e-05	3.59246	0.829254	0.715994	-0.11326	16	50346848	R	II	ADCY7	Body	opensea	Body-opensea		rs533092287;rs75319196;rs200797412;rs146432353;rs139027579;rs143161770	30;29;24;23;19;2
cg21907625	-0.113316	0.409472	-4.40514	7.86617e-05	0.000819233	-0.0310535	0.46613	0.352814	-0.113316	22	37098833	F	II	CACNG2	TSS200	shore	TSS200-shore	chr22:37099471-37099711	rs117984076	44
cg16446721	-0.113326	0.0652235	-3.42836	0.00143433	0.00744604	-2.84445	0.121886	0.00856072	-0.113326	2	176978757	F	II		IGR	shore	IGR-shore	chr2:176977284-176977540	rs568068736;rs535584299	0;21
cg07679219	-0.113339	0.784996	-4.94969	1.43126e-05	0.000229131	1.64566	0.841665	0.728326	-0.113339	12	77417738	F	I	E2F7	3'UTR	opensea	3'UTR-opensea		rs199582222;rs183049485;rs202120365	20;38;51
cg15067806	-0.113355	0.251711	-4.68821	3.2611e-05	0.000424308	0.833591	0.308388	0.195033	-0.113355	1	149146748	F	I		IGR	shore	IGR-shore	chr1:149148145-149148374	rs587688897;rs7521007;rs182738039	0;45;51
cg09463001	-0.113388	0.403061	-10.5369	4.94602e-13	1.28569e-09	18.9149	0.459755	0.346367	-0.113388	6	42710083	F	II		IGR	shelf	IGR-shelf	chr6:42713166-42713986	rs61296601;rs559027881	1;4
cg16569937	-0.113393	0.559037	-3.03316	0.00426522	0.0171647	-3.87799	0.615734	0.50234	-0.113393	5	57174377	R	II		IGR	opensea	IGR-opensea		rs570996121;rs7700598;rs546434014	25;23;2
cg06745364	-0.113473	0.831905	-4.21943	0.000139083	0.00126335	-0.588367	0.888642	0.775169	-0.113473	22	36500566	F	II		IGR	opensea	IGR-opensea
cg25838818	-0.11351	0.159824	-3.20923	0.00264427	0.0118938	-3.42663	0.216579	0.103069	-0.11351	2	108905173	F	II	SULT1C2	5'UTR	opensea	5'UTR-opensea		rs562343448	12
cg24148085	-0.113516	0.564067	-5.49408	2.52329e-06	6.4546e-05	3.36582	0.620825	0.507309	-0.113516	3	72704603	R	II		IGR	island	IGR-island	chr3:72704323-72704610	rs563452014	41
cg16049864	-0.113545	0.133716	-6.34819	1.62109e-07	8.96853e-06	6.10447	0.190489	0.0769436	-0.113545	8	95962084	F	II	TP53INP1	TSS1500	island	TSS1500-island	chr8:95960751-95962372
cg08224659	-0.113581	0.0919585	-5.72177	1.21487e-06	3.79402e-05	4.09317	0.148749	0.0351679	-0.113581	2	159990552	R	II	TANC1	Body	opensea	Body-opensea		rs147934610;rs574497217	35;6
cg17322044	-0.113594	0.573039	-3.28371	0.00215221	0.0101635	-3.23121	0.629836	0.516241	-0.113594	12	125140105	R	II		IGR	opensea	IGR-opensea		rs189228799	46
cg05354971	-0.113705	0.526904	-4.27299	0.000118084	0.0011146	-0.428521	0.583757	0.470052	-0.113705	2	91936984	F	II		IGR	island	IGR-island	chr2:91936876-91937290	rs111988712;rs70962406	1;35
cg02075854	-0.113785	0.827295	-10.4031	7.18741e-13	1.67913e-09	18.5361	0.884187	0.770402	-0.113785	4	175462051	R	II		IGR	opensea	IGR-opensea
cg23488198	-0.113796	0.487514	-4.20154	0.000146881	0.00131649	-0.641609	0.544411	0.430616	-0.113796	5	2537496	F	II		IGR	opensea	IGR-opensea		rs533411928;rs146537086;rs73033725;rs369400449;rs549076437	1;2;14;34;40
cg06276088	-0.113803	0.590733	-4.12695	0.000184241	0.00156244	-0.862559	0.647634	0.533831	-0.113803	6	158956970	F	II	TMEM181	TSS1500	shore	TSS1500-shore	chr6:158957220-158958677	rs147421187	46
cg19070398	-0.113843	0.714891	-3.41093	0.00150682	0.00773179	-2.89154	0.771812	0.657969	-0.113843	20	810805	F	II		IGR	shelf	IGR-shelf	chr20:814120-814755	rs563184550;rs148035201	1;43
cg08569266	-0.113983	0.736526	-4.79653	2.32089e-05	0.000329223	1.16861	0.793517	0.679534	-0.113983	22	36500793	F	II		IGR	opensea	IGR-opensea
cg18530645	-0.114024	0.603611	-4.91879	1.57823e-05	0.000246366	1.54912	0.660623	0.546598	-0.114024	19	12759156	F	I	MAN2B1	Body	island	Body-island	chr19:12758975-12759210	rs144244650;rs540034802;rs561895292	0;10;28
cg00033450	-0.114103	0.357528	-2.92973	0.0056143	0.0211832	-4.13574	0.414579	0.300476	-0.114103	4	25970375	R	II		IGR	opensea	IGR-opensea		rs536896929	18
cg02004851	-0.114133	0.44633	-4.89127	1.72162e-05	0.000262978	1.46326	0.503397	0.389264	-0.114133	5	140207460	F	I	PCDHA2	Body	shore	Body-shore	chr5:140207725-140208078	rs538155297;rs547257055	0;34
cg14338526	-0.114272	0.798019	-11.5526	3.12154e-14	1.37201e-10	21.716	0.855155	0.740883	-0.114272	3	172394394	R	I	NCEH1	5'UTR	opensea	5'UTR-opensea		rs574270130;rs58696099;rs535033854	46;34;18
cg19872233	-0.114314	0.0841484	-5.04779	1.04874e-05	0.000181584	1.95305	0.141305	0.0269916	-0.114314	15	90905465	R	II		IGR	opensea	IGR-opensea		rs191603534;rs545852574	31;16
cg21186405	-0.11436	0.663827	-7.16371	1.19851e-08	1.48655e-06	8.7173	0.721007	0.606647	-0.11436	2	103335661	F	II	MFSD9	Body	opensea	Body-opensea		rs369457796	26
cg24000535	-0.114398	0.638196	-4.67653	3.38258e-05	0.000436095	0.797595	0.695395	0.580997	-0.114398	14	91110600	R	II	LOC101928909	Body	opensea	Body-opensea		rs568928441;rs3830889;rs113369858;rs111905000;rs76773245	46;19;15;9;1
cg08336425	-0.114442	0.442038	-4.14339	0.000175283	0.00150417	-0.813998	0.499259	0.384817	-0.114442	12	125140167	F	II		IGR	opensea	IGR-opensea
cg05280698	-0.114477	0.4128	-3.26153	0.00228878	0.0106514	-3.28966	0.470039	0.355562	-0.114477	19	37825388	R	II	HKR1	TSS200	island	TSS200-island	chr19:37825101-37825756
cg23348081	-0.114511	0.608582	-6.02678	4.55579e-07	1.86828e-05	5.07144	0.665837	0.551327	-0.114511	12	14413690	F	II		IGR	opensea	IGR-opensea
cg18063883	-0.114524	0.809955	-10.0196	2.12659e-12	3.71144e-09	17.4373	0.867217	0.752693	-0.114524	3	31857777	R	II	OSBPL10	Body	opensea	Body-opensea		rs138442996;rs76332319	18;17
cg25001190	-0.114607	0.556403	-7.10909	1.42518e-08	1.67244e-06	8.54319	0.613706	0.499099	-0.114607	1	61668835	R	II	NFIA	Body	opensea	Body-opensea		rs142165505;rs151203536;rs527596805;rs548903433	42;38;9;3
cg18470427	-0.114655	0.684662	-4.35351	9.22286e-05	0.000923828	-0.186848	0.74199	0.627335	-0.114655	17	33842301	F	I	SLFN12L	Body	opensea	Body-opensea		rs541600961	18
cg07732114	-0.114664	0.680591	-4.12735	0.000184015	0.00156095	-0.861367	0.737922	0.623259	-0.114664	1	180886670	F	II	KIAA1614	Body	opensea	Body-opensea		rs75647104;rs139155543;rs575420011;rs542511320	1;11;17;28
cg05256605	-0.114776	0.396961	-2.78662	0.00814796	0.0282173	-4.48282	0.454349	0.339573	-0.114776	5	121412184	F	II	LOX	Body	shore	Body-shore	chr5:121412500-121414077	rs530128938;rs368062871;rs560792812	35;38;47
cg08240913	-0.1148	0.352863	-3.86496	0.000404184	0.00283671	-1.62565	0.410263	0.295464	-0.1148	10	117969024	R	II	GFRA1	Body	opensea	Body-opensea		rs552003866;rs187827660;rs534401409	34;26;2
cg11841288	-0.11488	0.799805	-7.10236	1.45598e-08	1.70014e-06	8.52171	0.857245	0.742365	-0.11488	1	53842221	R	II		IGR	opensea	IGR-opensea		rs537009864;rs539075613;rs556093915;rs569652836	51;48;33;32
cg17256791	-0.114959	0.712604	-4.42954	7.29495e-05	0.000773781	0.0428134	0.770084	0.655125	-0.114959	15	85547764	R	II	PDE8A	5'UTR	opensea	5'UTR-opensea		rs113582155;rs542929283;rs192644186	38;24;1
cg05830220	-0.115052	0.762682	-4.16866	0.000162335	0.00141939	-0.73919	0.820208	0.705156	-0.115052	16	87757033	F	II	KLHDC4	Body	shelf	Body-shelf	chr16:87754008-87754285	rs548666854;rs184082619;rs116599296;rs552603253	18;30;47;48
cg13161901	-0.115059	0.719651	-5.16027	7.33397e-06	0.000139632	2.30707	0.77718	0.662121	-0.115059	18	59221985	F	II	CDH20	3'UTR	island	3'UTR-island	chr18:59221451-59221986	rs183849807;rs544430614	12;42
cg01772980	-0.115069	0.845744	-6.63721	6.41619e-08	4.72214e-06	7.03293	0.903278	0.78821	-0.115069	11	61957695	F	II	SCGB1D1	TSS200	opensea	TSS200-opensea		rs528882794;rs549057596;rs562611865;rs201571686	0;10;37;43
cg05129477	-0.115082	0.576693	-5.91545	6.51751e-07	2.41954e-05	4.714	0.634234	0.519152	-0.115082	1	21044945	F	II	KIF17	TSS1500	shore	TSS1500-shore	chr1:21043832-21044771	rs373198255	50
cg25587181	-0.115194	0.0678361	-6.7408	4.60656e-08	3.74821e-06	7.36522	0.125433	0.010239	-0.115194	19	10589790	F	I		IGR	island	IGR-island	chr19:10589681-10590041	rs562900835	10
cg17135225	-0.115208	0.844914	-4.94342	1.45994e-05	0.000232492	1.62606	0.902518	0.78731	-0.115208	3	171814909	F	II	FNDC3B	5'UTR	opensea	5'UTR-opensea		rs142454957;rs79949931;rs78811954;rs533752764	0;3;21;44
cg19334801	-0.115246	0.715275	-4.32182	0.000101666	0.000995311	-0.282169	0.772898	0.657652	-0.115246	7	17082895	F	II		IGR	opensea	IGR-opensea		rs187007461	0
cg20853880	-0.115281	0.256849	-5.76066	1.07215e-06	3.46497e-05	4.21768	0.31449	0.199209	-0.115281	2	10184444	R	I	KLF11	Body	island	Body-island	chr2:10182635-10184702	rs530879569;rs116412095;rs533084986	41;38;6
cg21685737	-0.115284	0.758727	-5.35604	3.92593e-06	8.86515e-05	2.92672	0.816368	0.701085	-0.115284	19	16243534	F	II	RAB8A	3'UTR	opensea	3'UTR-opensea		rs372528901;rs557602739;rs577690944	0;21;45
cg22144900	-0.115284	0.481149	-4.7239	2.91594e-05	0.000390153	0.943728	0.538791	0.423507	-0.115284	6	88757358	R	I	SPACA1	TSS200	island	TSS200-island	chr6:88757292-88757879	rs574905252;rs536122523	28;5
cg15265085	-0.115287	0.329162	-6.94317	2.41523e-08	2.40041e-06	8.01328	0.386805	0.271518	-0.115287	6	32064588	F	I	TNXB	Body	island	Body-island	chr6:32063533-32065044
cg18396987	-0.115292	0.265795	-3.96174	0.000302973	0.00227934	-1.34624	0.323441	0.208149	-0.115292	1	115398073	F	II	SYCP1	5'UTR	shore	5'UTR-shore	chr1:115397448-115397942	rs200832985;rs144023604	3;33
cg17278401	-0.115293	0.299268	-4.99823	1.22731e-05	0.000204399	1.79758	0.356915	0.241622	-0.115293	5	66462662	F	II	MAST4	Body	shelf	Body-shelf	chr5:66459035-66459595	rs564196683;rs56206043;rs369044704	0;4;16
cg19108028	-0.115297	0.266027	-6.45502	1.15046e-07	7.06998e-06	6.44781	0.323675	0.208378	-0.115297	5	140749891	R	II	PCDHGB3	5'UTR	shore	5'UTR-shore	chr5:140751298-140751883	rs184302654	45
cg11173447	-0.115297	0.630184	-2.63203	0.0120527	0.0381105	-4.84449	0.687832	0.572535	-0.115297	8	35009729	R	II		IGR	opensea	IGR-opensea		rs117309875	37
cg17256657	-0.115329	0.756564	-4.29918	0.000108978	0.00104915	-0.350083	0.814229	0.6989	-0.115329	18	77585418	R	II		IGR	shore	IGR-shore	chr18:77585913-77586856	rs184747835	37
cg03265956	-0.115527	0.289117	-4.39109	8.21452e-05	0.00084639	-0.0734962	0.34688	0.231353	-0.115527	5	140571170	F	II	PCDHB10	TSS1500	shelf	TSS1500-shelf	chr5:140573423-140574316	rs183405409;rs187684743;rs12659392;rs530528483	4;5;8;34
cg17069313	-0.11563	0.419692	-4.92757	1.535e-05	0.000241179	1.57654	0.477507	0.361877	-0.11563	4	185018478	F	I	ENPP6	Body	island	Body-island	chr4:185018390-185018721	rs142818755	39
cg18339718	-0.115667	0.397429	-4.24121	0.000130138	0.00120056	-0.523469	0.455262	0.339595	-0.115667	19	12759034	F	II	MAN2B1	Body	island	Body-island	chr19:12758975-12759210
cg06678572	-0.115721	0.745733	-6.19009	2.69438e-07	1.28603e-05	5.59625	0.803593	0.687872	-0.115721	16	3345186	F	I		IGR	island	IGR-island	chr16:3345145-3345605	rs538284213;rs558546726;rs565646807	31;44;45
cg12442415	-0.115737	0.621067	-4.05714	0.000227514	0.00183563	-1.06793	0.678936	0.563199	-0.115737	6	11154653	F	II		IGR	opensea	IGR-opensea		rs74507945;rs191893149;rs529044999	13;28;51
cg21535253	-0.115742	0.550891	-5.7573	1.08377e-06	3.49229e-05	4.20694	0.608762	0.493019	-0.115742	19	12758416	R	I	MAN2B1	Body	island	Body-island	chr19:12758273-12758754	rs574411653;rs200033151;rs149897798;rs368951229;rs199606152	51;42;32;15;11
cg17019184	-0.115752	0.739011	-6.11707	3.4075e-07	1.51636e-05	5.36155	0.796887	0.681135	-0.115752	10	133508039	R	II		IGR	shore	IGR-shore	chr10:133508354-133508591	rs373947874	42
cg05040210	-0.115784	0.176721	-7.84338	1.41671e-09	3.42349e-07	10.8667	0.234613	0.118829	-0.115784	1	18807594	R	II	KLHDC7A	1stExon	shore	1stExon-shore	chr1:18808873-18809667	rs201286096;rs536802696	45;39
cg04932937	-0.115785	0.506155	-3.81517	0.000468327	0.00317087	-1.76817	0.564048	0.448263	-0.115785	7	24367826	F	II		IGR	opensea	IGR-opensea		rs141101774	11
cg19734164	-0.115787	0.848894	-6.2614	2.14248e-07	1.09156e-05	5.82545	0.906788	0.791001	-0.115787	5	131796698	F	II	C5orf56	3'UTR	opensea	3'UTR-opensea		rs111571016;rs532937769;rs549938959	0;22;49
cg18060330	-0.115816	0.825941	-3.68351	0.000689066	0.0042541	-2.14091	0.883849	0.768033	-0.115816	6	32376066	R	II	BTNL2	TSS1500	opensea	TSS1500-opensea		rs62404579	49
cg06683719	-0.115829	0.287057	-4.65653	3.60111e-05	0.000456871	0.736001	0.344972	0.229142	-0.115829	17	5673550	R	II		IGR	opensea	IGR-opensea
cg23424043	-0.115838	0.243893	-5.30178	4.66964e-06	0.000100558	2.75457	0.301812	0.185974	-0.115838	7	138795004	F	II	ZC3HAV1	TSS1500	shore	TSS1500-shore	chr7:138793113-138794608	rs564087358;rs13244713	34;50
cg10842702	-0.115879	0.649178	-4.40543	7.85907e-05	0.000818621	-0.0301699	0.707117	0.591238	-0.115879	17	58648389	R	II	LOC388406	Body	opensea	Body-opensea
cg06577895	-0.115946	0.575687	-5.34816	4.02623e-06	9.03142e-05	2.90168	0.63366	0.517714	-0.115946	4	6659869	F	II		IGR	shore	IGR-shore	chr4:6659271-6659787	rs140671137;rs79780693	3;44
cg26764953	-0.115987	0.553683	-7.92155	1.11122e-09	2.89672e-07	11.1116	0.611676	0.495689	-0.115987	6	53591212	F	II		IGR	opensea	IGR-opensea		rs76058850	20
cg00213052	-0.116028	0.165132	-6.92024	2.59825e-08	2.52088e-06	7.93993	0.223146	0.107118	-0.116028	18	77397557	R	II		IGR	island	IGR-island	chr18:77397556-77398898	rs150469643	30
cg11491407	-0.116062	0.373824	-4.56083	4.85443e-05	0.000570487	0.442427	0.431856	0.315793	-0.116062	12	1973872	F	II	CACNA2D4	Body	island	Body-island	chr12:1973739-1974958	rs562687073	26
cg04786391	-0.116096	0.830591	-6.52648	9.14821e-08	6.03646e-06	6.67739	0.888639	0.772543	-0.116096	11	123295670	F	II		IGR	opensea	IGR-opensea		rs532649336	4
cg13400512	-0.116099	0.252585	-5.64279	1.56577e-06	4.5571e-05	3.8405	0.310634	0.194536	-0.116099	6	32064578	F	I	TNXB	Body	island	Body-island	chr6:32063533-32065044	rs369785145	5
cg21188409	-0.116176	0.784889	-5.12276	8.26396e-06	0.000152444	2.18885	0.842977	0.726801	-0.116176	3	180466040	F	II		IGR	opensea	IGR-opensea		rs73053861;rs559220980	33;33
cg14750167	-0.11619	0.268851	-4.90251	1.66156e-05	0.000256139	1.49831	0.326947	0.210756	-0.11619	12	90156327	R	II		IGR	opensea	IGR-opensea		rs576027690	1
cg23051299	-0.116208	0.224183	-7.99433	8.86793e-10	2.5016e-07	11.339	0.282287	0.166079	-0.116208	2	75938289	R	I	C2orf3	TSS200	shore	TSS200-shore	chr2:75937657-75938139	rs10179871	40
cg13569486	-0.116225	0.399501	-3.49651	0.00118173	0.0064203	-2.65911	0.457613	0.341388	-0.116225	11	8290738	R	I		IGR	shore	IGR-shore	chr11:8289532-8290322	rs533677993;rs147569462	20;15
cg16642562	-0.116359	0.745896	-6.49898	9.99173e-08	6.43097e-06	6.58903	0.804075	0.687717	-0.116359	3	119187346	R	II	POGLUT1	TSS1500	shore	TSS1500-shore	chr3:119187747-119188308	rs531696566	23
cg00303541	-0.116388	0.527249	-4.10629	0.000196136	0.00163813	-0.923497	0.585443	0.469055	-0.116388	3	51741280	R	II	GRM2	5'UTR	island	5'UTR-island	chr3:51740740-51741413
cg21206147	-0.116449	0.268102	-4.6622	3.53771e-05	0.000450718	0.753476	0.326326	0.209877	-0.116449	2	23749087	R	II	KLHL29	5'UTR	island	5'UTR-island	chr2:23749086-23749291	rs141069213;rs367687417	35;1
cg26079664	-0.116558	0.505879	-4.80473	2.26181e-05	0.000322728	1.19403	0.564158	0.4476	-0.116558	3	51740956	R	I	GRM2	TSS200	island	TSS200-island	chr3:51740740-51741413	rs114774669;rs540550863	28;26
cg14225678	-0.116612	0.0764117	-5.25737	5.3812e-06	0.00011145	2.6139	0.134718	0.0181057	-0.116612	7	54612325	R	II	VSTM2A	Body	island	Body-island	chr7:54612324-54612558	rs372852450;rs201673892	22;2
cg23725986	-0.116715	0.278776	-6.1299	3.26981e-07	1.47396e-05	5.40277	0.337133	0.220418	-0.116715	2	75938438	F	II	C2orf3	TSS1500	shore	TSS1500-shore	chr2:75937657-75938139	rs7562857	18
cg08029622	-0.116717	0.430028	-4.16551	0.000163897	0.00142969	-0.748526	0.488387	0.371669	-0.116717	5	140782352	F	II	PCDHGA9	TSS200	shelf	TSS200-shelf	chr5:140779013-140779659	rs115293033	51
cg06331585	-0.116722	0.502652	-3.06336	0.00393302	0.0161393	-3.80169	0.561012	0.444291	-0.116722	18	60780085	R	II		IGR	opensea	IGR-opensea		rs184198387;rs189688670	39;2
cg21352158	-0.116757	0.834945	-5.26968	5.17376e-06	0.000108262	2.65288	0.893324	0.776567	-0.116757	8	832917	F	II		IGR	island	IGR-island	chr8:832244-832918	rs905423;rs139680987	37;45
cg02852959	-0.116779	0.524921	-5.52687	2.27147e-06	5.96865e-05	3.47035	0.583311	0.466531	-0.116779	12	2944436	R	II	NRIP2	TSS1500	opensea	TSS1500-opensea		rs373853817;rs138528818;rs548743460;rs3814248	26;25;2;1
cg07381806	-0.116832	0.495574	-7.82045	1.5215e-09	3.61401e-07	10.7948	0.55399	0.437159	-0.116832	19	2094327	F	I	MOBKL2A	5'UTR	shore	5'UTR-shore	chr19:2095395-2095727	rs551501947;rs535248748	12;42
cg09363586	-0.116844	0.490044	-4.42872	7.31346e-05	0.000775276	0.0403301	0.548466	0.431622	-0.116844	14	78996548	R	II	NRXN3	5'UTR	opensea	5'UTR-opensea		rs149313392	1
cg14676177	-0.116862	0.795186	-10.1342	1.53472e-12	2.91258e-09	17.7676	0.853617	0.736755	-0.116862	6	119301421	R	II	FAM184A	Body	opensea	Body-opensea		rs77196341;rs184403302	49;1
cg13861644	-0.116878	0.709032	-2.85957	0.0067469	0.0244007	-4.30733	0.767471	0.650593	-0.116878	12	130822286	R	II	PIWIL1	TSS1500	shore	TSS1500-shore	chr12:130822360-130822696	rs182751582;rs187038591	45;14
cg15720832	-0.116982	0.67657	-4.43972	7.06888e-05	0.000755687	0.073667	0.735061	0.618078	-0.116982	1	228291682	F	I	C1orf35	TSS1500	shore	TSS1500-shore	chr1:228289669-228291184	rs536892174;rs556883917;rs143366796;rs190950881;rs142074466	0;5;9;49;51
cg12322008	-0.117001	0.832936	-4.97445	1.32334e-05	0.000216105	1.72312	0.891437	0.774436	-0.117001	2	1674418	F	II	PXDN	Body	opensea	Body-opensea		rs148982365	0
cg15696662	-0.117011	0.0776969	-12.0238	9.06321e-15	4.71186e-11	22.9705	0.136202	0.0191916	-0.117011	1	46669221	R	I	C1orf190	1stExon	island	1stExon-island	chr1:46668821-46669258	rs562545438;rs144228893;rs142875865	41;30;1
cg02208492	-0.117069	0.728561	-5.17245	7.05491e-06	0.000135703	2.3455	0.787096	0.670026	-0.117069	13	28414330	R	II	PDX1-AS1	Body	opensea	Body-opensea		rs547091398;rs566940383;rs185976124;rs140607805	42;39;9;1
cg12859507	-0.117175	0.427375	-3.10247	0.00353888	0.0148744	-3.70216	0.485963	0.368788	-0.117175	12	1909963	F	II	CACNA2D4	Body	shelf	Body-shelf	chr12:1905277-1906765	rs530180609;rs2286378;rs563673183;rs530730594	1;16;17;31
cg11074933	-0.117184	0.492278	-5.05981	1.00948e-05	0.000176543	1.9908	0.55087	0.433686	-0.117184	15	26915414	R	II	GABRB3	Body	island	Body-island	chr15:26915189-26915753	rs562840340;rs143012005;rs78360417	50;40;5
cg15832029	-0.117202	0.638173	-4.75265	2.66429e-05	0.000364597	1.03263	0.696774	0.579572	-0.117202	11	61690816	R	II		IGR	opensea	IGR-opensea		rs541555567	19
cg00783877	-0.117243	0.632992	-3.46377	0.00129725	0.00689424	-2.7484	0.691614	0.57437	-0.117243	2	65955222	R	II		IGR	opensea	IGR-opensea		rs554431137;rs13015423;rs187771873	38;25;2
cg16579158	-0.117247	0.50949	-4.78849	2.38036e-05	0.000335199	1.14367	0.568114	0.450867	-0.117247	5	140719142	R	II	PCDHGA2	1stExon	island	1stExon-island	chr5:140719129-140719343
cg12063490	-0.117275	0.430613	-4.6038	4.24597e-05	0.00051601	0.574015	0.489251	0.371976	-0.117275	19	12759131	F	I	MAN2B1	Body	island	Body-island	chr19:12758975-12759210	rs140281123;rs144244650;rs540034802	16;25;35
cg27531571	-0.117614	0.785029	-4.21134	0.000142559	0.00128788	-0.612461	0.843836	0.726222	-0.117614	17	77905160	F	II		IGR	shore	IGR-shore	chr17:77903887-77904397	rs574810182	14
cg14598338	-0.117647	0.318577	-7.02666	1.85178e-08	1.9983e-06	8.28009	0.377401	0.259754	-0.117647	9	96623480	F	I		IGR	island	IGR-island	chr9:96623110-96623481	rs187800723	6
cg06043840	-0.117733	0.225869	-4.70024	3.14047e-05	0.000412347	0.870691	0.284736	0.167003	-0.117733	1	94305094	R	II	BCAR3	5'UTR	opensea	5'UTR-opensea
cg10825234	-0.117736	0.779877	-6.87406	3.01029e-08	2.79784e-06	7.79215	0.838745	0.721009	-0.117736	4	1041061	R	I		IGR	shelf	IGR-shelf	chr4:1043387-1043645	rs147390040;rs537425488	10;4
cg18431856	-0.117738	0.411647	-5.46385	2.78001e-06	6.92485e-05	3.26952	0.470516	0.352778	-0.117738	4	37245254	F	II	KIAA1239	TSS1500	island	TSS1500-island	chr4:37245250-37246979
cg21484985	-0.117824	0.731671	-3.49235	0.00119581	0.00647903	-2.67046	0.790583	0.672759	-0.117824	14	70690525	F	I		IGR	opensea	IGR-opensea		rs10718394	32
cg09918110	-0.117895	0.495178	-3.51573	0.00111857	0.00615677	-2.60648	0.554125	0.43623	-0.117895	5	87798170	R	II		IGR	opensea	IGR-opensea		rs8180480	10
cg10725861	-0.117935	0.539775	-6.11704	3.40781e-07	1.51636e-05	5.36145	0.598743	0.480808	-0.117935	19	7983606	R	II		IGR	island	IGR-island	chr19:7983603-7983919	rs141669073	20
cg01420492	-0.118024	0.324245	-4.74882	2.69649e-05	0.000367789	1.02079	0.383257	0.265233	-0.118024	20	37349817	F	II		IGR	shelf	IGR-shelf	chr20:37352130-37357372	rs563409091;rs577091818;rs146827386	21;23;42
cg20132805	-0.118041	0.703706	-5.87374	7.45334e-07	2.66846e-05	4.58016	0.762727	0.644686	-0.118041	1	228785051	R	II	DUSP5P1	Body	shore	Body-shore	chr1:228744110-228784168	rs189486465	11
cg10712053	-0.118165	0.928695	-10.9998	1.38108e-13	4.45228e-10	20.2079	0.987778	0.869613	-0.118165	9	130095583	R	II	GARNL3	Body	opensea	Body-opensea		rs565510344	2
cg14181345	-0.118168	0.846115	-6.89332	2.83098e-08	2.6808e-06	7.8538	0.905199	0.787031	-0.118168	9	37649417	R	II		IGR	shore	IGR-shore	chr9:37650696-37651409	rs549165458;rs112624688;rs534678440;rs113784640	46;15;2;1
cg21004358	-0.118209	0.788878	-4.05978	0.000225708	0.00182453	-1.06018	0.847982	0.729773	-0.118209	4	187422119	F	I		IGR	island	IGR-island	chr4:187422034-187422244	rs549352260;rs565983259	1;49
cg00935887	-0.118255	0.460956	-5.25972	5.34102e-06	0.000110856	2.62133	0.520083	0.401828	-0.118255	2	242844000	F	II		IGR	island	IGR-island	chr2:242843760-242844198	rs190856333	49
cg26167301	-0.118336	0.371077	-3.3523	0.00177717	0.00877407	-3.04897	0.430245	0.311909	-0.118336	22	30308934	R	II	MTMR3	5'UTR	opensea	5'UTR-opensea
cg21606490	-0.118356	0.174407	-5.14349	7.73632e-06	0.000145281	2.25418	0.233585	0.115229	-0.118356	1	108023428	F	II	NTNG1	Body	island	Body-island	chr1:108023232-108023442	rs377123625;rs554194868	31;41
cg15235999	-0.118375	0.304366	-5.21438	6.17228e-06	0.000123155	2.47793	0.363554	0.245179	-0.118375	19	52996352	R	II	ZNF578	5'UTR	island	5'UTR-island	chr19:52995940-52996595	rs556370811;rs62119310	50;20
cg02707854	-0.118375	0.483863	-2.53292	0.0153957	0.046011	-5.06874	0.543051	0.424675	-0.118375	19	17600122	F	I	SLC27A1	Body	shelf	Body-shelf	chr19:17597344-17598000	rs371568887;rs7251644;rs560369003;rs529191181	4;18;28;42
cg10167378	-0.118531	0.595429	-4.44402	6.97553e-05	0.000748014	0.0866984	0.654694	0.536163	-0.118531	1	228756711	R	I		IGR	island	IGR-island	chr1:228744110-228784168	rs538626744;rs558730530;rs370326559;rs541259792	26;7;6;1
cg10203211	-0.118567	0.379902	-5.31931	4.41518e-06	9.65597e-05	2.81017	0.439186	0.320618	-0.118567	4	185018682	F	I	ENPP6	Body	island	Body-island	chr4:185018390-185018721	rs542450124;rs559647274;rs528399141;rs551660901;rs571684319;rs151050346;rs551081496	0;12;24;28;40;45;49
cg04134958	-0.118613	0.71782	-5.04756	1.04952e-05	0.000181678	1.95232	0.777126	0.658513	-0.118613	2	236761574	F	II	AGAP1	Body	opensea	Body-opensea		rs367772066;rs555718818;rs572479216;rs144935130;rs564567080	1;5;17;40;44
cg26004771	-0.118639	0.473141	-5.8941	6.98077e-07	2.54494e-05	4.64549	0.532461	0.413822	-0.118639	1	178456093	R	I		IGR	island	IGR-island	chr1:178455799-178456286
cg15206067	-0.118746	0.567348	-3.85054	0.000421832	0.00293002	-1.66702	0.626721	0.507975	-0.118746	9	140312163	F	I	EXD3	Body	island	Body-island	chr9:140310894-140312457	rs557202603	24
cg15192736	-0.118754	0.540999	-4.9147	1.59878e-05	0.000248853	1.53634	0.600376	0.481622	-0.118754	22	49448123	R	I		IGR	island	IGR-island	chr22:49447339-49448283	rs190244798;rs4823980	34;24
cg15247329	-0.118795	0.669771	-4.31379	0.000104202	0.00101413	-0.306258	0.729169	0.610373	-0.118795	7	2764246	F	II		IGR	opensea	IGR-opensea		rs560631970	49
cg22880770	-0.119005	0.666294	-7.60183	3.01188e-09	5.76034e-07	10.1069	0.725796	0.606792	-0.119005	2	97166341	F	I	NEURL3	Body	island	Body-island	chr2:97166208-97166660	rs549194101;rs559838187	0;27
cg03485299	-0.119005	0.60079	-3.53973	0.00104425	0.00584234	-2.54056	0.660292	0.541287	-0.119005	5	140212937	F	II	PCDHA7	TSS1500	shore	TSS1500-shore	chr5:140214068-140214464	rs566478302;rs139841955	18;39
cg23688479	-0.119094	0.644821	-4.55841	4.89102e-05	0.000573664	0.435052	0.704368	0.585274	-0.119094	5	42756851	R	II	CCDC152	TSS200	opensea	TSS200-opensea		rs539448792	39
cg23009014	-0.119127	0.835537	-10.3451	8.46016e-13	1.90998e-09	18.371	0.8951	0.775973	-0.119127	12	46329721	R	II	SCAF11	Body	opensea	Body-opensea
cg05649108	-0.119149	0.200738	-5.45437	2.86577e-06	7.07973e-05	3.23933	0.260313	0.141164	-0.119149	18	34854722	R	I	BRUNOL4	Body	island	Body-island	chr18:34854247-34855163	rs554591753	26
cg05491587	-0.11917	0.738988	-5.24125	5.66523e-06	0.0001157	2.5629	0.798573	0.679403	-0.11917	18	77659695	F	I	KCNG2	Body	island	Body-island	chr18:77658912-77660000	rs577587970;rs147321722	1;28
cg24891434	-0.119193	0.328736	-7.1353	1.3115e-08	1.58281e-06	8.62674	0.388332	0.269139	-0.119193	11	69934031	R	I	ANO1	Body	island	Body-island	chr11:69933919-69934209	rs369009893;rs567660905;rs201150364	41;8;1
cg15656834	-0.119255	0.504107	-5.03021	1.10894e-05	0.000189362	1.89785	0.563735	0.44448	-0.119255	11	116578399	F	II		IGR	island	IGR-island	chr11:116578139-116578400	rs181754688;rs144932097;rs184418137	6;30;34
cg03695236	-0.11926	0.316531	-4.69079	3.23487e-05	0.000421727	0.84154	0.376161	0.256901	-0.11926	7	157369121	R	II	PTPRN2	Body	island	Body-island	chr7:157369120-157369394
cg24994319	-0.119282	0.278322	-4.87938	1.78752e-05	0.000270455	1.42618	0.337963	0.218681	-0.119282	6	25027586	F	II		IGR	opensea	IGR-opensea		rs547970813;rs143691563	24;47
cg05295671	-0.119381	0.0863746	-8.463	2.10267e-10	9.6057e-08	12.7913	0.146065	0.0266841	-0.119381	13	79234353	F	II	RNF219	TSS1500	shore	TSS1500-shore	chr13:79232822-79233417	rs549086165;rs568814598;rs369147812	0;24;48
cg20450689	-0.119385	0.395554	-6.75138	4.4534e-08	3.6652e-06	7.39914	0.455247	0.335862	-0.119385	18	77586147	R	I		IGR	island	IGR-island	chr18:77585913-77586856	rs189732444;rs543709737;rs561299178	29;16;15
cg05915609	-0.119599	0.742229	-4.26399	0.000121384	0.00113831	-0.45545	0.802028	0.682429	-0.119599	16	2904455	R	II	PRSS22	Body	shore	Body-shore	chr16:2902829-2903362	rs113026633	9
cg24547709	-0.119666	0.801997	-14.3622	2.9267e-17	2.95974e-13	28.7916	0.86183	0.742164	-0.119666	9	139666663	F	II		IGR	opensea	IGR-opensea		rs564040262;rs142018156;rs543218176;rs563204612	1;8;33;37
cg11291885	-0.119719	0.511305	-4.48545	6.13549e-05	0.000679836	0.212533	0.571164	0.451445	-0.119719	8	78059867	F	II		IGR	opensea	IGR-opensea
cg18896979	-0.119724	0.5186	-5.41338	3.26782e-06	7.77864e-05	3.10891	0.578462	0.458738	-0.119724	2	242844174	F	II		IGR	island	IGR-island	chr2:242843760-242844198	rs116814626;rs542338992;rs76445379;rs74968453	24;31;44;45
cg14409029	-0.119848	0.319519	-4.63564	3.84414e-05	0.000479384	0.671764	0.379443	0.259595	-0.119848	11	19138243	F	I	ZDHHC13	TSS1500	shore	TSS1500-shore	chr11:19138497-19139216	rs139308714	42
cg22057519	-0.119857	0.69137	-11.0632	1.16213e-13	3.91751e-10	20.3829	0.751298	0.631441	-0.119857	8	67925609	R	II	PPP1R42	Body	opensea	Body-opensea		rs140675007;rs550613065;rs191110775	48;9;2
cg25598685	-0.119883	0.67736	-3.17178	0.00293041	0.0128703	-3.52392	0.737301	0.617419	-0.119883	11	42617544	F	II		IGR	opensea	IGR-opensea		rs144843990;rs147924034	0;34
cg10219850	-0.119938	0.674298	-4.31214	0.000104732	0.00101801	-0.311223	0.734268	0.614329	-0.119938	1	215373449	R	II	KCNK2	Body	opensea	Body-opensea		rs558183487;rs193262025;rs144138120;rs549117424	45;35;26;1
cg25034424	-0.120023	0.814018	-3.72237	0.000615152	0.00390328	-2.03153	0.87403	0.754007	-0.120023	4	1513089	R	I		IGR	shore	IGR-shore	chr4:1514184-1514520	rs372758295;rs528129206	44;2
cg19915618	-0.12004	0.267006	-4.40019	7.9872e-05	0.000828833	-0.0460105	0.327026	0.206986	-0.12004	1	18902229	F	II		IGR	opensea	IGR-opensea		rs535440972;rs535635518;rs116183226;rs2816057;rs57374672;rs564423945	1;6;7;28;36;38
cg06542216	-0.120247	0.168912	-6.38787	1.42716e-07	8.2062e-06	6.23201	0.229036	0.108789	-0.120247	8	95962175	F	II	TP53INP1	TSS1500	island	TSS1500-island	chr8:95960751-95962372	rs542028016	44
cg23265105	-0.120383	0.359982	-3.7598	0.000551244	0.00358785	-1.92568	0.420173	0.29979	-0.120383	5	140552971	R	II	PCDHB7	1stExon	shore	1stExon-shore	chr5:140553681-140554637	rs142580645;rs146757937	35;7
cg04001333	-0.120458	0.507898	-3.80335	0.000484941	0.00325473	-1.80188	0.568127	0.447669	-0.120458	14	76045348	F	I	FLVCR2	1stExon	shore	1stExon-shore	chr14:76044590-76045102	rs2287015	14
cg00363045	-0.120477	0.522949	-4.66957	3.45707e-05	0.000442975	0.776161	0.583187	0.462711	-0.120477	13	28611746	R	II	FLT3	Body	opensea	Body-opensea		rs2491235;rs7990001;rs115540379;rs2491236	38;29;20;10
cg23549331	-0.12048	0.313407	-2.70782	0.00996198	0.0329284	-4.66894	0.373648	0.253167	-0.12048	8	6189008	F	II		IGR	opensea	IGR-opensea		rs551809547;rs188748206;rs35968769;rs557569097;rs567996071;rs13252610;rs192836494	14;18;23;36;42;48;49
cg00716277	-0.120537	0.377805	-5.26266	5.29114e-06	0.000110113	2.63064	0.438074	0.317537	-0.120537	7	157369376	F	I	PTPRN2	Body	island	Body-island	chr7:157369120-157369394	rs116890852;rs566539638	17;19
cg16115627	-0.120603	0.519375	-4.41146	7.71413e-05	0.000807162	-0.011934	0.579677	0.459074	-0.120603	7	154684433	F	I	DPP6	3'UTR	island	3'UTR-island	chr7:154684402-154684630	rs559068188;rs3807298	33;34
cg07970752	-0.120658	0.624474	-5.02172	1.13922e-05	0.00019319	1.87122	0.684803	0.564144	-0.120658	16	817463	R	I	MSLN	Body	opensea	Body-opensea		rs538679960;rs138216025;rs201169888;rs572046253;rs372418783;rs143402842;rs562393857;rs150095532	38;32;26;12;11;8;7;2
cg02647287	-0.120679	0.214134	-4.53142	5.31938e-05	0.000610682	0.352608	0.274474	0.153795	-0.120679	21	47011127	F	II		IGR	island	IGR-island	chr21:47009996-47011163
cg19524572	-0.120805	0.674598	-3.61668	0.000836618	0.00493166	-2.32766	0.735	0.614196	-0.120805	14	95156762	F	II		IGR	opensea	IGR-opensea		rs140509671;rs563344513;rs12436584	1;2;48
cg10374084	-0.120812	0.33495	-6.04058	4.358e-07	1.81027e-05	5.11576	0.395356	0.274544	-0.120812	19	50666238	F	I	C19orf41	1stExon	island	1stExon-island	chr19:50666147-50666514	rs374699058	25
cg01730433	-0.120818	0.334485	-3.15689	0.00305213	0.0132764	-3.56242	0.394894	0.274076	-0.120818	1	18857608	R	II		IGR	opensea	IGR-opensea		rs56827184;rs555142689;rs2816030	29;27;12
cg13288545	-0.120889	0.317228	-4.83431	2.06058e-05	0.000300854	1.28592	0.377673	0.256783	-0.120889	8	145558858	F	II	SCRT1	Body	island	Body-island	chr8:145555342-145562310
cg04400533	-0.120955	0.610701	-5.74266	1.13601e-06	3.61131e-05	4.16003	0.671179	0.550223	-0.120955	3	185788716	F	II	ETV5	Body	opensea	Body-opensea
cg00044796	-0.120971	0.28713	-4.8982	1.68434e-05	0.00025874	1.48487	0.347616	0.226645	-0.120971	1	146552390	R	I		IGR	island	IGR-island	chr1:146552328-146552577	rs183345521;rs141506853;rs587756600	37;15;1
cg06928246	-0.121029	0.653489	-6.30904	1.83838e-07	9.79624e-06	5.9786	0.714004	0.592974	-0.121029	1	227974645	R	II		IGR	island	IGR-island	chr1:227974428-227974827	rs557108192;rs568968458;rs539140829	45;32;23
cg11486821	-0.121039	0.360051	-3.6419	0.00077767	0.00466615	-2.25738	0.420571	0.299532	-0.121039	11	75265714	F	II		IGR	opensea	IGR-opensea		rs7123968;rs543476927;rs557454131	6;44;50
cg04046629	-0.121107	0.532869	-5.02996	1.1098e-05	0.000189451	1.89709	0.593423	0.472316	-0.121107	11	60775831	F	II	CD6	Body	island	Body-island	chr11:60775036-60776307	rs112093706;rs75939429	25;33
cg04522432	-0.121312	0.327036	-5.76183	1.06813e-06	3.45637e-05	4.22142	0.387692	0.26638	-0.121312	6	29618347	F	II		IGR	shore	IGR-shore	chr6:29617765-29617974	rs577985301;rs29272	17;19
cg05828497	-0.121385	0.782137	-3.08132	0.00374714	0.0155449	-3.75608	0.84283	0.721445	-0.121385	4	174457692	F	II	NBLA00301	Body	shore	Body-shore	chr4:174459200-174460054	rs568384839	6
cg15235707	-0.121449	0.420576	-4.35056	9.30691e-05	0.000930316	-0.195727	0.4813	0.359852	-0.121449	11	131241788	R	II	NTM	Body	opensea	Body-opensea		rs529008508	45
cg00442220	-0.121477	0.919926	-4.39967	8.00012e-05	0.000829859	-0.0475937	0.980664	0.859187	-0.121477	12	107473715	F	II	CRY1	Body	opensea	Body-opensea		rs539601914;rs186842215	9;24
cg25029264	-0.1216	0.140149	-3.4711	0.00127047	0.00678337	-2.72844	0.20095	0.0793491	-0.1216	15	81426347	R	II	C15orf26	TSS1500	shore	TSS1500-shore	chr15:81426499-81426702	rs185667126;rs140670802;rs556358703;rs576535242;rs144634365	28;20;11;7;1
cg03128011	-0.121635	0.538684	-3.00915	0.00454808	0.0180266	-3.93833	0.599502	0.477867	-0.121635	8	1321333	R	II		IGR	island	IGR-island	chr8:1321232-1321638	rs565873778	19
cg05993054	-0.121654	0.863015	-3.62154	0.000824933	0.00487993	-2.31414	0.923842	0.802187	-0.121654	20	5695787	F	II		IGR	opensea	IGR-opensea		rs118140826;rs564558077	0;25
cg17471939	-0.121672	0.478721	-5.21112	6.23673e-06	0.00012409	2.46764	0.539556	0.417885	-0.121672	1	3600879	R	I	TP73	Body	opensea	Body-opensea		rs186220388	11
cg14410476	-0.121735	0.320907	-5.70521	1.28129e-06	3.94166e-05	4.04015	0.381775	0.26004	-0.121735	2	95693023	F	II	MAL	Body	shore	Body-shore	chr2:95690857-95692431	rs552653853;rs141198927;rs545073815;rs564954415	20;27;31;49
cg14161159	-0.121821	0.723753	-3.31406	0.00197775	0.00952316	-3.15082	0.784663	0.662843	-0.121821	2	132481826	F	I	C2orf27A	5'UTR	opensea	5'UTR-opensea		rs530605416	12
cg14950193	-0.121831	0.428471	-4.63704	3.82735e-05	0.00047775	0.676069	0.489386	0.367555	-0.121831	7	89873797	F	I	C7orf63	TSS1500	shore	TSS1500-shore	chr7:89874321-89874855	rs138174807	16
cg03407701	-0.121901	0.56238	-5.4019	3.39008e-06	7.98514e-05	3.07243	0.623331	0.50143	-0.121901	1	34654469	R	II	C1orf94	5'UTR	opensea	5'UTR-opensea		rs76040282	2
cg17489022	-0.121916	0.911518	-3.22277	0.00254753	0.0115595	-3.3913	0.972476	0.85056	-0.121916	3	171156247	F	II	TNIK	Body	opensea	Body-opensea		rs531712298	34
cg12247333	-0.121921	0.547961	-6.99956	2.01845e-08	2.11934e-06	8.19352	0.608922	0.487001	-0.121921	12	6291941	R	II		IGR	opensea	IGR-opensea		rs998908;rs576567009;rs192677553	51;21;1
cg14544666	-0.122118	0.343282	-5.64903	1.53472e-06	4.48641e-05	3.86043	0.404341	0.282223	-0.122118	5	179634789	F	I	RASGEF1C	5'UTR	island	5'UTR-island	chr5:179634577-179634875
cg01550828	-0.122161	0.786469	-6.81488	3.63591e-08	3.19128e-06	7.60263	0.847549	0.725388	-0.122161	3	196227453	F	II	RNF168	Body	shelf	Body-shelf	chr3:196229810-196230791	rs569795008	9
cg23504719	-0.122185	0.408464	-4.59127	4.41514e-05	0.000531343	0.535619	0.469556	0.347372	-0.122185	10	99735010	R	II	CRTAC1	Body	opensea	Body-opensea		rs540561848	43
cg04626491	-0.122237	0.4877	-5.61147	1.73142e-06	4.89698e-05	3.74041	0.548819	0.426582	-0.122237	6	28584053	R	II		IGR	island	IGR-island	chr6:28583934-28584289	rs574290318	9
cg26151999	-0.122243	0.329595	-5.61355	1.71993e-06	4.87418e-05	3.74703	0.390716	0.268473	-0.122243	19	55644082	R	II		IGR	opensea	IGR-opensea
cg23106045	-0.122304	0.464523	-3.65968	0.000738543	0.00448658	-2.2077	0.525675	0.403371	-0.122304	1	149162430	F	II		IGR	island	IGR-island	chr1:149162389-149162615	rs587734957;rs587630479	1;8
cg16430428	-0.122369	0.358924	-4.61144	4.14591e-05	0.000507114	0.597458	0.420108	0.297739	-0.122369	2	3642847	F	I	COLEC11	5'UTR	shore	5'UTR-shore	chr2:3642547-3642751	rs536396819;rs566349929	21;46
cg23053921	-0.122386	0.708915	-5.07342	9.66767e-06	0.000171093	2.03357	0.770108	0.647723	-0.122386	20	55563274	R	II		IGR	opensea	IGR-opensea		rs531155944	26
cg05493761	-0.122446	0.759569	-6.33536	1.6893e-07	9.23273e-06	6.06323	0.820792	0.698346	-0.122446	3	49757476	R	I	AMIGO3	TSS1500	shore	TSS1500-shore	chr3:49755763-49757317	rs3201833;rs527826548	45;5
cg10486069	-0.122497	0.517042	-3.08141	0.00374616	0.0155416	-3.75583	0.578291	0.455794	-0.122497	11	133658113	R	I		IGR	opensea	IGR-opensea		rs78998827;rs147740129	22;12
cg10411850	-0.122576	0.452775	-5.34424	4.07693e-06	9.11e-05	2.88926	0.514064	0.391487	-0.122576	1	154473912	R	II	TDRD10	TSS1500	shore	TSS1500-shore	chr1:154474107-154475699	rs189824875;rs545933242;rs368651278;rs554001064;rs144880846	48;34;19;10;1
cg25123302	-0.122595	0.240388	-4.62623	3.95884e-05	0.000490053	0.642853	0.301685	0.17909	-0.122595	9	22469959	F	II		IGR	opensea	IGR-opensea		rs550025382	1
cg26144909	-0.122714	0.546871	-5.08253	9.39177e-06	0.000167558	2.06222	0.608228	0.485514	-0.122714	5	2262036	F	I		IGR	opensea	IGR-opensea		rs565551121;rs532739983;rs76603580	14;17;38
cg26336453	-0.12281	0.601644	-5.16248	7.28241e-06	0.000138855	2.31406	0.663049	0.540239	-0.12281	11	19401080	R	II	NAV2	Body	opensea	Body-opensea		rs148717034;rs532497193	51;25
cg11437810	-0.122822	0.253749	-4.10293	0.000198137	0.00165059	-0.933382	0.31516	0.192338	-0.122822	15	69744829	F	I	RPLP1	TSS1500	shore	TSS1500-shore	chr15:69745049-69745746	rs188868157;rs193120408;rs182665884	23;38;39
cg14784293	-0.122847	0.762586	-7.2099	1.03537e-08	1.34997e-06	8.8644	0.824009	0.701162	-0.122847	15	101812904	R	II	SELS	3'UTR	opensea	3'UTR-opensea		rs528484214	1
cg18145105	-0.122931	0.651092	-10.0601	1.89469e-12	3.4199e-09	17.5542	0.712557	0.589627	-0.122931	2	97166422	R	II	NEURL3	Body	island	Body-island	chr2:97166208-97166660
cg00084338	-0.122932	0.560437	-3.45048	0.00134714	0.00709658	-2.78449	0.621902	0.498971	-0.122932	6	170595920	F	I	DLL1	Body	shore	Body-shore	chr6:170597246-170597499	rs569988592;rs183965219	0;30
cg11070987	-0.123063	0.297877	-4.01899	0.000255196	0.00200292	-1.17957	0.359409	0.236345	-0.123063	4	37804023	R	II		IGR	opensea	IGR-opensea		rs148100125	43
cg12813768	-0.123158	0.230275	-3.98503	0.000282571	0.00216313	-1.27856	0.291854	0.168696	-0.123158	1	115398123	F	II	SYCP1	Body	shore	Body-shore	chr1:115397448-115397942	rs201550141	13
cg01461254	-0.123183	0.356521	-7.67151	2.4216e-09	4.96955e-07	10.3266	0.418113	0.29493	-0.123183	12	2944306	R	I	NRIP2	TSS200	opensea	TSS200-opensea		rs529884819;rs7304390	33;21
cg02229095	-0.123184	0.498578	-5.28304	4.95765e-06	0.0001049	2.6952	0.56017	0.436986	-0.123184	8	146011663	F	II	ZNF34	5'UTR	shore	5'UTR-shore	chr8:146012190-146012913	rs539522687	46
cg15443392	-0.123376	0.670317	-4.97522	1.32014e-05	0.00021576	1.72551	0.732005	0.608629	-0.123376	5	140804884	R	II	PCDHGB8P	TSS1500	shelf	TSS1500-shelf	chr5:140802399-140802832	rs17208404;rs78746536	30;2
cg20964505	-0.123575	0.707502	-3.53288	0.00106495	0.00593123	-2.55939	0.76929	0.645715	-0.123575	2	131094852	F	II		IGR	opensea	IGR-opensea		rs77573363	50
cg14573099	-0.123618	0.819489	-8.8994	5.62899e-11	3.79157e-08	14.1226	0.881298	0.75768	-0.123618	2	101761014	F	II	TBC1D8	Body	opensea	Body-opensea		rs562533976;rs571713403	45;47
cg18951390	-0.123664	0.275262	-5.04226	1.06734e-05	0.000183999	1.93567	0.337094	0.21343	-0.123664	17	78735268	R	II	RPTOR	Body	opensea	Body-opensea		rs118041599;rs577285596	28;26
cg10852875	-0.123729	0.636944	-5.18102	6.86487e-06	0.000133003	2.37255	0.698809	0.575079	-0.123729	5	2537697	F	I		IGR	opensea	IGR-opensea		rs73735803;rs192828232;rs545888107;rs574021120;rs62328332	0;1;12;19;24
cg21472002	-0.12382	0.713909	-3.61368	0.000843895	0.00496481	-2.33599	0.775819	0.651999	-0.12382	2	83413587	F	II		IGR	opensea	IGR-opensea		rs138239881;rs569351015	0;36
cg09436290	-0.123837	0.762636	-4.96255	1.37418e-05	0.000222249	1.68587	0.824555	0.700718	-0.123837	16	89663612	R	II	CPNE7	3'UTR	shore	3'UTR-shore	chr16:89661799-89662043	rs374618119;rs534200147;rs138232916	49;38;17
cg18269595	-0.123849	0.442766	-4.69368	3.20574e-05	0.000418855	0.850443	0.504691	0.380842	-0.123849	5	8457599	R	II	MIR4458HG	TSS200	island	TSS200-island	chr5:8457432-8458273	rs532068219	42
cg13904562	-0.123861	0.589651	-6.7813	4.04737e-08	3.42975e-06	7.49505	0.651582	0.52772	-0.123861	12	48690974	F	II		IGR	opensea	IGR-opensea
cg23525438	-0.123881	0.278146	-5.46645	2.75698e-06	6.88537e-05	3.27779	0.340086	0.216205	-0.123881	6	17016226	R	I		IGR	opensea	IGR-opensea		rs549335136;rs569465524;rs549569196	45;31;19
cg12143028	-0.123897	0.549325	-4.43986	7.06595e-05	0.000755494	0.0740734	0.611273	0.487376	-0.123897	14	61655040	R	II		IGR	opensea	IGR-opensea		rs575160053;rs544135204	34;27
cg15257836	-0.123937	0.577335	-4.33864	9.65432e-05	0.000957086	-0.231587	0.639303	0.515366	-0.123937	17	1133706	R	II		IGR	island	IGR-island	chr17:1133496-1133753	rs552720295	24
cg01918128	-0.12399	0.933891	-3.63399	0.000795703	0.00474668	-2.27944	0.995886	0.871896	-0.12399	14	69159507	R	II		IGR	opensea	IGR-opensea		rs529527515;rs115418913;rs35541456;rs575956787;rs181873353	43;31;10;2;1
cg21580846	-0.124056	0.277844	-4.9144	1.60028e-05	0.000249035	1.53541	0.339872	0.215816	-0.124056	5	41510076	F	II	PLCXD3	Body	island	Body-island	chr5:41509783-41510166	rs151302637;rs530893443	17;47
cg05857996	-0.12409	0.760851	-4.5263	5.40475e-05	0.000617954	0.336978	0.822896	0.698806	-0.12409	20	2675418	F	I	EBF4	Body	shore	Body-shore	chr20:2672904-2674698	rs538936767;rs554352346	13;36
cg11317199	-0.1241	0.661046	-7.29508	7.90838e-09	1.12275e-06	9.13533	0.723096	0.598997	-0.1241	9	100850391	F	II	TRIM14	Body	island	Body-island	chr9:100849699-100850392
cg13155609	-0.124324	0.726919	-3.9897	0.000278643	0.00214032	-1.26497	0.789081	0.664757	-0.124324	10	27235260	R	II		IGR	opensea	IGR-opensea		rs180992623;rs74558274;rs533204198;rs78592595;rs549900274	28;19;9;8;2
cg09798888	-0.124332	0.380678	-2.92738	0.00564925	0.021285	-4.14155	0.442844	0.318512	-0.124332	12	108239646	F	I		IGR	shore	IGR-shore	chr12:108237437-108238721	rs180990656;rs116938358;rs113300288	20;21;44
cg18182844	-0.124337	0.788196	-3.99748	0.000272216	0.00210241	-1.2423	0.850365	0.726028	-0.124337	3	52828292	R	II	ITIH3	TSS1500	opensea	TSS1500-opensea		rs532007887;rs144767829	8;1
cg03369957	-0.124363	0.572724	-5.03337	1.09788e-05	0.000187907	1.90777	0.634906	0.510543	-0.124363	7	100252863	R	II	ACTL6B	Body	shore	Body-shore	chr7:100253782-100254150
cg10929690	-0.124365	0.673331	-4.87762	1.79745e-05	0.000271533	1.42071	0.735513	0.611148	-0.124365	18	77376689	R	II		IGR	island	IGR-island	chr18:77376688-77377995	rs549776966	28
cg19931913	-0.124414	0.909434	-3.6689	0.000719003	0.00439588	-2.18188	0.971641	0.847227	-0.124414	3	87326854	F	II	POU1F1	TSS1500	opensea	TSS1500-opensea		rs34030996;rs191314218	0;1
cg15424570	-0.124426	0.481901	-3.85346	0.0004182	0.00291053	-1.65865	0.544114	0.419688	-0.124426	18	39919665	F	II	LINC00907	Body	opensea	Body-opensea		rs73469153;rs1993752;rs2335780;rs1841621;rs533547890	0;24;29;34;46
cg06573787	-0.124434	0.275517	-7.9118	1.14535e-09	2.96021e-07	11.0811	0.337734	0.2133	-0.124434	8	143070187	R	I		IGR	opensea	IGR-opensea		rs4917266	21
cg22078805	-0.124454	0.440634	-5.72847	1.189e-06	3.73345e-05	4.11461	0.502861	0.378406	-0.124454	17	42432046	R	I	FAM171A2	Body	island	Body-island	chr17:42431092-42432555	rs76054861	35
cg01321174	-0.124466	0.743435	-7.32086	7.28974e-09	1.06146e-06	9.21726	0.805668	0.681202	-0.124466	4	1041044	R	II		IGR	shelf	IGR-shelf	chr4:1043387-1043645
cg09062922	-0.124469	0.274992	-4.21704	0.000140102	0.00127038	-0.595491	0.337227	0.212757	-0.124469	5	131436890	F	II		IGR	opensea	IGR-opensea		rs529944462;rs39897;rs147893144;rs193245673	0;6;27;39
cg04775330	-0.124478	0.902812	-5.13049	8.06316e-06	0.000149778	2.2132	0.965051	0.840572	-0.124478	14	89099089	R	II	EML5	Body	opensea	Body-opensea		rs79636250	1
cg07439609	-0.12454	0.292325	-5.65598	1.50084e-06	4.41553e-05	3.88266	0.354596	0.230055	-0.12454	20	9818601	R	II	PAK7	5'UTR	shore	5'UTR-shore	chr20:9819271-9819861	rs554792303;rs573776221	44;1
cg04003327	-0.12456	0.735256	-5.66396	1.46285e-06	4.33588e-05	3.90819	0.797536	0.672976	-0.12456	2	239007828	R	II	ESPNL	TSS1500	shore	TSS1500-shore	chr2:239009072-239009361	rs181325505;rs1054640;rs111702843	37;24;1
cg21012455	-0.124585	0.568658	-5.57873	1.92331e-06	5.29919e-05	3.63583	0.630951	0.506366	-0.124585	1	3567109	F	II	WDR8	TSS1500	island	TSS1500-island	chr1:3566445-3569636	rs116307511	31
cg08712303	-0.124628	0.689955	-3.39449	0.00157836	0.00800978	-2.93583	0.752269	0.627641	-0.124628	20	42417112	R	II		IGR	opensea	IGR-opensea		rs541604626;rs139800052	44;6
cg02008416	-0.124686	0.750766	-7.20866	1.03942e-08	1.35449e-06	8.86047	0.813109	0.688423	-0.124686	1	55445880	R	I	TMEM61	TSS1500	shore	TSS1500-shore	chr1:55446087-55446846
cg20011360	-0.124723	0.742673	-2.92525	0.00568102	0.0213765	-4.14679	0.805035	0.680312	-0.124723	4	37585660	R	II	C4orf19	TSS200	opensea	TSS200-opensea		rs115995324;rs148636971;rs142083679	49;21;1
cg26967842	-0.124725	0.412127	-5.4074	3.33101e-06	7.88776e-05	3.08989	0.474489	0.349764	-0.124725	7	157369158	R	I	PTPRN2	Body	island	Body-island	chr7:157369120-157369394
cg09015232	-0.124738	0.682345	-4.3549	9.18355e-05	0.000920828	-0.182668	0.744714	0.619976	-0.124738	20	44657115	F	II	SLC12A5	TSS1500	shore	TSS1500-shore	chr20:44657463-44659243	rs534668079;rs553433262	12;36
cg03075534	-0.124788	0.190995	-9.04834	3.6087e-11	2.79341e-08	14.5721	0.253389	0.128601	-0.124788	1	240161447	F	I		IGR	island	IGR-island	chr1:240160837-240161616	rs144870312;rs562211821;rs12096565;rs12069887	29;33;35;38
cg01171360	-0.124827	0.27849	-2.90844	0.00593773	0.0221121	-4.18811	0.340903	0.216077	-0.124827	6	293285	F	I	DUSP22	Body	shore	Body-shore	chr6:291948-292839	rs72838722;rs7767281	6;47
cg06231783	-0.124875	0.416344	-3.31084	0.00199563	0.00958789	-3.15938	0.478781	0.353906	-0.124875	11	1475048	F	II	BRSK2	Body	shelf	Body-shelf	chr11:1471339-1471595	rs546001011;rs571715344;rs539015825	0;11;40
cg22772380	-0.124902	0.584842	-2.69322	0.0103366	0.0338795	-4.70303	0.647293	0.522391	-0.124902	7	6747037	F	II	ZNF12	TSS1500	shore	TSS1500-shore	chr7:6745867-6746716	rs545775052;rs188686633;rs192253711	9;20;21
cg21869609	-0.12496	0.712589	-4.54511	5.09779e-05	0.000591692	0.394387	0.77507	0.650109	-0.12496	19	2291613	R	I	LINGO3	Body	island	Body-island	chr19:2289895-2291904	rs562191489;rs529083265	43;38
cg09479564	-0.125008	0.647581	-6.94071	2.43427e-08	2.41122e-06	8.00539	0.710086	0.585077	-0.125008	4	25301710	F	II		IGR	opensea	IGR-opensea		rs529337240	0
cg13507429	-0.125017	0.765298	-6.85597	3.18907e-08	2.90798e-06	7.73424	0.827806	0.702789	-0.125017	1	18807550	R	II	KLHDC7A	1stExon	shore	1stExon-shore	chr1:18808873-18809667	rs571941603;rs140809384;rs7512414;rs201286096	45;31;16;1
cg08543530	-0.125119	0.332345	-7.54489	3.60079e-09	6.53937e-07	9.92707	0.394905	0.269786	-0.125119	9	90589971	R	II	CDK20	TSS1500	shore	TSS1500-shore	chr9:90589209-90589807
cg10590925	-0.125209	0.668156	-2.57712	0.0138118	0.0423409	-4.96948	0.730761	0.605552	-0.125209	11	1463620	R	II	BRSK2	Body	shore	Body-shore	chr11:1464295-1464899	rs571854614;rs145303138;rs551112202;rs375230218	49;36;12;6
cg01773685	-0.125234	0.691884	-3.3893	0.00160162	0.00810017	-2.94979	0.754501	0.629267	-0.125234	19	51330453	R	II	KLK15	Body	island	Body-island	chr19:51330212-51330470	rs61752560	32
cg01458105	-0.125248	0.648043	-3.62896	0.000807403	0.00480038	-2.29348	0.710667	0.585419	-0.125248	10	134045514	R	II	STK32C	Body	shelf	Body-shelf	chr10:134041499-134041784	rs565508741;rs531102150;rs544934586	50;17;11
cg23206461	-0.12538	0.681597	-3.67499	0.000706369	0.00433743	-2.1648	0.744287	0.618907	-0.12538	1	147782116	F	II		IGR	island	IGR-island	chr1:147782066-147782473
cg24251534	-0.125571	0.23068	-8.56926	1.52241e-10	7.64042e-08	13.1174	0.293465	0.167894	-0.125571	12	8275926	R	II	CLEC4A	TSS1500	opensea	TSS1500-opensea
cg12932613	-0.12558	0.721265	-4.81337	2.20105e-05	0.000316134	1.22088	0.784055	0.658474	-0.12558	15	53086630	R	II		IGR	island	IGR-island	chr15:53086629-53086858
cg01683848	-0.125656	0.925244	-5.19062	6.65806e-06	0.000130064	2.40286	0.988072	0.862416	-0.125656	7	141561795	R	II		IGR	opensea	IGR-opensea		rs2695133;rs184587032;rs528822426;rs547187257;rs188901587;rs143627033	46;41;26;25;22;1
cg16735094	-0.125766	0.92699	-3.73718	0.00058905	0.00377464	-1.98971	0.989873	0.864107	-0.125766	1	17775674	R	II		IGR	opensea	IGR-opensea		rs564273023	46
cg04242577	-0.125771	0.618005	-5.19232	6.62199e-06	0.000129555	2.40824	0.680891	0.55512	-0.125771	4	25657921	R	II	SLC34A2	5'UTR	shore	5'UTR-shore	chr4:25657119-25657547	rs144422076	6
cg02538553	-0.12578	0.773431	-5.53365	2.22259e-06	5.87612e-05	3.49198	0.836321	0.710541	-0.12578	16	34712713	R	II	LOC146481	Body	opensea	Body-opensea		rs139081906	2
cg25538183	-0.125813	0.574236	-7.08425	1.54212e-08	1.76059e-06	8.46394	0.637143	0.51133	-0.125813	20	48428907	F	II	SLC9A8	TSS1500	shore	TSS1500-shore	chr20:48429172-48429645
cg25298319	-0.125866	0.276776	-4.24508	0.000128609	0.00118971	-0.511926	0.339709	0.213843	-0.125866	2	233217079	R	I		IGR	island	IGR-island	chr2:233215680-233217556	rs189240847	39
cg01946530	-0.125993	0.0830779	-17.8162	1.80912e-20	6.67783e-16	36.2899	0.146075	0.0200811	-0.125993	3	173116046	R	I	NLGN1	TSS200	shore	TSS200-shore	chr3:173115404-173115775	rs572148170	10
cg07823273	-0.126005	0.448942	-6.54934	8.50197e-08	5.72664e-06	6.7508	0.511945	0.38594	-0.126005	19	39695065	R	II	SYCN	TSS200	shore	TSS200-shore	chr19:39694476-39694994	rs548814658;rs575816888	43;16
cg15117847	-0.126023	0.334038	-4.59297	4.39183e-05	0.000529284	0.54082	0.39705	0.271027	-0.126023	6	6191894	R	II	F13A1	Body	opensea	Body-opensea		rs142167558	27
cg00495303	-0.126161	0.508283	-2.61027	0.0127237	0.0397407	-4.89425	0.571363	0.445202	-0.126161	18	3771110	F	II	DLGAP1	Body	shore	Body-shore	chr18:3771354-3771571	rs537180305	18
cg05983326	-0.126352	0.408095	-3.62904	0.000807209	0.00479942	-2.29325	0.471271	0.344919	-0.126352	5	140710688	F	II	PCDHGA1	1stExon	shore	1stExon-shore	chr5:140711797-140712542	rs2472647	17
cg10832308	-0.126488	0.558943	-4.40853	7.78431e-05	0.000812722	-0.020806	0.622187	0.495699	-0.126488	13	43938315	F	II	ENOX1	Body	opensea	Body-opensea		rs113226717;rs534330006	0;1
cg04464671	-0.126562	0.676603	-3.59179	0.000899006	0.00520819	-2.39679	0.739884	0.613323	-0.126562	4	16752670	F	II	LDB2	Body	opensea	Body-opensea		rs537565464;rs557868459;rs16893920	1;5;31
cg20689962	-0.126626	0.352933	-3.05588	0.00401292	0.0163862	-3.82062	0.416246	0.28962	-0.126626	1	28390766	R	II	EYA3	Body	opensea	Body-opensea		rs143020616;rs531345596	36;1
cg20497704	-0.126635	0.517268	-7.55441	3.49476e-09	6.40022e-07	9.95716	0.580586	0.453951	-0.126635	18	43913147	R	II	RNF165	TSS1500	shore	TSS1500-shore	chr18:43913345-43914477	rs566074845;rs4890643	51;24
cg00182405	-0.126727	0.429522	-3.66222	0.000733096	0.00446054	-2.20057	0.492886	0.366159	-0.126727	11	112831268	F	II	LOC101928847	Body	shore	Body-shore	chr11:112832524-112834490	rs529106026;rs575978850	23;45
cg25460273	-0.126777	0.488863	-3.67806	0.000700077	0.0043071	-2.15619	0.552251	0.425474	-0.126777	10	129704427	R	II	PTPRE	TSS1500	shore	TSS1500-shore	chr10:129705217-129706237	rs11593267	51
cg20703003	-0.126878	0.743502	-4.98676	1.27274e-05	0.000210002	1.76165	0.806941	0.680063	-0.126878	10	115860280	R	II		IGR	shore	IGR-shore	chr10:115860679-115861093
cg03264106	-0.126965	0.899237	-2.53735	0.0152299	0.0456271	-5.05886	0.96272	0.835755	-0.126965	18	56510609	F	II		IGR	opensea	IGR-opensea		rs74833146;rs532449566;rs550395193;rs183442450	0;11;12;23
cg16322792	-0.127113	0.471117	-4.90835	1.63116e-05	0.000252578	1.51654	0.534673	0.40756	-0.127113	1	120165303	F	II	ZNF697	3'UTR	island	3'UTR-island	chr1:120165302-120166626	rs200074846;rs201661121	0;1
cg10864200	-0.127118	0.575092	-2.86174	0.00670892	0.0242961	-4.30207	0.638651	0.511533	-0.127118	4	720809	R	I	PCGF3	5'UTR	shelf	5'UTR-shelf	chr4:724335-726070	rs536335195	17
cg23320368	-0.127126	0.527503	-5.15538	7.44897e-06	0.000141333	2.29166	0.591066	0.46394	-0.127126	11	28557421	R	II		IGR	opensea	IGR-opensea		rs184785121;rs144640446	17;2
cg18862597	-0.127222	0.812845	-5.58603	1.87878e-06	5.20604e-05	3.65913	0.876457	0.749234	-0.127222	1	17265457	R	I	CROCC	Body	opensea	Body-opensea		rs542622166;rs143408534;rs114323849;rs145341541;rs111489117;rs145995946;rs373070567	49;46;43;32;29;14;2
cg17624673	-0.127393	0.690147	-4.20124	0.000147012	0.00131723	-0.642479	0.753843	0.62645	-0.127393	5	140596187	R	II	PCDHB13	3'UTR	shore	3'UTR-shore	chr5:140595008-140595880	rs547918829;rs568059727;rs2910332;rs114487750	31;30;27;19
cg04315214	-0.12746	0.818921	-5.69248	1.33477e-06	4.05791e-05	3.99942	0.882652	0.755191	-0.12746	1	2043799	F	I	PRKCZ	5'UTR	shelf	5'UTR-shelf	chr1:2046429-2046865	rs564669363;rs578128046	4;39
cg09194717	-0.127544	0.777328	-5.58331	1.89522e-06	5.24179e-05	3.65046	0.8411	0.713556	-0.127544	22	34413383	F	II		IGR	opensea	IGR-opensea		rs191433684	1
cg12788328	-0.12759	0.721449	-3.32176	0.00193573	0.00936787	-3.13038	0.785244	0.657654	-0.12759	4	165930260	F	II		IGR	opensea	IGR-opensea		rs559147467;rs529859002;rs13124015;rs11942750	1;21;22;39
cg27649194	-0.127641	0.527497	-5.49438	2.52091e-06	6.45007e-05	3.36676	0.591318	0.463677	-0.127641	12	1974168	F	I	CACNA2D4	Body	island	Body-island	chr12:1973739-1974958	rs555619689;rs574076644;rs544283365	23;33;51
cg01231141	-0.1277	0.470679	-4.18339	0.000155222	0.00137179	-0.695488	0.534529	0.406828	-0.1277	5	178692691	F	I	ADAMTS2	Body	opensea	Body-opensea		rs369267387;rs79899197;rs576940152	8;39;40
cg07114751	-0.127812	0.756638	-5.63645	1.59798e-06	4.62009e-05	3.82023	0.820544	0.692731	-0.127812	1	21552839	F	II	ECE1	Body	shore	Body-shore	chr1:21551574-21551931	rs532414217;rs148890335	20;41
cg12928857	-0.127899	0.315689	-7.73811	1.96673e-09	4.3315e-07	10.5362	0.379639	0.25174	-0.127899	20	47391282	F	II	PREX1	Body	opensea	Body-opensea		rs146015915;rs569492401	0;1
cg14415857	-0.127921	0.89865	-3.98959	0.000278736	0.00214087	-1.26529	0.96261	0.83469	-0.127921	12	112622311	R	II	C12orf51	Body	island	Body-island	chr12:112622182-112622815	rs140868037	1
cg00963378	-0.128084	0.263567	-5.84738	8.11273e-07	2.83714e-05	4.49561	0.327609	0.199525	-0.128084	13	20716638	R	I	GJA3	Body	island	Body-island	chr13:20716137-20717372
cg11431402	-0.128098	0.555525	-5.59164	1.84524e-06	5.1341e-05	3.67706	0.619575	0.491476	-0.128098	9	126135408	R	II	CRB2	Body	island	Body-island	chr9:126135407-126136193	rs368809598;rs538919470	32;2
cg24769830	-0.128101	0.378125	-2.50825	0.0163502	0.0481985	-5.12359	0.442176	0.314075	-0.128101	3	108041508	R	II	HHLA2	5'UTR	opensea	5'UTR-opensea		rs150448244	46
cg19774868	-0.128158	0.305755	-5.55379	2.08351e-06	5.61041e-05	3.55624	0.369834	0.241676	-0.128158	18	77905408	R	I	LOC100130522	TSS1500	island	TSS1500-island	chr18:77905297-77905566
cg22832557	-0.128287	0.523894	-4.50731	5.73309e-05	0.000645972	0.279091	0.588037	0.45975	-0.128287	19	52996083	F	I	ZNF578	5'UTR	island	5'UTR-island	chr19:52995940-52996595	rs531956204;rs549592028;rs36680;rs186921593;rs190420592;rs142506248	2;8;21;25;32;44
cg10426581	-0.128366	0.289886	-5.05157	1.03622e-05	0.000179959	1.96493	0.354069	0.225703	-0.128366	7	100472382	F	I	SRRT	TSS1500	island	TSS1500-island	chr7:100472375-100473393	rs148405517	4
cg12077487	-0.12838	0.64712	-5.76334	1.06294e-06	3.44471e-05	4.22628	0.71131	0.58293	-0.12838	19	3290030	R	II	BRUNOL5	Body	shelf	Body-shelf	chr19:3293267-3293548	rs35198446;rs571067898	48;12
cg21894124	-0.128463	0.252378	-6.70908	5.09819e-08	4.02558e-06	7.2635	0.31661	0.188147	-0.128463	12	132904689	R	II	GALNT9	Body	shore	Body-shore	chr12:132905449-132906206	rs554778139;rs568241056	44;29
cg20708909	-0.128546	0.756563	-5.63551	1.60281e-06	4.63044e-05	3.81722	0.820837	0.69229	-0.128546	11	132812607	F	II	OPCML	Body	shore	Body-shore	chr11:132812662-132813075	rs184957822;rs147191949;rs532568266;rs12575270;rs559635565	1;16;18;35;47
cg11618795	-0.128565	0.841646	-3.58489	0.000917072	0.00528898	-2.4159	0.905928	0.777363	-0.128565	8	7333099	F	II	DEFB104A	TSS1500	opensea	TSS1500-opensea		rs371201715;rs373703198	34;38
cg23247274	-0.128717	0.115406	-3.53937	0.00104533	0.00584679	-2.54155	0.179765	0.0510475	-0.128717	13	21750649	R	I	MRP63	1stExon	island	1stExon-island	chr13:21750287-21751332	rs1062233;rs75972147;rs572316301;rs182540472	34;22;6;5
cg03046886	-0.128753	0.393491	-5.16878	7.13785e-06	0.00013694	2.33392	0.457867	0.329115	-0.128753	1	18869151	F	II		IGR	opensea	IGR-opensea		rs568967130;rs145147133;rs549227391	40;41;43
cg05730183	-0.128871	0.198585	-8.11239	6.15753e-10	1.97995e-07	11.7069	0.26302	0.134149	-0.128871	5	146831807	F	II	DPYSL3	Body	shore	Body-shore	chr5:146832560-146833938
cg11453601	-0.128893	0.346544	-4.82359	2.13139e-05	0.00030826	1.2526	0.410991	0.282097	-0.128893	5	140743562	F	II	PCDHGA5	TSS1500	shore	TSS1500-shore	chr5:140745531-140745893	rs553317478;rs145320199;rs535899523	13;19;22
cg17132030	-0.128908	0.445063	-3.55359	0.00100351	0.00566967	-2.50238	0.509517	0.380609	-0.128908	19	17599784	F	II	SLC27A1	Body	shore	Body-shore	chr19:17597344-17598000	rs555294638;rs115772896;rs150085935;rs138941646	5;27;32;40
cg21862353	-0.128916	0.572822	-2.78812	0.00811659	0.0281347	-4.47924	0.63728	0.508365	-0.128916	2	1801628	R	II	MYT1L	Body	island	Body-island	chr2:1801618-1802060
cg12454873	-0.128941	0.525929	-6.07734	3.87201e-07	1.66191e-05	5.23386	0.590399	0.461459	-0.128941	15	76109641	R	II		IGR	opensea	IGR-opensea		rs148098808;rs539701433;rs116591099	35;15;2
cg14637649	-0.12896	0.0839697	-5.82598	8.69068e-07	2.9854e-05	4.42699	0.14845	0.0194897	-0.12896	17	81057526	R	II		IGR	island	IGR-island	chr17:81057525-81057881	rs566045889	43
cg09066676	-0.12915	0.720631	-4.78315	2.42074e-05	0.000339383	1.12709	0.785206	0.656056	-0.12915	16	819526	F	II	MIR662	TSS1500	opensea	TSS1500-opensea		rs138619784;rs370383908;rs112488695;rs372080972	0;1;22;35
cg24131359	-0.12921	0.46096	-9.65921	5.99644e-12	7.97625e-09	16.3877	0.525565	0.396354	-0.12921	12	69346994	R	I	CPM	5'UTR	opensea	5'UTR-opensea		rs529328735;rs567314159;rs534838481;rs553195273	50;49;15;8
cg15922174	-0.129351	0.230606	-5.38295	3.60212e-06	8.34349e-05	3.01218	0.295282	0.165931	-0.129351	9	126135998	F	I	CRB2	Body	island	Body-island	chr9:126135407-126136193	rs377347664	16
cg20663376	-0.129495	0.261836	-4.79092	2.36227e-05	0.000333351	1.15119	0.326583	0.197088	-0.129495	15	31372997	F	I	TRPM1	5'UTR	opensea	5'UTR-opensea		rs567715511;rs536753445	17;30
cg12668523	-0.129539	0.71582	-3.81816	0.000464219	0.00314989	-1.75965	0.78059	0.651051	-0.129539	21	46851112	R	I	COL18A1	Body	shore	Body-shore	chr21:46850573-46850841	rs183278500;rs570248943;rs117265607;rs549421050	20;15;2;1
cg13393036	-0.129823	0.399899	-6.59239	7.40643e-08	5.19648e-06	6.88905	0.464811	0.334988	-0.129823	8	95962371	F	II	TP53INP1	TSS1500	island	TSS1500-island	chr8:95960751-95962372	rs149313284;rs533163209	30;33
cg11479503	-0.129837	0.785628	-2.88065	0.00638602	0.023397	-4.25607	0.850546	0.720709	-0.129837	9	124989052	F	I	LHX6	Body	island	Body-island	chr9:124987743-124991086	rs566800306;rs534092061	29;41
cg02452966	-0.129838	0.210666	-5.40549	3.35134e-06	7.91941e-05	3.08384	0.275586	0.145747	-0.129838	19	39056216	R	I	RYR1	Body	island	Body-island	chr19:39055499-39056379	rs556398501	22
cg15844419	-0.129839	0.663033	-3.2813	0.00216663	0.0102163	-3.23756	0.727952	0.598113	-0.129839	21	46850665	R	II	COL18A1	Body	island	Body-island	chr21:46850573-46850841	rs531583672;rs529735189;rs550180972;rs374838285;rs529438629	33;18;13;12;1
cg27032427	-0.129866	0.658835	-4.05759	0.000227208	0.00183381	-1.06662	0.723769	0.593902	-0.129866	11	69587568	F	II		IGR	shore	IGR-shore	chr11:69588826-69590546	rs116954681;rs3740640;rs368582765	11;15;21
cg19509778	-0.129875	0.624371	-3.54157	0.00103876	0.00581893	-2.5355	0.689309	0.559434	-0.129875	10	129537308	R	II	FOXI2	3'UTR	island	3'UTR-island	chr10:129534410-129537366	rs533147899;rs551373207	36;26
cg17069396	-0.129981	0.201578	-8.28032	3.67434e-10	1.3999e-07	12.2278	0.266569	0.136588	-0.129981	20	2731102	F	I	EBF4	Body	island	Body-island	chr20:2731063-2731395	rs534797709;rs552957718	3;8
cg07870307	-0.130099	0.288873	-6.61223	6.95065e-08	4.9817e-06	6.95272	0.353922	0.223823	-0.130099	5	140743780	F	I	PCDHGA4	Body	shore	Body-shore	chr5:140743961-140744642	rs538812851;rs192201180	11;29
cg18468455	-0.130233	0.787271	-6.84094	3.34577e-08	3.00815e-06	7.68609	0.852388	0.722155	-0.130233	4	7189194	F	II		IGR	opensea	IGR-opensea		rs551974187;rs7684317	9;26
cg03165014	-0.130269	0.222341	-7.26219	8.77475e-09	1.20541e-06	9.03078	0.287475	0.157206	-0.130269	13	102106348	F	I	ITGBL1	Body	island	Body-island	chr13:102106165-102106488	rs114011815	43
cg21551271	-0.130298	0.564529	-5.38608	3.56627e-06	8.28411e-05	3.02211	0.629677	0.49938	-0.130298	16	867552	R	II		IGR	island	IGR-island	chr16:867032-867833	rs12325335;rs12325665;rs542434944	13;11;1
cg10676327	-0.130351	0.67391	-6.13369	3.23017e-07	1.46145e-05	5.41495	0.739085	0.608735	-0.130351	4	6659735	R	I		IGR	island	IGR-island	chr4:6659271-6659787	rs146485685	18
cg04513861	-0.130503	0.639512	-3.59048	0.000902388	0.00522372	-2.4004	0.704763	0.57426	-0.130503	3	134819027	F	II	EPHB1	Body	opensea	Body-opensea		rs117498074;rs577719584	0;8
cg27404186	-0.130588	0.656024	-5.16559	7.21076e-06	0.000137941	2.32385	0.721318	0.590729	-0.130588	2	242843821	R	I		IGR	island	IGR-island	chr2:242843760-242844198	rs28390289;rs145228326;rs3935292;rs186406461;rs113419434;rs112712033	51;49;46;30;7;6
cg06688763	-0.130627	0.683614	-4.89103	1.72295e-05	0.000263105	1.4625	0.748928	0.618301	-0.130627	7	92238207	F	I	CDK6	3'UTR	opensea	3'UTR-opensea		rs539678214	29
cg04148237	-0.130662	0.786452	-3.42183	0.0014611	0.00755291	-2.86212	0.851783	0.721121	-0.130662	22	36500577	F	II		IGR	opensea	IGR-opensea		rs763087	45
cg05396731	-0.130725	0.0755119	-7.18509	1.12e-08	1.41897e-06	8.78541	0.140874	0.0101494	-0.130725	1	43920161	R	I	HYI	TSS1500	shore	TSS1500-shore	chr1:43919083-43919814	rs150334716	42
cg24587835	-0.130804	0.349116	-2.77938	0.00830087	0.0286285	-4.50007	0.414518	0.283714	-0.130804	17	5674234	F	II	LOC339166	TSS1500	opensea	TSS1500-opensea		rs532956299	4
cg14356225	-0.130857	0.784158	-5.06876	9.81195e-06	0.000172923	2.01892	0.849587	0.71873	-0.130857	8	2383594	R	II		IGR	opensea	IGR-opensea		rs79735935;rs138370690;rs184201655;rs565824436;rs534887096;rs554592186	49;19;15;14;5;1
cg09119043	-0.130881	0.654594	-3.56545	0.000969873	0.00552195	-2.46966	0.720035	0.589154	-0.130881	1	234367443	R	II	SLC35F3	Body	island	Body-island	chr1:234367135-234367496
cg08166072	-0.130888	0.373973	-3.9045	0.000359387	0.00259365	-1.51186	0.439417	0.308528	-0.130888	2	46213920	R	II	PRKCE	Body	opensea	Body-opensea		rs574917286;rs184597313;rs557356208	51;39;26
cg04733826	-0.130909	0.0741064	-2.8943	0.00616196	0.022761	-4.22273	0.139561	0.00865175	-0.130909	7	158769935	R	II		IGR	shelf	IGR-shelf	chr7:158766126-158767400	rs116814702;rs114976167;rs556330476;rs570279255;rs142067201;rs117879465	48;45;40;29;16;5
cg17190891	-0.130979	0.659008	-6.74236	4.58363e-08	3.73615e-06	7.37022	0.724497	0.593518	-0.130979	7	101962112	F	II	SH2B2	3'UTR	island	3'UTR-island	chr7:101961741-101962226
cg14958041	-0.131028	0.74068	-3.33172	0.00188257	0.00917058	-3.10386	0.806194	0.675166	-0.131028	9	95675546	R	II		IGR	island	IGR-island	chr9:95675545-95675773	rs539869486	19
cg21854408	-0.131052	0.175609	-7.83056	1.47436e-09	3.53387e-07	10.8265	0.241135	0.110083	-0.131052	1	240161445	R	I		IGR	island	IGR-island	chr1:240160837-240161616	rs546500241;rs558446895;rs150062047	39;36;11
cg13954320	-0.131077	0.648208	-4.98856	1.26549e-05	0.000209105	1.7673	0.713747	0.582669	-0.131077	14	33162558	F	II	AKAP6	Body	opensea	Body-opensea		rs569403434;rs551406986;rs138870924	0;30;38
cg19635571	-0.1311	0.298482	-4.75077	2.68007e-05	0.00036615	1.02681	0.364032	0.232932	-0.1311	1	149145020	F	II		IGR	shore	IGR-shore	chr1:149146208-149146697
cg23928763	-0.131138	0.64345	-4.1384	0.000177956	0.00152163	-0.828743	0.709019	0.577881	-0.131138	9	140312446	R	I	EXD3	5'UTR	island	5'UTR-island	chr9:140310894-140312457	rs573416468;rs545333014	41;37
cg17952877	-0.131325	0.639504	-3.6361	0.000790862	0.00472533	-2.27357	0.705166	0.573841	-0.131325	3	133502677	F	I	SRPRB	TSS200	island	TSS200-island	chr3:133502561-133502963	rs559397464	8
cg07449674	-0.131328	0.708903	-11.4045	4.63126e-14	1.89363e-10	21.3158	0.774567	0.643239	-0.131328	5	132287922	R	II	AFF4	5'UTR	opensea	5'UTR-opensea		rs539902303;rs56198724;rs556430781	42;15;1
cg13967339	-0.131348	0.761608	-2.58515	0.0135408	0.0417055	-4.95133	0.827282	0.695934	-0.131348	8	17533669	F	II	MTUS1	Body	opensea	Body-opensea		rs2301543;rs541731137	24;46
cg02403883	-0.131351	0.572997	-5.10717	8.68411e-06	0.000158218	2.13975	0.638673	0.507321	-0.131351	5	140530028	F	II	PCDHB6	1stExon	shore	1stExon-shore	chr5:140531157-140532017	rs548482487	13
cg06574296	-0.131425	0.284367	-5.67175	1.42669e-06	4.25534e-05	3.93311	0.35008	0.218655	-0.131425	2	239007919	R	II	ESPNL	TSS1500	shore	TSS1500-shore	chr2:239009072-239009361	rs557989371;rs200123963;rs115142731	16;6;1
cg12211867	-0.131563	0.207494	-5.35252	3.97045e-06	8.94161e-05	2.91553	0.273276	0.141712	-0.131563	1	108023441	F	II	NTNG1	Body	island	Body-island	chr1:108023232-108023442	rs377123625;rs554194868;rs577255487	18;28;42
cg05811936	-0.131686	0.621003	-6.26388	2.12543e-07	1.08527e-05	5.83344	0.686846	0.55516	-0.131686	12	1738375	R	II	WNT5B	TSS200	shore	TSS200-shore	chr12:1739286-1739833	rs535562100	6
cg19204946	-0.131719	0.716568	-9.03523	3.75222e-11	2.87127e-08	14.5326	0.782428	0.650709	-0.131719	1	207143870	F	II	FCAMR	5'UTR	opensea	5'UTR-opensea		rs113829322;rs56198560;rs192185345	1;11;23
cg02970458	-0.131781	0.744393	-3.35184	0.00177943	0.0087833	-3.05019	0.810283	0.678502	-0.131781	20	19241402	F	II	LOC100130264	Body	opensea	Body-opensea		rs145228454;rs73899692;rs149143450	1;4;39
cg05681977	-0.131941	0.169801	-5.69322	1.3316e-06	4.05194e-05	4.00179	0.235772	0.103831	-0.131941	8	145638934	R	II	SLC39A4	Body	island	Body-island	chr8:145637965-145639182	rs535100369;rs552929616	45;16
cg22328256	-0.131996	0.505931	-6.6554	6.05336e-08	4.5452e-06	7.09129	0.571929	0.439933	-0.131996	6	28757381	F	II		IGR	shelf	IGR-shelf	chr6:28753869-28754138	rs115750861	27
cg01294327	-0.132027	0.718677	-4.95934	1.38821e-05	0.000223919	1.67584	0.784691	0.652664	-0.132027	19	2291373	R	II	LINGO3	Body	island	Body-island	chr19:2289895-2291904	rs536076866	46
cg00469015	-0.132043	0.284729	-3.6921	0.00067202	0.00417386	-2.11678	0.35075	0.218708	-0.132043	15	69744684	R	II	RPLP1	TSS1500	shore	TSS1500-shore	chr15:69745049-69745746
cg01538731	-0.132072	0.677838	-4.49194	6.01322e-05	0.000669675	0.232281	0.743874	0.611802	-0.132072	16	87757018	F	II	KLHDC4	Body	shelf	Body-shelf	chr16:87754008-87754285	rs530249897;rs548666854;rs184082619	1;33;45
cg18114036	-0.132243	0.629797	-6.48755	1.03647e-07	6.59737e-06	6.55232	0.695919	0.563676	-0.132243	1	156260918	F	II	TMEM79	Body	shore	Body-shore	chr1:156261199-156261425
cg10315903	-0.132261	0.661769	-5.48425	2.60408e-06	6.60428e-05	3.3345	0.727899	0.595638	-0.132261	1	11323253	R	II	MTOR	TSS1500	shore	TSS1500-shore	chr1:11322258-11323036	rs537187339	37
cg04928577	-0.132281	0.509853	-4.08625	0.000208382	0.00171548	-0.98246	0.575994	0.443713	-0.132281	12	63696410	F	II		IGR	opensea	IGR-opensea		rs563444628;rs577226147;rs546080616;rs139138114	10;16;28;44
cg19408140	-0.132396	0.489195	-5.2467	5.56762e-06	0.000114193	2.58013	0.555392	0.422997	-0.132396	5	2537657	F	II		IGR	opensea	IGR-opensea		rs6886502;rs6887706;rs6868293;rs73735803;rs192828232	6;24;25;40;41
cg05627947	-0.132401	0.665686	-5.63169	1.62261e-06	4.6721e-05	3.805	0.731886	0.599485	-0.132401	8	142518599	F	II	FLJ43860	TSS1500	opensea	TSS1500-opensea		rs6988080;rs576931534	24;27
cg08709360	-0.132452	0.822673	-3.4923	0.00119599	0.00647962	-2.6706	0.888899	0.756447	-0.132452	1	1003376	R	I		IGR	island	IGR-island	chr1:1002663-1005318	rs143659346;rs527441912	39;6
cg24702360	-0.132582	0.462849	-5.03076	1.10699e-05	0.000189099	1.89959	0.529141	0.396558	-0.132582	13	23412622	F	II		IGR	island	IGR-island	chr13:23412207-23412623	rs7333053	18
cg24210711	-0.132641	0.592978	-4.4944	5.96763e-05	0.000665914	0.239747	0.659299	0.526658	-0.132641	8	73123369	R	II	LOC392232	Body	opensea	Body-opensea		rs7002197;rs7001949;rs368457404	44;21;1
cg13581422	-0.132666	0.34588	-6.72778	4.80228e-08	3.85883e-06	7.32348	0.412213	0.279547	-0.132666	3	130236522	F	I		IGR	shore	IGR-shore	chr3:130235989-130236203	rs567310457;rs577179014;rs545443977	22;28;48
cg21251970	-0.132714	0.609614	-4.25769	0.000123746	0.00115518	-0.474277	0.675971	0.543257	-0.132714	9	140311919	F	I	EXD3	5'UTR	island	5'UTR-island	chr9:140310894-140312457
cg26929925	-0.132717	0.792301	-5.29831	4.72174e-06	0.00010131	2.74356	0.85866	0.725943	-0.132717	5	138714136	R	I	SLC23A1	Body	island	Body-island	chr5:138713814-138714340
cg19754622	-0.132754	0.551769	-3.17148	0.00293277	0.0128787	-3.52468	0.618146	0.485392	-0.132754	10	134045578	F	I	STK32C	Body	shelf	Body-shelf	chr10:134041499-134041784	rs546203482;rs566202371	1;47
cg21242009	-0.132766	0.843426	-3.65338	0.000752178	0.00455002	-2.22531	0.909809	0.777043	-0.132766	6	6894182	F	II		IGR	opensea	IGR-opensea		rs139114437;rs569021994;rs145113574;rs1079114	1;17;20;42
cg13444270	-0.132971	0.741362	-3.57285	0.000949433	0.00543211	-2.44921	0.807847	0.674877	-0.132971	3	177412572	R	II	LINC00578	Body	opensea	Body-opensea		rs564334456	26
cg12753760	-0.133104	0.353581	-6.92921	2.52511e-08	2.47057e-06	7.96861	0.420133	0.287029	-0.133104	9	90589965	R	II	CDK20	TSS1500	shore	TSS1500-shore	chr9:90589209-90589807
cg22507154	-0.133187	0.485518	-5.25186	5.47674e-06	0.000112802	2.59645	0.552111	0.418925	-0.133187	1	91185233	R	I		IGR	island	IGR-island	chr1:91185156-91185577	rs575507817	28
cg24800175	-0.133213	0.334538	-3.3315	0.00188374	0.00917478	-3.10445	0.401145	0.267932	-0.133213	19	13345599	F	I	CACNA1A	Body	shore	Body-shore	chr19:13346962-13347346	rs186907762;rs533176894;rs560920011;rs560784624	0;1;17;31
cg15401244	-0.133408	0.909867	-3.98827	0.000279838	0.00214717	-1.26913	0.976572	0.843163	-0.133408	20	30268526	F	II	BCL2L1	Body	opensea	Body-opensea		rs191390850	0
cg06937068	-0.133517	0.64524	-4.81187	2.21151e-05	0.000317286	1.21621	0.711999	0.578482	-0.133517	5	140615329	F	II	PCDHB18	Body	shore	Body-shore	chr5:140615391-140616353	rs577829618;rs535977272	25;34
cg23242863	-0.133527	0.0882739	-16.9143	1.11434e-19	2.83673e-15	34.4456	0.155037	0.0215105	-0.133527	1	151032723	R	I	MLLT11	5'UTR	shore	5'UTR-shore	chr1:151031767-151032352	rs41266624	28
cg05060440	-0.133544	0.552213	-5.61495	1.71217e-06	4.85798e-05	3.75153	0.618985	0.485441	-0.133544	2	184395412	F	II		IGR	opensea	IGR-opensea		rs184738880;rs187738166;rs563238843	13;18;22
cg02583091	-0.133557	0.24378	-6.38959	1.41933e-07	8.17772e-06	6.23751	0.310559	0.177002	-0.133557	8	145638881	F	II	SLC39A4	Body	island	Body-island	chr8:145637965-145639182	rs577440164;rs535100369;rs552929616	0;10;39
cg22853986	-0.133564	0.0681627	-6.14202	3.14474e-07	1.43381e-05	5.44174	0.134945	0.0013806	-0.133564	8	125463310	R	II	TRMT12	1stExon	opensea	1stExon-opensea		rs562056044	45
cg20916523	-0.133722	0.439317	-6.98674	2.10245e-08	2.18331e-06	8.15257	0.506178	0.372456	-0.133722	3	10184584	R	I	VHL	Body	shore	Body-shore	chr3:10183305-10183941
cg05935571	-0.133728	0.0792401	-16.9591	1.0164e-19	2.67983e-15	34.539	0.146104	0.0123761	-0.133728	3	32023257	F	I	ZNF860	TSS200	island	TSS200-island	chr3:32021969-32023364	rs58075697;rs538131151	18;38
cg23839761	-0.133757	0.227166	-4.63335	3.87165e-05	0.000482041	0.664752	0.294044	0.160288	-0.133757	9	96108838	F	I	C9orf129	TSS200	island	TSS200-island	chr9:96108466-96108992	rs532999276;rs551049305	3;11
cg18105675	-0.133789	0.665464	-4.86441	1.874e-05	0.000280202	1.37955	0.732359	0.59857	-0.133789	2	3642400	F	II	COLEC11	TSS1500	shore	TSS1500-shore	chr2:3642547-3642751	rs568572572;rs182929289;rs556613305	1;2;12
cg23212445	-0.13388	0.542941	-5.42224	3.17637e-06	7.62357e-05	3.1371	0.609881	0.476002	-0.13388	2	176928222	R	II		IGR	shelf	IGR-shelf	chr2:176931575-176932663	rs572907715	25
cg07075387	-0.134218	0.737901	-2.81371	0.00759868	0.0267464	-4.41799	0.80501	0.670792	-0.134218	4	14451768	R	I		IGR	opensea	IGR-opensea		rs543615129;rs532476747;rs202175239	8;2;1
cg10828284	-0.134326	0.635794	-7.48706	4.31811e-09	7.38517e-07	9.74418	0.702957	0.568631	-0.134326	22	50528333	F	I	MOV10L1	TSS200	island	TSS200-island	chr22:50528201-50529085	rs143998223	29
cg02781074	-0.134376	0.626788	-5.50725	2.41897e-06	6.25407e-05	3.40779	0.693976	0.5596	-0.134376	13	101241206	F	I	GGACT	TSS200	island	TSS200-island	chr13:101240689-101241226
cg06633037	-0.134518	0.549183	-4.07147	0.000217891	0.00177583	-1.02589	0.616442	0.481923	-0.134518	5	140624464	R	II	PCDHB15	TSS1500	shore	TSS1500-shore	chr5:140626444-140627373
cg15667148	-0.134551	0.823635	-4.79119	2.36028e-05	0.000333177	1.15202	0.89091	0.75636	-0.134551	6	6781655	F	II		IGR	opensea	IGR-opensea		rs141038294;rs11243116	1;23
cg18088092	-0.134583	0.509607	-7.33846	6.89592e-09	1.01858e-06	9.27313	0.576898	0.442316	-0.134583	2	88471173	R	II	THNSL2	5'UTR	shore	5'UTR-shore	chr2:88469691-88470386
cg26076054	-0.134651	0.769597	-4.38649	8.3319e-05	0.00085569	-0.087391	0.836923	0.702272	-0.134651	5	421317	F	I	AHRR	Body	island	Body-island	chr5:421224-421751	rs553196159	12
cg08576975	-0.1348	0.778945	-2.83513	0.00718906	0.0256261	-4.36645	0.846345	0.711544	-0.1348	1	11626664	F	II		IGR	opensea	IGR-opensea		rs142823407;rs567014617;rs534514272	0;11;40
cg20200200	-0.134919	0.59622	-5.25119	5.48836e-06	0.000112966	2.59435	0.663679	0.52876	-0.134919	1	18807388	F	II	KLHDC7A	TSS200	shore	TSS200-shore	chr1:18808873-18809667	rs192514661;rs142641295;rs79568179;rs538265264	0;16;20;37
cg24762111	-0.134932	0.43693	-5.33952	4.139e-06	9.20884e-05	2.87427	0.504396	0.369464	-0.134932	5	140561239	F	II	PCDHB16	TSS200	shore	TSS200-shore	chr5:140558931-140559789	rs191769346;rs578159654	0;7
[truncated: 583 more rows]
