# Supplementary material for: Altered DNA methylome profiles of blood leukocytes in Chinese patients with mild cognitive impairment and Alzheimer’s disease
Source: Front Genet. 2023 Jun 14;14:1175864. doi: 10.3389/fgene.2023.1175864 (PMC10300350; doi:10.3389/fgene.2023.1175864)
Supplement: Supplementary file 18 [file Table10.XLSX]

## Sheet: Sheet1
probe_ID	AD_to_CHC.logFC	AD_to_CHC.AveExpr	AD_to_CHC.t	AD_to_CHC.P.Value	AD_to_CHC.adj.P.Val	AD_to_CHC.B	AD_to_CHC.AD_AVG	AD_to_CHC.CHC_AVG	AD_to_CHC.deltaBeta	AD_to_CHC.CHR	AD_to_CHC.MAPINFO	AD_to_CHC.Strand	AD_to_CHC.Type	AD_to_CHC.gene	AD_to_CHC.feature	AD_to_CHC.cgi	AD_to_CHC.feat.cgi	AD_to_CHC.UCSC_Islands_Name	AD_to_CHC.SNP_ID	AD_to_CHC.SNP_DISTANCE	MCI_to_CHC.logFC	MCI_to_CHC.AveExpr	MCI_to_CHC.t	MCI_to_CHC.P.Value	MCI_to_CHC.adj.P.Val	MCI_to_CHC.B	MCI_to_CHC.CHC_AVG	MCI_to_CHC.MCI_AVG	MCI_to_CHC.deltaBeta	MCI_to_CHC.CHR	MCI_to_CHC.MAPINFO	MCI_to_CHC.Strand	MCI_to_CHC.Type	MCI_to_CHC.gene	MCI_to_CHC.feature	MCI_to_CHC.cgi	MCI_to_CHC.feat.cgi	MCI_to_CHC.UCSC_Islands_Name	MCI_to_CHC.SNP_ID	MCI_to_CHC.SNP_DISTANCE	AD_to_MCI.logFC	AD_to_MCI.AveExpr	AD_to_MCI.t	AD_to_MCI.P.Value	AD_to_MCI.adj.P.Val	AD_to_MCI.B	AD_to_MCI.AD_AVG	AD_to_MCI.MCI_AVG	AD_to_MCI.deltaBeta
cg18771300	0.7181	0.509953	-26.0557	1.78294e-26	6.5812e-21	50.2799	0.869003	0.150903	0.7181	14	63671737	F	II	RHOJ	1stExon	opensea	1stExon-opensea		rs558425531	49	0.6064	0.454104	13.7702	1.15691e-16	3.00521e-14	27.1281	0.150903	0.757304	0.6064	14	63671737	F	II	RHOJ	1stExon	opensea	1stExon-opensea		rs558425531	49	0.111699	0.813153	-2.61789	0.0124868	0.0285584	-5.18207	0.869003	0.757304	-0.111699
cg00033450	0.114103	0.357528	-2.92973	0.0056143	0.0211832	-4.13574	0.414579	0.300476	0.114103	4	25970375	R	II		IGR	opensea	IGR-opensea		rs536896929	18	0.284153	0.442553	7.41285	5.42501e-09	4.86031e-08	9.21891	0.300476	0.584629	0.284153	4	25970375	R	II		IGR	opensea	IGR-opensea		rs536896929	18	-0.17005	0.499604	4.14389	0.00017513	0.000805698	-1.11601	0.414579	0.584629	0.17005
cg00167275	-0.104948	0.356661	3.0333	0.00426365	0.01716	-3.87764	0.304187	0.409135	-0.104948	10	88854588	R	I	FAM35A	TSS1500	island	TSS1500-island	chr10:88853757-88855498	rs544795948;rs563124216	47;40	-0.255086	0.281592	-8.79231	7.70278e-11	1.34154e-09	13.5145	0.409135	0.154049	-0.255086	10	88854588	R	I	FAM35A	TSS1500	island	TSS1500-island	chr10:88853757-88855498	rs544795948;rs563124216	47;40	0.150138	0.229118	-4.77035	2.52256e-05	0.000161746	0.7848	0.304187	0.154049	-0.150138
cg00271766	-0.102791	0.785779	4.12225	0.000186881	0.00157878	-0.876423	0.734384	0.837175	-0.102791	22	33172767	F	II	SYN3	Body	opensea	Body-opensea		rs556109771;rs575773678;rs544702314	0;13;14	-0.391253	0.641548	-10.8296	2.17542e-13	1.12252e-11	19.4643	0.837175	0.445922	-0.391253	22	33172767	F	II	SYN3	Body	opensea	Body-opensea		rs556109771;rs575773678;rs544702314	0;13;14	0.288462	0.590153	-7.75209	1.88904e-09	7.2246e-08	10.283	0.734384	0.445922	-0.288462
cg00367567	-0.13218	0.764073	3.68462	0.000686839	0.00424373	-2.13779	0.697983	0.830163	-0.13218	11	62138469	R	II	ASRGL1	Body	shore	Body-shore	chr11:62138621-62138873	rs565458267;rs527917613	50;44	-0.325088	0.667619	-8.89246	5.7022e-11	1.04667e-09	13.8188	0.830163	0.505075	-0.325088	11	62138469	R	II	ASRGL1	Body	shore	Body-shore	chr11:62138621-62138873	rs565458267;rs527917613	50;44	0.192908	0.601529	-4.45997	6.6449e-05	0.000360304	-0.167988	0.697983	0.505075	-0.192908
cg00402533	0.180196	0.529503	-7.73332	1.99633e-09	4.37322e-07	10.5211	0.6196	0.439405	0.180196	2	197458695	F	II	HECW2	TSS1500	shore	TSS1500-shore	chr2:197457392-197458522	rs191678559;rs113991483;rs143310253	6;7;41	0.299472	0.589141	15.524	2.09258e-18	1.34802e-15	31.2116	0.439405	0.738876	0.299472	2	197458695	F	II	HECW2	TSS1500	shore	TSS1500-shore	chr2:197457392-197458522	rs191678559;rs113991483;rs143310253	6;7;41	-0.119276	0.679238	5.86318	7.72379e-07	9.28261e-06	4.24538	0.6196	0.738876	0.119276
cg00414890	-0.128103	0.630896	3.13525	0.00323756	0.0138881	-3.61816	0.566845	0.694947	-0.128103	19	53500997	F	I		IGR	shelf	IGR-shelf	chr19:53496732-53497028	rs540491716;rs558592978;rs192389217	23;42;43	-0.282908	0.553493	-7.27766	8.31324e-09	7.00816e-08	8.78912	0.694947	0.412039	-0.282908	19	53500997	F	I		IGR	shelf	IGR-shelf	chr19:53496732-53497028	rs540491716;rs558592978;rs192389217	23;42;43	0.154805	0.489442	-3.75386	0.000561209	0.00212728	-2.24651	0.566845	0.412039	-0.154805
cg00589305	-0.143128	0.568023	4.73264	2.83699e-05	0.000382229	0.970761	0.49646	0.639587	-0.143128	11	19367621	R	II		IGR	island	IGR-island	chr11:19366653-19368234	rs111619465;rs554505479	42;19	-0.274907	0.502134	-9.24685	1.98672e-11	4.38182e-10	14.8862	0.639587	0.36468	-0.274907	11	19367621	R	II		IGR	island	IGR-island	chr11:19366653-19368234	rs111619465;rs554505479	42;19	0.13178	0.43057	-4.1023	0.000198639	0.000895312	-1.23879	0.49646	0.36468	-0.13178
cg00589581	-0.105458	0.682792	7.10465	1.44544e-08	1.69136e-06	8.52901	0.630063	0.735521	-0.105458	7	1883760	R	II	MAD1L1	Body	shore	Body-shore	chr7:1885033-1885402	rs565785457;rs534679380;rs555218312	43;35;2	-0.264942	0.60305	-14.2037	4.1581e-17	1.36128e-14	28.1693	0.735521	0.470579	-0.264942	7	1883760	R	II	MAD1L1	Body	shore	Body-shore	chr7:1885033-1885402	rs565785457;rs534679380;rs555218312	43;35;2	0.159484	0.550321	-8.60712	1.36301e-10	8.7233e-09	12.9382	0.630063	0.470579	-0.159484
cg00606190	-0.114186	0.612297	4.25347	0.000125352	0.00116642	-0.486869	0.555204	0.66939	-0.114186	12	16761702	F	II	LMO3	TSS1500	opensea	TSS1500-opensea		rs540148644;rs12828300	0;49	-0.379673	0.479554	-19.6905	5.02749e-22	1.54864e-18	39.6942	0.66939	0.289717	-0.379673	12	16761702	F	II	LMO3	TSS1500	opensea	TSS1500-opensea		rs540148644;rs12828300	0;49	0.265487	0.422461	-10.9363	1.6533e-13	3.79282e-11	19.7441	0.555204	0.289717	-0.265487
cg00738934	-0.132495	0.781984	3.88392	0.000382068	0.00271725	-1.57115	0.715736	0.848231	-0.132495	8	78996279	F	II		IGR	opensea	IGR-opensea				-0.334694	0.680884	-7.7807	1.71187e-09	1.81814e-08	10.3815	0.848231	0.513537	-0.334694	8	78996279	F	II		IGR	opensea	IGR-opensea				0.202199	0.614637	-4.42501	7.4036e-05	0.000393991	-0.274035	0.715736	0.513537	-0.202199
cg00739278	0.10353	0.222807	-3.4978	0.00117737	0.00640185	-2.65557	0.274572	0.171042	0.10353	7	38351226	F	II		IGR	island	IGR-island	chr7:38350920-38351331			0.419278	0.380681	11.7556	1.80187e-14	1.55055e-12	21.9945	0.171042	0.59032	0.419278	7	38351226	F	II		IGR	island	IGR-island	chr7:38350920-38351331			-0.315749	0.432446	8.20047	4.71271e-10	2.37078e-08	11.6843	0.274572	0.59032	0.315749
cg00748494	0.170874	0.373547	-6.00177	4.93741e-07	1.9784e-05	4.99112	0.458984	0.28811	0.170874	13	23412343	R	I		IGR	island	IGR-island	chr13:23412207-23412623	rs189381744;rs113371060;rs572035182	47;31;22	0.307082	0.441651	11.7903	1.6449e-14	1.44101e-12	22.0872	0.28811	0.595192	0.307082	13	23412343	R	I		IGR	island	IGR-island	chr13:23412207-23412623	rs189381744;rs113371060;rs572035182	47;31;22	-0.136207	0.527088	4.45968	6.65096e-05	0.000360559	-0.168883	0.458984	0.595192	0.136207
cg00783877	0.117243	0.632992	-3.46377	0.00129725	0.00689424	-2.7484	0.691614	0.57437	0.117243	2	65955222	R	II		IGR	opensea	IGR-opensea		rs554431137;rs13015423;rs187771873	38;25;2	0.264349	0.706545	9.64574	6.17805e-12	1.67945e-10	16.0696	0.57437	0.83872	0.264349	2	65955222	R	II		IGR	opensea	IGR-opensea		rs554431137;rs13015423;rs187771873	38;25;2	-0.147106	0.765167	5.00272	1.2113e-05	8.82036e-05	1.50935	0.691614	0.83872	0.147106
cg00835279	0.232325	0.372418	-6.37896	1.46861e-07	8.37342e-06	6.20334	0.48858	0.256255	0.232325	2	3642710	R	II	COLEC11	1stExon	island	1stExon-island	chr2:3642547-3642751	rs540163882;rs561886850	16;8	0.383741	0.448126	11.0823	1.0904e-13	6.49124e-12	20.1656	0.256255	0.639996	0.383741	2	3642710	R	II	COLEC11	1stExon	island	1stExon-island	chr2:3642547-3642751	rs540163882;rs561886850	16;8	-0.151416	0.564288	3.76105	0.000549486	0.00209023	-2.22611	0.48858	0.639996	0.151416
cg00919305	0.103401	0.252868	-6.46812	1.10314e-07	6.86721e-06	6.48988	0.304569	0.201168	0.103401	12	130751482	R	II		IGR	opensea	IGR-opensea		rs561852863	1	0.228339	0.315337	12.6391	1.85248e-15	2.62994e-13	24.3071	0.201168	0.429506	0.228339	12	130751482	R	II		IGR	opensea	IGR-opensea		rs561852863	1	-0.124938	0.367038	6.08513	3.78323e-07	5.1981e-06	4.95837	0.304569	0.429506	0.124938
cg00963378	0.128084	0.263567	-5.84738	8.11273e-07	2.83714e-05	4.49561	0.327609	0.199525	0.128084	13	20716638	R	I	GJA3	Body	island	Body-island	chr13:20716137-20717372			0.331859	0.365454	13.9243	8.02286e-17	2.25116e-14	27.5005	0.199525	0.531384	0.331859	13	20716638	R	I	GJA3	Body	island	Body-island	chr13:20716137-20717372			-0.203775	0.429496	7.81967	1.53035e-09	6.09663e-08	10.4954	0.327609	0.531384	0.203775
cg01132696	0.101741	0.452608	-3.52158	0.00110001	0.00607762	-2.59044	0.503479	0.401737	0.101741	6	33048558	R	I	HLA-DPB1	Body	island	Body-island	chr6:33048416-33048814	rs12722018;rs9277348;rs1042117;rs1042121	28;22;21;18	0.242991	0.523233	8.96506	4.58875e-11	8.74154e-10	14.0387	0.401737	0.644729	0.242991	6	33048558	R	I	HLA-DPB1	Body	island	Body-island	chr6:33048416-33048814	rs12722018;rs9277348;rs1042117;rs1042121	28;22;21;18	-0.14125	0.574104	5.01261	1.17392e-05	8.59846e-05	1.54036	0.503479	0.644729	0.14125
cg01214012	-0.106944	0.650906	4.53063	5.33245e-05	0.000611802	0.350198	0.597433	0.704378	-0.106944	14	30585046	R	II		IGR	opensea	IGR-opensea				-0.268087	0.570334	-12.2465	5.02962e-15	5.68705e-13	23.2915	0.704378	0.436291	-0.268087	14	30585046	R	II		IGR	opensea	IGR-opensea				0.161143	0.516862	-6.25832	2.16814e-07	3.30555e-06	5.51532	0.597433	0.436291	-0.161143
cg01218619	0.201365	0.115157	-5.53468	2.21526e-06	5.86375e-05	3.49526	0.21584	0.0144747	0.201365	4	25090298	R	I		IGR	island	IGR-island	chr4:25090106-25090510	rs4697546;rs115118301;rs146620966	42;33;1	0.344674	0.186812	8.53797	1.66198e-10	2.54992e-09	12.7368	0.0144747	0.359148	0.344674	4	25090298	R	I		IGR	island	IGR-island	chr4:25090106-25090510	rs4697546;rs115118301;rs146620966	42;33;1	-0.143308	0.287494	2.64552	0.0116551	0.0269504	-5.11869	0.21584	0.359148	0.143308
cg01267150	-0.128326	0.435453	5.62837	1.64001e-06	4.70895e-05	3.79439	0.37129	0.499616	-0.128326	10	14014651	F	II	FRMD4A	Body	opensea	Body-opensea		rs181909011;rs533552600	0;13	-0.247585	0.375823	-11.8813	1.29605e-14	1.19287e-12	22.3294	0.499616	0.252031	-0.247585	10	14014651	F	II	FRMD4A	Body	opensea	Body-opensea		rs181909011;rs533552600	0;13	0.119259	0.31166	-5.65564	1.50482e-06	1.60158e-05	3.58029	0.37129	0.252031	-0.119259
cg01399084	-0.23129	0.28296	4.18366	0.000155094	0.00137093	-0.694689	0.167315	0.398605	-0.23129	4	83933088	F	II	LIN54	TSS1500	shore	TSS1500-shore	chr4:83931642-83932194	rs141376904;rs191143622;rs72927141;rs576311356;rs537829397;rs34180226	0;12;24;35;45;50	-0.339464	0.228873	-6.76824	4.20169e-08	2.83588e-07	7.16008	0.398605	0.0591409	-0.339464	4	83933088	F	II	LIN54	TSS1500	shore	TSS1500-shore	chr4:83931642-83932194	rs141376904;rs191143622;rs72927141;rs576311356;rs537829397;rs34180226	0;12;24;35;45;50	0.108174	0.113228	-3.9458	0.000317932	0.00132479	-1.69622	0.167315	0.0591409	-0.108174
cg01399826	-0.142808	0.276825	3.75499	0.000559085	0.00362689	-1.93932	0.205421	0.348229	-0.142808	5	52021828	F	II		IGR	opensea	IGR-opensea		rs190073729;rs147320500;rs181353092	0;23;38	-0.251125	0.222667	-7.1807	1.13006e-08	9.11409e-08	8.48014	0.348229	0.0971045	-0.251125	5	52021828	F	II		IGR	opensea	IGR-opensea		rs190073729;rs147320500;rs181353092	0;23;38	0.108316	0.151263	-4.49577	5.94713e-05	0.000328821	-0.0591023	0.205421	0.0971045	-0.108316
cg01578633	-0.113199	0.543982	3.37216	0.00168078	0.00840618	-2.99581	0.487382	0.600582	-0.113199	11	57159066	R	II	PRG2	TSS1500	opensea	TSS1500-opensea		rs7121288;rs115744153	49;47	-0.310996	0.445084	-10.9998	1.36487e-13	7.78075e-12	19.9376	0.600582	0.289586	-0.310996	11	57159066	R	II	PRG2	TSS1500	opensea	TSS1500-opensea		rs7121288;rs115744153	49;47	0.197797	0.388484	-5.26935	5.18585e-06	4.39733e-05	2.34994	0.487382	0.289586	-0.197797
cg01620164	-0.127403	0.489634	4.49211	6.01001e-05	0.000669382	0.232804	0.425932	0.553335	-0.127403	2	164590272	R	I	FIGN	Body	shelf	Body-shelf	chr2:164592917-164593511	rs142027713;rs112153080	18;7	-0.231639	0.437516	-7.28666	8.07998e-09	6.83908e-08	8.81777	0.553335	0.321697	-0.231639	2	164590272	R	I	FIGN	Body	shelf	Body-shelf	chr2:164592917-164593511	rs142027713;rs112153080	18;7	0.104235	0.373814	-3.63568	0.000792173	0.00283745	-2.57888	0.425932	0.321697	-0.104235
cg01726273	0.108779	0.231085	-4.39083	8.22127e-05	0.000846933	-0.0743014	0.285474	0.176695	0.108779	2	70360150	F	II		IGR	opensea	IGR-opensea		rs181459891;rs567841601;rs77354131	16;36;45	0.383044	0.368217	11.4945	3.59657e-14	2.68213e-12	21.2923	0.176695	0.559739	0.383044	2	70360150	F	II		IGR	opensea	IGR-opensea		rs181459891;rs567841601;rs77354131	16;36;45	-0.274265	0.422607	7.43056	5.17382e-09	1.63047e-07	9.26737	0.285474	0.559739	0.274265
cg01807241	0.109303	0.250136	-4.68051	3.34067e-05	0.000431997	0.809864	0.304788	0.195485	0.109303	4	3043527	R	II		IGR	island	IGR-island	chr4:3043018-3043547	rs577131184;rs546500203;rs2857851;rs34227749;rs2857850;rs189055146;rs561010018	39;22;17;17;16;14;4	0.299034	0.345002	13.2724	3.84865e-16	7.71237e-14	25.9053	0.195485	0.494519	0.299034	4	3043527	R	II		IGR	island	IGR-island	chr4:3043018-3043547	rs577131184;rs546500203;rs2857851;rs34227749;rs2857850;rs189055146;rs561010018	39;22;17;17;16;14;4	-0.189731	0.399654	7.12101	1.37609e-08	3.55901e-07	8.28263	0.304788	0.494519	0.189731
cg01918128	0.12399	0.933891	-3.63399	0.000795703	0.00474668	-2.27944	0.995886	0.871896	0.12399	14	69159507	R	II		IGR	opensea	IGR-opensea		rs529527515;rs115418913;rs35541456;rs575956787;rs181873353	43;31;10;2;1	-0.539805	0.601994	-7.35729	6.46407e-09	5.64809e-08	9.04243	0.871896	0.332092	-0.539805	14	69159507	R	II		IGR	opensea	IGR-opensea		rs529527515;rs115418913;rs35541456;rs575956787;rs181873353	43;31;10;2;1	0.663794	0.663989	-10.1745	1.37681e-12	2.15572e-10	17.5929	0.995886	0.332092	-0.663794
cg02111951	0.109464	0.340166	-3.36644	0.00170801	0.00850932	-3.01114	0.394898	0.285434	0.109464	11	61544854	F	II	C11orf9	Body	island	Body-island	chr11:61544727-61545563	rs185949125;rs572657080	25;46	0.388771	0.479819	14.1297	4.94498e-17	1.54817e-14	27.9929	0.285434	0.674205	0.388771	11	61544854	F	II	C11orf9	Body	island	Body-island	chr11:61544727-61545563	rs185949125;rs572657080	25;46	-0.279307	0.534551	8.20214	4.68852e-10	2.3607e-08	11.6895	0.394898	0.674205	0.279307
cg02122327	0.161745	0.224007	-2.99787	0.00468699	0.0184496	-3.96657	0.30488	0.143135	0.161745	13	50194322	F	II		IGR	opensea	IGR-opensea		rs141968586;rs548207551	21;31	0.344808	0.315539	5.44194	2.97474e-06	1.18783e-05	2.90161	0.143135	0.487942	0.344808	13	50194322	F	II		IGR	opensea	IGR-opensea		rs141968586;rs548207551	21;31	-0.183062	0.396411	2.7083	0.00995173	0.0236191	-4.97296	0.30488	0.487942	0.183062
cg02155558	0.112425	0.158558	-3.9905	0.000277975	0.00213656	-1.26264	0.21477	0.102345	0.112425	15	43621948	F	II	ADAL	TSS1500	island	TSS1500-island	chr15:43621830-43622953	rs200675491	21	0.294635	0.249663	6.69786	5.26224e-08	3.44875e-07	6.93412	0.102345	0.39698	0.294635	15	43621948	F	II	ADAL	TSS1500	island	TSS1500-island	chr15:43621830-43622953	rs200675491	21	-0.18221	0.305875	3.86224	0.000407669	0.00163009	-1.93731	0.21477	0.39698	0.18221
cg02227188	0.101164	0.296963	-3.49598	0.00118352	0.00642764	-2.66056	0.347544	0.246381	0.101164	12	54396354	R	II	HOXC9	Body	shore	Body-shore	chr12:54393374-54394648	rs201378386;rs199706649;rs144189376	37;36;17	-0.151412	0.170675	-9.4655	1.04472e-11	2.58482e-10	15.5373	0.246381	0.0949683	-0.151412	12	54396354	R	II	HOXC9	Body	shore	Body-shore	chr12:54393374-54394648	rs201378386;rs199706649;rs144189376	37;36;17	0.252576	0.221256	-9.52783	8.83108e-12	9.7016e-10	15.7085	0.347544	0.0949683	-0.252576
cg02249577	0.161757	0.72599	-3.02301	0.00438279	0.0175233	-3.90355	0.806869	0.645111	0.161757	10	52434778	R	I		IGR	island	IGR-island	chr10:52434646-52434866	rs115400299;rs374444695;rs11006569;rs534661137;rs148787084;rs112190926	48;43;22;21;12;2	0.316362	0.803292	7.27634	8.34798e-09	7.0334e-08	8.78492	0.645111	0.961473	0.316362	10	52434778	R	I		IGR	island	IGR-island	chr10:52434646-52434866	rs115400299;rs374444695;rs11006569;rs534661137;rs148787084;rs112190926	48;43;22;21;12;2	-0.154605	0.884171	4.56224	4.8372e-05	0.000277075	0.14382	0.806869	0.961473	0.154605
cg02258724	0.101219	0.405699	-3.53436	0.00106045	0.00591159	-2.55533	0.456309	0.355089	0.101219	19	53832577	F	II		IGR	island	IGR-island	chr19:53832371-53832578	rs529998853;rs547882135;rs566424716	0;28;43	0.21328	0.461729	7.88859	1.22344e-09	1.3673e-08	10.7204	0.355089	0.568369	0.21328	19	53832577	F	II		IGR	island	IGR-island	chr19:53832371-53832578	rs529998853;rs547882135;rs566424716	0;28;43	-0.112061	0.512339	4.21638	0.00014048	0.000670273	-0.900865	0.456309	0.568369	0.112061
cg02283931	-0.11677	0.512909	4.7653	2.56042e-05	0.000353753	1.07181	0.454524	0.571294	-0.11677	16	82044738	R	II	SDR42E1	5'UTR	shore	5'UTR-shore	chr16:82044886-82045306			-0.269539	0.436525	-12.9708	8.08573e-16	1.37018e-13	25.1502	0.571294	0.301755	-0.269539	16	82044738	R	II	SDR42E1	5'UTR	shore	5'UTR-shore	chr16:82044886-82045306			0.152769	0.37814	-6.03956	4.38031e-07	5.85354e-06	4.81188	0.454524	0.301755	-0.152769
cg02358647	-0.11685	0.556248	4.37748	8.56656e-05	0.000873713	-0.114588	0.497823	0.614673	-0.11685	6	25698362	F	II	SCGN	Body	opensea	Body-opensea		rs541976203	1	-0.256031	0.486658	-10.0247	2.07528e-12	6.91018e-11	17.1756	0.614673	0.358642	-0.256031	6	25698362	F	II	SCGN	Body	opensea	Body-opensea		rs541976203	1	0.139181	0.428233	-5.45101	2.90088e-06	2.73608e-05	2.92702	0.497823	0.358642	-0.139181
cg02380802	-0.118163	0.765936	4.97372	1.32642e-05	0.000216446	1.72082	0.706855	0.825018	-0.118163	16	53407808	F	II		IGR	shore	IGR-shore	chr16:53407327-53407754	rs76882697;rs2160302;rs71392093;rs111524681;rs2160303	20;34;34;35;36	-0.286851	0.681592	-10.282	9.99918e-13	3.8407e-11	17.9163	0.825018	0.538167	-0.286851	16	53407808	F	II		IGR	shore	IGR-shore	chr16:53407327-53407754	rs76882697;rs2160302;rs71392093;rs111524681;rs2160303	20;34;34;35;36	0.168688	0.622511	-5.32725	4.3102e-06	3.78306e-05	2.53355	0.706855	0.538167	-0.168688
cg02382795	-0.117736	0.60334	6.33443	1.69435e-07	9.25112e-06	6.06023	0.544472	0.662208	-0.117736	7	73021225	F	II	MLXIPL	Body	shore	Body-shore	chr7:73021486-73021720	rs375748033	17	-0.233032	0.545693	-11.6977	2.0991e-14	1.74839e-12	21.8394	0.662208	0.429177	-0.233032	7	73021225	F	II	MLXIPL	Body	shore	Body-shore	chr7:73021486-73021720	rs375748033	17	0.115296	0.486825	-5.60668	1.76092e-06	1.81895e-05	3.42374	0.544472	0.429177	-0.115296
cg02398342	0.215954	0.500193	-2.97415	0.00499207	0.0193567	-4.02573	0.60817	0.392217	0.215954	17	80708632	R	II	TBCD	TSS1500	shore	TSS1500-shore	chr17:80709052-80710843	rs570782316;rs145081026;rs1056534;rs149413139	47;45;33;27	0.522246	0.65334	9.95604	2.52532e-12	8.10775e-11	16.9766	0.392217	0.914463	0.522246	17	80708632	R	II	TBCD	TSS1500	shore	TSS1500-shore	chr17:80709052-80710843	rs570782316;rs145081026;rs1056534;rs149413139	47;45;33;27	-0.306293	0.761317	5.60018	1.79804e-06	1.85072e-05	3.40297	0.60817	0.914463	0.306293
cg02446475	-0.166926	0.754315	5.94583	5.91086e-07	2.2571e-05	4.81149	0.670852	0.837778	-0.166926	6	31275807	F	II		IGR	shore	IGR-shore	chr6:31276241-31276526	rs534737701;rs546957082;rs3873388;rs112667366;rs28520918;rs1618199;rs1634760	1;10;20;38;39;43;45	-0.673753	0.500902	-26.4223	1.02124e-26	8.56731e-23	50.6763	0.837778	0.164025	-0.673753	6	31275807	F	II		IGR	shore	IGR-shore	chr6:31276241-31276526	rs534737701;rs546957082;rs3873388;rs112667366;rs28520918;rs1618199;rs1634760	1;10;20;38;39;43;45	0.506827	0.417439	-16.4226	3.13567e-19	6.18271e-16	33.1454	0.670852	0.164025	-0.506827
cg02513556	-0.148875	0.714619	2.92477	0.00568824	0.0213973	-4.14798	0.640182	0.789056	-0.148875	12	10095902	R	II		IGR	opensea	IGR-opensea		rs111696340	7	-0.472432	0.55284	-9.10006	3.06901e-11	6.26604e-10	14.4459	0.789056	0.316624	-0.472432	12	10095902	R	II		IGR	opensea	IGR-opensea		rs111696340	7	0.323558	0.478403	-5.99244	5.09695e-07	6.62042e-06	4.66046	0.640182	0.316624	-0.323558
cg02566259	0.101805	0.312831	-3.39639	0.00156991	0.00797762	-2.93071	0.363734	0.261929	0.101805	4	3043199	R	II		IGR	island	IGR-island	chr4:3043018-3043547	rs567332457;rs2857854;rs2857853	25;17;16	0.302378	0.413118	10.3119	9.19212e-13	3.58839e-11	18.0016	0.261929	0.564307	0.302378	4	3043199	R	II		IGR	island	IGR-island	chr4:3043018-3043547	rs567332457;rs2857854;rs2857853	25;17;16	-0.200572	0.46402	6.49136	1.02613e-07	1.8009e-06	6.26476	0.363734	0.564307	0.200572
cg02586212	-0.292182	0.539987	7.11209	1.41172e-08	1.66086e-06	8.55273	0.393896	0.686078	-0.292182	1	192544902	R	II	RGS1	1stExon	opensea	1stExon-opensea		rs559825473;rs113718474;rs528580052	28;11;3	-0.441301	0.465427	-14.4115	2.56533e-17	9.36151e-15	28.6608	0.686078	0.244777	-0.441301	1	192544902	R	II	RGS1	1stExon	opensea	1stExon-opensea		rs559825473;rs113718474;rs528580052	28;11;3	0.149119	0.319336	-3.53632	0.00105494	0.00360683	-2.85419	0.393896	0.244777	-0.149119
cg02599361	0.184072	0.582967	-4.31509	0.000103786	0.00101105	-0.302352	0.675003	0.490931	0.184072	5	178548373	F	II	ADAMTS2	Body	island	Body-island	chr5:178547421-178548701	rs540554642	15	0.317356	0.649609	9.75212	4.53998e-12	1.3056e-10	16.3819	0.490931	0.808287	0.317356	5	178548373	F	II	ADAMTS2	Body	island	Body-island	chr5:178547421-178548701	rs540554642	15	-0.133285	0.741645	3.59083	0.000901875	0.00316304	-2.70363	0.675003	0.808287	0.133285
cg02707854	0.118375	0.483863	-2.53292	0.0153957	0.046011	-5.06874	0.543051	0.424675	0.118375	19	17600122	F	I	SLC27A1	Body	shelf	Body-shelf	chr19:17597344-17598000	rs371568887;rs7251644;rs560369003;rs529191181	4;18;28;42	0.410568	0.62996	10.3464	8.33996e-13	3.31873e-11	18.1003	0.424675	0.835244	0.410568	19	17600122	F	I	SLC27A1	Body	shelf	Body-shelf	chr19:17597344-17598000	rs371568887;rs7251644;rs560369003;rs529191181	4;18;28;42	-0.292193	0.689147	8.35661	2.92039e-10	1.61701e-08	12.1678	0.543051	0.835244	0.292193
cg02821156	-0.396032	0.788017	6.34463	1.63977e-07	9.04403e-06	6.09301	0.590001	0.986033	-0.396032	5	14817060	R	II	ANKH	Body	opensea	Body-opensea		rs77917434	1	-0.113426	0.92932	-3.61345	0.000843827	0.00185816	-2.6398	0.986033	0.872606	-0.113426	5	14817060	R	II	ANKH	Body	opensea	Body-opensea		rs77917434	1	-0.282606	0.731304	4.1413	0.00017651	0.000811158	-1.12367	0.590001	0.872606	0.282606
cg02852959	0.116779	0.524921	-5.52687	2.27147e-06	5.96865e-05	3.47035	0.583311	0.466531	0.116779	12	2944436	R	II	NRIP2	TSS1500	opensea	TSS1500-opensea		rs373853817;rs138528818;rs548743460;rs3814248	26;25;2;1	0.251919	0.592491	12.3427	3.93075e-15	4.69689e-13	23.5422	0.466531	0.71845	0.251919	12	2944436	R	II	NRIP2	TSS1500	opensea	TSS1500-opensea		rs373853817;rs138528818;rs548743460;rs3814248	26;25;2;1	-0.135139	0.65088	6.55888	8.26456e-08	1.51377e-06	6.48177	0.583311	0.71845	0.135139
cg02888441	-0.144944	0.322075	5.64267	1.56639e-06	4.55787e-05	3.8401	0.249602	0.394547	-0.144944	1	44938635	F	II	RNF220	Body	opensea	Body-opensea		rs574086810;rs115954708	6;37	-0.292735	0.248179	-12.8118	1.20113e-15	1.87368e-13	24.7477	0.394547	0.101812	-0.292735	1	44938635	F	II	RNF220	Body	opensea	Body-opensea		rs574086810;rs115954708	6;37	0.14779	0.175707	-8.40008	2.55739e-10	1.45295e-08	12.302	0.249602	0.101812	-0.14779
cg02895447	-0.110745	0.653723	6.2089	2.5363e-07	1.23252e-05	5.6567	0.598351	0.709096	-0.110745	11	61335600	F	II	SYT7	Body	shore	Body-shore	chr11:61335112-61335340			-0.272366	0.572913	-11.6449	2.41301e-14	1.95413e-12	21.6978	0.709096	0.43673	-0.272366	11	61335600	F	II	SYT7	Body	shore	Body-shore	chr11:61335112-61335340			0.161621	0.51754	-7.26772	8.64744e-09	2.4512e-07	8.75013	0.598351	0.43673	-0.161621
cg02907402	-0.101069	0.790671	4.98554	1.27768e-05	0.000210586	1.75782	0.740137	0.841206	-0.101069	6	30079425	R	II	TRIM31	Body	opensea	Body-opensea		rs375911294;rs201869087	41;5	-0.213563	0.734424	-8.62406	1.28001e-10	2.04819e-09	13.0008	0.841206	0.627642	-0.213563	6	30079425	R	II	TRIM31	Body	opensea	Body-opensea		rs375911294;rs201869087	41;5	0.112495	0.68389	-4.15971	0.000166917	0.000773709	-1.06917	0.740137	0.627642	-0.112495
cg02921382	-0.125098	0.718692	6.10393	3.55456e-07	1.56319e-05	5.31933	0.656143	0.781241	-0.125098	8	95655439	F	II	ESRP1	Body	shore	Body-shore	chr8:95653898-95654733	rs113585322;rs140064719	35;50	-0.248786	0.656848	-11.2263	7.38263e-14	4.75126e-12	20.5617	0.781241	0.532455	-0.248786	8	95655439	F	II	ESRP1	Body	shore	Body-shore	chr8:95653898-95654733	rs113585322;rs140064719	35;50	0.123688	0.594299	-4.74465	2.73464e-05	0.000172966	0.705215	0.656143	0.532455	-0.123688
cg03012280	-0.10662	0.681275	4.54193	5.14841e-05	0.000595938	0.384683	0.627965	0.734585	-0.10662	15	41098255	R	II	ZFYVE19	TSS1500	shore	TSS1500-shore	chr15:41099243-41099878			-0.232163	0.618504	-8.4959	1.88879e-10	2.83665e-09	12.6075	0.734585	0.502422	-0.232163	15	41098255	R	II	ZFYVE19	TSS1500	shore	TSS1500-shore	chr15:41099243-41099878			0.125543	0.565194	-5.00985	1.18422e-05	8.65864e-05	1.53172	0.627965	0.502422	-0.125543
cg03029975	-0.119526	0.451165	3.03137	0.00428574	0.0172269	-3.8825	0.391402	0.510927	-0.119526	17	19280571	R	II	MAPK7	TSS1500	shore	TSS1500-shore	chr17:19281000-19282541	rs544194047	2	-0.377659	0.322098	-13.3379	3.27976e-16	6.82043e-14	26.068	0.510927	0.133269	-0.377659	17	19280571	R	II	MAPK7	TSS1500	shore	TSS1500-shore	chr17:19281000-19282541	rs544194047	2	0.258133	0.262335	-7.97071	9.57484e-10	4.18208e-08	10.9686	0.391402	0.133269	-0.258133
cg03086067	0.151097	0.459604	-2.90178	0.00604235	0.0224133	-4.20443	0.535152	0.384055	0.151097	10	82368399	R	II	SH2D4B	Body	opensea	Body-opensea		rs79992765	35	-0.157465	0.305323	-3.48246	0.00122921	0.00261007	-3.0009	0.384055	0.22659	-0.157465	10	82368399	R	II	SH2D4B	Body	opensea	Body-opensea		rs79992765	35	0.308562	0.380871	-7.20305	1.06104e-08	2.88564e-07	8.54422	0.535152	0.22659	-0.308562
cg03116837	-0.118223	0.774565	3.74318	0.000578792	0.00372295	-1.97275	0.715453	0.833676	-0.118223	8	216703	R	II		IGR	island	IGR-island	chr8:216352-216828			-0.394665	0.636344	-11.7622	1.77084e-14	1.53063e-12	22.0122	0.833676	0.439011	-0.394665	8	216703	R	II		IGR	island	IGR-island	chr8:216352-216828			0.276442	0.577232	-7.19092	1.10259e-08	2.97388e-07	8.50557	0.715453	0.439011	-0.276442
cg03124146	0.10773	0.263746	-3.23171	0.00248553	0.0113431	-3.36793	0.317612	0.209881	0.10773	7	63361127	R	II		IGR	island	IGR-island	chr7:63361126-63361493	rs9918695;rs142191545;rs117315652	51;37;3	0.257777	0.33877	6.84808	3.25595e-08	2.27322e-07	7.4162	0.209881	0.467658	0.257777	7	63361127	R	II		IGR	island	IGR-island	chr7:63361126-63361493	rs9918695;rs142191545;rs117315652	51;37;3	-0.150047	0.392635	3.75911	0.000552637	0.00210032	-2.23164	0.317612	0.467658	0.150047
cg03160526	0.100235	0.542885	-3.32304	0.00192879	0.00934227	-3.12695	0.593002	0.492767	0.100235	17	80928410	R	I	B3GNTL1	Body	shore	Body-shore	chr17:80929062-80929354	rs73372864;rs78072175;rs530908476;rs543090916	16;12;3;1	0.28855	0.637043	10.6161	3.92477e-13	1.80683e-11	18.8653	0.492767	0.781318	0.28855	17	80928410	R	I	B3GNTL1	Body	shore	Body-shore	chr17:80929062-80929354	rs73372864;rs78072175;rs530908476;rs543090916	16;12;3;1	-0.188316	0.68716	7.67986	2.3669e-09	8.67513e-08	10.0555	0.593002	0.781318	0.188316
cg03181300	0.110945	0.167847	-3.28538	0.00214221	0.0101282	-3.22678	0.223319	0.112375	0.110945	6	26195995	R	I		IGR	shore	IGR-shore	chr6:26197070-26197537	rs548213977;rs568325650	21;14	0.403341	0.314045	8.88619	5.81038e-11	1.06296e-09	13.7998	0.112375	0.515716	0.403341	6	26195995	R	I		IGR	shore	IGR-shore	chr6:26197070-26197537	rs548213977;rs568325650	21;14	-0.292396	0.369518	5.88244	7.26013e-07	8.82246e-06	4.30717	0.223319	0.515716	0.292396
cg03192273	-0.310012	0.289221	3.55821	0.000990288	0.00561219	-2.48965	0.134215	0.444227	-0.310012	5	150618948	R	II		IGR	opensea	IGR-opensea				-0.437688	0.225383	-5.81438	8.99418e-07	4.12454e-06	4.09296	0.444227	0.00653872	-0.437688	5	150618948	R	II		IGR	opensea	IGR-opensea				0.127676	0.0703769	-2.87167	0.00653885	0.0166201	-4.58291	0.134215	0.00653872	-0.127676
cg03265956	0.115527	0.289117	-4.39109	8.21452e-05	0.00084639	-0.0734962	0.34688	0.231353	0.115527	5	140571170	F	II	PCDHB10	TSS1500	shelf	TSS1500-shelf	chr5:140573423-140574316	rs183405409;rs187684743;rs12659392;rs530528483	4;5;8;34	0.233411	0.348059	10.7437	2.75662e-13	1.35733e-11	19.2239	0.231353	0.464764	0.233411	5	140571170	F	II	PCDHB10	TSS1500	shelf	TSS1500-shelf	chr5:140573423-140574316	rs183405409;rs187684743;rs12659392;rs530528483	4;5;8;34	-0.117884	0.405822	4.20682	0.000144631	0.000686635	-0.929303	0.34688	0.464764	0.117884
cg03277049	0.105362	0.458196	-8.56876	1.52473e-10	7.64685e-08	13.1158	0.510877	0.405514	0.105362	3	156534076	F	I		IGR	island	IGR-island	chr3:156533839-156535131	rs566984479;rs534020492;rs555382845;rs377000090	0;12;24;45	0.219173	0.515101	17.7926	1.85186e-20	3.17197e-17	36.0237	0.405514	0.624687	0.219173	3	156534076	F	I		IGR	island	IGR-island	chr3:156533839-156535131	rs566984479;rs534020492;rs555382845;rs377000090	0;12;24;45	-0.11381	0.567782	9.54483	8.40433e-12	9.33138e-10	15.7587	0.510877	0.624687	0.11381
cg03314029	0.369994	0.185488	-13.792	1.11698e-16	9.46391e-13	27.4321	0.370486	0.000491301	0.369994	16	88496788	R	I	ZNF469	1stExon	island	1stExon-island	chr16:88496201-88497763			0.6084	0.304691	11.4662	3.87894e-14	2.84482e-12	21.2155	0.000491301	0.608891	0.6084	16	88496788	R	I	ZNF469	1stExon	island	1stExon-island	chr16:88496201-88497763			-0.238405	0.489688	4.00776	0.000264102	0.00113471	-1.51601	0.370486	0.608891	0.238405
cg03393602	-0.113729	0.394237	4.15695	0.000168212	0.00145756	-0.773862	0.337373	0.451101	-0.113729	18	19285336	F	II	ABHD3	TSS1500	shore	TSS1500-shore	chr18:19284165-19285052	rs148998315;rs185337236	0;3	-0.252088	0.325057	-11.7176	1.99184e-14	1.67791e-12	21.8927	0.451101	0.199013	-0.252088	18	19285336	F	II	ABHD3	TSS1500	shore	TSS1500-shore	chr18:19284165-19285052	rs148998315;rs185337236	0;3	0.13836	0.268193	-5.93669	6.09777e-07	7.66353e-06	4.48138	0.337373	0.199013	-0.13836
cg03433313	0.162786	0.712714	-3.38361	0.00162751	0.00820072	-2.96509	0.794107	0.631321	0.162786	16	819064	F	II	MIR662	TSS1500	opensea	TSS1500-opensea		rs530333269;rs189603456;rs146994997	1;15;21	0.279813	0.771227	6.60666	7.04686e-08	4.44313e-07	6.64108	0.631321	0.911134	0.279813	16	819064	F	II	MIR662	TSS1500	opensea	TSS1500-opensea		rs530333269;rs189603456;rs146994997	1;15;21	-0.117027	0.85262	3.2184	0.00257914	0.00762268	-3.70732	0.794107	0.911134	0.117027
cg03607951	-0.138751	0.478924	7.50908	4.02939e-09	7.06067e-07	9.81385	0.409549	0.5483	-0.138751	1	79085586	F	II	IFI44L	TSS1500	opensea	TSS1500-opensea		rs531774892	21	-0.262802	0.416899	-15.9914	7.58767e-19	6.15554e-16	32.2442	0.5483	0.285498	-0.262802	1	79085586	F	II	IFI44L	TSS1500	opensea	TSS1500-opensea		rs531774892	21	0.124051	0.347523	-6.86737	3.08294e-08	6.81709e-07	7.47168	0.409549	0.285498	-0.124051
cg03615426	-0.158128	0.518014	3.01699	0.00445383	0.0177382	-3.91866	0.43895	0.597078	-0.158128	16	19777410	R	II	IQCK	Body	opensea	Body-opensea		rs190965988	2	-0.534582	0.329787	-13.2337	4.2303e-16	8.26406e-14	25.8091	0.597078	0.0624958	-0.534582	16	19777410	R	II	IQCK	Body	opensea	Body-opensea		rs190965988	2	0.376454	0.250723	-10.0937	1.73195e-12	2.59193e-10	17.3601	0.43895	0.0624958	-0.376454
cg03786043	-0.106938	0.755068	3.92266	0.00034047	0.00248989	-1.45944	0.701599	0.808537	-0.106938	12	34752829	F	II		IGR	opensea	IGR-opensea		rs538871723;rs570820012;rs552392775;rs566027806;rs534868944	5;15;16;21;26	-0.315192	0.650941	-10.3642	7.93346e-13	3.18686e-11	18.151	0.808537	0.493345	-0.315192	12	34752829	F	II		IGR	opensea	IGR-opensea		rs538871723;rs570820012;rs552392775;rs566027806;rs534868944	5;15;16;21;26	0.208254	0.597472	-6.2307	2.36936e-07	3.55397e-06	5.42649	0.701599	0.493345	-0.208254
cg03847675	0.247452	0.589656	-7.228	9.77719e-09	1.30006e-06	8.922	0.713382	0.46593	0.247452	15	93127379	F	II		IGR	opensea	IGR-opensea		rs566502781;rs74403002;rs552359076;rs73452863;rs538236491;rs79956471	0;6;20;25;48;49	0.390236	0.661048	14.0905	5.42119e-17	1.65599e-14	27.8994	0.46593	0.856166	0.390236	15	93127379	F	II		IGR	opensea	IGR-opensea		rs566502781;rs74403002;rs552359076;rs73452863;rs538236491;rs79956471	0;6;20;25;48;49	-0.142784	0.784774	5.60445	1.77356e-06	1.82975e-05	3.41662	0.713382	0.856166	0.142784
cg03867429	-0.106629	0.472974	3.611	0.000850474	0.00499436	-2.34346	0.41966	0.526288	-0.106629	7	57483183	F	II		IGR	shore	IGR-shore	chr7:57484168-57485070	rs562634446;rs574677214	8;34	-0.22467	0.413953	-7.86662	1.30993e-09	1.44892e-08	10.6515	0.526288	0.301618	-0.22467	7	57483183	F	II		IGR	shore	IGR-shore	chr7:57484168-57485070	rs562634446;rs574677214	8;34	0.118042	0.360639	-4.68547	3.29226e-05	0.000201687	0.522373	0.41966	0.301618	-0.118042
cg04046629	0.121107	0.532869	-5.02996	1.1098e-05	0.000189451	1.89709	0.593423	0.472316	0.121107	11	60775831	F	II	CD6	Body	island	Body-island	chr11:60775036-60776307	rs112093706;rs75939429	25;33	0.227572	0.586102	10.3543	8.15761e-13	3.2595e-11	18.1228	0.472316	0.699888	0.227572	11	60775831	F	II	CD6	Body	island	Body-island	chr11:60775036-60776307	rs112093706;rs75939429	25;33	-0.106465	0.646655	4.48322	6.18306e-05	0.000339484	-0.0972937	0.593423	0.699888	0.106465
cg04132394	-0.101183	0.743374	4.97278	1.33037e-05	0.000216902	1.71789	0.692782	0.793965	-0.101183	15	24157349	R	II		IGR	opensea	IGR-opensea		rs568671997;rs535651426;rs367703709	25;22;4	-0.207819	0.690056	-9.71815	5.00851e-12	1.41315e-10	16.2823	0.793965	0.586146	-0.207819	15	24157349	R	II		IGR	opensea	IGR-opensea		rs568671997;rs535651426;rs367703709	25;22;4	0.106636	0.639464	-4.41279	7.68837e-05	0.00040648	-0.31104	0.692782	0.586146	-0.106636
cg04229930	-0.153337	0.315281	7.54652	3.58242e-09	6.51884e-07	9.93222	0.238613	0.391949	-0.153337	2	224433836	F	II		IGR	opensea	IGR-opensea		rs183778017;rs538912620	1;39	-0.259725	0.262087	-14.6675	1.42405e-17	5.92277e-15	29.2597	0.391949	0.132224	-0.259725	2	224433836	F	II		IGR	opensea	IGR-opensea		rs183778017;rs538912620	1;39	0.106388	0.185418	-7.32888	7.12847e-09	2.10025e-07	8.94461	0.238613	0.132224	-0.106388
cg04242577	0.125771	0.618005	-5.19232	6.62199e-06	0.000129555	2.40824	0.680891	0.55512	0.125771	4	25657921	R	II	SLC34A2	5'UTR	shore	5'UTR-shore	chr4:25657119-25657547	rs144422076	6	0.226155	0.668197	10.7503	2.7068e-13	1.33753e-11	19.2424	0.55512	0.781275	0.226155	4	25657921	R	II	SLC34A2	5'UTR	shore	5'UTR-shore	chr4:25657119-25657547	rs144422076	6	-0.100384	0.731083	4.64256	3.76528e-05	0.000225289	0.390209	0.680891	0.781275	0.100384
cg04282082	0.563978	0.50879	-9.79788	4.01609e-12	5.82485e-09	16.7935	0.790779	0.226801	0.563978	9	124988720	R	II	LHX6	Body	island	Body-island	chr9:124987743-124991086	rs150186287	2	0.760135	0.606869	20.8729	6.12079e-23	2.53855e-19	41.8367	0.226801	0.986937	0.760135	9	124988720	R	II	LHX6	Body	island	Body-island	chr9:124987743-124991086	rs150186287	2	-0.196157	0.888858	4.37254	8.70462e-05	0.00045035	-0.4327	0.790779	0.986937	0.196157
cg04309942	-0.133197	0.462715	6.33275	1.70356e-07	9.28282e-06	6.05481	0.396116	0.529313	-0.133197	3	81267495	F	II		IGR	opensea	IGR-opensea		rs17018692;rs529878017	39;50	-0.291223	0.383702	-15.7604	1.24927e-18	8.90217e-16	31.7366	0.529313	0.23809	-0.291223	3	81267495	F	II		IGR	opensea	IGR-opensea		rs17018692;rs529878017	39;50	0.158026	0.317103	-8.47155	2.0569e-10	1.21786e-08	12.5221	0.396116	0.23809	-0.158026
cg04345744	-0.150955	0.778122	5.91937	6.43598e-07	2.39935e-05	4.72656	0.702645	0.853599	-0.150955	1	196507743	R	II	KCNT2	Body	opensea	Body-opensea		rs116280119;rs556282383;rs571344477	25;8;1	-0.407105	0.650047	-12.5289	2.44777e-15	3.27482e-13	24.0237	0.853599	0.446494	-0.407105	1	196507743	R	II	KCNT2	Body	opensea	Body-opensea		rs116280119;rs556282383;rs571344477	25;8;1	0.256151	0.574569	-7.44025	5.0184e-09	1.59201e-07	9.2981	0.702645	0.446494	-0.256151
cg04365308	-0.10614	0.666693	4.70649	3.0796e-05	0.000406321	0.889961	0.613623	0.719763	-0.10614	12	11340070	F	II	TAS2R42	TSS1500	opensea	TSS1500-opensea		rs535049577	50	-0.272236	0.583645	-12.967	8.16124e-16	1.38061e-13	25.1407	0.719763	0.447527	-0.272236	12	11340070	F	II	TAS2R42	TSS1500	opensea	TSS1500-opensea		rs535049577	50	0.166096	0.530575	-7.40793	5.55581e-09	1.72377e-07	9.19562	0.613623	0.447527	-0.166096
cg04383212	-0.11193	0.482857	3.78294	0.000514999	0.00340703	-1.85999	0.426892	0.538823	-0.11193	16	20086440	R	II	GPR139	TSS1500	shore	TSS1500-shore	chr16:20084707-20085305	rs568278308;rs190510548;rs550631656	43;34;2	-0.341605	0.36802	-15.1016	5.3354e-18	2.77381e-15	30.2589	0.538823	0.197218	-0.341605	16	20086440	R	II	GPR139	TSS1500	shore	TSS1500-shore	chr16:20084707-20085305	rs568278308;rs190510548;rs550631656	43;34;2	0.229675	0.312055	-9.37411	1.38445e-11	1.39329e-09	15.253	0.426892	0.197218	-0.229675
cg04457177	-0.100937	0.830449	5.62535	1.65595e-06	4.74201e-05	3.78476	0.779981	0.880918	-0.100937	3	159572833	R	II	SCHIP1	Body	opensea	Body-opensea		rs188963615;rs557673187;rs148131370;rs546377494;rs564530455	50;35;11;3;1	-0.205972	0.777932	-11.0358	1.23746e-13	7.19268e-12	20.0371	0.880918	0.674945	-0.205972	3	159572833	R	II	SCHIP1	Body	opensea	Body-opensea		rs188963615;rs557673187;rs148131370;rs546377494;rs564530455	50;35;11;3;1	0.105035	0.727463	-4.46194	6.60447e-05	0.000358478	-0.162	0.779981	0.674945	-0.105035
cg04481923	0.195228	0.154458	-3.03559	0.00423753	0.0170768	-3.87186	0.252072	0.056844	0.195228	5	135416205	R	II	MIR886	Body	island	Body-island	chr5:135416204-135416475	rs538710441;rs553551499;rs572325590	38;18;2	0.539508	0.326598	6.31215	1.81349e-07	1.01141e-06	5.69362	0.056844	0.596352	0.539508	5	135416205	R	II	MIR886	Body	island	Body-island	chr5:135416204-135416475	rs538710441;rs553551499;rs572325590	38;18;2	-0.34428	0.424212	3.43526	0.0014071	0.00458985	-3.13014	0.252072	0.596352	0.34428
cg04622888	0.54549	0.553559	-8.88934	5.8012e-11	3.85599e-08	14.0922	0.826304	0.280814	0.54549	9	124990010	F	II	LHX6	TSS200	island	TSS200-island	chr9:124987743-124991086			0.692728	0.627178	14.946	7.56926e-18	3.64273e-15	29.903	0.280814	0.973542	0.692728	9	124990010	F	II	LHX6	TSS200	island	TSS200-island	chr9:124987743-124991086			-0.147237	0.899923	3.57146	0.000953631	0.00331413	-2.75726	0.826304	0.973542	0.147237
cg04657470	0.169918	0.103964	-10.1602	1.42576e-12	2.76511e-09	17.8422	0.188923	0.0190053	0.169918	2	198365150	R	I	HSPE1	1stExon	island	1stExon-island	chr2:198363689-198365405	rs530775536;rs377047558;rs370142828	42;23;21	0.750992	0.394501	15.5662	1.90759e-18	1.25291e-15	31.3058	0.0190053	0.769997	0.750992	2	198365150	R	I	HSPE1	1stExon	island	1stExon-island	chr2:198363689-198365405	rs530775536;rs377047558;rs370142828	42;23;21	-0.581074	0.47946	11.4226	4.44339e-14	1.28538e-11	21.0787	0.188923	0.769997	0.581074
cg04743171	-0.10392	0.499693	4.84673	1.98146e-05	0.000291993	1.32454	0.447733	0.551653	-0.10392	4	174991208	F	II		IGR	opensea	IGR-opensea		rs561426457;rs549570296	1;7	-0.298622	0.402342	-14.231	3.90114e-17	1.29293e-14	28.2342	0.551653	0.253031	-0.298622	4	174991208	F	II		IGR	opensea	IGR-opensea		rs561426457;rs549570296	1;7	0.194703	0.350382	-9.72041	5.0491e-12	6.18871e-10	16.2751	0.447733	0.253031	-0.194703
cg04811706	-0.176264	0.694347	6.07696	3.87669e-07	1.66372e-05	5.23266	0.606215	0.782479	-0.176264	16	55686715	R	II		IGR	shelf	IGR-shelf	chr16:55689598-55690895			-0.2946	0.635179	-10.1589	1.41641e-12	5.08215e-11	17.563	0.782479	0.487879	-0.2946	16	55686715	R	II		IGR	shelf	IGR-shelf	chr16:55689598-55690895			0.118337	0.547047	-3.43644	0.00140239	0.00457742	-3.12694	0.606215	0.487879	-0.118337
cg04928577	0.132281	0.509853	-4.08625	0.000208382	0.00171548	-0.98246	0.575994	0.443713	0.132281	12	63696410	F	II		IGR	opensea	IGR-opensea		rs563444628;rs577226147;rs546080616;rs139138114	10;16;28;44	0.253443	0.570435	7.69892	2.20992e-09	2.25863e-08	10.124	0.443713	0.697156	0.253443	12	63696410	F	II		IGR	opensea	IGR-opensea		rs563444628;rs577226147;rs546080616;rs139138114	10;16;28;44	-0.121163	0.636575	4.09707	0.000201804	0.00090706	-1.25419	0.575994	0.697156	0.121163
cg05163329	-0.125699	0.346815	3.15092	0.00310223	0.0134434	-3.57781	0.283965	0.409664	-0.125699	12	16762789	R	II		IGR	opensea	IGR-opensea		rs138807298;rs533662102;rs552128040	46;27;17	-0.266701	0.276314	-7.93559	1.05726e-09	1.20942e-08	10.8677	0.409664	0.142963	-0.266701	12	16762789	R	II		IGR	opensea	IGR-opensea		rs138807298;rs533662102;rs552128040	46;27;17	0.141002	0.213464	-5.0211	1.14274e-05	8.41266e-05	1.56699	0.283965	0.142963	-0.141002
cg05187965	-0.111763	0.689017	4.25603	0.000124374	0.00115964	-0.47922	0.633135	0.744899	-0.111763	10	45406764	F	II	TMEM72	5'UTR	opensea	5'UTR-opensea		rs576686914;rs572302822;rs545996210	0;39;50	-0.251005	0.619396	-9.37875	1.3472e-11	3.18666e-10	15.2797	0.744899	0.493893	-0.251005	10	45406764	F	II	TMEM72	5'UTR	opensea	5'UTR-opensea		rs576686914;rs572302822;rs545996210	0;39;50	0.139242	0.563514	-4.79155	2.35988e-05	0.000152941	0.850545	0.633135	0.493893	-0.139242
cg05295671	0.119381	0.0863746	-8.463	2.10267e-10	9.6057e-08	12.7913	0.146065	0.0266841	0.119381	13	79234353	F	II	RNF219	TSS1500	shore	TSS1500-shore	chr13:79232822-79233417	rs549086165;rs568814598;rs369147812	0;24;48	0.267086	0.160227	8.24251	4.09858e-10	5.43621e-09	11.8246	0.0266841	0.29377	0.267086	13	79234353	F	II	RNF219	TSS1500	shore	TSS1500-shore	chr13:79232822-79233417	rs549086165;rs568814598;rs369147812	0;24;48	-0.147705	0.219918	4.24166	0.000130047	0.000628961	-0.825482	0.146065	0.29377	0.147705
cg05310160	-0.132725	0.800241	7.12253	1.36572e-08	1.62248e-06	8.58603	0.733879	0.866604	-0.132725	2	194544746	F	II		IGR	opensea	IGR-opensea		rs555524813;rs575921749	1;47	-0.35395	0.689629	-15.8949	9.33876e-19	7.15173e-16	32.0328	0.866604	0.512654	-0.35395	2	194544746	F	II		IGR	opensea	IGR-opensea		rs555524813;rs575921749	1;47	0.221225	0.623266	-8.37407	2.76871e-10	1.54941e-08	12.2217	0.733879	0.512654	-0.221225
cg05552010	0.46296	0.474072	-6.59904	7.25044e-08	5.12307e-06	6.91039	0.705552	0.242592	0.46296	19	52184563	F	II		IGR	opensea	IGR-opensea		rs552567133;rs568365907	0;39	0.678416	0.5818	16.1547	5.35029e-19	4.6688e-16	32.5998	0.242592	0.921008	0.678416	19	52184563	F	II		IGR	opensea	IGR-opensea		rs552567133;rs568365907	0;39	-0.215456	0.81328	3.494	0.00119068	0.00399025	-2.97027	0.705552	0.921008	0.215456
cg05578102	-0.11488	0.499961	2.55119	0.0147219	0.0444598	-5.02786	0.442521	0.557401	-0.11488	12	739986	F	I	LOC100049716	TSS200	opensea	TSS200-opensea		rs556861629;rs34038797;rs529160013;rs57671584	21;23;32;37	-0.305153	0.404825	-6.96349	2.25354e-08	1.65467e-07	7.78597	0.557401	0.252249	-0.305153	12	739986	F	I	LOC100049716	TSS200	opensea	TSS200-opensea		rs556861629;rs34038797;rs529160013;rs57671584	21;23;32;37	0.190273	0.347385	-4.40113	7.97025e-05	0.000418681	-0.346335	0.442521	0.252249	-0.190273
cg05624930	0.171769	0.565965	-3.92197	0.000341169	0.00249357	-1.46143	0.65185	0.480081	0.171769	6	52172005	F	II		IGR	island	IGR-island	chr6:52171922-52172147			0.293384	0.626772	7.18159	1.12687e-08	9.09245e-08	8.48298	0.480081	0.773464	0.293384	6	52172005	F	II		IGR	island	IGR-island	chr6:52171922-52172147			-0.121614	0.712657	3.52321	0.00109532	0.00372084	-2.89023	0.65185	0.773464	0.121614
cg05634630	0.102545	0.337678	-4.57145	4.69641e-05	0.000556318	0.474936	0.38895	0.286405	0.102545	12	99251017	F	II	ANKS1B	Body	opensea	Body-opensea		rs138480083;rs192329011	39;50	0.240836	0.406823	9.9823	2.34249e-12	7.62556e-11	17.0528	0.286405	0.527241	0.240836	12	99251017	F	II	ANKS1B	Body	opensea	Body-opensea		rs138480083;rs192329011	39;50	-0.138291	0.458096	5.29968	4.70717e-06	4.06142e-05	2.44607	0.38895	0.527241	0.138291
cg05696877	-0.238059	0.623041	5.72096	1.21807e-06	3.80176e-05	4.09055	0.504011	0.74207	-0.238059	1	79088769	F	II	IFI44L	5'UTR	opensea	5'UTR-opensea		rs530005650;rs189953918;rs550662872	1;39;50	-0.440409	0.521866	-11.8536	1.39344e-14	1.26313e-12	22.2558	0.74207	0.301661	-0.440409	1	79088769	F	II	IFI44L	5'UTR	opensea	5'UTR-opensea		rs530005650;rs189953918;rs550662872	1;39;50	0.20235	0.402836	-4.62547	3.97173e-05	0.00023534	0.33768	0.504011	0.301661	-0.20235
cg05716544	0.246493	0.637122	-5.60555	1.76466e-06	4.96418e-05	3.72148	0.760369	0.513876	0.246493	17	41728055	F	II	MEOX1	Body	opensea	Body-opensea				0.390984	0.709368	10.5178	5.15996e-13	2.25123e-11	18.5876	0.513876	0.90486	0.390984	17	41728055	F	II	MEOX1	Body	opensea	Body-opensea				-0.144492	0.832614	4.83165	2.08002e-05	0.000137807	0.975095	0.760369	0.90486	0.144492
cg05736869	0.141578	0.511836	-3.3459	0.00180933	0.00889788	-3.06606	0.582624	0.441047	0.141578	3	194500943	R	II	LOC100507391	Body	opensea	Body-opensea		rs12487771;rs111549594	19;1	0.286586	0.58434	7.00155	1.99636e-08	1.49073e-07	7.90779	0.441047	0.727633	0.286586	3	194500943	R	II	LOC100507391	Body	opensea	Body-opensea		rs12487771;rs111549594	19;1	-0.145008	0.655129	3.52139	0.00110104	0.00373713	-2.89523	0.582624	0.727633	0.145008
cg05756792	0.110252	0.609894	-5.0659	9.90124e-06	0.000173999	2.00995	0.66502	0.554769	0.110252	19	3480603	R	I	SMIM24	TSS200	shore	TSS200-shore	chr19:3481782-3482048	rs549796546;rs563419821	42;33	0.26184	0.685689	14.2056	4.13938e-17	1.35635e-14	28.1739	0.554769	0.816609	0.26184	19	3480603	R	I	SMIM24	TSS200	shore	TSS200-shore	chr19:3481782-3482048	rs549796546;rs563419821	42;33	-0.151589	0.740814	7.81859	1.53554e-09	6.11236e-08	10.492	0.66502	0.816609	0.151589
cg05789250	-0.113277	0.348602	2.97224	0.00501756	0.0194309	-4.03051	0.291963	0.40524	-0.113277	6	31804306	F	II	C6orf48	5'UTR	shore	5'UTR-shore	chr6:31802598-31802823	rs149682571	1	-0.226949	0.291766	-6.21428	2.48411e-07	1.3302e-06	5.37863	0.40524	0.178292	-0.226949	6	31804306	F	II	C6orf48	5'UTR	shore	5'UTR-shore	chr6:31802598-31802823	rs149682571	1	0.113671	0.235127	-3.9422	0.000321372	0.00133657	-1.70667	0.291963	0.178292	-0.113671
cg05933736	-0.110358	0.540114	3.59621	0.00088761	0.00515803	-2.38453	0.484935	0.595293	-0.110358	13	109248331	R	II	MYO16	TSS200	opensea	TSS200-opensea		rs544613002	26	-0.267251	0.461668	-10.4374	6.45963e-13	2.69316e-11	18.3596	0.595293	0.328042	-0.267251	13	109248331	R	II	MYO16	TSS200	opensea	TSS200-opensea		rs544613002	26	0.156892	0.406488	-4.58778	4.46733e-05	0.000259515	0.222022	0.484935	0.328042	-0.156892
cg05946623	-0.1704	0.609103	6.38849	1.42434e-07	8.19567e-06	6.23399	0.523903	0.694302	-0.1704	16	62071193	F	II	CDH8	TSS1500	shore	TSS1500-shore	chr16:62069121-62070634			-0.326553	0.531026	-14.0686	5.70699e-17	1.72458e-14	27.8471	0.694302	0.36775	-0.326553	16	62071193	F	II	CDH8	TSS1500	shore	TSS1500-shore	chr16:62069121-62070634			0.156153	0.445826	-6.29248	1.94275e-07	3.02355e-06	5.62522	0.523903	0.36775	-0.156153
cg06092953	0.141718	0.290068	-4.83862	2.03276e-05	0.000297798	1.29933	0.360927	0.219209	0.141718	18	77905699	R	II	LOC100130522	TSS200	shore	TSS200-shore	chr18:77905297-77905566	rs188578654;rs532669045;rs550958535	51;44;20	0.457256	0.447837	15.6667	1.53152e-18	1.05331e-15	31.5293	0.219209	0.676465	0.457256	18	77905699	R	II	LOC100130522	TSS200	shore	TSS200-shore	chr18:77905297-77905566	rs188578654;rs532669045;rs550958535	51;44;20	-0.315538	0.518696	9.36871	1.40658e-11	1.41169e-09	15.2369	0.360927	0.676465	0.315538
cg06188083	-0.141324	0.552086	7.39311	5.80401e-09	9.0844e-07	9.44656	0.481424	0.622748	-0.141324	10	91093005	F	II	IFIT3	Body	opensea	Body-opensea		rs534669331;rs117933108	1;43	-0.244953	0.500271	-13.3388	3.27298e-16	6.8121e-14	26.0701	0.622748	0.377794	-0.244953	10	91093005	F	II	IFIT3	Body	opensea	Body-opensea		rs534669331;rs117933108	1;43	0.10363	0.429609	-5.18061	6.88214e-06	5.54485e-05	2.06924	0.481424	0.377794	-0.10363
cg06275774	-0.134995	0.589455	4.43727	7.12264e-05	0.000760025	0.0662409	0.521957	0.656952	-0.134995	1	233151949	R	II	PCNXL2	Body	opensea	Body-opensea				-0.260997	0.526453	-7.9516	1.00604e-09	1.15924e-08	10.9179	0.656952	0.395955	-0.260997	1	233151949	R	II	PCNXL2	Body	opensea	Body-opensea				0.126002	0.458956	-3.32181	0.00193607	0.00599554	-3.43472	0.521957	0.395955	-0.126002
cg06279296	-0.126563	0.370976	3.81946	0.000462436	0.00314083	-1.75593	0.307694	0.434257	-0.126563	10	601816	F	II	DIP2C	Body	opensea	Body-opensea		rs569292180;rs112108307;rs554919151;rs74722649;rs375166823;rs183551561	0;16;18;44;45;48	-0.250083	0.309216	-8.06568	7.06672e-10	8.60698e-09	11.2744	0.434257	0.184174	-0.250083	10	601816	F	II	DIP2C	Body	opensea	Body-opensea		rs569292180;rs112108307;rs554919151;rs74722649;rs375166823;rs183551561	0;16;18;44;45;48	0.12352	0.245934	-5.48958	2.56366e-06	2.47415e-05	3.04992	0.307694	0.184174	-0.12352
cg06478143	0.10488	0.367982	-5.29534	4.7667e-06	0.000101982	2.73416	0.420422	0.315542	0.10488	19	55669059	R	II	TNNI3	1stExon	shore	1stExon-shore	chr19:55667532-55668465	rs376861481;rs181036338;rs186540595;rs12973773;rs557391836	31;27;19;6;1	0.229684	0.430384	10.5614	4.56963e-13	2.0451e-11	18.7109	0.315542	0.545226	0.229684	19	55669059	R	II	TNNI3	1stExon	shore	1stExon-shore	chr19:55667532-55668465	rs376861481;rs181036338;rs186540595;rs12973773;rs557391836	31;27;19;6;1	-0.124804	0.482824	5.78718	9.8615e-07	1.13405e-05	4.00159	0.420422	0.545226	0.124804
cg06584561	-0.126626	0.755278	5.22112	6.04108e-06	0.000121279	2.49923	0.691965	0.818591	-0.126626	13	31456352	R	II	LINC00545	TSS1500	opensea	TSS1500-opensea		rs550643771;rs213597;rs78867337	28;14;2	-0.254213	0.691485	-9.65444	6.02414e-12	1.64622e-10	16.0952	0.818591	0.564378	-0.254213	13	31456352	R	II	LINC00545	TSS1500	opensea	TSS1500-opensea		rs550643771;rs213597;rs78867337	28;14;2	0.127587	0.628172	-4.21077	0.000142902	0.000679861	-0.917558	0.691965	0.564378	-0.127587
cg06598290	-0.103071	0.681044	5.7919	9.69701e-07	3.22409e-05	4.31777	0.629509	0.73258	-0.103071	8	20093156	R	II		IGR	opensea	IGR-opensea		rs563891733;rs11204102	46;15	-0.228703	0.618229	-12.308	4.2957e-15	5.03212e-13	23.4519	0.73258	0.503877	-0.228703	8	20093156	R	II		IGR	opensea	IGR-opensea		rs563891733;rs11204102	46;15	0.125632	0.566693	-6.06863	3.98935e-07	5.42597e-06	4.90533	0.629509	0.503877	-0.125632
cg06609049	-0.104268	0.192898	2.82543	0.00737207	0.0261279	-4.38984	0.140764	0.245032	-0.104268	19	2785107	R	II	THOP1	TSS1500	shore	TSS1500-shore	chr19:2785211-2785839			0.188363	0.339214	3.80062	0.00048843	0.00113512	-2.11242	0.245032	0.433396	0.188363	19	2785107	R	II	THOP1	TSS1500	shore	TSS1500-shore	chr19:2785211-2785839			-0.292631	0.28708	6.68234	5.56656e-08	1.09964e-06	6.87829	0.140764	0.433396	0.292631
cg06610376	0.108539	0.238582	-4.37401	8.6586e-05	0.00088097	-0.125051	0.292852	0.184313	0.108539	4	154712902	R	II		IGR	shore	IGR-shore	chr4:154713537-154714240			0.299693	0.334159	9.25067	1.96445e-11	4.34061e-10	14.8976	0.184313	0.484006	0.299693	4	154712902	R	II		IGR	shore	IGR-shore	chr4:154713537-154714240			-0.191154	0.388429	5.40547	3.35626e-06	3.08204e-05	2.78207	0.292852	0.484006	0.191154
cg06634914	0.106813	0.164293	-7.62908	2.76543e-09	5.42184e-07	10.1929	0.2177	0.110886	0.106813	12	30354611	F	II		IGR	island	IGR-island	chr12:30353915-30354612	rs74080675	31	0.211018	0.216395	10.3941	7.29431e-13	2.97249e-11	18.2363	0.110886	0.321904	0.211018	12	30354611	F	II		IGR	island	IGR-island	chr12:30353915-30354612	rs74080675	31	-0.104204	0.269802	4.66928	3.46344e-05	0.000210278	0.472461	0.2177	0.321904	0.104204
cg06758191	-0.596958	0.608423	7.64226	2.65368e-09	5.28476e-07	10.2344	0.309944	0.906902	-0.596958	4	7812988	F	II	AFAP1	Body	opensea	Body-opensea		rs113564080;rs148768714	1;29	-0.306814	0.753496	-4.05191	0.000230879	0.000578183	-1.38544	0.906902	0.600089	-0.306814	4	7812988	F	II	AFAP1	Body	opensea	Body-opensea		rs113564080;rs148768714	1;29	-0.290145	0.455016	2.78255	0.00823503	0.0201585	-4.79757	0.309944	0.600089	0.290145
cg06764795	-0.10963	0.755082	4.76089	2.5962e-05	0.00035755	1.05813	0.700267	0.809897	-0.10963	4	56384408	F	II	CLOCK	5'UTR	opensea	5'UTR-opensea		rs183568397	0	0.105691	0.862743	7.32986	7.04881e-09	6.08346e-08	8.95522	0.809897	0.915588	0.105691	4	56384408	F	II	CLOCK	5'UTR	opensea	5'UTR-opensea		rs183568397	0	-0.215321	0.807928	11.1082	1.03544e-13	2.57548e-11	20.2193	0.700267	0.915588	0.215321
cg06870799	-0.149713	0.611451	5.51175	2.38435e-06	6.18994e-05	3.42213	0.536595	0.686308	-0.149713	9	115819527	F	II	ZFP37	TSS1500	shore	TSS1500-shore	chr9:115818836-115819343	rs564253285	1	-0.296586	0.538015	-12.253	4.9469e-15	5.61416e-13	23.3084	0.686308	0.389722	-0.296586	9	115819527	F	II	ZFP37	TSS1500	shore	TSS1500-shore	chr9:115818836-115819343	rs564253285	1	0.146873	0.463158	-5.98849	5.16222e-07	6.68837e-06	4.64775	0.536595	0.389722	-0.146873
cg06878994	-0.137467	0.598123	3.34701	0.00180369	0.00887648	-3.06309	0.52939	0.666856	-0.137467	6	37710047	F	II		IGR	opensea	IGR-opensea		rs539844963;rs560134703;rs529186471;rs77509079	0;1;8;26	-0.307692	0.51301	-6.95233	2.33507e-08	1.70604e-07	7.75025	0.666856	0.359164	-0.307692	6	37710047	F	II		IGR	opensea	IGR-opensea		rs539844963;rs560134703;rs529186471;rs77509079	0;1;8;26	0.170225	0.444277	-3.96649	0.00029887	0.00125837	-1.63619	0.52939	0.359164	-0.170225
cg06888746	0.158277	0.0931238	-7.59881	3.0405e-09	5.80606e-07	10.0974	0.172262	0.0139853	0.158277	10	105517764	F	I	SH3PXD2A	Body	opensea	Body-opensea		rs116363892;rs571376671;rs185616306;rs550814953	7;8;17;35	0.301126	0.164548	5.88926	7.06868e-07	3.33388e-06	4.33337	0.0139853	0.315111	0.301126	10	105517764	F	I	SH3PXD2A	Body	opensea	Body-opensea		rs116363892;rs571376671;rs185616306;rs550814953	7;8;17;35	-0.142849	0.243687	2.58975	0.0133896	0.03028	-5.24615	0.172262	0.315111	0.142849
cg07044115	-0.229508	0.844227	5.55732	2.06008e-06	5.56634e-05	3.56749	0.729473	0.958981	-0.229508	10	123100181	R	II		IGR	opensea	IGR-opensea		rs570804910;rs533366224;rs184133825;rs116275386;rs115580945;rs549191740	41;32;27;21;10;1	-0.403773	0.757094	-7.19551	1.07825e-08	8.75704e-08	8.52737	0.958981	0.555208	-0.403773	10	123100181	R	II		IGR	opensea	IGR-opensea		rs570804910;rs533366224;rs184133825;rs116275386;rs115580945;rs549191740	41;32;27;21;10;1	0.174265	0.642341	-2.53842	0.0151923	0.0336592	-5.36176	0.729473	0.555208	-0.174265
cg07107105	0.210843	0.139698	-5.36462	3.81975e-06	8.69348e-05	2.95394	0.245119	0.0342761	0.210843	17	5124961	F	II	SCIMP	Body	opensea	Body-opensea				0.463299	0.265925	7.00433	1.97877e-08	1.47932e-07	7.91668	0.0342761	0.497575	0.463299	17	5124961	F	II	SCIMP	Body	opensea	Body-opensea				-0.252456	0.371347	3.30503	0.00202889	0.0062363	-3.47931	0.245119	0.497575	0.252456
cg07143815	0.107547	0.397703	-3.58603	0.000914061	0.00527587	-2.41274	0.451476	0.343929	0.107547	8	66474918	F	II		IGR	opensea	IGR-opensea		rs531996689	0	-0.114999	0.28643	-4.76857	2.52986e-05	7.96501e-05	0.781642	0.343929	0.22893	-0.114999	8	66474918	F	II		IGR	opensea	IGR-opensea		rs531996689	0	0.222546	0.340203	-8.26874	3.82175e-10	2.00197e-08	11.896	0.451476	0.22893	-0.222546
cg07153081	-0.164246	0.335464	8.16461	5.24249e-10	1.77533e-07	11.8692	0.253341	0.417587	-0.164246	5	152805675	R	II		IGR	opensea	IGR-opensea		rs568769498	33	-0.275787	0.279693	-16.2672	4.21232e-19	3.8892e-16	32.8432	0.417587	0.141799	-0.275787	5	152805675	R	II		IGR	opensea	IGR-opensea		rs568769498	33	0.111541	0.19757	-6.89414	2.83084e-08	6.36352e-07	7.55739	0.253341	0.141799	-0.111541
cg07157030	0.663541	0.558959	-15.9539	8.39224e-19	1.47512e-14	32.3968	0.890729	0.227188	0.663541	14	63671356	F	II	RHOJ	5'UTR	opensea	5'UTR-opensea		rs532841267;rs542802065	30;39	0.550396	0.502386	10.0216	2.09397e-12	6.96019e-11	17.1665	0.227188	0.777585	0.550396	14	63671356	F	II	RHOJ	5'UTR	opensea	5'UTR-opensea		rs532841267;rs542802065	30;39	0.113145	0.834157	-2.65111	0.0114932	0.0266392	-5.10581	0.890729	0.777585	-0.113145
cg07161061	-0.139552	0.771676	4.27403	0.000117709	0.00111199	-0.425408	0.7019	0.841452	-0.139552	12	133057193	F	II		IGR	shore	IGR-shore	chr12:133056769-133057105			-0.55079	0.566057	-16.7477	1.538e-19	1.76034e-16	33.8689	0.841452	0.290662	-0.55079	12	133057193	F	II		IGR	shore	IGR-shore	chr12:133056769-133057105			0.411238	0.496281	-10.1399	1.51889e-12	2.32685e-10	17.4932	0.7019	0.290662	-0.411238
cg07189587	0.690819	0.530249	-19.6297	5.76676e-22	2.66079e-17	39.7832	0.875658	0.184839	0.690819	14	63671517	R	II	RHOJ	5'UTR	opensea	5'UTR-opensea		rs144933537;rs111607696	21;15	0.545771	0.457724	10.0197	2.1053e-12	6.99155e-11	17.161	0.184839	0.73061	0.545771	14	63671517	R	II	RHOJ	5'UTR	opensea	5'UTR-opensea		rs144933537;rs111607696	21;15	0.145049	0.803134	-2.9764	0.00496351	0.0131946	-4.325	0.875658	0.73061	-0.145049
cg07226201	-0.147969	0.706841	7.06044	1.66327e-08	1.85147e-06	8.38796	0.632857	0.780826	-0.147969	22	27834629	F	II		IGR	island	IGR-island	chr22:27834425-27834630	rs528875951;rs148455231	0;3	-0.371226	0.595213	-19.1129	1.46111e-21	3.74532e-18	38.6085	0.780826	0.4096	-0.371226	22	27834629	F	II		IGR	island	IGR-island	chr22:27834425-27834630	rs528875951;rs148455231	0;3	0.223257	0.521228	-8.93471	5.08732e-11	3.98269e-09	13.9352	0.632857	0.4096	-0.223257
cg07253311	-0.110877	0.860547	2.77012	0.00850033	0.0291588	-4.5221	0.805109	0.915986	-0.110877	2	175976580	R	II	ATF2	Body	opensea	Body-opensea		rs144555631;rs35810725	14;1	-0.272142	0.779915	-5.05124	1.03522e-05	3.59228e-05	1.66444	0.915986	0.643844	-0.272142	2	175976580	R	II	ATF2	Body	opensea	Body-opensea		rs144555631;rs35810725	14;1	0.161265	0.724477	-2.64187	0.0117619	0.0271585	-5.12709	0.805109	0.643844	-0.161265
cg07381391	0.110441	0.792886	-5.07502	9.61853e-06	0.000170451	2.03862	0.848107	0.737666	0.110441	19	389308	F	II		IGR	shore	IGR-shore	chr19:387964-388350	rs569662687	0	-0.219493	0.62792	-6.7281	4.777e-08	3.16962e-07	7.03124	0.737666	0.518173	-0.219493	19	389308	F	II		IGR	shore	IGR-shore	chr19:387964-388350	rs569662687	0	0.329934	0.68314	-10.8845	1.90482e-13	4.25695e-11	19.6003	0.848107	0.518173	-0.329934
cg07467482	0.111711	0.666307	-4.51622	5.57681e-05	0.000632543	0.306216	0.722162	0.610451	0.111711	7	154006066	F	II	DPP6	Body	shelf	Body-shelf	chr7:154001964-154002281	rs549276612;rs567138550;rs183661546;rs189157487	1;6;28;38	0.258387	0.739645	12.0845	7.63895e-15	7.84557e-13	22.8667	0.610451	0.868838	0.258387	7	154006066	F	II	DPP6	Body	shelf	Body-shelf	chr7:154001964-154002281	rs549276612;rs567138550;rs183661546;rs189157487	1;6;28;38	-0.146676	0.7955	7.68636	2.3193e-09	8.52778e-08	10.076	0.722162	0.868838	0.146676
cg07473187	-0.100441	0.833215	4.55191	4.99105e-05	0.000582159	0.415168	0.782994	0.883435	-0.100441	22	49942309	F	II	C22orf34	Body	opensea	Body-opensea		rs763123;rs528321447	0;20	-0.226123	0.770374	-7.95389	9.98909e-10	1.15208e-08	10.925	0.883435	0.657312	-0.226123	22	49942309	F	II	C22orf34	Body	opensea	Body-opensea		rs763123;rs528321447	0;20	0.125682	0.720153	-4.0424	0.000237985	0.00104028	-1.41474	0.782994	0.657312	-0.125682
cg07517201	-0.121942	0.681769	4.66407	3.51711e-05	0.000448732	0.75922	0.620798	0.74274	-0.121942	2	70312886	R	II	PCBP1-AS1	Body	shore	Body-shore	chr2:70313200-70315490	rs527812602;rs541390747;rs11884681;rs533020241	31;24;8;4	-0.356099	0.564691	-15.0167	6.45484e-18	3.23505e-15	30.065	0.74274	0.386642	-0.356099	2	70312886	R	II	PCBP1-AS1	Body	shore	Body-shore	chr2:70313200-70315490	rs527812602;rs541390747;rs11884681;rs533020241	31;24;8;4	0.234156	0.50372	-7.74583	1.92625e-09	7.33858e-08	10.2633	0.620798	0.386642	-0.234156
cg07613115	-0.17463	0.818335	5.01757	1.1543e-05	0.000195166	1.85821	0.73102	0.90565	-0.17463	8	130639514	R	II	CCDC26	Body	opensea	Body-opensea				-0.486368	0.662466	-12.6282	1.90433e-15	2.68806e-13	24.279	0.90565	0.419282	-0.486368	8	130639514	R	II	CCDC26	Body	opensea	Body-opensea				0.311738	0.575151	-6.70735	5.13881e-08	1.03027e-06	6.95855	0.73102	0.419282	-0.311738
cg07679219	0.113339	0.784996	-4.94969	1.43126e-05	0.000229131	1.64566	0.841665	0.728326	0.113339	12	77417738	F	I	E2F7	3'UTR	opensea	3'UTR-opensea		rs199582222;rs183049485;rs202120365	20;38;51	-0.204243	0.626205	-6.83147	3.43325e-08	2.37979e-07	7.36293	0.728326	0.524084	-0.204243	12	77417738	F	I	E2F7	3'UTR	opensea	3'UTR-opensea		rs199582222;rs183049485;rs202120365	20;38;51	0.317581	0.682874	-12.9092	9.64738e-16	5.25229e-13	24.9719	0.841665	0.524084	-0.317581
cg07870920	-0.102272	0.571153	2.99629	0.00470677	0.0185087	-3.97053	0.520017	0.622289	-0.102272	4	121569769	R	II		IGR	opensea	IGR-opensea		rs139903358;rs76362495;rs144484994	38;22;1	0.316414	0.780496	11.9434	1.10208e-14	1.04778e-12	22.4942	0.622289	0.938703	0.316414	4	121569769	R	II		IGR	opensea	IGR-opensea		rs139903358;rs76362495;rs144484994	38;22;1	-0.418686	0.72936	18.0565	1.14341e-20	3.40368e-17	36.5162	0.520017	0.938703	0.418686
cg07871717	-0.109895	0.785264	4.91172	1.61391e-05	0.000250574	1.52704	0.730316	0.840211	-0.109895	12	121268034	F	II	SPPL3	Body	opensea	Body-opensea		rs576545555	32	-0.223254	0.728584	-8.91096	5.39476e-11	9.99256e-10	13.8749	0.840211	0.616957	-0.223254	12	121268034	F	II	SPPL3	Body	opensea	Body-opensea		rs576545555	32	0.113359	0.673636	-3.98884	0.000279526	0.00118999	-1.57118	0.730316	0.616957	-0.113359
cg07911228	-0.103662	0.609111	3.69281	0.000670629	0.00416739	-2.11478	0.557279	0.660942	-0.103662	9	1837845	R	II		IGR	opensea	IGR-opensea		rs143802205	11	-0.297441	0.512221	-11.2507	6.91325e-14	4.50336e-12	20.6284	0.660942	0.363501	-0.297441	9	1837845	R	II		IGR	opensea	IGR-opensea		rs143802205	11	0.193779	0.46039	-6.91598	2.64056e-08	6.01195e-07	7.62732	0.557279	0.363501	-0.193779
cg07970752	0.120658	0.624474	-5.02172	1.13922e-05	0.00019319	1.87122	0.684803	0.564144	0.120658	16	817463	R	I	MSLN	Body	opensea	Body-opensea		rs538679960;rs138216025;rs201169888;rs572046253;rs372418783;rs143402842;rs562393857;rs150095532	38;32;26;12;11;8;7;2	0.301325	0.714807	14.264	3.61295e-17	1.22014e-14	28.3123	0.564144	0.86547	0.301325	16	817463	R	I	MSLN	Body	opensea	Body-opensea		rs538679960;rs138216025;rs201169888;rs572046253;rs372418783;rs143402842;rs562393857;rs150095532	38;32;26;12;11;8;7;2	-0.180667	0.775136	9.55723	8.10624e-12	9.05487e-10	15.7953	0.684803	0.86547	0.180667
cg08030358	-0.11472	0.706025	6.25582	2.18122e-07	1.1058e-05	5.80753	0.648665	0.763385	-0.11472	19	5448636	F	II		IGR	opensea	IGR-opensea		rs8111224;rs143661767;rs151034347;rs73538707	0;40;44;45	-0.235815	0.645478	-12.6266	1.91206e-15	2.69692e-13	24.2749	0.763385	0.52757	-0.235815	19	5448636	F	II		IGR	opensea	IGR-opensea		rs8111224;rs143661767;rs151034347;rs73538707	0;40;44;45	0.121095	0.588118	-5.73237	1.1761e-06	1.30992e-05	3.82593	0.648665	0.52757	-0.121095
cg08033130	-0.195212	0.748484	6.01939	4.6654e-07	1.90108e-05	5.0477	0.650878	0.84609	-0.195212	3	45983597	R	II	CXCR6	TSS1500	opensea	TSS1500-opensea		rs531612343	31	-0.36708	0.66255	-9.82262	3.70438e-12	1.10673e-10	16.5881	0.84609	0.47901	-0.36708	3	45983597	R	II	CXCR6	TSS1500	opensea	TSS1500-opensea		rs531612343	31	0.171869	0.564944	-3.98092	0.000286234	0.0012139	-1.59423	0.650878	0.47901	-0.171869
cg08048268	0.144382	0.591189	-3.86853	0.000399921	0.00281413	-1.61538	0.66338	0.518998	0.144382	3	133502702	F	I		IGR	island	IGR-island	chr3:133502561-133502963			-0.113842	0.462077	-2.84111	0.00707585	0.0126635	-4.65653	0.518998	0.405156	-0.113842	3	133502702	F	I		IGR	island	IGR-island	chr3:133502561-133502963			0.258224	0.534268	-7.19	1.10582e-08	2.98096e-07	8.50263	0.66338	0.405156	-0.258224
cg08105228	-0.103019	0.623768	3.21702	0.00258822	0.011698	-3.40632	0.572259	0.675278	-0.103019	16	49192192	R	II		IGR	opensea	IGR-opensea		rs533125900	12	-0.26553	0.542513	-7.71781	2.08318e-09	2.14729e-08	10.1835	0.675278	0.409748	-0.26553	16	49192192	R	II		IGR	opensea	IGR-opensea		rs533125900	12	0.162511	0.491003	-4.23862	0.000131261	0.000633888	-0.834562	0.572259	0.409748	-0.162511
cg08122652	-0.140311	0.82757	8.20931	4.56911e-10	1.6178e-07	12.0079	0.757414	0.897725	-0.140311	3	122281939	R	II	PARP9	5'UTR	shore	5'UTR-shore	chr3:122283002-122283594	rs141713495	43	-0.246943	0.774254	-12.7173	1.52193e-15	2.2584e-13	24.507	0.897725	0.650782	-0.246943	3	122281939	R	II	PARP9	5'UTR	shore	5'UTR-shore	chr3:122283002-122283594	rs141713495	43	0.106632	0.704098	-4.45289	6.79209e-05	0.000366914	-0.189483	0.757414	0.650782	-0.106632
cg08166072	0.130888	0.373973	-3.9045	0.000359387	0.00259365	-1.51186	0.439417	0.308528	0.130888	2	46213920	R	II	PRKCE	Body	opensea	Body-opensea		rs574917286;rs184597313;rs557356208	51;39;26	0.265759	0.441408	7.6347	2.70176e-09	2.68027e-08	9.92138	0.308528	0.574287	0.265759	2	46213920	R	II	PRKCE	Body	opensea	Body-opensea		rs574917286;rs184597313;rs557356208	51;39;26	-0.13487	0.506852	3.49011	0.00120395	0.00402738	-2.98089	0.439417	0.574287	0.13487
cg08322244	0.101063	0.195458	-2.54993	0.0147676	0.0445616	-5.03069	0.245989	0.144926	0.101063	17	8066669	F	I	VAMP2	TSS1500	shore	TSS1500-shore	chr17:8065909-8066494			0.30832	0.299086	4.57482	4.64033e-05	0.000136989	0.184386	0.144926	0.453246	0.30832	17	8066669	F	I	VAMP2	TSS1500	shore	TSS1500-shore	chr17:8065909-8066494			-0.207257	0.349618	3.07665	0.00379564	0.0105398	-4.07272	0.245989	0.453246	0.207257
cg08449403	-0.167997	0.673309	3.75971	0.000551395	0.0035886	-1.92595	0.58931	0.757308	-0.167997	11	8632315	F	II		IGR	opensea	IGR-opensea		rs144060979	1	-0.481776	0.51642	-12.7705	1.33169e-15	2.03206e-13	24.6427	0.757308	0.275532	-0.481776	11	8632315	F	II		IGR	opensea	IGR-opensea		rs144060979	1	0.313779	0.432421	-7.15488	1.23597e-08	3.26619e-07	8.39067	0.58931	0.275532	-0.313779
cg08467416	-0.102067	0.565888	3.48545	0.00121959	0.00657483	-2.68931	0.514854	0.616921	-0.102067	5	49597832	R	II		IGR	opensea	IGR-opensea		rs568022096;rs533749793	24;21	-0.243142	0.49535	-9.02188	3.87298e-11	7.60277e-10	14.2103	0.616921	0.37378	-0.243142	5	49597832	R	II		IGR	opensea	IGR-opensea		rs568022096;rs533749793	24;21	0.141075	0.444317	-5.04567	1.05705e-05	7.89055e-05	1.64414	0.514854	0.37378	-0.141075
cg08479476	-0.136193	0.342467	5.31714	4.44592e-06	9.70194e-05	2.80328	0.27437	0.410564	-0.136193	2	70313163	R	II	PCBP1	TSS1500	shore	TSS1500-shore	chr2:70313200-70315490	rs550066981	36	-0.265514	0.277807	-11.7803	1.68884e-14	1.47112e-12	22.0604	0.410564	0.145049	-0.265514	2	70313163	R	II	PCBP1	TSS1500	shore	TSS1500-shore	chr2:70313200-70315490	rs550066981	36	0.129321	0.20971	-7.37673	6.12977e-09	1.86316e-07	9.0966	0.27437	0.145049	-0.129321
cg08546933	-0.114592	0.560893	3.94122	0.000322131	0.00238734	-1.40574	0.503597	0.618189	-0.114592	7	79763240	R	II	GNAI1	TSS1500	shore	TSS1500-shore	chr7:79763793-79764889			-0.310865	0.462756	-11.0479	1.19725e-13	7.00035e-12	20.0707	0.618189	0.307324	-0.310865	7	79763240	R	II	GNAI1	TSS1500	shore	TSS1500-shore	chr7:79763793-79764889			0.196273	0.40546	-7.15796	1.22395e-08	3.24071e-07	8.4005	0.503597	0.307324	-0.196273
cg08576975	0.1348	0.778945	-2.83513	0.00718906	0.0256261	-4.36645	0.846345	0.711544	0.1348	1	11626664	F	II		IGR	opensea	IGR-opensea		rs142823407;rs567014617;rs534514272	0;11;40	0.262924	0.843006	6.5475	8.51815e-08	5.23964e-07	6.45088	0.711544	0.974468	0.262924	1	11626664	F	II		IGR	opensea	IGR-opensea		rs142823407;rs567014617;rs534514272	0;11;40	-0.128124	0.910407	4.82089	2.15172e-05	0.000141687	0.94165	0.846345	0.974468	0.128124
cg08634229	-0.218328	0.659968	4.53612	5.24234e-05	0.00060411	0.366932	0.550804	0.769132	-0.218328	6	169326603	R	I		IGR	opensea	IGR-opensea		rs184870609;rs530249611;rs537646482;rs111489886	39;18;16;1	-0.449863	0.5442	-9.19945	2.28556e-11	4.9155e-10	14.7443	0.769132	0.319268	-0.449863	6	169326603	R	I		IGR	opensea	IGR-opensea		rs184870609;rs530249611;rs537646482;rs111489886	39;18;16;1	0.231535	0.435036	-4.42119	7.49166e-05	0.000397889	-0.28563	0.550804	0.319268	-0.231535
cg08742575	-0.105515	0.31046	2.54324	0.0150118	0.0451279	-5.04568	0.257702	0.363217	-0.105515	21	47604166	F	I	C21orf56	5'UTR	shore	5'UTR-shore	chr21:47602431-47602740	rs532802380;rs551714437	36;46	-0.218769	0.253833	-6.06086	4.06932e-07	2.05071e-06	4.88498	0.363217	0.144448	-0.218769	21	47604166	F	I	C21orf56	5'UTR	shore	5'UTR-shore	chr21:47602431-47602740	rs532802380;rs551714437	36;46	0.113254	0.201075	-3.59546	0.000889898	0.00312822	-2.69078	0.257702	0.144448	-0.113254
cg08762424	-0.268346	0.706756	6.03484	4.4392e-07	1.83308e-05	5.09733	0.572583	0.840929	-0.268346	6	31275881	R	I		IGR	shore	IGR-shore	chr6:31276241-31276526	rs112667366;rs28520918;rs1618199;rs1634760	38;37;33;31	-0.720137	0.480861	-23.2681	1.15003e-24	7.31897e-21	45.8782	0.840929	0.120792	-0.720137	6	31275881	R	I		IGR	shore	IGR-shore	chr6:31276241-31276526	rs112667366;rs28520918;rs1618199;rs1634760	38;37;33;31	0.451791	0.346688	-10.3123	9.33042e-13	1.56041e-10	17.9876	0.572583	0.120792	-0.451791
cg08816590	0.208168	0.121891	-11.2667	6.70155e-14	2.48611e-10	20.9411	0.225975	0.0178067	0.208168	12	54954337	F	I	PDE1B	TSS1500	opensea	TSS1500-opensea		rs182569432;rs567419718;rs145176906;rs1874308	0;11;17;19	0.503274	0.269444	12.9322	8.89855e-16	1.47957e-13	25.0527	0.0178067	0.521081	0.503274	12	54954337	F	I	PDE1B	TSS1500	opensea	TSS1500-opensea		rs182569432;rs567419718;rs145176906;rs1874308	0;11;17;19	-0.295106	0.373528	6.87173	3.0404e-08	6.73878e-07	7.48563	0.225975	0.521081	0.295106
cg08871608	-0.107531	0.212533	3.19006	0.00278724	0.0123857	-3.47651	0.158767	0.266298	-0.107531	19	40729274	F	I	CNTD2	Body	island	Body-island	chr19:40729087-40729430	rs569301505;rs536695271	0;9	-0.240443	0.146076	-9.30383	1.67937e-11	3.81977e-10	15.0564	0.266298	0.0258545	-0.240443	19	40729274	F	I	CNTD2	Body	island	Body-island	chr19:40729087-40729430	rs569301505;rs536695271	0;9	0.132913	0.0923109	-5.91061	6.63133e-07	8.19802e-06	4.39761	0.158767	0.0258545	-0.132913
cg08901632	-0.103859	0.667685	4.50397	5.79288e-05	0.000651277	0.26891	0.615756	0.719615	-0.103859	16	34786998	R	II		IGR	shore	IGR-shore	chr16:34787169-34787623	rs545715561;rs188113624	31;25	-0.271705	0.583762	-11.9124	1.19497e-14	1.11796e-12	22.4119	0.719615	0.44791	-0.271705	16	34786998	R	II		IGR	shore	IGR-shore	chr16:34787169-34787623	rs545715561;rs188113624	31;25	0.167846	0.531833	-6.85636	3.19316e-08	7.00688e-07	7.43638	0.615756	0.44791	-0.167846
cg09066361	-0.106873	0.602537	3.01551	0.00447148	0.0177931	-3.92237	0.5491	0.655973	-0.106873	7	126890254	R	II	GRM8	5'UTR	shore	5'UTR-shore	chr7:126891300-126894205			-0.315973	0.497987	-11.2801	6.38656e-14	4.22892e-12	20.7089	0.655973	0.34	-0.315973	7	126890254	R	II	GRM8	5'UTR	shore	5'UTR-shore	chr7:126891300-126894205			0.2091	0.44455	-5.9046	6.76065e-07	8.32359e-06	4.37833	0.5491	0.34	-0.2091
cg09439915	-0.11117	0.684445	4.06588	0.000221598	0.00179865	-1.0423	0.62886	0.74003	-0.11117	12	132192278	F	II		IGR	shelf	IGR-shelf	chr12:132195034-132196454	rs193201809;rs185134486	1;31	-0.288059	0.596	-9.935	2.68221e-12	8.53072e-11	16.9154	0.74003	0.451971	-0.288059	12	132192278	F	II		IGR	shelf	IGR-shelf	chr12:132195034-132196454	rs193201809;rs185134486	1;31	0.17689	0.540415	-5.74377	1.13377e-06	1.2707e-05	3.86247	0.62886	0.451971	-0.17689
cg09645818	-0.107174	0.660643	3.46009	0.00131088	0.00694927	-2.7584	0.607056	0.71423	-0.107174	11	10764592	R	II		IGR	opensea	IGR-opensea		rs10840484;rs148899355;rs188417095;rs569780838	49;43;39;1	-0.247184	0.590638	-7.76392	1.80386e-09	1.90105e-08	10.3287	0.71423	0.467046	-0.247184	11	10764592	R	II		IGR	opensea	IGR-opensea		rs10840484;rs148899355;rs188417095;rs569780838	49;43;39;1	0.14001	0.537051	-4.62356	3.99551e-05	0.000236498	0.331808	0.607056	0.467046	-0.14001
cg09656629	0.382309	0.277647	-9.35334	1.4643e-11	1.47478e-08	15.4843	0.468801	0.0864921	0.382309	6	162572090	F	II	PARK2	Body	opensea	Body-opensea		rs546275841;rs566272425	1;14	0.216664	0.194824	5.57642	1.93251e-06	8.10675e-06	3.33073	0.0864921	0.303156	0.216664	6	162572090	F	II	PARK2	Body	opensea	Body-opensea		rs546275841;rs566272425	1;14	0.165645	0.385979	-3.19371	0.00276027	0.00806907	-3.77166	0.468801	0.303156	-0.165645
cg09745688	0.102002	0.193479	-3.52218	0.00109812	0.00606955	-2.5888	0.24448	0.142478	0.102002	16	2908918	R	II	PRSS22	TSS1500	shore	TSS1500-shore	chr16:2907574-2907836	rs542695422;rs570520195;rs531313289	39;20;1	0.210211	0.247583	7.07948	1.55817e-08	1.20312e-07	8.15698	0.142478	0.352689	0.210211	16	2908918	R	II	PRSS22	TSS1500	shore	TSS1500-shore	chr16:2907574-2907836	rs542695422;rs570520195;rs531313289	39;20;1	-0.108209	0.298584	2.83299	0.00723051	0.018081	-4.67663	0.24448	0.352689	0.108209
cg09756125	-0.111612	0.686052	2.61878	0.0124571	0.0390965	-4.87481	0.630246	0.741859	-0.111612	7	158250978	R	II	PTPRN2	Body	shore	Body-shore	chr7:158247888-158249312	rs1733165;rs139104005	11;1	-0.415438	0.534139	-10.9878	1.41034e-13	7.98322e-12	19.9043	0.741859	0.32642	-0.415438	7	158250978	R	II	PTPRN2	Body	shore	Body-shore	chr7:158247888-158249312	rs1733165;rs139104005	11;1	0.303826	0.478333	-7.11332	1.41005e-08	3.62923e-07	8.25811	0.630246	0.32642	-0.303826
cg09768983	0.336285	0.612648	-7.11459	1.40053e-08	1.65139e-06	8.56073	0.780791	0.444506	0.336285	4	183935060	R	II		IGR	opensea	IGR-opensea		rs189236476	22	0.456289	0.67265	11.2216	7.47783e-14	4.79747e-12	20.5487	0.444506	0.900795	0.456289	4	183935060	R	II		IGR	opensea	IGR-opensea		rs189236476	22	-0.120004	0.840793	3.80464	0.000483347	0.00187799	-2.10214	0.780791	0.900795	0.120004
cg09806151	-0.104265	0.45622	4.71056	3.04046e-05	0.000402476	0.902552	0.404087	0.508353	-0.104265	2	23358544	R	II		IGR	opensea	IGR-opensea		rs149633375	1	-0.220123	0.398291	-12.1811	5.95262e-15	6.47291e-13	23.1203	0.508353	0.28823	-0.220123	2	23358544	R	II		IGR	opensea	IGR-opensea		rs149633375	1	0.115858	0.346159	-5.75954	1.07776e-06	1.21959e-05	3.913	0.404087	0.28823	-0.115858
cg09858955	-0.11997	0.470251	8.77134	8.26742e-11	4.92604e-08	13.7342	0.410266	0.530236	-0.11997	2	58135951	F	II	VRK2	5'UTR	opensea	5'UTR-opensea				-0.22486	0.417806	-17.818	1.76091e-20	3.03025e-17	36.0749	0.530236	0.305376	-0.22486	2	58135951	F	II	VRK2	5'UTR	opensea	5'UTR-opensea				0.10489	0.357821	-7.5385	3.68521e-09	1.24097e-07	9.60922	0.410266	0.305376	-0.10489
cg09918110	0.117895	0.495178	-3.51573	0.00111857	0.00615677	-2.60648	0.554125	0.43623	0.117895	5	87798170	R	II		IGR	opensea	IGR-opensea		rs8180480	10	0.240248	0.556354	7.95445	9.97173e-10	1.15035e-08	10.9268	0.43623	0.676478	0.240248	5	87798170	R	II		IGR	opensea	IGR-opensea		rs8180480	10	-0.122353	0.615302	3.78349	0.00051441	0.0019783	-2.16237	0.554125	0.676478	0.122353
cg09982942	0.139348	0.50144	-4.48522	6.13986e-05	0.000680193	0.211834	0.571114	0.431766	0.139348	2	112898400	F	I	FBLN7	Body	shore	Body-shore	chr2:112895792-112897841	rs543211367	40	0.247615	0.555574	9.16995	2.49419e-11	5.284e-10	14.6558	0.431766	0.679381	0.247615	2	112898400	F	I	FBLN7	Body	shore	Body-shore	chr2:112895792-112897841	rs543211367	40	-0.108267	0.625248	3.98588	0.000282013	0.00119883	-1.57979	0.571114	0.679381	0.108267
cg10071929	0.268189	0.278839	-6.61319	6.92921e-08	4.97514e-06	6.95581	0.412933	0.144744	0.268189	9	130955135	R	II	CIZ1	TSS1500	shore	TSS1500-shore	chr9:130955166-130955498	rs560036798	40	0.414635	0.352062	7.46377	4.62116e-09	4.2412e-08	9.38046	0.144744	0.559379	0.414635	9	130955135	R	II	CIZ1	TSS1500	shore	TSS1500-shore	chr9:130955166-130955498	rs560036798	40	-0.146445	0.486156	2.37091	0.0227233	0.047118	-5.72724	0.412933	0.559379	0.146445
cg10149723	0.102306	0.628738	-3.79279	0.00050028	0.0033337	-1.83197	0.679891	0.577585	0.102306	12	130655153	F	II		IGR	opensea	IGR-opensea		rs573034531;rs141198667;rs113977462	0;28;44	0.203177	0.679174	9.3074	1.66181e-11	3.78892e-10	15.0671	0.577585	0.780762	0.203177	12	130655153	F	II		IGR	opensea	IGR-opensea		rs573034531;rs141198667;rs113977462	0;28;44	-0.100871	0.730327	4.09299	0.000204312	0.00091627	-1.26622	0.679891	0.780762	0.100871
cg10340658	-0.137551	0.691433	6.02573	4.57111e-07	1.87269e-05	5.06808	0.622658	0.760209	-0.137551	2	119862024	R	II		IGR	opensea	IGR-opensea		rs544669910;rs563067115;rs149645490;rs530549391	41;35;34;32	-0.312142	0.604138	-13.6451	1.56056e-16	3.77649e-14	26.8236	0.760209	0.448067	-0.312142	2	119862024	R	II		IGR	opensea	IGR-opensea		rs544669910;rs563067115;rs149645490;rs530549391	41;35;34;32	0.174591	0.535362	-7.22532	9.88838e-09	2.72928e-07	8.61515	0.622658	0.448067	-0.174591
cg10378741	0.107971	0.662417	-3.54764	0.00102082	0.00574312	-2.51879	0.716402	0.608431	0.107971	12	99289904	F	II	ANKS1B	TSS1500	shore	TSS1500-shore	chr12:99288222-99289374			0.269753	0.743308	12.4351	3.10598e-15	3.94794e-13	23.7816	0.608431	0.878184	0.269753	12	99289904	F	II	ANKS1B	TSS1500	shore	TSS1500-shore	chr12:99288222-99289374			-0.161782	0.797293	6.19403	2.66568e-07	3.91011e-06	5.30856	0.716402	0.878184	0.161782
cg10426581	0.128366	0.289886	-5.05157	1.03622e-05	0.000179959	1.96493	0.354069	0.225703	0.128366	7	100472382	F	I	SRRT	TSS1500	island	TSS1500-island	chr7:100472375-100473393	rs148405517	4	0.278887	0.365147	10.5647	4.52805e-13	2.03123e-11	18.7201	0.225703	0.50459	0.278887	7	100472382	F	I	SRRT	TSS1500	island	TSS1500-island	chr7:100472375-100473393	rs148405517	4	-0.150521	0.42933	5.25401	5.44607e-06	4.57979e-05	2.30136	0.354069	0.50459	0.150521
cg10486069	0.122497	0.517042	-3.08141	0.00374616	0.0155416	-3.75583	0.578291	0.455794	0.122497	11	133658113	R	I		IGR	opensea	IGR-opensea		rs78998827;rs147740129	22;12	0.304417	0.608003	7.86578	1.31337e-09	1.45206e-08	10.6489	0.455794	0.760211	0.304417	11	133658113	R	I		IGR	opensea	IGR-opensea		rs78998827;rs147740129	22;12	-0.18192	0.669251	5.17056	7.10603e-06	5.6936e-05	2.0375	0.578291	0.760211	0.18192
cg10494249	-0.120982	0.550877	4.34267	9.53559e-05	0.000948116	-0.21948	0.490386	0.611368	-0.120982	12	79120134	F	II		IGR	opensea	IGR-opensea		rs571365039;rs537187825;rs557081350	1;12;42	-0.24862	0.487058	-11.2433	7.05214e-14	4.57526e-12	20.6082	0.611368	0.362748	-0.24862	12	79120134	F	II		IGR	opensea	IGR-opensea		rs571365039;rs537187825;rs557081350	1;12;42	0.127638	0.426567	-4.61691	4.07927e-05	0.000240601	0.311397	0.490386	0.362748	-0.127638
cg10590925	0.125209	0.668156	-2.57712	0.0138118	0.0423409	-4.96948	0.730761	0.605552	0.125209	11	1463620	R	II	BRSK2	Body	shore	Body-shore	chr11:1464295-1464899	rs571854614;rs145303138;rs551112202;rs375230218	49;36;12;6	0.268281	0.739692	6.09949	3.59372e-07	1.83866e-06	5.00924	0.605552	0.873833	0.268281	11	1463620	R	II	BRSK2	Body	shore	Body-shore	chr11:1464295-1464899	rs571854614;rs145303138;rs551112202;rs375230218	49;36;12;6	-0.143072	0.802297	4.23253	0.000133726	0.000643679	-0.85274	0.730761	0.873833	0.143072
cg10596483	0.267923	0.345099	-3.33995	0.00183973	0.00901208	-3.08194	0.47906	0.211138	0.267923	8	143751796	R	II	JRK	TSS1500	shore	TSS1500-shore	chr8:143750759-143751448	rs149355590	27	-0.156822	0.132727	-2.91235	0.00587471	0.0107037	-4.48291	0.211138	0.0543155	-0.156822	8	143751796	R	II	JRK	TSS1500	shore	TSS1500-shore	chr8:143750759-143751448	rs149355590	27	0.424745	0.266688	-6.62418	6.70509e-08	1.27738e-06	6.69154	0.47906	0.0543155	-0.424745
cg10598711	-0.109901	0.422039	5.63748	1.59272e-06	4.60941e-05	3.82351	0.367089	0.47699	-0.109901	5	72470395	R	II	TMEM174	3'UTR	opensea	3'UTR-opensea		rs546846256	11	-0.264969	0.344505	-16.2058	4.79931e-19	4.31028e-16	32.7105	0.47699	0.212021	-0.264969	5	72470395	R	II	TMEM174	3'UTR	opensea	3'UTR-opensea		rs546846256	11	0.155068	0.289555	-9.42175	1.20401e-11	1.24576e-09	15.3945	0.367089	0.212021	-0.155068
cg10601026	-0.158096	0.623303	5.99792	4.999e-07	1.99668e-05	4.97874	0.544255	0.702351	-0.158096	10	64579140	F	II	EGR2	TSS1500	shore	TSS1500-shore	chr10:64574660-64578778	rs572080131;rs542597927;rs556141208;rs574376656	1;3;22;39	-0.342664	0.531019	-14.556	1.83867e-17	7.24323e-15	28.9997	0.702351	0.359687	-0.342664	10	64579140	F	II	EGR2	TSS1500	shore	TSS1500-shore	chr10:64574660-64578778	rs572080131;rs542597927;rs556141208;rs574376656	1;3;22;39	0.184568	0.451971	-7.10441	1.45049e-08	3.71282e-07	8.22966	0.544255	0.359687	-0.184568
cg10786572	-0.13025	0.779142	3.58911	0.000905964	0.00524043	-2.4042	0.714016	0.844267	-0.13025	10	54632322	R	II		IGR	shore	IGR-shore	chr10:54631211-54631426	rs78528410;rs575389909;rs10508976;rs554571566;rs34346772	44;38;25;23;1	-0.402124	0.643205	-7.50808	4.01991e-09	3.76297e-08	9.5209	0.844267	0.442143	-0.402124	10	54632322	R	II		IGR	shore	IGR-shore	chr10:54631211-54631426	rs78528410;rs575389909;rs10508976;rs554571566;rs34346772	44;38;25;23;1	0.271873	0.57808	-5.05407	1.02922e-05	7.72058e-05	1.67055	0.714016	0.442143	-0.271873
cg10806175	-0.246051	0.448607	4.46987	6.43903e-05	0.000704764	0.165169	0.325582	0.571632	-0.246051	4	83941472	F	II		IGR	opensea	IGR-opensea				-0.407735	0.367765	-8.39418	2.57554e-10	3.68148e-09	12.294	0.571632	0.163897	-0.407735	4	83941472	F	II		IGR	opensea	IGR-opensea				0.161684	0.244739	-4.06181	0.000224469	0.000991067	-1.35784	0.325582	0.163897	-0.161684
cg10842702	0.115879	0.649178	-4.40543	7.85907e-05	0.000818621	-0.0301699	0.707117	0.591238	0.115879	17	58648389	R	II	LOC388406	Body	opensea	Body-opensea				0.247127	0.714802	12.7613	1.36288e-15	2.07109e-13	24.6192	0.591238	0.838366	0.247127	17	58648389	R	II	LOC388406	Body	opensea	Body-opensea				-0.131248	0.772742	6.19287	2.67564e-07	3.92223e-06	5.30483	0.707117	0.838366	0.131248
cg10866060	-0.126313	0.748745	5.0105	1.18046e-05	0.000198559	1.83606	0.685589	0.811902	-0.126313	12	83592588	R	II		IGR	opensea	IGR-opensea		rs549405892;rs144090310;rs539320773	46;6;1	-0.274283	0.67476	-10.5346	4.9233e-13	2.16861e-11	18.6352	0.811902	0.537618	-0.274283	12	83592588	R	II		IGR	opensea	IGR-opensea		rs549405892;rs144090310;rs539320773	46;6;1	0.14797	0.611604	-4.9624	1.37633e-05	9.79984e-05	1.38303	0.685589	0.537618	-0.14797
cg10926435	-0.10124	0.725465	5.12207	8.28215e-06	0.000152703	2.18667	0.674845	0.776086	-0.10124	1	47923504	R	II		IGR	opensea	IGR-opensea		rs553377306	34	-0.219473	0.666349	-10.1446	1.47536e-12	5.25281e-11	17.5217	0.776086	0.556612	-0.219473	1	47923504	R	II		IGR	opensea	IGR-opensea		rs553377306	34	0.118233	0.615729	-5.35049	4.00169e-06	3.56046e-05	2.60731	0.674845	0.556612	-0.118233
cg10969241	0.196399	0.603968	-6.35329	1.59476e-07	8.86405e-06	6.12086	0.702168	0.505769	0.196399	10	131989534	F	II		IGR	shore	IGR-shore	chr10:131988211-131989332	rs549599647;rs10764938	20;42	0.381656	0.696597	16.6515	1.87851e-19	2.038e-16	33.6653	0.505769	0.887425	0.381656	10	131989534	F	II		IGR	shore	IGR-shore	chr10:131988211-131989332	rs549599647;rs10764938	20;42	-0.185258	0.794797	7.63714	2.70527e-09	9.65596e-08	9.92081	0.702168	0.887425	0.185258
cg11048863	-0.126806	0.703081	5.59011	1.8543e-06	5.15206e-05	3.67218	0.639678	0.766484	-0.126806	20	17205816	F	II	PCSK2	TSS1500	shore	TSS1500-shore	chr20:17206528-17206952	rs145724792;rs73256193	48;51	-0.259215	0.636876	-11.0719	1.12173e-13	6.63935e-12	20.1368	0.766484	0.507268	-0.259215	20	17205816	F	II	PCSK2	TSS1500	shore	TSS1500-shore	chr20:17206528-17206952	rs145724792;rs73256193	48;51	0.13241	0.573473	-5.20457	6.37628e-06	5.20839e-05	2.14494	0.639678	0.507268	-0.13241
cg11102724	-0.308107	0.309429	3.49019	0.0012032	0.00650846	-2.67636	0.155375	0.463482	-0.308107	5	150619039	R	II		IGR	opensea	IGR-opensea		rs72794132;rs168700	48;39	-0.450886	0.238039	-5.8784	7.32006e-07	3.43867e-06	4.29849	0.463482	0.0125964	-0.450886	5	150619039	R	II		IGR	opensea	IGR-opensea		rs72794132;rs168700	48;39	0.142779	0.0839858	-3.08753	0.00368574	0.0102818	-4.04501	0.155375	0.0125964	-0.142779
cg11173447	0.115297	0.630184	-2.63203	0.0120527	0.0381105	-4.84449	0.687832	0.572535	0.115297	8	35009729	R	II		IGR	opensea	IGR-opensea		rs117309875	37	-0.146367	0.499352	-3.12569	0.00332118	0.00639814	-3.94677	0.572535	0.426168	-0.146367	8	35009729	R	II		IGR	opensea	IGR-opensea		rs117309875	37	0.261664	0.557	-6.36709	1.52887e-07	2.48816e-06	5.86516	0.687832	0.426168	-0.261664
cg11174255	0.182488	0.693647	-3.35156	0.00178085	0.00878875	-3.05095	0.784892	0.602403	0.182488	4	1513259	R	II		IGR	shore	IGR-shore	chr4:1514184-1514520	rs555992180;rs13138478;rs534766632	30;24;20	0.319006	0.761906	6.74267	4.55958e-08	3.0441e-07	7.078	0.602403	0.921409	0.319006	4	1513259	R	II		IGR	shore	IGR-shore	chr4:1514184-1514520	rs555992180;rs13138478;rs534766632	30;24;20	-0.136518	0.853151	4.09396	0.000203712	0.000914038	-1.26336	0.784892	0.921409	0.136518
cg11207515	-0.103764	0.433483	5.28513	4.92478e-06	0.000104402	2.7018	0.381601	0.485365	-0.103764	7	146904205	R	II	CNTNAP2	Body	opensea	Body-opensea		rs73457338;rs555064723	9;6	-0.265156	0.352787	-16.8003	1.37926e-19	1.61624e-16	33.9797	0.485365	0.220209	-0.265156	7	146904205	R	II	CNTNAP2	Body	opensea	Body-opensea		rs73457338;rs555064723	9;6	0.161392	0.300905	-8.79951	7.62898e-11	5.49359e-09	13.5252	0.381601	0.220209	-0.161392
cg11229864	0.103938	0.722964	-3.76691	0.000539857	0.00353106	-1.90553	0.774933	0.670995	0.103938	11	58668068	R	I		IGR	opensea	IGR-opensea		rs534042631;rs191398467	25;7	-0.108092	0.616948	-3.48128	0.00123334	0.00261795	-3.00411	0.670995	0.562902	-0.108092	11	58668068	R	I		IGR	opensea	IGR-opensea		rs534042631;rs191398467	25;7	0.212031	0.668918	-6.6878	5.47029e-08	1.08431e-06	6.8958	0.774933	0.562902	-0.212031
cg11266682	-0.134928	0.432343	4.23951	0.000130814	0.00120551	-0.528527	0.364879	0.499807	-0.134928	4	10021025	F	II	SLC2A9	Body	island	Body-island	chr4:10020481-10021026	rs548254683	45	-0.236159	0.381728	-8.28408	3.60763e-10	4.88241e-09	11.9535	0.499807	0.263649	-0.236159	4	10021025	F	II	SLC2A9	Body	island	Body-island	chr4:10020481-10021026	rs548254683	45	0.101231	0.314264	-3.73613	0.000591151	0.00222207	-2.2967	0.364879	0.263649	-0.101231
cg11291885	0.119719	0.511305	-4.48545	6.13549e-05	0.000679836	0.212533	0.571164	0.451445	0.119719	8	78059867	F	II		IGR	opensea	IGR-opensea				-0.123984	0.389453	-5.16233	7.27038e-06	2.62426e-05	2.01447	0.451445	0.327461	-0.123984	8	78059867	F	II		IGR	opensea	IGR-opensea				0.243703	0.449313	-9.67253	5.7995e-12	6.94083e-10	16.1347	0.571164	0.327461	-0.243703
cg11382589	-0.110705	0.729544	6.37209	1.50133e-07	8.50792e-06	6.18129	0.674192	0.784897	-0.110705	17	22052191	F	II		IGR	island	IGR-island	chr17:22051902-22052192	rs537137307	48	-0.232299	0.668747	-12.4425	3.04807e-15	3.88773e-13	23.8007	0.784897	0.552598	-0.232299	17	22052191	F	II		IGR	island	IGR-island	chr17:22051902-22052192	rs537137307	48	0.121594	0.613395	-5.92303	6.37176e-07	7.94296e-06	4.43749	0.674192	0.552598	-0.121594
cg11575295	-0.127097	0.23875	2.6556	0.0113628	0.0364128	-4.79027	0.175202	0.302298	-0.127097	7	158250911	F	II	PTPRN2	Body	shore	Body-shore	chr7:158247888-158249312	rs541923556	11	-0.242178	0.181209	-5.81753	8.90364e-07	4.08753e-06	4.10305	0.302298	0.0601199	-0.242178	7	158250911	F	II	PTPRN2	Body	shore	Body-shore	chr7:158247888-158249312	rs541923556	11	0.115082	0.117661	-4.51696	5.56856e-05	0.000311437	0.00548312	0.175202	0.0601199	-0.115082
cg11608150	0.253782	0.147311	-4.58715	4.47224e-05	0.000536549	0.52299	0.274202	0.0204199	0.253782	5	135415948	R	I		IGR	shore	IGR-shore	chr5:135416204-135416475	rs375721444	1	0.652773	0.346807	9.0809	3.24881e-11	6.57278e-10	14.3882	0.0204199	0.673193	0.652773	5	135415948	R	I		IGR	shore	IGR-shore	chr5:135416204-135416475	rs375721444	1	-0.398991	0.473698	4.4419	7.02701e-05	0.000377348	-0.222838	0.274202	0.673193	0.398991
cg11630152	-0.100882	0.52231	3.73111	0.000599624	0.00382656	-2.00687	0.471869	0.572752	-0.100882	7	19154096	R	II		IGR	shore	IGR-shore	chr7:19156050-19158042	rs547230973;rs138795134	46;1	0.123492	0.634497	4.76024	2.59703e-05	8.15322e-05	0.755807	0.572752	0.696243	0.123492	7	19154096	R	II		IGR	shore	IGR-shore	chr7:19156050-19158042	rs547230973;rs138795134	46;1	-0.224374	0.584056	10.5359	4.98956e-13	9.36324e-11	18.6228	0.471869	0.696243	0.224374
cg11646117	-0.130234	0.570062	3.19298	0.002765	0.0123104	-3.46892	0.504945	0.635179	-0.130234	5	2100661	R	II		IGR	opensea	IGR-opensea		rs190222210	48	-0.298069	0.486144	-7.11775	1.37985e-08	1.08333e-07	8.27922	0.635179	0.33711	-0.298069	5	2100661	R	II		IGR	opensea	IGR-opensea		rs190222210	48	0.167835	0.421027	-4.24365	0.000129261	0.000625772	-0.819557	0.504945	0.33711	-0.167835
cg11683714	-0.115458	0.794947	7.67116	2.42427e-09	4.96955e-07	10.3255	0.737218	0.852676	-0.115458	5	159807259	R	II		IGR	opensea	IGR-opensea		rs149724231;rs145539323	15;1	-0.223946	0.740703	-13.6934	1.39008e-16	3.46812e-14	26.9413	0.852676	0.628731	-0.223946	5	159807259	R	II		IGR	opensea	IGR-opensea		rs149724231;rs145539323	15;1	0.108488	0.682974	-5.42715	3.13123e-06	2.91289e-05	2.85105	0.737218	0.628731	-0.108488
cg11715858	0.216679	0.462443	-6.87064	3.04333e-08	2.81719e-06	7.7812	0.570782	0.354103	0.216679	7	1267228	R	II		IGR	shore	IGR-shore	chr7:1269165-1282864	rs564920955	51	0.407675	0.557941	13.5446	1.98742e-16	4.57647e-14	26.5776	0.354103	0.761778	0.407675	7	1267228	R	II		IGR	shore	IGR-shore	chr7:1269165-1282864	rs564920955	51	-0.190995	0.66628	6.6149	6.90735e-08	1.30869e-06	6.66173	0.570782	0.761778	0.190995
cg11862551	-0.106384	0.253122	3.49677	0.00118085	0.00641637	-2.6584	0.199929	0.306314	-0.106384	6	29817963	F	I		IGR	shore	IGR-shore	chr6:29818085-29818341	rs2734988;rs3094178;rs9258567;rs28728909	32;37;41;47	-0.216895	0.197866	-7.91359	1.13201e-09	1.28173e-08	10.7988	0.306314	0.0894191	-0.216895	6	29817963	F	I		IGR	shore	IGR-shore	chr6:29818085-29818341	rs2734988;rs3094178;rs9258567;rs28728909	32;37;41;47	0.11051	0.144674	-4.69442	3.20122e-05	0.000197107	0.549991	0.199929	0.0894191	-0.11051
cg11929279	0.106953	0.284128	-4.83271	2.07096e-05	0.000301918	1.28096	0.337605	0.230652	0.106953	2	58675439	F	II		IGR	opensea	IGR-opensea		rs533640869;rs10557281;rs558763784;rs577091423	14;26;36;41	0.219535	0.340419	9.92171	2.78638e-12	8.7937e-11	16.8768	0.230652	0.450187	0.219535	2	58675439	F	II		IGR	opensea	IGR-opensea		rs533640869;rs10557281;rs558763784;rs577091423	14;26;36;41	-0.112582	0.393896	4.37921	8.52754e-05	0.00044276	-0.412564	0.337605	0.450187	0.112582
cg12059257	0.108078	0.105225	-3.80497	0.000482631	0.00324326	-1.79726	0.159264	0.0511862	0.108078	9	96108860	F	I	C9orf129	TSS200	island	TSS200-island	chr9:96108466-96108992			0.336829	0.219601	7.53763	3.66349e-09	3.47666e-08	9.61446	0.0511862	0.388015	0.336829	9	96108860	F	I	C9orf129	TSS200	island	TSS200-island	chr9:96108466-96108992			-0.228751	0.27364	4.48429	6.16256e-05	0.000338557	-0.0940337	0.159264	0.388015	0.228751
cg12076350	-0.15336	0.759245	5.53487	2.21388e-06	5.86115e-05	3.49588	0.682565	0.835925	-0.15336	6	31275791	F	II		IGR	shore	IGR-shore	chr6:31276241-31276526	rs534737701;rs546957082;rs3873388	17;26;36	-0.61587	0.52799	-21.7125	1.45669e-23	7.36566e-20	43.2968	0.835925	0.220055	-0.61587	6	31275791	F	II		IGR	shore	IGR-shore	chr6:31276241-31276526	rs534737701;rs546957082;rs3873388	17;26;36	0.46251	0.45131	-14.3523	3.02487e-17	2.99341e-14	28.4946	0.682565	0.220055	-0.46251
cg12262617	0.396012	0.568845	-3.78585	0.000510603	0.00338535	-1.85171	0.766851	0.370839	0.396012	5	150677795	F	II	SLC36A3	Body	opensea	Body-opensea		rs374655843;rs3926389;rs55836179	1;11;46	-0.248251	0.246714	-2.8612	0.00671583	0.0120814	-4.60786	0.370839	0.122588	-0.248251	5	150677795	F	II	SLC36A3	Body	opensea	Body-opensea		rs374655843;rs3926389;rs55836179	1;11;46	0.644263	0.44472	-9.67704	5.72419e-12	6.86793e-10	16.1479	0.766851	0.122588	-0.644263
cg12273319	0.14038	0.28717	-3.66102	0.000735668	0.00447269	-2.20394	0.35736	0.21698	0.14038	19	50861262	F	II		IGR	island	IGR-island	chr19:50860846-50861263	rs531393547	18	0.278223	0.356092	7.39201	5.79333e-09	5.14005e-08	9.15275	0.21698	0.495204	0.278223	19	50861262	F	II		IGR	island	IGR-island	chr19:50860846-50861263	rs531393547	18	-0.137844	0.426282	3.11771	0.00339649	0.00960279	-3.96788	0.35736	0.495204	0.137844
cg12298207	-0.111044	0.677499	5.83336	8.48667e-07	2.93274e-05	4.45068	0.621977	0.733021	-0.111044	20	60690127	R	II		IGR	opensea	IGR-opensea				-0.248821	0.608611	-12.9828	7.84844e-16	1.33966e-13	25.1805	0.733021	0.4842	-0.248821	20	60690127	R	II		IGR	opensea	IGR-opensea				0.137776	0.553088	-6.64762	6.22048e-08	1.20242e-06	6.76682	0.621977	0.4842	-0.137776
cg12333160	-0.142914	0.385569	4.05356	0.000229979	0.00185047	-1.07841	0.314111	0.457026	-0.142914	10	135040091	F	I		IGR	island	IGR-island	chr10:135039937-135040196	rs3008367	49	-0.268344	0.322854	-9.51902	8.93443e-12	2.27135e-10	15.6958	0.457026	0.188682	-0.268344	10	135040091	F	I		IGR	island	IGR-island	chr10:135039937-135040196	rs3008367	49	0.125429	0.251397	-4.39939	8.01304e-05	0.000420498	-0.351584	0.314111	0.188682	-0.125429
cg12530481	-0.11176	0.20808	4.50749	5.73005e-05	0.000645768	0.279611	0.1522	0.26396	-0.11176	1	153644079	R	II	ILF2	TSS1500	shore	TSS1500-shore	chr1:153643318-153643529			-0.26061	0.133655	-12.4634	2.89017e-15	3.73864e-13	23.8548	0.26396	0.00335008	-0.26061	1	153644079	R	II	ILF2	TSS1500	shore	TSS1500-shore	chr1:153643318-153643529			0.14885	0.0777751	-11.1563	9.08978e-14	2.31958e-11	20.3516	0.1522	0.00335008	-0.14885
cg12534199	-0.501012	0.498077	5.74831	1.11556e-06	3.56625e-05	4.17813	0.247571	0.748583	-0.501012	3	109117978	R	II		IGR	opensea	IGR-opensea		rs530665614;rs7642595	12;1	-0.656895	0.420136	-9.73119	4.82306e-12	1.37062e-10	16.3206	0.748583	0.091688	-0.656895	3	109117978	R	II		IGR	opensea	IGR-opensea		rs530665614;rs7642595	12;1	0.155883	0.169629	-2.58285	0.0136198	0.0307085	-5.26178	0.247571	0.091688	-0.155883
cg12580770	-0.110345	0.574083	3.31728	0.0019601	0.00945871	-3.14228	0.518911	0.629256	-0.110345	7	154861569	F	II	HTR5A	TSS1500	shore	TSS1500-shore	chr7:154861797-154862074	rs537167625;rs138150834;rs577200542	16;26;51	-0.36779	0.445361	-12.0116	9.22812e-15	9.11139e-13	22.6746	0.629256	0.261466	-0.36779	7	154861569	F	II	HTR5A	TSS1500	shore	TSS1500-shore	chr7:154861797-154862074	rs537167625;rs138150834;rs577200542	16;26;51	0.257445	0.390188	-8.04624	7.57993e-10	3.47114e-08	11.2044	0.518911	0.261466	-0.257445
cg12650227	-0.387668	0.773843	6.93682	2.46464e-08	2.43086e-06	7.99294	0.580008	0.967677	-0.387668	1	152572930	R	II	LCE3C	TSS1500	opensea	TSS1500-opensea		rs572441314	1	-0.647717	0.643818	-8.26824	3.78722e-10	5.08801e-09	11.9044	0.967677	0.31996	-0.647717	1	152572930	R	II	LCE3C	TSS1500	opensea	TSS1500-opensea		rs572441314	1	0.260048	0.449984	-2.74694	0.00902092	0.0217567	-4.8821	0.580008	0.31996	-0.260048
cg12668523	0.129539	0.71582	-3.81816	0.000464219	0.00314989	-1.75965	0.78059	0.651051	0.129539	21	46851112	R	I	COL18A1	Body	shore	Body-shore	chr21:46850573-46850841	rs183278500;rs570248943;rs117265607;rs549421050	20;15;2;1	0.238873	0.770487	8.74	9.01698e-11	1.5294e-09	13.3552	0.651051	0.889924	0.238873	21	46851112	R	I	COL18A1	Body	shore	Body-shore	chr21:46850573-46850841	rs183278500;rs570248943;rs117265607;rs549421050	20;15;2;1	-0.109334	0.835257	4.03081	0.000246428	0.00107074	-1.44866	0.78059	0.889924	0.109334
cg12788328	0.12759	0.721449	-3.32176	0.00193573	0.00936787	-3.13038	0.785244	0.657654	0.12759	4	165930260	F	II		IGR	opensea	IGR-opensea		rs559147467;rs529859002;rs13124015;rs11942750	1;21;22;39	0.244722	0.780015	7.27538	8.37351e-09	7.05075e-08	8.78185	0.657654	0.902376	0.244722	4	165930260	F	II		IGR	opensea	IGR-opensea		rs559147467;rs529859002;rs13124015;rs11942750	1;21;22;39	-0.117131	0.84381	4.57883	4.59366e-05	0.00026559	0.194601	0.785244	0.902376	0.117131
cg12858166	-0.417769	0.543739	3.81059	0.000474695	0.00320314	-1.78123	0.334855	0.752624	-0.417769	6	33033176	R	II	HLA-DPA1	3'UTR	opensea	3'UTR-opensea		rs35188681;rs36030612;rs200239692	32;8;1	-0.748583	0.378332	-9.75695	4.47697e-12	1.29161e-10	16.396	0.752624	0.00404051	-0.748583	6	33033176	R	II	HLA-DPA1	3'UTR	opensea	3'UTR-opensea		rs35188681;rs36030612;rs200239692	32;8;1	0.330814	0.169448	-4.22285	0.000137736	0.00065948	-0.881602	0.334855	0.00404051	-0.330814
cg12858746	0.234124	0.145129	-5.83119	8.5463e-07	2.94797e-05	4.4437	0.262191	0.0280675	0.234124	11	47235847	R	II	DDB2	TSS1500	shore	TSS1500-shore	chr11:47236404-47236933	rs183969233;rs138780245	42;33	0.643183	0.349659	14.6301	1.55142e-17	6.34527e-15	29.1726	0.0280675	0.671251	0.643183	11	47235847	R	II	DDB2	TSS1500	shore	TSS1500-shore	chr11:47236404-47236933	rs183969233;rs138780245	42;33	-0.409059	0.466721	6.9076	2.71203e-08	6.14584e-07	7.60048	0.262191	0.671251	0.409059
cg12859507	0.117175	0.427375	-3.10247	0.00353888	0.0148744	-3.70216	0.485963	0.368788	0.117175	12	1909963	F	II	CACNA2D4	Body	shelf	Body-shelf	chr12:1905277-1906765	rs530180609;rs2286378;rs563673183;rs530730594	1;16;17;31	0.334865	0.53622	10.4866	5.63039e-13	2.4134e-11	18.499	0.368788	0.703653	0.334865	12	1909963	F	II	CACNA2D4	Body	shelf	Body-shelf	chr12:1905277-1906765	rs530180609;rs2286378;rs563673183;rs530730594	1;16;17;31	-0.21769	0.594808	6.84485	3.31256e-08	7.21809e-07	7.3995	0.485963	0.703653	0.21769
cg12896271	0.110854	0.0846439	-3.54153	0.00103887	0.00581947	-2.53561	0.140071	0.0292168	0.110854	4	119512856	R	I	LOC729218	TSS200	opensea	TSS200-opensea		rs531302012;rs551002434;rs570867932;rs533837210;rs553620012;rs12649214	50;35;32;23;13;4	0.321107	0.189771	6.52128	9.26555e-08	5.63658e-07	6.36654	0.0292168	0.350324	0.321107	4	119512856	R	I	LOC729218	TSS200	opensea	TSS200-opensea		rs531302012;rs551002434;rs570867932;rs533837210;rs553620012;rs12649214	50;35;32;23;13;4	-0.210253	0.245198	3.63001	0.000805298	0.00287662	-2.59469	0.140071	0.350324	0.210253
cg12935359	0.111866	0.240342	-5.24298	5.63404e-06	0.000115222	2.56838	0.296275	0.184409	0.111866	14	103987150	R	II	CKB	Body	island	Body-island	chr14:103987063-103989796	rs534715523;rs557704499;rs577922464;rs2071407;rs557625598;rs574200017;rs559713677	47;45;14;12;11;3;1	0.237876	0.303347	9.71342	5.07753e-12	1.42912e-10	16.2684	0.184409	0.422284	0.237876	14	103987150	R	II	CKB	Body	island	Body-island	chr14:103987063-103989796	rs534715523;rs557704499;rs577922464;rs2071407;rs557625598;rs574200017;rs559713677	47;45;14;12;11;3;1	-0.126009	0.35928	4.83236	2.07535e-05	0.000137538	0.977313	0.296275	0.422284	0.126009
cg12988522	0.142156	0.0737454	-4.99908	1.22401e-05	0.000203985	1.80024	0.144823	0.00266762	0.142156	12	57623095	R	II	SHMT2	TSS1500	shore	TSS1500-shore	chr12:57623420-57623903	rs10717122	5	0.42999	0.217663	6.63433	6.44906e-08	4.11653e-07	6.73002	0.00266762	0.432658	0.42999	12	57623095	R	II	SHMT2	TSS1500	shore	TSS1500-shore	chr12:57623420-57623903	rs10717122	5	-0.287834	0.28874	4.06621	0.000221513	0.000980229	-1.34494	0.144823	0.432658	0.287834
cg13012494	-0.115374	0.270071	2.51228	0.0161908	0.0478364	-5.11467	0.212384	0.327758	-0.115374	21	47604986	F	I	C21orf56	TSS1500	shelf	TSS1500-shelf	chr21:47601020-47601229			-0.242418	0.206549	-6.26751	2.09328e-07	1.146e-06	5.54996	0.327758	0.0853397	-0.242418	21	47604986	F	I	C21orf56	TSS1500	shelf	TSS1500-shelf	chr21:47601020-47601229			0.127045	0.148862	-4.10458	0.000197276	0.000890215	-1.23208	0.212384	0.0853397	-0.127045
cg13155609	0.124324	0.726919	-3.9897	0.000278643	0.00214032	-1.26497	0.789081	0.664757	0.124324	10	27235260	R	II		IGR	opensea	IGR-opensea		rs180992623;rs74558274;rs533204198;rs78592595;rs549900274	28;19;9;8;2	0.227293	0.778403	8.10878	6.18627e-10	7.68629e-09	11.4088	0.664757	0.89205	0.227293	10	27235260	R	II		IGR	opensea	IGR-opensea		rs180992623;rs74558274;rs533204198;rs78592595;rs549900274	28;19;9;8;2	-0.102969	0.840565	5.30506	4.62704e-06	4.00422e-05	2.46312	0.789081	0.89205	0.102969
cg13215003	0.106956	0.580748	-3.8803	0.000386191	0.00274002	-1.58155	0.634226	0.52727	0.106956	10	69161353	R	II	CTNNA3	Body	opensea	Body-opensea		rs529943711;rs144645925;rs139299250	5;2;1	0.216169	0.635355	9.49907	9.47041e-12	2.38137e-10	15.6367	0.52727	0.743439	0.216169	10	69161353	R	II	CTNNA3	Body	opensea	Body-opensea		rs529943711;rs144645925;rs139299250	5;2;1	-0.109213	0.688833	4.53229	5.30955e-05	0.000299451	0.0522666	0.634226	0.743439	0.109213
cg13400512	0.116099	0.252585	-5.64279	1.56577e-06	4.5571e-05	3.8405	0.310634	0.194536	0.116099	6	32064578	F	I	TNXB	Body	island	Body-island	chr6:32063533-32065044	rs369785145	5	0.217997	0.303534	10.1071	1.64124e-12	5.71928e-11	17.4136	0.194536	0.412532	0.217997	6	32064578	F	I	TNXB	Body	island	Body-island	chr6:32063533-32065044	rs369785145	5	-0.101898	0.361583	4.17653	0.0001586	0.000741547	-1.01931	0.310634	0.412532	0.101898
cg13452062	-0.190668	0.838087	4.81931	2.16026e-05	0.000311441	1.23933	0.742753	0.933421	-0.190668	1	79088559	R	II	IFI44L	5'UTR	opensea	5'UTR-opensea		rs534667814;rs553318977;rs577661577;rs558934759;rs572253984	43;40;16;13;1	-0.56245	0.652196	-12.8808	1.01119e-15	1.63349e-13	24.9227	0.933421	0.37097	-0.56245	1	79088559	R	II	IFI44L	5'UTR	opensea	5'UTR-opensea		rs534667814;rs553318977;rs577661577;rs558934759;rs572253984	43;40;16;13;1	0.371783	0.556862	-6.59261	7.41824e-08	1.3868e-06	6.59014	0.742753	0.37097	-0.371783
cg13500354	-0.108696	0.598811	3.9219	0.000341238	0.00249387	-1.46162	0.544463	0.65316	-0.108696	6	168617491	R	II		IGR	opensea	IGR-opensea		rs539705540;rs551720382;rs55993434;rs535050127	23;17;14;13	-0.213738	0.54629	-8.26996	3.76735e-10	5.06541e-09	11.9097	0.65316	0.439421	-0.213738	6	168617491	R	II		IGR	opensea	IGR-opensea		rs539705540;rs551720382;rs55993434;rs535050127	23;17;14;13	0.105042	0.491942	-3.9817	0.000285569	0.0012116	-1.59196	0.544463	0.439421	-0.105042
cg13503915	-0.168947	0.726683	3.63314	0.000797667	0.00475624	-2.28181	0.642209	0.811156	-0.168947	19	52134227	R	II	SIGLEC5	TSS1500	opensea	TSS1500-opensea		rs74176145	34	-0.45616	0.583076	-8.418	2.39487e-10	3.4619e-09	12.3675	0.811156	0.354997	-0.45616	19	52134227	R	II	SIGLEC5	TSS1500	opensea	TSS1500-opensea		rs74176145	34	0.287213	0.498603	-4.74757	2.7097e-05	0.000171665	0.714244	0.642209	0.354997	-0.287213
cg13553000	0.23609	0.763961	-3.34993	0.00178899	0.00881945	-3.05529	0.882006	0.645915	0.23609	22	44022344	R	II	EFCAB6	ExonBnd	opensea	ExonBnd-opensea		rs571964771;rs35053047;rs148922297	41;15;1	0.346565	0.819198	5.86011	7.7637e-07	3.62143e-06	4.23976	0.645915	0.99248	0.346565	22	44022344	R	II	EFCAB6	ExonBnd	opensea	ExonBnd-opensea		rs571964771;rs35053047;rs148922297	41;15;1	-0.110474	0.937243	2.8791	0.00641315	0.016354	-4.5648	0.882006	0.99248	0.110474
cg13668339	-0.122607	0.767983	5.67305	1.42074e-06	4.24295e-05	3.93727	0.706679	0.829286	-0.122607	3	67704244	R	II	SUCLG2	Body	shore	Body-shore	chr3:67704628-67705051			-0.225236	0.716668	-8.36475	2.81799e-10	3.97075e-09	12.2031	0.829286	0.60405	-0.225236	3	67704244	R	II	SUCLG2	Body	shore	Body-shore	chr3:67704628-67705051			0.102629	0.655365	-3.37113	0.00168624	0.00534023	-3.30302	0.706679	0.60405	-0.102629
cg13694343	-0.100638	0.49096	2.54988	0.0147694	0.0445654	-5.03081	0.440641	0.541279	-0.100638	17	76876206	R	II	TIMP2	Body	opensea	Body-opensea		rs570936220;rs116705791	49;24	-0.2616	0.410479	-6.55699	8.26296e-08	5.10412e-07	6.48138	0.541279	0.279679	-0.2616	17	76876206	R	II	TIMP2	Body	opensea	Body-opensea		rs570936220;rs116705791	49;24	0.160962	0.36016	-4.41553	7.62373e-05	0.00040369	-0.302763	0.440641	0.279679	-0.160962
cg13704680	0.151613	0.327911	-4.68294	3.31534e-05	0.000429556	0.817355	0.403717	0.252104	0.151613	18	77905298	R	II	LOC100130522	TSS1500	island	TSS1500-island	chr18:77905297-77905566	rs573490016;rs192137997	40;2	0.465946	0.485077	14.8092	1.03131e-17	4.66398e-15	29.5881	0.252104	0.71805	0.465946	18	77905298	R	II	LOC100130522	TSS1500	island	TSS1500-island	chr18:77905297-77905566	rs573490016;rs192137997	40;2	-0.314333	0.560884	8.67558	1.10814e-10	7.40543e-09	13.1475	0.403717	0.71805	0.314333
cg13750264	0.161695	0.7276	-3.46865	0.00127935	0.00682046	-2.7351	0.808448	0.646752	0.161695	10	134910540	F	I	GPR123	Body	shore	Body-shore	chr10:134911976-134912483	rs113359644;rs149279537;rs199784535;rs62624493	0;3;12;45	0.265653	0.779579	7.35547	6.50129e-09	5.67594e-08	9.03664	0.646752	0.912405	0.265653	10	134910540	F	I	GPR123	Body	shore	Body-shore	chr10:134911976-134912483	rs113359644;rs149279537;rs199784535;rs62624493	0;3;12;45	-0.103958	0.860426	3.0953	0.00360913	0.0101021	-4.0252	0.808448	0.912405	0.103958
cg13767245	-0.176588	0.363942	6.33924	1.66842e-07	9.15488e-06	6.07567	0.275648	0.452236	-0.176588	7	75831678	R	II	SRRM3	5'UTR	shore	5'UTR-shore	chr7:75831068-75831542	rs191359296	12	-0.306884	0.298794	-13.0827	6.13045e-16	1.10492e-13	25.4317	0.452236	0.145352	-0.306884	7	75831678	R	II	SRRM3	5'UTR	shore	5'UTR-shore	chr7:75831068-75831542	rs191359296	12	0.130296	0.2105	-6.32675	1.74029e-07	2.76398e-06	5.73543	0.275648	0.145352	-0.130296
cg13769283	-0.195175	0.663806	11.4909	3.67748e-14	1.57841e-10	21.5497	0.566219	0.761394	-0.195175	9	138665949	F	I	KCNT1	Body	shelf	Body-shelf	chr9:138662597-138663009	rs559632181;rs35001757;rs533414087;rs542226507	0;1;14;20	-0.305637	0.608575	-18.2203	8.00591e-21	1.60289e-17	36.8773	0.761394	0.455756	-0.305637	9	138665949	F	I	KCNT1	Body	shelf	Body-shelf	chr9:138662597-138663009	rs559632181;rs35001757;rs533414087;rs542226507	0;1;14;20	0.110463	0.510988	-5.02526	1.12774e-05	8.32082e-05	1.58007	0.566219	0.455756	-0.110463
cg13858223	0.293955	0.733424	-4.05605	0.000228261	0.00184029	-1.07112	0.880402	0.586447	0.293955	14	95913857	F	II	SYNE3	Body	opensea	Body-opensea		rs141893066;rs185168661	0;50	0.409698	0.791295	6.35937	1.55815e-07	8.85965e-07	5.84561	0.586447	0.996144	0.409698	14	95913857	F	II	SYNE3	Body	opensea	Body-opensea		rs141893066;rs185168661	0;50	-0.115742	0.938273	3.48319	0.00122795	0.00409434	-2.9998	0.880402	0.996144	0.115742
cg13862711	0.475386	0.521389	-5.80912	9.17468e-07	3.10267e-05	4.37296	0.759082	0.283696	0.475386	9	124989915	R	II	LHX6	Body	island	Body-island	chr9:124987743-124991086	rs573949450	42	0.711238	0.639315	11.4033	4.58825e-14	3.24541e-12	21.0449	0.283696	0.994934	0.711238	9	124989915	R	II	LHX6	Body	island	Body-island	chr9:124987743-124991086	rs573949450	42	-0.235852	0.877008	4.4477	6.90219e-05	0.000371733	-0.205258	0.759082	0.994934	0.235852
cg13912224	0.168024	0.44326	-4.10922	0.000194399	0.0016272	-0.914836	0.527271	0.359248	0.168024	6	52172083	F	I		IGR	island	IGR-island	chr6:52171922-52172147	rs532252745	9	0.31212	0.515308	7.65596	2.52777e-09	2.5322e-08	9.98849	0.359248	0.671367	0.31212	6	52172083	F	I		IGR	island	IGR-island	chr6:52171922-52172147	rs532252745	9	-0.144096	0.599319	3.95031	0.000313679	0.00131016	-1.68315	0.527271	0.671367	0.144096
cg13944507	-0.114458	0.709783	2.75646	0.00880253	0.0299497	-4.55447	0.652555	0.767012	-0.114458	12	10096112	F	II		IGR	opensea	IGR-opensea		rs112290830	1	-0.424255	0.554884	-9.86606	3.26908e-12	1.00053e-10	16.7148	0.767012	0.342757	-0.424255	12	10096112	F	II		IGR	opensea	IGR-opensea		rs112290830	1	0.309798	0.497656	-7.03654	1.7993e-08	4.41991e-07	8.01293	0.652555	0.342757	-0.309798
cg13972423	-0.11707	0.733259	4.4868	6.10997e-05	0.00067769	0.216621	0.674724	0.791794	-0.11707	14	59183596	F	II		IGR	opensea	IGR-opensea		rs144366429;rs114034620	1;15	-0.287542	0.648023	-9.31056	1.64639e-11	3.75912e-10	15.0765	0.791794	0.504252	-0.287542	14	59183596	F	II		IGR	opensea	IGR-opensea		rs144366429;rs114034620	1;15	0.170472	0.589488	-5.23733	5.74384e-06	4.78303e-05	2.24854	0.674724	0.504252	-0.170472
cg14087524	-0.106127	0.639424	2.94706	0.00536347	0.0204478	-4.09297	0.58636	0.692488	-0.106127	1	38349487	R	II	INPP5B	Body	opensea	Body-opensea		rs561638153;rs529157822	20;4	-0.327452	0.528762	-8.64483	1.20201e-10	1.94421e-09	13.0644	0.692488	0.365036	-0.327452	1	38349487	R	II	INPP5B	Body	opensea	Body-opensea		rs561638153;rs529157822	20;4	0.221324	0.475698	-5.94899	5.86134e-07	7.41613e-06	4.52087	0.58636	0.365036	-0.221324
cg14089267	0.218023	0.382498	-6.64517	6.2549e-08	4.64784e-06	7.05845	0.49151	0.273487	0.218023	13	23412409	R	I		IGR	island	IGR-island	chr13:23412207-23412623	rs572313178;rs560761413;rs576043393;rs192929169	47;39;32;18	0.341487	0.44423	11.7696	1.73686e-14	1.50619e-12	22.0319	0.273487	0.614973	0.341487	13	23412409	R	I		IGR	island	IGR-island	chr13:23412207-23412623	rs572313178;rs560761413;rs576043393;rs192929169	47;39;32;18	-0.123463	0.553242	3.52838	0.0010792	0.00367539	-2.87601	0.49151	0.614973	0.123463
cg14089881	0.139018	0.521289	-5.38792	3.54526e-06	8.24912e-05	3.02798	0.590797	0.45178	0.139018	1	6296630	F	I	ICMT	TSS1500	shore	TSS1500-shore	chr1:6295528-6296261	rs541682723	23	0.283687	0.593623	12.2252	5.31338e-15	5.92442e-13	23.2358	0.45178	0.735466	0.283687	1	6296630	F	I	ICMT	TSS1500	shore	TSS1500-shore	chr1:6295528-6296261	rs541682723	23	-0.144669	0.663132	6.35255	1.60189e-07	2.58516e-06	5.81843	0.590797	0.735466	0.144669
cg14158622	-0.100214	0.814197	3.86565	0.000403351	0.00283276	-1.62365	0.76409	0.864304	-0.100214	17	77138152	F	II	RBFOX3	5'UTR	shelf	5'UTR-shelf	chr17:77133927-77134175	rs76204854;rs147727435;rs1975865;rs142537109	1;11;13;16	-0.209081	0.759764	-7.27595	8.35846e-09	7.04049e-08	8.78366	0.864304	0.655223	-0.209081	17	77138152	F	II	RBFOX3	5'UTR	shelf	5'UTR-shelf	chr17:77133927-77134175	rs76204854;rs147727435;rs1975865;rs142537109	1;11;13;16	0.108867	0.709657	-3.157	0.00305206	0.00878006	-3.8668	0.76409	0.655223	-0.108867
cg14161159	0.121821	0.723753	-3.31406	0.00197775	0.00952316	-3.15082	0.784663	0.662843	0.121821	2	132481826	F	I	C2orf27A	5'UTR	opensea	5'UTR-opensea		rs530605416	12	0.226039	0.775862	6.4257	1.25919e-07	7.3578e-07	6.05905	0.662843	0.888882	0.226039	2	132481826	F	I	C2orf27A	5'UTR	opensea	5'UTR-opensea		rs530605416	12	-0.104219	0.836772	4.2381	0.000131471	0.000634749	-0.836124	0.784663	0.888882	0.104219
cg14253327	-0.106999	0.514187	4.43204	7.23887e-05	0.000769415	0.0503767	0.460688	0.567687	-0.106999	9	103790197	R	II	LPPR1	TSS1500	shore	TSS1500-shore	chr9:103790612-103791764	rs541368470;rs559655358;rs191590538	18;16;7	-0.256816	0.439279	-13.0701	6.32411e-16	1.13126e-13	25.4001	0.567687	0.310871	-0.256816	9	103790197	R	II	LPPR1	TSS1500	shore	TSS1500-shore	chr9:103790612-103791764	rs541368470;rs559655358;rs191590538	18;16;7	0.149816	0.385779	-6.83522	3.4159e-08	7.40235e-07	7.36864	0.460688	0.310871	-0.149816
cg14280181	0.134949	0.435763	-5.29685	4.74379e-06	0.000101627	2.73894	0.503238	0.368288	0.134949	2	223291007	F	II	SGPP2	Body	shore	Body-shore	chr2:223288922-223290013			0.248398	0.492488	9.97646	2.382e-12	7.73399e-11	17.0358	0.368288	0.616687	0.248398	2	223291007	F	II	SGPP2	Body	shore	Body-shore	chr2:223288922-223290013			-0.113449	0.559962	4.51404	5.61924e-05	0.000313762	-0.00341508	0.503238	0.616687	0.113449
cg14317533	-0.149561	0.599551	3.18742	0.00280755	0.0124557	-3.48339	0.524771	0.674332	-0.149561	2	127886316	F	II		IGR	opensea	IGR-opensea		rs531763211;rs548783354	17;49	-0.313191	0.517736	-7.17831	1.13865e-08	9.17438e-08	8.47251	0.674332	0.361141	-0.313191	2	127886316	F	II		IGR	opensea	IGR-opensea		rs531763211;rs548783354	17;49	0.163629	0.442956	-3.51192	0.00113125	0.00382307	-2.92119	0.524771	0.361141	-0.163629
cg14331029	-0.103682	0.639364	3.74497	0.000575758	0.00370798	-1.96768	0.587523	0.691205	-0.103682	14	96658912	R	II		IGR	opensea	IGR-opensea		rs540165530	3	-0.235287	0.573561	-8.23286	4.22191e-10	5.57396e-09	11.7946	0.691205	0.455918	-0.235287	14	96658912	R	II		IGR	opensea	IGR-opensea		rs540165530	3	0.131606	0.52172	-3.80244	0.000486491	0.00188828	-2.10841	0.587523	0.455918	-0.131606
cg14379286	-0.115837	0.724966	5.21928	6.0766e-06	0.000121813	2.49342	0.667048	0.782885	-0.115837	3	131755140	F	II	CPNE4	TSS1500	shore	TSS1500-shore	chr3:131753880-131754139	rs185588517;rs9816526;rs139783928;rs565902548	0;27;30;33	-0.231641	0.667064	-9.80938	3.84843e-12	1.14223e-10	16.5494	0.782885	0.551244	-0.231641	3	131755140	F	II	CPNE4	TSS1500	shore	TSS1500-shore	chr3:131753880-131754139	rs185588517;rs9816526;rs139783928;rs565902548	0;27;30;33	0.115804	0.609146	-4.40249	7.93693e-05	0.000417257	-0.342229	0.667048	0.551244	-0.115804
cg14390254	-0.120377	0.776938	4.67529	3.39581e-05	0.000437251	0.793755	0.71675	0.837127	-0.120377	11	48345293	F	II	OR4C3	TSS1500	opensea	TSS1500-opensea		rs78003098;rs79591077;rs73463975;rs549117281	0;2;44;50	-0.22324	0.725507	-7.95663	9.90474e-10	1.14395e-08	10.9336	0.837127	0.613887	-0.22324	11	48345293	F	II	OR4C3	TSS1500	opensea	TSS1500-opensea		rs78003098;rs79591077;rs73463975;rs549117281	0;2;44;50	0.102863	0.665318	-3.19892	0.00272109	0.00797334	-3.75811	0.71675	0.613887	-0.102863
cg14503564	-0.115404	0.389594	3.21112	0.00263058	0.011845	-3.42171	0.331892	0.447296	-0.115404	4	16723393	R	II	LDB2	Body	opensea	Body-opensea		rs138990530;rs488509;rs374725174;rs144647918	35;34;32;2	-0.261071	0.31676	-8.13668	5.67614e-10	7.1391e-09	11.4957	0.447296	0.186225	-0.261071	4	16723393	R	II	LDB2	Body	opensea	Body-opensea		rs138990530;rs488509;rs374725174;rs144647918	35;34;32;2	0.145667	0.259058	-5.09233	9.11452e-06	6.98842e-05	1.79086	0.331892	0.186225	-0.145667
cg14530169	-0.112701	0.667956	4.29444	0.000110575	0.00106073	-0.364305	0.611606	0.724307	-0.112701	2	26771246	R	II	OTOF	Body	opensea	Body-opensea		rs192629658;rs28884226	27;15	-0.243936	0.602339	-8.9329	5.05189e-11	9.46963e-10	13.9414	0.724307	0.480371	-0.243936	2	26771246	R	II	OTOF	Body	opensea	Body-opensea		rs192629658;rs28884226	27;15	0.131235	0.545989	-4.5706	4.71295e-05	0.000271284	0.169399	0.611606	0.480371	-0.131235
cg14693404	-0.114109	0.562033	4.10923	0.000194398	0.0016272	-0.914829	0.504979	0.619088	-0.114109	2	49382423	R	II	FSHR	TSS1500	opensea	TSS1500-opensea		rs566185392;rs536708268;rs555022023	31;28;27	-0.222336	0.50792	-10.4253	6.68354e-13	2.76946e-11	18.325	0.619088	0.396752	-0.222336	2	49382423	R	II	FSHR	TSS1500	opensea	TSS1500-opensea		rs566185392;rs536708268;rs555022023	31;28;27	0.108226	0.450865	-3.70512	0.000647254	0.0023974	-2.38419	0.504979	0.396752	-0.108226
cg14763798	-0.102646	0.678797	6.98324	2.126e-08	2.19757e-06	8.14138	0.627474	0.73012	-0.102646	2	133431884	F	II	NCKAP5	Body	shelf	Body-shelf	chr2:133426652-133428870			-0.212073	0.624084	-14.7758	1.11263e-17	4.93923e-15	29.5109	0.73012	0.518047	-0.212073	2	133431884	F	II	NCKAP5	Body	shelf	Body-shelf	chr2:133426652-133428870			0.109426	0.57276	-6.65317	6.11098e-08	1.18477e-06	6.78464	0.627474	0.518047	-0.109426
cg14834903	-0.124882	0.176958	2.90695	0.00596098	0.0221778	-4.19176	0.114517	0.239399	-0.124882	14	73712902	F	II	PAPLN	Body	island	Body-island	chr14:73712288-73712911	rs12895249;rs148927614;rs188288125	20;24;47	-0.231108	0.123845	-6.15978	2.96007e-07	1.5506e-06	5.20324	0.239399	0.00829071	-0.231108	14	73712902	F	II	PAPLN	Body	island	Body-island	chr14:73712288-73712911	rs12895249;rs148927614;rs188288125	20;24;47	0.106226	0.0614037	-5.0067	1.1961e-05	8.73044e-05	1.52184	0.114517	0.00829071	-0.106226
cg14944696	-0.118951	0.489625	4.89411	1.70623e-05	0.000261311	1.47212	0.430149	0.5491	-0.118951	3	115155686	R	II		IGR	opensea	IGR-opensea		rs544398088;rs9826938;rs575358315	43;40;2	-0.235257	0.431472	-9.41288	1.21881e-11	2.93506e-10	15.3811	0.5491	0.313843	-0.235257	3	115155686	R	II		IGR	opensea	IGR-opensea		rs544398088;rs9826938;rs575358315	43;40;2	0.116306	0.371996	-5.13688	7.91049e-06	6.21903e-05	1.93121	0.430149	0.313843	-0.116306
cg15004182	-0.15581	0.647602	6.44485	1.18863e-07	7.23803e-06	6.41512	0.569697	0.725507	-0.15581	20	29896584	R	II	DEFB116	TSS200	opensea	TSS200-opensea				-0.300793	0.575111	-13.229	4.27931e-16	8.34655e-14	25.7974	0.725507	0.424715	-0.300793	20	29896584	R	II	DEFB116	TSS200	opensea	TSS200-opensea				0.144982	0.497206	-5.82118	8.84056e-07	1.0367e-05	4.11061	0.569697	0.424715	-0.144982
cg15067806	0.113355	0.251711	-4.68821	3.2611e-05	0.000424308	0.833591	0.308388	0.195033	0.113355	1	149146748	F	I		IGR	shore	IGR-shore	chr1:149148145-149148374	rs587688897;rs7521007;rs182738039	0;45;51	0.219123	0.304595	9.00675	4.05179e-11	7.89193e-10	14.1646	0.195033	0.414156	0.219123	1	149146748	F	I		IGR	shore	IGR-shore	chr1:149148145-149148374	rs587688897;rs7521007;rs182738039	0;45;51	-0.105768	0.361272	3.8703	0.000398044	0.00159758	-1.91417	0.308388	0.414156	0.105768
cg15124400	0.410542	0.589384	-4.3763	8.59791e-05	0.000876135	-0.118164	0.794655	0.384113	0.410542	9	124989839	F	II	LHX6	1stExon	island	1stExon-island	chr9:124987743-124991086	rs573949450	36	0.611306	0.689766	7.88557	1.23498e-09	1.37809e-08	10.7109	0.384113	0.995419	0.611306	9	124989839	F	II	LHX6	1stExon	island	1stExon-island	chr9:124987743-124991086	rs573949450	36	-0.200764	0.895037	3.79923	0.000491121	0.00190327	-2.11757	0.794655	0.995419	0.200764
cg15148145	-0.157708	0.656719	5.61627	1.70497e-06	4.84369e-05	3.75573	0.577865	0.735573	-0.157708	2	164539743	R	II	FIGN	Body	opensea	Body-opensea		rs149823485	49	-0.356404	0.557371	-11.7182	1.98864e-14	1.67611e-12	21.8943	0.735573	0.379169	-0.356404	2	164539743	R	II	FIGN	Body	opensea	Body-opensea		rs149823485	49	0.198696	0.478517	-6.22777	2.39175e-07	3.58007e-06	5.41708	0.577865	0.379169	-0.198696
cg15192736	0.118754	0.540999	-4.9147	1.59878e-05	0.000248853	1.53634	0.600376	0.481622	0.118754	22	49448123	R	I		IGR	island	IGR-island	chr22:49447339-49448283	rs190244798;rs4823980	34;24	0.261753	0.612499	12.1129	7.09773e-15	7.41718e-13	22.9414	0.481622	0.743375	0.261753	22	49448123	R	I		IGR	island	IGR-island	chr22:49447339-49448283	rs190244798;rs4823980	34;24	-0.142999	0.671876	5.99211	5.10242e-07	6.62578e-06	4.65939	0.600376	0.743375	0.142999
cg15196197	0.10973	0.172598	-6.5649	8.08844e-08	5.53439e-06	6.80077	0.227463	0.117733	0.10973	6	32064573	F	I	TNXB	Body	island	Body-island	chr6:32063533-32065044	rs369785145	10	0.235261	0.235363	11.998	9.55915e-15	9.36186e-13	22.6388	0.117733	0.352994	0.235261	6	32064573	F	I	TNXB	Body	island	Body-island	chr6:32063533-32065044	rs369785145	10	-0.125531	0.290228	5.46554	2.76892e-06	2.63392e-05	2.97331	0.227463	0.352994	0.125531
cg15206067	0.118746	0.567348	-3.85054	0.000421832	0.00293002	-1.66702	0.626721	0.507975	0.118746	9	140312163	F	I	EXD3	Body	island	Body-island	chr9:140310894-140312457	rs557202603	24	0.247277	0.631613	10.6201	3.88108e-13	1.79062e-11	18.8766	0.507975	0.755251	0.247277	9	140312163	F	I	EXD3	Body	island	Body-island	chr9:140310894-140312457	rs557202603	24	-0.128531	0.690986	4.46418	6.55877e-05	0.000356459	-0.155187	0.626721	0.755251	0.128531
cg15225071	-0.101476	0.737898	3.07987	0.00376183	0.015591	-3.75977	0.68716	0.788636	-0.101476	11	129246791	F	II	BARX2	Body	shore	Body-shore	chr11:129245108-129246395	rs1493539;rs573978895	6;47	-0.220859	0.678207	-6.8331	3.41541e-08	2.36929e-07	7.36816	0.788636	0.567777	-0.220859	11	129246791	F	II	BARX2	Body	shore	Body-shore	chr11:129245108-129246395	rs1493539;rs573978895	6;47	0.119382	0.627468	-3.18527	0.00282496	0.00822514	-3.79361	0.68716	0.567777	-0.119382
cg15265085	0.115287	0.329162	-6.94317	2.41523e-08	2.40041e-06	8.01328	0.386805	0.271518	0.115287	6	32064588	F	I	TNXB	Body	island	Body-island	chr6:32063533-32065044			0.220654	0.381845	13.1706	4.9388e-16	9.34639e-14	25.6516	0.271518	0.492172	0.220654	6	32064588	F	I	TNXB	Body	island	Body-island	chr6:32063533-32065044			-0.105368	0.439489	5.50993	2.40178e-06	2.34403e-05	3.11481	0.386805	0.492172	0.105368
cg15320980	-0.163713	0.530272	3.69762	0.000661281	0.00412409	-2.10125	0.448415	0.612129	-0.163713	8	582908	F	II		IGR	opensea	IGR-opensea		rs1046060;rs372382751;rs182390158;rs55671727	7;25;33;37	-0.318978	0.45264	-7.06058	1.65461e-08	1.26766e-07	8.09658	0.612129	0.293151	-0.318978	8	582908	F	II		IGR	opensea	IGR-opensea		rs1046060;rs372382751;rs182390158;rs55671727	7;25;33;37	0.155264	0.370783	-3.83349	0.00044388	0.00174906	-2.01972	0.448415	0.293151	-0.155264
cg15340645	-0.123865	0.795127	5.58664	1.87507e-06	5.19792e-05	3.6611	0.733195	0.85706	-0.123865	1	99468973	R	II	LOC100129620	TSS1500	shore	TSS1500-shore	chr1:99469932-99470968			-0.326132	0.693994	-12.3557	3.80267e-15	4.57841e-13	23.5758	0.85706	0.530928	-0.326132	1	99468973	R	II	LOC100129620	TSS1500	shore	TSS1500-shore	chr1:99469932-99470968			0.202267	0.632061	-7.01426	1.93134e-08	4.6775e-07	7.94172	0.733195	0.530928	-0.202267
cg15388804	-0.114379	0.461386	3.9614	0.000303279	0.00228121	-1.34722	0.404197	0.518576	-0.114379	14	36993079	F	II		IGR	shore	IGR-shore	chr14:36993488-36994488	rs140667653;rs559948916;rs573467480	2;40;45	-0.252441	0.392355	-8.92953	5.10305e-11	9.54686e-10	13.9312	0.518576	0.266134	-0.252441	14	36993079	F	II		IGR	shore	IGR-shore	chr14:36993488-36994488	rs140667653;rs559948916;rs573467480	2;40;45	0.138062	0.335166	-5.28637	4.91163e-06	4.20481e-05	2.40386	0.404197	0.266134	-0.138062
cg15465743	-0.156712	0.512298	2.83283	0.00723199	0.0257439	-4.37199	0.433942	0.590654	-0.156712	11	1413145	F	II	BRSK2	Body	shore	Body-shore	chr11:1410119-1412346	rs560427370;rs527462866;rs549334133	4;5;15	-0.344152	0.418578	-6.28416	1.98418e-07	1.09379e-06	5.60355	0.590654	0.246502	-0.344152	11	1413145	F	II	BRSK2	Body	shore	Body-shore	chr11:1410119-1412346	rs560427370;rs527462866;rs549334133	4;5;15	0.18744	0.340222	-3.97053	0.00029528	0.00124578	-1.62445	0.433942	0.246502	-0.18744
cg15487187	-0.177938	0.598953	3.37222	0.00168048	0.00840499	-2.99564	0.509984	0.687922	-0.177938	22	22555410	R	II		IGR	opensea	IGR-opensea		rs534253134;rs2330022;rs570851245;rs191384637	40;29;28;1	-0.444301	0.465771	-11.1544	8.9667e-14	5.5487e-12	20.3643	0.687922	0.243621	-0.444301	22	22555410	R	II		IGR	opensea	IGR-opensea		rs534253134;rs2330022;rs570851245;rs191384637	40;29;28;1	0.266363	0.376802	-5.48505	2.60115e-06	2.50433e-05	3.03548	0.509984	0.243621	-0.266363
cg15548198	0.135267	0.313553	-4.09535	0.000202729	0.00167967	-0.955691	0.381187	0.24592	0.135267	5	140588139	F	II	PCDHB12	TSS200	shore	TSS200-shore	chr5:140589744-140590657	rs140385391;rs576191078	0;33	0.240984	0.366412	7.0772	1.56952e-08	1.21086e-07	8.14967	0.24592	0.486904	0.240984	5	140588139	F	II	PCDHB12	TSS200	shore	TSS200-shore	chr5:140589744-140590657	rs140385391;rs576191078	0;33	-0.105717	0.434045	2.94228	0.00543283	0.0142301	-4.40969	0.381187	0.486904	0.105717
cg15679892	0.196583	0.545783	-5.37357	3.71191e-06	8.51921e-05	2.98237	0.644074	0.447491	0.196583	7	1267057	F	II		IGR	shore	IGR-shore	chr7:1265111-1265379	rs573736757;rs554916930;rs574733267;rs377552241	9;27;28;42	0.370054	0.632519	10.8506	2.05331e-13	1.07104e-11	19.5229	0.447491	0.817546	0.370054	7	1267057	F	II		IGR	shore	IGR-shore	chr7:1265111-1265379	rs573736757;rs554916930;rs574733267;rs377552241	9;27;28;42	-0.173471	0.73081	5.84792	8.11217e-07	9.66067e-06	4.19641	0.644074	0.817546	0.173471
cg15736220	0.106859	0.556099	-4.46042	6.63032e-05	0.000720149	0.136461	0.609529	0.502669	0.106859	7	183875	R	II		IGR	shelf	IGR-shelf	chr7:186352-186673	rs143922118;rs10244166;rs548455826;rs533240058;rs551834998	45;32;28;8;2	0.221662	0.6135	10.6991	3.11773e-13	1.49856e-11	19.0989	0.502669	0.724332	0.221662	7	183875	R	II		IGR	shelf	IGR-shelf	chr7:186352-186673	rs143922118;rs10244166;rs548455826;rs533240058;rs551834998	45;32;28;8;2	-0.114803	0.66693	4.76048	2.60205e-05	0.000165969	0.754208	0.609529	0.724332	0.114803
cg15864601	0.151013	0.0893631	-4.86248	1.88545e-05	0.000281472	1.37355	0.16487	0.0138567	0.151013	17	259839	F	I	C17orf97	TSS1500	island	TSS1500-island	chr17:259754-260306	rs9911060	38	0.612688	0.320201	9.87686	3.16921e-12	9.75706e-11	16.7463	0.0138567	0.626545	0.612688	17	259839	F	I	C17orf97	TSS1500	island	TSS1500-island	chr17:259754-260306	rs9911060	38	-0.461675	0.395707	6.67153	5.76247e-08	1.13057e-06	6.84358	0.16487	0.626545	0.461675
cg15922174	0.129351	0.230606	-5.38295	3.60212e-06	8.34349e-05	3.01218	0.295282	0.165931	0.129351	9	126135998	F	I	CRB2	Body	island	Body-island	chr9:126135407-126136193	rs377347664	16	0.274453	0.303158	8.5315	1.69498e-10	2.59224e-09	12.7169	0.165931	0.440385	0.274453	9	126135998	F	I	CRB2	Body	island	Body-island	chr9:126135407-126136193	rs377347664	16	-0.145103	0.367833	4.18194	0.000156012	0.000731274	-1.00325	0.295282	0.440385	0.145103
cg15970769	-0.395468	0.79346	11.0491	1.20734e-13	4.01489e-10	20.3442	0.595726	0.991193	-0.395468	11	25966399	R	II		IGR	opensea	IGR-opensea		rs539827318;rs116962656	2;1	-0.141732	0.920327	-5.6436	1.55746e-06	6.70117e-06	3.54559	0.991193	0.849461	-0.141732	11	25966399	R	II		IGR	opensea	IGR-opensea		rs539827318;rs116962656	2;1	-0.253736	0.722594	5.84958	8.06919e-07	9.61988e-06	4.20172	0.595726	0.849461	0.253736
cg15971518	-0.166958	0.365093	2.75095	0.00892743	0.0302755	-4.56753	0.281614	0.448572	-0.166958	11	57159174	R	II	PRG2	TSS1500	opensea	TSS1500-opensea		rs549384200	8	-0.352024	0.272559	-7.4471	4.87006e-09	4.43474e-08	9.32761	0.448572	0.0965473	-0.352024	11	57159174	R	II	PRG2	TSS1500	opensea	TSS1500-opensea		rs549384200	8	0.185067	0.189081	-3.78723	0.000508785	0.00196012	-2.15174	0.281614	0.0965473	-0.185067
cg15975750	-0.130502	0.637752	3.45537	0.00132856	0.0070221	-2.77121	0.572501	0.703003	-0.130502	12	101112277	F	II		IGR	shore	IGR-shore	chr12:101109863-101111622	rs191247339	36	-0.373168	0.516419	-10.5252	5.05524e-13	2.21325e-11	18.6084	0.703003	0.329836	-0.373168	12	101112277	F	II		IGR	shore	IGR-shore	chr12:101109863-101111622	rs191247339	36	0.242666	0.451168	-6.01497	4.74074e-07	6.24298e-06	4.73285	0.572501	0.329836	-0.242666
cg15981785	-0.123989	0.600306	4.44604	6.93203e-05	0.000744431	0.0928314	0.538311	0.6623	-0.123989	18	50243464	R	II	DCC	Body	opensea	Body-opensea		rs190017762;rs578144601;rs77425490	29;2;1	-0.24955	0.537525	-9.80402	3.90838e-12	1.15672e-10	16.5337	0.6623	0.41275	-0.24955	18	50243464	R	II	DCC	Body	opensea	Body-opensea		rs190017762;rs578144601;rs77425490	29;2;1	0.125561	0.475531	-4.95466	1.41047e-05	9.99618e-05	1.35881	0.538311	0.41275	-0.125561
cg16014202	-0.101481	0.725431	3.20584	0.00266904	0.0119797	-3.43546	0.67469	0.776172	-0.101481	19	45052300	R	II	CEACAM22P	Body	opensea	Body-opensea		rs541444129;rs549399094;rs147754661	38;4;2	-0.208981	0.671681	-7.2548	8.93664e-09	7.45343e-08	8.71633	0.776172	0.56719	-0.208981	19	45052300	R	II	CEACAM22P	Body	opensea	Body-opensea		rs541444129;rs549399094;rs147754661	38;4;2	0.1075	0.62094	-3.11793	0.00339448	0.0095981	-3.96732	0.67469	0.56719	-0.1075
cg16049219	-0.137956	0.591074	5.55308	2.08832e-06	5.61873e-05	3.55395	0.522096	0.660052	-0.137956	3	127275711	R	II		IGR	opensea	IGR-opensea				-0.279575	0.520264	-12.0408	8.55555e-15	8.58595e-13	22.7515	0.660052	0.380476	-0.279575	3	127275711	R	II		IGR	opensea	IGR-opensea				0.141619	0.451286	-5.83916	8.34395e-07	9.88931e-06	4.1683	0.522096	0.380476	-0.141619
cg16155081	-0.186127	0.383901	7.4631	4.65598e-09	7.78889e-07	9.66836	0.290837	0.476964	-0.186127	2	9983211	R	II	TAF1B	TSS1500	shore	TSS1500-shore	chr2:9983263-9983901	rs371537984	50	-0.295168	0.32938	-12.3726	3.6419e-15	4.43005e-13	23.6198	0.476964	0.181796	-0.295168	2	9983211	R	II	TAF1B	TSS1500	shore	TSS1500-shore	chr2:9983263-9983901	rs371537984	50	0.109041	0.236317	-5.08332	9.37919e-06	7.15419e-05	1.76252	0.290837	0.181796	-0.109041
cg16322792	0.127113	0.471117	-4.90835	1.63116e-05	0.000252578	1.51654	0.534673	0.40756	0.127113	1	120165303	F	II	ZNF697	3'UTR	island	3'UTR-island	chr1:120165302-120166626	rs200074846;rs201661121	0;1	0.239758	0.527439	8.56038	1.55261e-10	2.40763e-09	12.8056	0.40756	0.647319	0.239758	1	120165303	F	II	ZNF697	3'UTR	island	3'UTR-island	chr1:120165302-120166626	rs200074846;rs201661121	0;1	-0.112646	0.590996	4.15127	0.000171252	0.000790548	-1.09418	0.534673	0.647319	0.112646
cg16363684	0.107301	0.237006	-4.55849	4.88989e-05	0.000573577	0.435279	0.290657	0.183355	0.107301	4	184264223	R	II		IGR	opensea	IGR-opensea		rs531160613;rs201373337;rs551276606;rs79573677	45;38;37;25	0.208177	0.287444	8.56372	1.53694e-10	2.38679e-09	12.8159	0.183355	0.391532	0.208177	4	184264223	R	II		IGR	opensea	IGR-opensea		rs531160613;rs201373337;rs551276606;rs79573677	45;38;37;25	-0.100876	0.341094	3.5788	0.000933683	0.00325592	-2.73695	0.290657	0.391532	0.100876
cg16430428	0.122369	0.358924	-4.61144	4.14591e-05	0.000507114	0.597458	0.420108	0.297739	0.122369	2	3642847	F	I	COLEC11	5'UTR	shore	5'UTR-shore	chr2:3642547-3642751	rs536396819;rs566349929	21;46	0.2477	0.421589	9.20345	2.25868e-11	4.86956e-10	14.7563	0.297739	0.545439	0.2477	2	3642847	F	I	COLEC11	5'UTR	shore	5'UTR-shore	chr2:3642547-3642751	rs536396819;rs566349929	21;46	-0.125331	0.482774	4.30102	0.000108443	0.00054057	-0.647862	0.420108	0.545439	0.125331
cg16532938	-0.137796	0.719632	5.28719	4.89236e-06	0.00010392	2.70835	0.650734	0.78853	-0.137796	2	164584635	R	II	FIGN	Body	opensea	Body-opensea		rs77891698	11	-0.391797	0.592631	-13.3263	3.37385e-16	6.97876e-14	26.0392	0.78853	0.396733	-0.391797	2	164584635	R	II	FIGN	Body	opensea	Body-opensea		rs77891698	11	0.254001	0.523733	-8.34232	3.05079e-10	1.67551e-08	12.1237	0.650734	0.396733	-0.254001
cg16569937	0.113393	0.559037	-3.03316	0.00426522	0.0171647	-3.87799	0.615734	0.50234	0.113393	5	57174377	R	II		IGR	opensea	IGR-opensea		rs570996121;rs7700598;rs546434014	25;23;2	0.279322	0.642001	9.06478	3.40841e-11	6.83704e-10	14.3397	0.50234	0.781662	0.279322	5	57174377	R	II		IGR	opensea	IGR-opensea		rs570996121;rs7700598;rs546434014	25;23;2	-0.165929	0.698698	5.27843	5.03779e-06	4.29364e-05	2.37869	0.615734	0.781662	0.165929
cg16729325	-0.108943	0.425585	2.87043	0.00655868	0.0238768	-4.28096	0.371113	0.480057	-0.108943	10	15461335	R	II		IGR	opensea	IGR-opensea		rs149298091;rs115513823;rs148432693	42;21;6	-0.277379	0.341367	-8.55008	1.60197e-10	2.4728e-09	12.774	0.480057	0.202678	-0.277379	10	15461335	R	II		IGR	opensea	IGR-opensea		rs149298091;rs115513823;rs148432693	42;21;6	0.168435	0.286896	-5.61495	1.71479e-06	1.77966e-05	3.45018	0.371113	0.202678	-0.168435
cg16781885	-0.125969	0.689034	5.57195	1.96561e-06	5.38379e-05	3.61419	0.626049	0.752018	-0.125969	4	172973467	F	II	GALNTL6	Body	opensea	Body-opensea		rs188473403;rs371342666;rs192919835	1;24;40	-0.227335	0.63835	-10.1866	1.30964e-12	4.77e-11	17.6425	0.752018	0.524683	-0.227335	4	172973467	F	II	GALNTL6	Body	opensea	Body-opensea		rs188473403;rs371342666;rs192919835	1;24;40	0.101367	0.575366	-4.22302	0.000137663	0.000659179	-0.881079	0.626049	0.524683	-0.101367
cg16823252	0.176714	0.417423	-5.64318	1.5638e-06	4.55302e-05	3.84175	0.50578	0.329066	0.176714	22	22472739	F	II		IGR	island	IGR-island	chr22:22471899-22472744	rs546819602;rs531037217;rs370260177	24;31;38	0.392447	0.525289	13.4523	2.48434e-16	5.49758e-14	26.3505	0.329066	0.721513	0.392447	22	22472739	F	II		IGR	island	IGR-island	chr22:22471899-22472744	rs546819602;rs531037217;rs370260177	24;31;38	-0.215733	0.613646	6.67532	5.69291e-08	1.11945e-06	6.85576	0.50578	0.721513	0.215733
cg16823976	-0.11842	0.44202	7.1429	1.28025e-08	1.55681e-06	8.65098	0.38281	0.50123	-0.11842	1	247499595	F	II		IGR	shelf	IGR-shelf	chr1:247494249-247495840	rs555204039;rs576780294	1;14	-0.248653	0.376904	-17.0391	8.43825e-20	1.09289e-16	34.4799	0.50123	0.252577	-0.248653	1	247499595	F	II		IGR	shelf	IGR-shelf	chr1:247494249-247495840	rs555204039;rs576780294	1;14	0.130233	0.317694	-9.51285	9.22551e-12	1.0051e-09	15.6643	0.38281	0.252577	-0.130233
cg16831962	-0.111445	0.540802	5.20081	6.44515e-06	0.000127055	2.43506	0.485079	0.596525	-0.111445	7	31017752	R	II	GHRHR	Body	opensea	Body-opensea		rs117992256;rs183931429;rs143946740	27;2;1	-0.234817	0.479116	-12.6018	2.03559e-15	2.83059e-13	24.2112	0.596525	0.361707	-0.234817	7	31017752	R	II	GHRHR	Body	opensea	Body-opensea		rs117992256;rs183931429;rs143946740	27;2;1	0.123372	0.423393	-6.14954	3.07554e-07	4.39073e-06	5.16548	0.485079	0.361707	-0.123372
cg16955800	-0.300146	0.690437	5.07053	9.75689e-06	0.00017229	2.02448	0.540364	0.840511	-0.300146	2	183981465	F	II	NUP35	TSS1500	opensea	TSS1500-opensea		rs543446272	0	-0.594421	0.5433	-12.9715	8.07138e-16	1.36903e-13	25.152	0.840511	0.246089	-0.594421	2	183981465	F	II	NUP35	TSS1500	opensea	TSS1500-opensea		rs543446272	0	0.294275	0.393227	-4.34926	9.3512e-05	0.000478085	-0.502874	0.540364	0.246089	-0.294275
cg17003879	-0.118508	0.752935	4.69516	3.19092e-05	0.000417339	0.855005	0.69368	0.812189	-0.118508	15	25509195	F	II	SNORD115-45	TSS1500	opensea	TSS1500-opensea		rs548626684	1	-0.243472	0.690453	-8.545	1.62687e-10	2.50371e-09	12.7584	0.812189	0.568717	-0.243472	15	25509195	F	II	SNORD115-45	TSS1500	opensea	TSS1500-opensea		rs548626684	1	0.124964	0.631199	-3.85781	0.000413061	0.00164783	-1.95004	0.69368	0.568717	-0.124964
cg17096845	-0.147513	0.772173	7.03552	1.80033e-08	1.95828e-06	8.3084	0.698416	0.84593	-0.147513	17	41487428	F	II		IGR	opensea	IGR-opensea		rs142524350;rs111718498;rs75854888;rs56772712;rs188162665	1;11;23;29;46	-0.268441	0.711709	-13.0821	6.13931e-16	1.10559e-13	25.4303	0.84593	0.577488	-0.268441	17	41487428	F	II		IGR	opensea	IGR-opensea		rs142524350;rs111718498;rs75854888;rs56772712;rs188162665	1;11;23;29;46	0.120928	0.637952	-4.57534	4.64395e-05	0.000267977	0.183897	0.698416	0.577488	-0.120928
cg17132030	0.128908	0.445063	-3.55359	0.00100351	0.00566967	-2.50238	0.509517	0.380609	0.128908	19	17599784	F	II	SLC27A1	Body	shore	Body-shore	chr19:17597344-17598000	rs555294638;rs115772896;rs150085935;rs138941646	5;27;32;40	0.374746	0.567982	11.4869	3.67104e-14	2.72565e-12	21.2714	0.380609	0.755355	0.374746	19	17599784	F	II	SLC27A1	Body	shore	Body-shore	chr19:17597344-17598000	rs555294638;rs115772896;rs150085935;rs138941646	5;27;32;40	-0.245838	0.632436	7.77686	1.74863e-09	6.79214e-08	10.3609	0.509517	0.755355	0.245838
cg17152205	0.305314	0.217481	-7.95917	9.88838e-10	2.69263e-07	11.2292	0.370138	0.0648238	0.305314	2	180990647	F	II		IGR	opensea	IGR-opensea		rs527593412;rs114305735;rs183999622	1;10;24	0.486088	0.307868	9.88926	3.05827e-12	9.47278e-11	16.7824	0.0648238	0.550912	0.486088	2	180990647	F	II		IGR	opensea	IGR-opensea		rs527593412;rs114305735;rs183999622	1;10;24	-0.180774	0.460525	2.99479	0.00472666	0.0126644	-4.27911	0.370138	0.550912	0.180774
cg17172308	0.113182	0.182018	-3.22912	0.00250336	0.011405	-3.37471	0.238609	0.125427	0.113182	6	168533631	R	I		IGR	shelf	IGR-shelf	chr6:168529982-168530307	rs117263735	1	0.336394	0.293624	8.15674	5.33594e-10	6.77633e-09	11.5581	0.125427	0.461821	0.336394	6	168533631	R	I		IGR	shelf	IGR-shelf	chr6:168529982-168530307	rs117263735	1	-0.223211	0.350215	4.64018	3.79341e-05	0.000226673	0.382884	0.238609	0.461821	0.223211
cg17205907	-0.110028	0.29032	4.30561	0.000106852	0.00103373	-0.330814	0.235306	0.345334	-0.110028	6	46749715	F	II		IGR	opensea	IGR-opensea		rs116460535	7	-0.237847	0.22641	-10.5805	4.3324e-13	1.96074e-11	18.765	0.345334	0.107487	-0.237847	6	46749715	F	II		IGR	opensea	IGR-opensea		rs116460535	7	0.127819	0.171396	-7.79622	1.64627e-09	6.46322e-08	10.4217	0.235306	0.107487	-0.127819
cg17240415	-0.101575	0.711463	4.02467	0.000250876	0.00197665	-1.16298	0.660676	0.762251	-0.101575	12	91755459	F	II		IGR	opensea	IGR-opensea		rs570449632;rs539596974	36;42	-0.204063	0.66022	-7.91804	1.11646e-09	1.26657e-08	10.8128	0.762251	0.558188	-0.204063	12	91755459	F	II		IGR	opensea	IGR-opensea		rs570449632;rs539596974	36;42	0.102488	0.609432	-3.7057	0.000646171	0.00239414	-2.38258	0.660676	0.558188	-0.102488
cg17250082	-0.241843	0.706968	4.9049	1.64905e-05	0.000254637	1.50578	0.586046	0.827889	-0.241843	6	31275875	R	II		IGR	shore	IGR-shore	chr6:31276241-31276526	rs3873388;rs112667366;rs28520918;rs1618199;rs1634760	50;32;31;27;25	-0.778521	0.438629	-26.6645	7.25676e-27	6.30265e-23	51.023	0.827889	0.0493685	-0.778521	6	31275875	R	II		IGR	shore	IGR-shore	chr6:31276241-31276526	rs3873388;rs112667366;rs28520918;rs1618199;rs1634760	50;32;31;27;25	0.536678	0.317707	-12.5449	2.40417e-15	1.12359e-12	24.0434	0.586046	0.0493685	-0.536678
cg17256657	0.115329	0.756564	-4.29918	0.000108978	0.00104915	-0.350083	0.814229	0.6989	0.115329	18	77585418	R	II		IGR	shore	IGR-shore	chr18:77585913-77586856	rs184747835	37	-0.156387	0.620706	-4.09886	0.000200367	0.000509123	-1.24744	0.6989	0.542513	-0.156387	18	77585418	R	II		IGR	shore	IGR-shore	chr18:77585913-77586856	rs184747835	37	0.271716	0.678371	-7.31282	7.49926e-09	2.1879e-07	8.89355	0.814229	0.542513	-0.271716
cg17429870	0.157911	0.686696	-3.45349	0.00133567	0.00705066	-2.77631	0.765651	0.607741	0.157911	11	1463662	F	II	BRSK2	Body	shore	Body-shore	chr11:1464295-1464899	rs372850636;rs370004925	8;21	0.293021	0.754252	7.11594	1.38782e-08	1.08875e-07	8.27343	0.607741	0.900762	0.293021	11	1463662	F	II	BRSK2	Body	shore	Body-shore	chr11:1464295-1464899	rs372850636;rs370004925	8;21	-0.135111	0.833207	4.44177	7.02986e-05	0.00037748	-0.223236	0.765651	0.900762	0.135111
cg17431779	-0.193267	0.60193	5.55445	2.07915e-06	5.60229e-05	3.55833	0.505296	0.698563	-0.193267	12	17368683	R	II		IGR	opensea	IGR-opensea		rs538105378	21	-0.341949	0.527588	-11.041	1.22007e-13	7.11067e-12	20.0515	0.698563	0.356614	-0.341949	12	17368683	R	II		IGR	opensea	IGR-opensea		rs538105378	21	0.148682	0.430955	-4.33947	9.63691e-05	0.000490092	-0.532341	0.505296	0.356614	-0.148682
cg17459778	-0.125328	0.639881	5.64011	1.57932e-06	4.58553e-05	3.83192	0.577217	0.702545	-0.125328	4	189321136	F	II		IGR	opensea	IGR-opensea		rs559122212;rs575829847	22;32	-0.240663	0.582213	-11.8095	1.56431e-14	1.38122e-12	22.1382	0.702545	0.461882	-0.240663	4	189321136	F	II		IGR	opensea	IGR-opensea		rs559122212;rs575829847	22;32	0.115335	0.51955	-4.34617	9.44038e-05	0.000481734	-0.512168	0.577217	0.461882	-0.115335
cg17578275	-0.109802	0.217977	3.722	0.000615825	0.00390684	-2.03259	0.163076	0.272878	-0.109802	2	9692820	F	II	ADAM17	Body	shelf	Body-shelf	chr2:9695522-9696606	rs72777019;rs555556864	30;47	-0.256463	0.144646	-10.5997	4.10763e-13	1.87662e-11	18.819	0.272878	0.0164146	-0.256463	2	9692820	F	II	ADAM17	Body	shelf	Body-shelf	chr2:9695522-9696606	rs72777019;rs555556864	30;47	0.146661	0.0897452	-8.54762	1.63237e-10	1.01123e-08	12.7558	0.163076	0.0164146	-0.146661
cg17658113	-0.140639	0.491436	3.0636	0.00393048	0.0161311	-3.80108	0.421117	0.561756	-0.140639	11	1413282	R	I	BRSK2	Body	shore	Body-shore	chr11:1410119-1412346	rs4881750;rs180786557;rs571723997;rs538789292;rs373681547;rs572333079	49;36;33;32;28;7	-0.277739	0.422887	-5.99783	4.98439e-07	2.45134e-06	4.68228	0.561756	0.284017	-0.277739	11	1413282	R	I	BRSK2	Body	shore	Body-shore	chr11:1410119-1412346	rs4881750;rs180786557;rs571723997;rs538789292;rs373681547;rs572333079	49;36;33;32;28;7	0.137099	0.352567	-3.48316	0.00122804	0.00409457	-2.99986	0.421117	0.284017	-0.137099
cg17707095	-0.110167	0.936146	4.95755	1.39612e-05	0.000224807	1.67022	0.881062	0.99123	-0.110167	6	166993541	R	II	RPS6KA2	Body	opensea	Body-opensea		rs3778391;rs3778390;rs529547531;rs551275376	41;36;21;1	-0.351819	0.81532	-6.38158	1.45086e-07	8.32304e-07	5.91708	0.99123	0.639411	-0.351819	6	166993541	R	II	RPS6KA2	Body	opensea	Body-opensea		rs3778391;rs3778390;rs529547531;rs551275376	41;36;21;1	0.241651	0.760237	-4.07049	0.000218668	0.000969573	-1.33235	0.881062	0.639411	-0.241651
cg17737967	0.10578	0.264778	-5.40632	3.34252e-06	7.90539e-05	3.08646	0.317668	0.211888	0.10578	19	12758716	R	I	MAN2B1	Body	island	Body-island	chr19:12758273-12758754	rs537549918;rs559044566	46;8	0.211992	0.317884	10.0532	1.91313e-12	6.46357e-11	17.2581	0.211888	0.42388	0.211992	19	12758716	R	I	MAN2B1	Body	island	Body-island	chr19:12758273-12758754	rs537549918;rs559044566	46;8	-0.106212	0.370774	4.5684	4.7454e-05	0.000272794	0.162655	0.317668	0.42388	0.106212
cg17764313	0.209249	0.596352	-4.26635	0.00012051	0.00113205	-0.448387	0.700977	0.491728	0.209249	3	127335263	R	II	MCM2	Body	opensea	Body-opensea		rs782428;rs550995424	23;11	0.325109	0.654282	7.30901	7.52879e-09	6.43839e-08	8.8889	0.491728	0.816837	0.325109	3	127335263	R	II	MCM2	Body	opensea	Body-opensea		rs782428;rs550995424	23;11	-0.11586	0.758907	2.86474	0.00665798	0.0168723	-4.59975	0.700977	0.816837	0.11586
cg17797229	0.104119	0.529601	-2.94898	0.00533633	0.0203649	-4.08822	0.581661	0.477542	0.104119	13	110522297	F	II		IGR	shore	IGR-shore	chr13:110521979-110522266	rs536636541;rs9583432	3;19	0.234845	0.594964	6.9423	2.41092e-08	1.75356e-07	7.71812	0.477542	0.712386	0.234845	13	110522297	F	II		IGR	shore	IGR-shore	chr13:110521979-110522266	rs536636541;rs9583432	3;19	-0.130725	0.647024	3.95736	0.000307136	0.00128724	-1.66268	0.581661	0.712386	0.130725
cg17829936	-0.101555	0.839115	4.58128	4.55485e-05	0.000543852	0.505005	0.788337	0.889892	-0.101555	6	132910681	F	II	TAAR5	1stExon	opensea	1stExon-opensea		rs117859520;rs540844874;rs144579755;rs111404356;rs190791624;rs546434564	1;9;26;29;37;46	-0.314168	0.732808	-10.5439	4.79757e-13	2.12617e-11	18.6615	0.889892	0.575724	-0.314168	6	132910681	F	II	TAAR5	1stExon	opensea	1stExon-opensea		rs117859520;rs540844874;rs144579755;rs111404356;rs190791624;rs546434564	1;9;26;29;37;46	0.212614	0.68203	-6.7581	4.36933e-08	9.04398e-07	7.12141	0.788337	0.575724	-0.212614
cg17872886	0.265156	0.492923	-6.80244	3.78318e-08	3.27613e-06	7.56279	0.625501	0.360345	0.265156	2	3642732	R	I	COLEC11	1stExon	island	1stExon-island	chr2:3642547-3642751	rs540163882;rs561886850;rs529098931	38;30;6	0.395936	0.558313	11.5289	3.28266e-14	2.49706e-12	21.385	0.360345	0.756281	0.395936	2	3642732	R	I	COLEC11	1stExon	island	1stExon-island	chr2:3642547-3642751	rs540163882;rs561886850;rs529098931	38;30;6	-0.13078	0.690891	3.75608	0.00055757	0.00211574	-2.24022	0.625501	0.756281	0.13078
cg17920646	-0.366118	0.749646	8.30828	3.37262e-10	1.32398e-07	12.3143	0.566587	0.932705	-0.366118	8	216578	R	I		IGR	island	IGR-island	chr8:216352-216828	rs573063596;rs542064006	13;6	-0.626387	0.619511	-14.7893	1.07903e-17	4.82406e-15	29.5421	0.932705	0.306318	-0.626387	8	216578	R	I		IGR	island	IGR-island	chr8:216352-216828	rs573063596;rs542064006	13;6	0.260268	0.436452	-4.47721	6.29932e-05	0.000344831	-0.115578	0.566587	0.306318	-0.260268
cg18063486	0.166665	0.704182	-3.90976	0.000353808	0.00256333	-1.49669	0.787514	0.620849	0.166665	4	1512966	R	II		IGR	shore	IGR-shore	chr4:1514184-1514520	rs544938035;rs549837184;rs530654689	32;28;3	0.298388	0.770043	8.04649	7.49871e-10	9.04598e-09	11.2145	0.620849	0.919237	0.298388	4	1512966	R	II		IGR	shore	IGR-shore	chr4:1514184-1514520	rs544938035;rs549837184;rs530654689	32;28;3	-0.131723	0.853376	4.98818	1.26842e-05	9.16291e-05	1.46377	0.787514	0.919237	0.131723
cg18140268	0.149164	0.688773	-3.65801	0.000742123	0.00450319	-2.21235	0.763355	0.614191	0.149164	1	147781827	F	II		IGR	shore	IGR-shore	chr1:147782066-147782473	rs587674164;rs587703477	29;48	0.259674	0.744028	7.04199	1.75536e-08	1.3334e-07	8.03714	0.614191	0.873865	0.259674	1	147781827	F	II		IGR	shore	IGR-shore	chr1:147782066-147782473	rs587674164;rs587703477	29;48	-0.11051	0.81861	3.89877	0.000365764	0.00148825	-1.83219	0.763355	0.873865	0.11051
cg18163325	-0.132614	0.64173	2.76104	0.00870021	0.0296863	-4.54364	0.575423	0.708037	-0.132614	5	31268932	R	II	CDH6	Body	opensea	Body-opensea		rs530384759	35	-0.326671	0.544702	-6.32776	1.72473e-07	9.67562e-07	5.74387	0.708037	0.381366	-0.326671	5	31268932	R	II	CDH6	Body	opensea	Body-opensea		rs530384759	35	0.194057	0.478394	-3.98902	0.000279369	0.00118945	-1.57064	0.575423	0.381366	-0.194057
cg18388270	0.16296	0.337857	-5.2155	6.15027e-06	0.000122856	2.48147	0.419337	0.256377	0.16296	1	149212246	F	I		IGR	opensea	IGR-opensea		rs587762661;rs33916123;rs191362010;rs72477356;rs587717853	0;2;16;28;34	0.398969	0.455861	14.676	1.39683e-17	5.84249e-15	29.2794	0.256377	0.655346	0.398969	1	149212246	F	I		IGR	opensea	IGR-opensea		rs587762661;rs33916123;rs191362010;rs72477356;rs587717853	0;2;16;28;34	-0.236009	0.537341	7.34002	6.88212e-09	2.04357e-07	8.98002	0.419337	0.655346	0.236009
cg18433519	-0.146847	0.345264	4.68168	3.32844e-05	0.000430837	0.813474	0.27184	0.418687	-0.146847	6	24646494	F	II	KIAA0319	TSS1500	island	TSS1500-island	chr6:24645931-24646591	rs6456625;rs71544277;rs574478078;rs369023047	10;10;29;46	-0.288014	0.27468	-10.757	2.65674e-13	1.3184e-11	19.2614	0.418687	0.130673	-0.288014	6	24646494	F	II	KIAA0319	TSS1500	island	TSS1500-island	chr6:24645931-24646591	rs6456625;rs71544277;rs574478078;rs369023047	10;10;29;46	0.141167	0.201256	-4.95791	1.39605e-05	9.9141e-05	1.36897	0.27184	0.130673	-0.141167
cg18678645	0.174552	0.124118	-3.26592	0.0022611	0.0105522	-3.27811	0.211394	0.0368424	0.174552	5	135416331	R	II	MIR886	TSS200	island	TSS200-island	chr5:135416204-135416475	rs554848608;rs200849372;rs576316967	26;15;12	0.582957	0.328321	6.79373	3.87299e-08	2.642e-07	7.24188	0.0368424	0.6198	0.582957	5	135416331	R	II	MIR886	TSS200	island	TSS200-island	chr5:135416204-135416475	rs554848608;rs200849372;rs576316967	26;15;12	-0.408405	0.415597	4.17002	0.000161772	0.00075391	-1.03863	0.211394	0.6198	0.408405
cg18834375	-0.118238	0.521989	4.53803	5.21128e-05	0.000601536	0.372766	0.46287	0.581108	-0.118238	2	164593810	R	II	FIGN	TSS1500	shore	TSS1500-shore	chr2:164592917-164593511	rs144910979;rs571397075	45;31	-0.2974	0.432408	-13.1917	4.68948e-16	8.97115e-14	25.7043	0.581108	0.283708	-0.2974	2	164593810	R	II	FIGN	TSS1500	shore	TSS1500-shore	chr2:164592917-164593511	rs144910979;rs571397075	45;31	0.179162	0.373289	-8.19099	4.85195e-10	2.42677e-08	11.6549	0.46287	0.283708	-0.179162
cg18838701	0.16427	0.289509	-4.61335	4.1213e-05	0.000504873	0.603312	0.371644	0.207374	0.16427	19	55668612	F	II	TNNI3	Body	shore	Body-shore	chr19:55667532-55668465			0.326453	0.370601	8.56219	1.54412e-10	2.39662e-09	12.8112	0.207374	0.533827	0.326453	19	55668612	F	II	TNNI3	Body	shore	Body-shore	chr19:55667532-55668465			-0.162183	0.452736	3.68364	0.0006891	0.00252503	-2.4446	0.371644	0.533827	0.162183
cg18875629	-0.118359	0.718763	5.79885	9.48262e-07	3.17337e-05	4.34006	0.659583	0.777943	-0.118359	22	27834439	F	II		IGR	island	IGR-island	chr22:27834425-27834630			-0.296253	0.629816	-14.7813	1.09888e-17	4.89289e-15	29.5235	0.777943	0.48169	-0.296253	22	27834439	F	II		IGR	island	IGR-island	chr22:27834425-27834630			0.177893	0.570636	-7.20456	1.056e-08	2.87446e-07	8.54902	0.659583	0.48169	-0.177893
cg19003146	-0.106982	0.661488	4.91085	1.61835e-05	0.000251094	1.52433	0.607997	0.714979	-0.106982	2	49382242	R	II	FSHR	TSS1500	opensea	TSS1500-opensea		rs544792619;rs149392745;rs527347116;rs548586002;rs567123961;rs531315332	47;34;6;5;4;1	-0.221578	0.604189	-10.0722	1.81249e-12	6.18584e-11	17.3129	0.714979	0.4934	-0.221578	2	49382242	R	II	FSHR	TSS1500	opensea	TSS1500-opensea		rs544792619;rs149392745;rs527347116;rs548586002;rs567123961;rs531315332	47;34;6;5;4;1	0.114597	0.550699	-5.02314	1.13537e-05	8.36822e-05	1.5734	0.607997	0.4934	-0.114597
cg19145607	-0.144705	0.748166	6.05355	4.17993e-07	1.75831e-05	5.15743	0.675813	0.820518	-0.144705	3	45983792	R	II	CXCR6	TSS1500	opensea	TSS1500-opensea		rs536426200;rs555464397	2;1	-0.319982	0.660527	-12.4337	3.11672e-15	3.95751e-13	23.7781	0.820518	0.500536	-0.319982	3	45983792	R	II	CXCR6	TSS1500	opensea	TSS1500-opensea		rs536426200;rs555464397	2;1	0.175277	0.588175	-5.9462	5.91413e-07	7.47075e-06	4.51192	0.675813	0.500536	-0.175277
cg19364765	-0.220476	0.51076	5.26477	5.25555e-06	0.000109574	2.63733	0.400522	0.620998	-0.220476	8	77366948	F	II	LINC01111	Body	opensea	Body-opensea		rs546721433;rs76502708	1;13	-0.38351	0.429243	-11.614	2.61881e-14	2.08354e-12	21.6146	0.620998	0.237488	-0.38351	8	77366948	F	II	LINC01111	Body	opensea	Body-opensea		rs546721433;rs76502708	1;13	0.163034	0.319005	-4.28201	0.000114952	0.000567503	-0.70487	0.400522	0.237488	-0.163034
cg19379125	0.104428	0.453133	-3.84159	0.000433149	0.00298939	-1.69264	0.505346	0.400919	0.104428	10	130538407	F	II		IGR	opensea	IGR-opensea		rs186319579;rs542201046	0;18	0.264998	0.533418	9.97567	2.38738e-12	7.74642e-11	17.0335	0.400919	0.665916	0.264998	10	130538407	F	II		IGR	opensea	IGR-opensea		rs186319579;rs542201046	0;18	-0.16057	0.585631	6.57815	7.7698e-08	1.44001e-06	6.54369	0.505346	0.665916	0.16057
cg19486271	0.205033	0.124228	-5.59542	1.823e-06	5.08604e-05	3.68912	0.226745	0.0217119	0.205033	11	47235900	R	II	DDB2	TSS1500	shore	TSS1500-shore	chr11:47236404-47236933			0.600564	0.321994	12.933	8.88086e-16	1.47763e-13	25.0548	0.0217119	0.622276	0.600564	11	47235900	R	II	DDB2	TSS1500	shore	TSS1500-shore	chr11:47236404-47236933			-0.395531	0.42451	6.70739	5.13811e-08	1.03018e-06	6.95869	0.226745	0.622276	0.395531
cg19504245	0.111066	0.271964	-3.93719	0.000326033	0.00240917	-1.41742	0.327497	0.216431	0.111066	19	55660620	R	II	TNNT1	TSS200	opensea	TSS200-opensea		rs147081925;rs555309417;rs190043446	30;30;2	0.309636	0.371249	9.25762	1.92454e-11	4.268e-10	14.9184	0.216431	0.526067	0.309636	19	55660620	R	II	TNNT1	TSS200	opensea	TSS200-opensea		rs147081925;rs555309417;rs190043446	30;30;2	-0.19857	0.426782	5.64081	1.57819e-06	1.6642e-05	3.53286	0.327497	0.526067	0.19857
cg19509778	0.129875	0.624371	-3.54157	0.00103876	0.00581893	-2.5355	0.689309	0.559434	0.129875	10	129537308	R	II	FOXI2	3'UTR	island	3'UTR-island	chr10:129534410-129537366	rs533147899;rs551373207	36;26	0.235597	0.677232	7.04717	1.72672e-08	1.31471e-07	8.05368	0.559434	0.795031	0.235597	10	129537308	R	II	FOXI2	3'UTR	island	3'UTR-island	chr10:129534410-129537366	rs533147899;rs551373207	36;26	-0.105722	0.74217	2.98296	0.00487777	0.0130029	-4.30865	0.689309	0.795031	0.105722
cg19643109	-0.158664	0.683654	6.08672	3.75695e-07	1.62795e-05	5.264	0.604322	0.762986	-0.158664	6	160697625	R	II		IGR	opensea	IGR-opensea		rs548175754;rs368318859	7;1	-0.274469	0.625752	-10.4096	6.98387e-13	2.8715e-11	18.2804	0.762986	0.488517	-0.274469	6	160697625	R	II		IGR	opensea	IGR-opensea		rs548175754;rs368318859	7;1	0.115805	0.54642	-4.10836	0.000195033	0.000881841	-1.22094	0.604322	0.488517	-0.115805
cg19651757	-0.132451	0.709814	2.96695	0.00508834	0.0196438	-4.04364	0.643588	0.77604	-0.132451	12	10096118	F	II		IGR	opensea	IGR-opensea		rs570797508	50	-0.450205	0.550937	-9.95509	2.53217e-12	8.12693e-11	16.9738	0.77604	0.325835	-0.450205	12	10096118	F	II		IGR	opensea	IGR-opensea		rs570797508	50	0.317754	0.484712	-6.70315	5.20829e-08	1.04152e-06	6.94507	0.643588	0.325835	-0.317754
cg19692784	-0.130822	0.543034	2.65295	0.0114383	0.0365982	-4.79637	0.477623	0.608444	-0.130822	12	739953	F	I	LOC100049716	TSS200	opensea	TSS200-opensea		rs535601198	12	-0.369858	0.423515	-8.01427	8.28465e-10	9.84036e-09	11.1139	0.608444	0.238587	-0.369858	12	739953	F	I	LOC100049716	TSS200	opensea	TSS200-opensea		rs535601198	12	0.239036	0.358105	-5.09105	9.1516e-06	7.01181e-05	1.78684	0.477623	0.238587	-0.239036
cg19774368	-0.125495	0.321692	3.55038	0.0010128	0.00570984	-2.51123	0.258945	0.38444	-0.125495	2	119916807	F	II	C1QL2	TSS1500	shore	TSS1500-shore	chr2:119914126-119916663	rs545879750	49	-0.227092	0.270894	-7.68409	2.31479e-09	2.34884e-08	10.0772	0.38444	0.157347	-0.227092	2	119916807	F	II	C1QL2	TSS1500	shore	TSS1500-shore	chr2:119914126-119916663	rs545879750	49	0.101598	0.208146	-3.93749	0.00032592	0.0013526	-1.72031	0.258945	0.157347	-0.101598
cg19774868	0.128158	0.305755	-5.55379	2.08351e-06	5.61041e-05	3.55624	0.369834	0.241676	0.128158	18	77905408	R	I	LOC100130522	TSS1500	island	TSS1500-island	chr18:77905297-77905566			0.362782	0.423067	16.2292	4.56565e-19	4.16118e-16	32.7613	0.241676	0.604457	0.362782	18	77905408	R	I	LOC100130522	TSS1500	island	TSS1500-island	chr18:77905297-77905566			-0.234623	0.487146	9.28315	1.809e-11	1.73402e-09	14.9821	0.369834	0.604457	0.234623
cg19867917	0.331186	0.562858	-8.5567	1.58154e-10	7.82548e-08	13.0789	0.728451	0.397265	0.331186	2	3642629	R	I	COLEC11	TSS200	island	TSS200-island	chr2:3642547-3642751	rs187945555	7	0.437018	0.615774	12.6324	1.88412e-15	2.66413e-13	24.2899	0.397265	0.834283	0.437018	2	3642629	R	I	COLEC11	TSS200	island	TSS200-island	chr2:3642547-3642751	rs187945555	7	-0.105832	0.781367	3.61573	0.000839273	0.00297859	-2.63445	0.728451	0.834283	0.105832
cg20073962	-0.153361	0.767635	4.35945	9.05576e-05	0.000910971	-0.168953	0.690954	0.844315	-0.153361	20	9640902	F	II	PAK7	5'UTR	opensea	5'UTR-opensea		rs534603489	31	-0.268306	0.710162	-6.06918	3.9619e-07	2.00374e-06	4.91173	0.844315	0.576009	-0.268306	20	9640902	F	II	PAK7	5'UTR	opensea	5'UTR-opensea		rs534603489	31	0.114945	0.633482	-2.51049	0.0162637	0.0356238	-5.42396	0.690954	0.576009	-0.114945
cg20077230	-0.123705	0.324482	5.33721	4.1697e-06	9.25517e-05	2.86693	0.262629	0.386334	-0.123705	3	67022852	R	I		IGR	opensea	IGR-opensea		rs191405160	51	-0.235149	0.26876	-12.5155	2.53223e-15	3.36077e-13	23.9893	0.386334	0.151186	-0.235149	3	67022852	R	I		IGR	opensea	IGR-opensea		rs191405160	51	0.111443	0.206907	-6.35679	1.58028e-07	2.55656e-06	5.83203	0.262629	0.151186	-0.111443
cg20186636	0.230097	0.147139	-7.02271	1.87517e-08	2.0165e-06	8.26748	0.262188	0.0320908	0.230097	7	128470230	R	I	FLNC	TSS1500	shore	TSS1500-shore	chr7:128470443-128471161	rs565660448	22	0.119114	0.0916477	5.7298	1.18057e-06	5.24344e-06	3.8217	0.0320908	0.151205	0.119114	7	128470230	R	I	FLNC	TSS1500	shore	TSS1500-shore	chr7:128470443-128471161	rs565660448	22	0.110983	0.206696	-2.898	0.00610381	0.0156887	-4.51862	0.262188	0.151205	-0.110983
cg20191338	0.140064	0.304563	-5.47196	2.70869e-06	6.79812e-05	3.29535	0.374595	0.234531	0.140064	18	77905663	F	II	LOC100130522	TSS200	shore	TSS200-shore	chr18:77905297-77905566	rs550958535;rs115487470	18;41	0.440785	0.454924	18.1679	8.8648e-21	1.71768e-17	36.7735	0.234531	0.675316	0.440785	18	77905663	F	II	LOC100130522	TSS200	shore	TSS200-shore	chr18:77905297-77905566	rs550958535;rs115487470	18;41	-0.300721	0.524956	10.5373	4.97015e-13	9.3387e-11	18.6267	0.374595	0.675316	0.300721
cg20308956	-0.32972	0.740833	4.97462	1.32265e-05	0.000216029	1.72364	0.575973	0.905693	-0.32972	11	42186623	R	II		IGR	opensea	IGR-opensea		rs57355138	1	-0.766433	0.522476	-19.0442	1.66162e-21	4.20096e-18	38.4776	0.905693	0.13926	-0.766433	11	42186623	R	II		IGR	opensea	IGR-opensea		rs57355138	1	0.436713	0.357616	-6.57729	7.79141e-08	1.44344e-06	6.5409	0.575973	0.13926	-0.436713
cg20420783	-0.123356	0.71949	5.16947	7.12222e-06	0.000136715	2.33609	0.657812	0.781168	-0.123356	11	66190189	F	II	NPAS4	Body	shore	Body-shore	chr11:66188130-66189397	rs146312650;rs139242618	2;42	-0.286262	0.638037	-12.3291	4.07074e-15	4.83305e-13	23.5066	0.781168	0.494906	-0.286262	11	66190189	F	II	NPAS4	Body	shore	Body-shore	chr11:66188130-66189397	rs146312650;rs139242618	2;42	0.162906	0.576359	-5.90946	6.6558e-07	8.22276e-06	4.39394	0.657812	0.494906	-0.162906
cg20423791	-0.104307	0.569482	4.62528	3.97053e-05	0.000491046	0.639953	0.517329	0.621636	-0.104307	8	26948979	R	II		IGR	opensea	IGR-opensea		rs562393093	1	-0.240861	0.501206	-12.1425	6.57433e-15	6.99243e-13	23.0193	0.621636	0.380776	-0.240861	8	26948979	R	II		IGR	opensea	IGR-opensea		rs562393093	1	0.136553	0.449052	-6.04428	4.31435e-07	5.78074e-06	4.82704	0.517329	0.380776	-0.136553
cg20608895	-0.118965	0.366082	5.25459	5.42918e-06	0.000112091	2.6051	0.306599	0.425564	-0.118965	13	109896380	F	II		IGR	opensea	IGR-opensea				-0.29848	0.276324	-15.8101	1.12148e-18	8.21356e-16	31.8465	0.425564	0.127084	-0.29848	13	109896380	F	II		IGR	opensea	IGR-opensea				0.179515	0.216841	-10.2002	1.28048e-12	2.02986e-10	17.6664	0.306599	0.127084	-0.179515
cg20663376	0.129495	0.261836	-4.79092	2.36227e-05	0.000333351	1.15119	0.326583	0.197088	0.129495	15	31372997	F	I	TRPM1	5'UTR	opensea	5'UTR-opensea		rs567715511;rs536753445	17;30	0.23439	0.314283	10.4468	6.292e-13	2.63876e-11	18.3863	0.197088	0.431478	0.23439	15	31372997	F	I	TRPM1	5'UTR	opensea	5'UTR-opensea		rs567715511;rs536753445	17;30	-0.104894	0.37903	3.45531	0.0013293	0.004376	-3.07573	0.326583	0.431478	0.104894
cg20946898	0.101384	0.362598	-4.62151	4.01759e-05	0.000495398	0.628369	0.41329	0.311906	0.101384	7	34131103	R	II	BMPER	Body	opensea	Body-opensea				0.211126	0.41747	10.0979	1.68468e-12	5.83568e-11	17.3871	0.311906	0.523033	0.211126	7	34131103	R	II	BMPER	Body	opensea	Body-opensea				-0.109743	0.468161	5.42685	3.13421e-06	2.91507e-05	2.8501	0.41329	0.523033	0.109743
cg20992785	0.13802	0.359491	-5.05661	1.01978e-05	0.000177897	1.98076	0.428501	0.290481	0.13802	6	168533507	F	II		IGR	shelf	IGR-shelf	chr6:168529982-168530307	rs555325617	32	0.29299	0.436976	10.1741	1.35661e-12	4.91077e-11	17.6068	0.290481	0.583471	0.29299	6	168533507	F	II		IGR	shelf	IGR-shelf	chr6:168529982-168530307	rs555325617	32	-0.15497	0.505986	5.15367	7.49882e-06	5.94738e-05	1.98417	0.428501	0.583471	0.15497
cg21206147	0.116449	0.268102	-4.6622	3.53771e-05	0.000450718	0.753476	0.326326	0.209877	0.116449	2	23749087	R	II	KLHL29	5'UTR	island	5'UTR-island	chr2:23749086-23749291	rs141069213;rs367687417	35;1	0.272897	0.346326	9.59328	7.19579e-12	1.90225e-10	15.9151	0.209877	0.482775	0.272897	2	23749087	R	II	KLHL29	5'UTR	island	5'UTR-island	chr2:23749086-23749291	rs141069213;rs367687417	35;1	-0.156449	0.40455	4.87644	1.80603e-05	0.000122635	1.11455	0.326326	0.482775	0.156449
cg21224286	0.110801	0.580708	-2.75194	0.00890489	0.0302153	-4.56518	0.636108	0.525307	0.110801	12	1909916	R	II	CACNA2D4	Body	shelf	Body-shelf	chr12:1905277-1906765	rs576665286;rs544062409;rs560620883;rs529634924;rs114343089	39;23;16;15;7	0.259303	0.654959	7.7489	1.89044e-09	1.97834e-08	10.2815	0.525307	0.78461	0.259303	12	1909916	R	II	CACNA2D4	Body	shelf	Body-shelf	chr12:1905277-1906765	rs576665286;rs544062409;rs560620883;rs529634924;rs114343089	39;23;16;15;7	-0.148502	0.710359	4.64944	3.68512e-05	0.000221309	0.411388	0.636108	0.78461	0.148502
cg21251970	0.132714	0.609614	-4.25769	0.000123746	0.00115518	-0.474277	0.675971	0.543257	0.132714	9	140311919	F	I	EXD3	5'UTR	island	5'UTR-island	chr9:140310894-140312457			0.267312	0.676913	11.1345	9.46358e-14	5.79048e-12	20.3095	0.543257	0.810569	0.267312	9	140311919	F	I	EXD3	5'UTR	island	5'UTR-island	chr9:140310894-140312457			-0.134598	0.74327	4.94066	1.47435e-05	0.000103716	1.31503	0.675971	0.810569	0.134598
cg21386573	-0.101094	0.580684	3.90633	0.000357433	0.00258308	-1.50657	0.530137	0.631231	-0.101094	1	94219800	R	II		IGR	opensea	IGR-opensea		rs566106739;rs11807845;rs181979468	45;15;2	-0.244128	0.509167	-9.42543	1.17478e-11	2.84557e-10	15.4184	0.631231	0.387103	-0.244128	1	94219800	R	II		IGR	opensea	IGR-opensea		rs566106739;rs11807845;rs181979468	45;15;2	0.143034	0.45862	-6.18908	2.70843e-07	3.96163e-06	5.29264	0.530137	0.387103	-0.143034
cg21401457	0.15264	0.447663	-4.84276	2.00642e-05	0.000294788	1.31219	0.523984	0.371343	0.15264	22	22472743	F	II		IGR	island	IGR-island	chr22:22471899-22472744	rs546819602;rs531037217;rs370260177;rs75073782	20;27;34;50	0.353497	0.548092	12.3414	3.94411e-15	4.70997e-13	23.5387	0.371343	0.72484	0.353497	22	22472743	F	II		IGR	island	IGR-island	chr22:22471899-22472744	rs546819602;rs531037217;rs370260177;rs75073782	20;27;34;50	-0.200857	0.624412	6.27605	2.04807e-07	3.15461e-06	5.57236	0.523984	0.72484	0.200857
cg21497977	0.102163	0.36552	-4.70489	3.09503e-05	0.000407789	0.885039	0.416601	0.314438	0.102163	6	159360984	F	II		IGR	shore	IGR-shore	chr6:159360625-159360952	rs543849482	19	0.28809	0.458483	13.8946	8.60739e-17	2.38079e-14	27.4289	0.314438	0.602528	0.28809	6	159360984	F	II		IGR	shore	IGR-shore	chr6:159360625-159360952	rs543849482	19	-0.185927	0.509564	8.48811	1.95585e-10	1.1682e-08	12.573	0.416601	0.602528	0.185927
cg21529686	-0.105578	0.866973	4.13304	0.00018087	0.00154001	-0.84457	0.814184	0.919761	-0.105578	15	88925931	F	II		IGR	opensea	IGR-opensea		rs148033733;rs140805201;rs542334602	0;37;50	-0.281855	0.778834	-9.97029	2.42435e-12	7.84361e-11	17.0179	0.919761	0.637906	-0.281855	15	88925931	F	II		IGR	opensea	IGR-opensea		rs148033733;rs140805201;rs542334602	0;37;50	0.176278	0.726045	-4.78522	2.40738e-05	0.000155502	0.830891	0.814184	0.637906	-0.176278
cg21534630	-0.147669	0.896659	4.2983	0.000109274	0.00105137	-0.352736	0.822825	0.970494	-0.147669	21	42742432	R	II	MX2	5'UTR	opensea	5'UTR-opensea		rs187287409	18	-0.369609	0.785689	-6.19416	2.65017e-07	1.40754e-06	5.31388	0.970494	0.600885	-0.369609	21	42742432	R	II	MX2	5'UTR	opensea	5'UTR-opensea		rs187287409	18	0.22194	0.711855	-3.25922	0.00230418	0.00693751	-3.6003	0.822825	0.600885	-0.22194
cg21606490	0.118356	0.174407	-5.14349	7.73632e-06	0.000145281	2.25418	0.233585	0.115229	0.118356	1	108023428	F	II	NTNG1	Body	island	Body-island	chr1:108023232-108023442	rs377123625;rs554194868	31;41	0.223284	0.226871	7.83396	1.45008e-09	1.58009e-08	10.5489	0.115229	0.338513	0.223284	1	108023428	F	II	NTNG1	Body	island	Body-island	chr1:108023232-108023442	rs377123625;rs554194868	31;41	-0.104927	0.286049	3.20444	0.00268015	0.00787269	-3.74374	0.233585	0.338513	0.104927
cg21719704	-0.129647	0.372696	5.36003	3.87619e-06	8.78239e-05	2.93938	0.307872	0.437519	-0.129647	19	55948588	R	II	SHISA7	Body	shelf	Body-shelf	chr19:55951800-55952103	rs189561755	21	-0.23412	0.320459	-11.7549	1.8054e-14	1.5525e-12	21.9925	0.437519	0.203399	-0.23412	19	55948588	R	II	SHISA7	Body	shelf	Body-shelf	chr19:55951800-55952103	rs189561755	21	0.104473	0.255635	-4.90042	1.67431e-05	0.000115198	1.18934	0.307872	0.203399	-0.104473
cg21862353	0.128916	0.572822	-2.78812	0.00811659	0.0281347	-4.47924	0.63728	0.508365	0.128916	2	1801628	R	II	MYT1L	Body	island	Body-island	chr2:1801618-1802060			0.251388	0.634059	6.42398	1.26615e-07	7.39455e-07	6.05353	0.508365	0.759753	0.251388	2	1801628	R	II	MYT1L	Body	island	Body-island	chr2:1801618-1802060			-0.122473	0.698517	3.06449	0.00392204	0.0108316	-4.10359	0.63728	0.759753	0.122473
cg22017032	-0.105016	0.479025	5.09213	9.10957e-06	0.00016389	2.09241	0.426517	0.531533	-0.105016	16	72128544	R	II	DHX38	5'UTR	shore	5'UTR-shore	chr16:72127129-72127341			-0.235712	0.413676	-12.2278	5.27805e-15	5.89037e-13	23.2425	0.531533	0.29582	-0.235712	16	72128544	R	II	DHX38	5'UTR	shore	5'UTR-shore	chr16:72127129-72127341			0.130697	0.361168	-6.37724	1.47985e-07	2.42236e-06	5.89781	0.426517	0.29582	-0.130697
cg22038059	0.188747	0.123971	-9.37251	1.38414e-11	1.42728e-08	15.5413	0.218344	0.0295972	0.188747	19	18699342	F	II	C19orf60	TSS200	shore	TSS200-shore	chr19:18699422-18700554	rs145680625;rs117211673	2;48	0.342201	0.200698	13.1995	4.59985e-16	8.84324e-14	25.7239	0.0295972	0.371798	0.342201	19	18699342	F	II	C19orf60	TSS200	shore	TSS200-shore	chr19:18699422-18700554	rs145680625;rs117211673	2;48	-0.153454	0.295071	4.74764	2.70913e-05	0.000171637	0.714451	0.218344	0.371798	0.153454
cg22044028	-0.108584	0.0586848	4.25214	0.000125863	0.00116998	-0.490847	0.00439271	0.112977	-0.108584	1	1015392	R	I		IGR	shore	IGR-shore	chr1:1016863-1017439	rs190966347;rs377575513;rs563890333;rs529484733;rs549535884;rs116693125	51;50;40;12;6;1	0.288063	0.257008	4.90929	1.62333e-05	5.363e-05	1.21957	0.112977	0.40104	0.288063	1	1015392	R	I		IGR	shore	IGR-shore	chr1:1016863-1017439	rs190966347;rs377575513;rs563890333;rs529484733;rs549535884;rs116693125	51;50;40;12;6;1	-0.396647	0.202716	7.46196	4.68708e-09	1.50502e-07	9.36691	0.00439271	0.40104	0.396647
cg22085751	-0.149164	0.441328	3.91829	0.00034493	0.00251354	-1.47206	0.366746	0.51591	-0.149164	6	28921976	R	II		IGR	opensea	IGR-opensea		rs4947256	38	-0.263839	0.383991	-7.97534	9.34645e-10	1.08935e-08	10.9922	0.51591	0.252071	-0.263839	6	28921976	R	II		IGR	opensea	IGR-opensea		rs4947256	38	0.114675	0.309409	-3.87698	0.000390232	0.00157139	-1.89496	0.366746	0.252071	-0.114675
cg22100363	0.322085	0.235312	-4.71052	3.04093e-05	0.0004025	0.902401	0.396354	0.0742698	0.322085	1	182038433	F	II		IGR	opensea	IGR-opensea		rs559214310;rs533006952	16;28	0.146399	0.147469	2.63031	0.012101	0.0205406	-5.15324	0.0742698	0.220669	0.146399	1	182038433	F	II		IGR	opensea	IGR-opensea		rs559214310;rs533006952	16;28	0.175686	0.308512	-2.36268	0.023168	0.0478879	-5.7447	0.396354	0.220669	-0.175686
cg22105158	0.110454	0.563138	-4.86537	1.86831e-05	0.0002796	1.38256	0.618366	0.507911	0.110454	19	3480672	F	II	C19orf77	TSS200	shore	TSS200-shore	chr19:3481782-3482048	rs549226662	22	0.263459	0.639641	13.2197	4.37835e-16	8.50825e-14	25.7741	0.507911	0.77137	0.263459	19	3480672	F	II	C19orf77	TSS200	shore	TSS200-shore	chr19:3481782-3482048	rs549226662	22	-0.153004	0.694868	7.41181	5.48846e-09	1.7084e-07	9.20791	0.618366	0.77137	0.153004
cg22125457	-0.109415	0.69932	6.61901	6.80131e-08	4.90621e-06	6.97449	0.644613	0.754028	-0.109415	1	157055554	R	II		IGR	opensea	IGR-opensea		rs552842694	51	-0.211766	0.648144	-11.7189	1.98502e-14	1.67382e-12	21.8962	0.754028	0.542261	-0.211766	1	157055554	R	II		IGR	opensea	IGR-opensea		rs552842694	51	0.102352	0.593437	-4.90143	1.669e-05	0.000114897	1.19248	0.644613	0.542261	-0.102352
cg22325292	0.193114	0.562521	-3.71592	0.000626867	0.00395921	-2.04973	0.659078	0.465964	0.193114	17	80708367	R	I	FN3K	Body	island	Body-island	chr17:80708192-80708528			0.310275	0.621101	6.39787	1.37688e-07	7.95341e-07	5.96951	0.465964	0.776238	0.310275	17	80708367	R	I	FN3K	Body	island	Body-island	chr17:80708192-80708528			-0.11716	0.717658	2.43829	0.0193601	0.0412183	-5.58241	0.659078	0.776238	0.11716
cg22334681	0.21898	0.518289	-4.93688	1.49046e-05	0.000236013	1.60563	0.62778	0.408799	0.21898	3	14257893	F	II		IGR	opensea	IGR-opensea		rs528317185	45	0.357876	0.587737	9.30367	1.68016e-11	3.8211e-10	15.0559	0.408799	0.766675	0.357876	3	14257893	F	II		IGR	opensea	IGR-opensea		rs528317185	45	-0.138895	0.697227	3.43357	0.00141386	0.00460768	-3.13472	0.62778	0.766675	0.138895
cg22449370	-0.105563	0.724049	3.86489	0.000404262	0.00283716	-1.62584	0.671267	0.77683	-0.105563	7	153586022	R	II	DPP6	Body	shore	Body-shore	chr7:153583317-153585666	rs569811197	1	-0.21786	0.6679	-8.09372	6.48044e-10	7.99487e-09	11.3619	0.77683	0.55897	-0.21786	7	153586022	R	II	DPP6	Body	shore	Body-shore	chr7:153583317-153585666	rs569811197	1	0.112298	0.615118	-3.55746	0.000992825	0.00342831	-2.79594	0.671267	0.55897	-0.112298
cg22459739	-0.147057	0.652616	5.30574	4.61092e-06	9.96422e-05	2.76712	0.579088	0.726145	-0.147057	5	140201153	R	II	PCDHA2	Body	shore	Body-shore	chr5:140201440-140201657	rs551244845;rs545175780;rs533516269	22;19;4	-0.307968	0.572161	-9.62131	6.63248e-12	1.78037e-10	15.9977	0.726145	0.418177	-0.307968	5	140201153	R	II	PCDHA2	Body	shore	Body-shore	chr5:140201440-140201657	rs551244845;rs545175780;rs533516269	22;19;4	0.160911	0.498633	-5.11854	8.38572e-06	6.5227e-05	1.87341	0.579088	0.418177	-0.160911
cg22629528	0.187429	0.484162	-5.67219	1.42467e-06	4.25052e-05	3.93452	0.577876	0.390447	0.187429	11	132951861	F	II	OPCML	Body	island	Body-island	chr11:132951692-132952260	rs534374047;rs552665417	0;16	0.428234	0.604564	15.9029	9.17734e-19	7.05796e-16	32.0506	0.390447	0.818682	0.428234	11	132951861	F	II	OPCML	Body	island	Body-island	chr11:132951692-132952260	rs534374047;rs552665417	0;16	-0.240805	0.698279	8.76405	8.4875e-11	5.97315e-09	13.4173	0.577876	0.818682	0.240805
cg22676075	-0.127281	0.674784	2.67419	0.0108444	0.0351468	-4.74726	0.611143	0.738425	-0.127281	6	135203613	F	I		IGR	opensea	IGR-opensea		rs150791037	27	-0.312698	0.582076	-5.42133	3.17786e-06	1.25911e-05	2.83595	0.738425	0.425726	-0.312698	6	135203613	F	I		IGR	opensea	IGR-opensea		rs150791037	27	0.185417	0.518435	-3.1736	0.00291666	0.00845122	-3.82386	0.611143	0.425726	-0.185417
cg22690975	-0.100815	0.848207	4.63774	3.81891e-05	0.000476971	0.678239	0.7978	0.898615	-0.100815	4	183933931	R	II		IGR	opensea	IGR-opensea		rs73872908	24	-0.246344	0.775442	-9.61059	6.84241e-12	1.82683e-10	15.9661	0.898615	0.65227	-0.246344	4	183933931	R	II		IGR	opensea	IGR-opensea		rs73872908	24	0.145529	0.725035	-4.83163	2.08013e-05	0.000137812	0.975046	0.7978	0.65227	-0.145529
cg22721608	-0.41834	0.720282	10.9311	1.66566e-13	5.2775e-10	20.018	0.511112	0.929452	-0.41834	6	91877808	F	II		IGR	opensea	IGR-opensea				-0.263523	0.79769	-9.92072	2.79426e-12	8.81443e-11	16.8739	0.929452	0.665929	-0.263523	6	91877808	F	II		IGR	opensea	IGR-opensea				-0.154817	0.588521	3.51691	0.00111522	0.00377785	-2.9075	0.511112	0.665929	0.154817
cg22862003	-0.130579	0.678788	6.92788	2.53579e-08	2.47804e-06	7.96437	0.613498	0.744078	-0.130579	21	42797588	F	II	MX1	TSS1500	shore	TSS1500-shore	chr21:42798146-42798884	rs531945293;rs462903;rs571573423	13;18;43	-0.255523	0.616316	-12.636	1.86717e-15	2.64471e-13	24.2991	0.744078	0.488554	-0.255523	21	42797588	F	II	MX1	TSS1500	shore	TSS1500-shore	chr21:42798146-42798884	rs531945293;rs462903;rs571573423	13;18;43	0.124944	0.551026	-5.44199	2.98591e-06	2.8017e-05	2.89829	0.613498	0.488554	-0.124944
cg22924061	-0.103141	0.706088	2.54203	0.0150564	0.0452314	-5.04839	0.654518	0.757659	-0.103141	7	29131602	F	II	CPVL	Body	opensea	Body-opensea				-0.221494	0.646912	-4.80524	2.25419e-05	7.18443e-05	0.895435	0.757659	0.536165	-0.221494	7	29131602	F	II	CPVL	Body	opensea	Body-opensea				0.118353	0.595341	-2.40645	0.020889	0.0439223	-5.65124	0.654518	0.536165	-0.118353
cg23000710	-0.139295	0.451699	4.59399	4.37781e-05	0.000527974	0.543962	0.382052	0.521347	-0.139295	11	48231942	R	II		IGR	opensea	IGR-opensea		rs148998190;rs7122429;rs560277889;rs532389152;rs552298826;rs185966573	38;33;31;26;20;1	-0.277748	0.382473	-10.6615	3.45994e-13	1.63076e-11	18.9932	0.521347	0.243599	-0.277748	11	48231942	R	II		IGR	opensea	IGR-opensea		rs148998190;rs7122429;rs560277889;rs532389152;rs552298826;rs185966573	38;33;31;26;20;1	0.138453	0.312826	-4.65464	3.62566e-05	0.000218394	0.4274	0.382052	0.243599	-0.138453
cg23024343	-0.150823	0.7567	2.63531	0.0119543	0.0378652	-4.83696	0.681288	0.832111	-0.150823	7	107201750	F	II	COG5	Body	shelf	Body-shelf	chr7:107204114-107204797	rs537810060	5	-0.414754	0.624735	-6.90059	2.75371e-08	1.96674e-07	7.58452	0.832111	0.417358	-0.414754	7	107201750	F	II	COG5	Body	shelf	Body-shelf	chr7:107204114-107204797	rs537810060	5	0.263931	0.549323	-3.4553	0.00132933	0.00437607	-3.07575	0.681288	0.417358	-0.263931
cg23080060	0.166975	0.637329	-4.88691	1.74547e-05	0.000265654	1.44967	0.720817	0.553842	0.166975	5	61028303	F	II		IGR	opensea	IGR-opensea		rs78750435	30	0.284774	0.696229	10.3966	7.24285e-13	2.95691e-11	18.2435	0.553842	0.838615	0.284774	5	61028303	F	II		IGR	opensea	IGR-opensea		rs78750435	30	-0.117799	0.779716	4.65603	3.61002e-05	0.000217596	0.431655	0.720817	0.838615	0.117799
cg23100626	-0.389289	0.756726	10.8122	2.30805e-13	7.02588e-10	19.6873	0.562082	0.951371	-0.389289	2	96804247	R	II	ASTL	TSS200	opensea	TSS200-opensea		rs371392620	14	-0.552621	0.67506	-13.9138	8.22476e-17	2.29539e-14	27.4752	0.951371	0.398749	-0.552621	2	96804247	R	II	ASTL	TSS200	opensea	TSS200-opensea		rs371392620	14	0.163333	0.480415	-3.11237	0.00344607	0.00972058	-3.98156	0.562082	0.398749	-0.163333
cg23122286	-0.119917	0.481224	5.14064	7.80693e-06	0.00014625	2.24518	0.421266	0.541182	-0.119917	2	33598358	F	II	LTBP1	Body	opensea	Body-opensea		rs551908172;rs565440958;rs115073122	17;23;42	-0.231903	0.425231	-10.9056	1.76566e-13	9.5159e-12	19.6762	0.541182	0.309279	-0.231903	2	33598358	F	II	LTBP1	Body	opensea	Body-opensea		rs551908172;rs565440958;rs115073122	17;23;42	0.111986	0.365273	-4.69165	3.22919e-05	0.000198549	0.541423	0.421266	0.309279	-0.111986
cg23177161	-0.228982	0.491991	2.67693	0.0107699	0.0349595	-4.7409	0.377501	0.606482	-0.228982	1	115825641	F	II		IGR	opensea	IGR-opensea		rs569576908;rs192158494;rs200170932	17;22;49	-0.395995	0.408484	-4.89691	1.68807e-05	5.55351e-05	1.18093	0.606482	0.210487	-0.395995	1	115825641	F	II		IGR	opensea	IGR-opensea		rs569576908;rs192158494;rs200170932	17;22;49	0.167014	0.293994	-2.39532	0.0214482	0.0449021	-5.67511	0.377501	0.210487	-0.167014
cg23195763	-0.353526	0.698869	3.65005	0.000759483	0.00458358	-2.23461	0.522106	0.875632	-0.353526	6	33037640	F	II	HLA-DPA1	Body	opensea	Body-opensea		rs1126533;rs571030506;rs10214910;rs66799959	0;1;35;50	-0.815731	0.467766	-11.1798	8.371e-14	5.25719e-12	20.4341	0.875632	0.0599007	-0.815731	6	33037640	F	II	HLA-DPA1	Body	opensea	Body-opensea		rs1126533;rs571030506;rs10214910;rs66799959	0;1;35;50	0.462205	0.291003	-4.93173	1.51656e-05	0.000106155	1.28712	0.522106	0.0599007	-0.462205
cg23212445	0.13388	0.542941	-5.42224	3.17637e-06	7.62357e-05	3.1371	0.609881	0.476002	0.13388	2	176928222	R	II		IGR	shelf	IGR-shelf	chr2:176931575-176932663	rs572907715	25	0.28084	0.616422	12.4239	3.19539e-15	4.02349e-13	23.7527	0.476002	0.756842	0.28084	2	176928222	R	II		IGR	shelf	IGR-shelf	chr2:176931575-176932663	rs572907715	25	-0.146961	0.683361	6.43617	1.22486e-07	2.077e-06	6.08731	0.609881	0.756842	0.146961
cg23239574	0.104496	0.460728	-3.95529	0.000308871	0.00231322	-1.36495	0.512976	0.40848	0.104496	1	228653136	R	I		IGR	shore	IGR-shore	chr1:228651447-228652529	rs550119477;rs76188356;rs538733206	9;8;4	0.248108	0.532534	12.6643	1.73859e-15	2.5005e-13	24.3716	0.40848	0.656588	0.248108	1	228653136	R	I		IGR	shore	IGR-shore	chr1:228651447-228652529	rs550119477;rs76188356;rs538733206	9;8;4	-0.143612	0.584782	5.66555	1.45766e-06	1.5608e-05	3.61201	0.512976	0.656588	0.143612
cg23256579	-0.133166	0.623931	4.04777	0.000234025	0.00187548	-1.09538	0.557348	0.690514	-0.133166	12	11002403	F	II	PRR4	TSS1500	opensea	TSS1500-opensea		rs550916421	34	-0.422266	0.479382	-14.4475	2.36045e-17	8.7876e-15	28.7455	0.690514	0.268249	-0.422266	12	11002403	F	II	PRR4	TSS1500	opensea	TSS1500-opensea		rs550916421	34	0.289099	0.412798	-9.09705	3.13664e-11	2.71148e-09	14.4247	0.557348	0.268249	-0.289099
cg23262340	0.196101	0.430089	-6.11649	3.41389e-07	1.51796e-05	5.35968	0.52814	0.332039	0.196101	7	100472376	R	II	SRRT	TSS1500	island	TSS1500-island	chr7:100472375-100473393			0.3463	0.505189	12.4553	2.94985e-15	3.79656e-13	23.834	0.332039	0.678339	0.3463	7	100472376	R	II	SRRT	TSS1500	island	TSS1500-island	chr7:100472375-100473393			-0.150199	0.603239	4.97888	1.30636e-05	9.38944e-05	1.43463	0.52814	0.678339	0.150199
cg23299919	0.144424	0.346959	-4.20325	0.000146117	0.00131174	-0.636519	0.419171	0.274747	0.144424	7	157406096	R	I	PTPRN2	Body	island	Body-island	chr7:157405009-157406608	rs530066671;rs6971857;rs570108477	42;41;11	0.313464	0.431479	9.21211	2.20159e-11	4.76732e-10	14.7822	0.274747	0.588211	0.313464	7	157406096	R	I	PTPRN2	Body	island	Body-island	chr7:157405009-157406608	rs530066671;rs6971857;rs570108477	42;41;11	-0.16904	0.503691	4.40464	7.88429e-05	0.000414956	-0.335706	0.419171	0.588211	0.16904
cg23384882	-0.231598	0.412395	3.07906	0.00377005	0.0156171	-3.76183	0.296597	0.528194	-0.231598	1	115825602	F	II		IGR	opensea	IGR-opensea		rs188717831;rs369859989	3;20	-0.368915	0.343737	-5.28455	4.92259e-06	1.8562e-05	2.40127	0.528194	0.159279	-0.368915	1	115825602	F	II		IGR	opensea	IGR-opensea		rs188717831;rs369859989	3;20	0.137317	0.227938	-2.43585	0.0194739	0.0414192	-5.58773	0.296597	0.159279	-0.137317
cg23387904	0.102607	0.47785	-3.84542	0.000428275	0.00296409	-1.68169	0.529153	0.426546	0.102607	14	97228930	R	II		IGR	opensea	IGR-opensea		rs528262034	23	0.203755	0.528424	8.53112	1.69691e-10	2.5944e-09	12.7158	0.426546	0.630301	0.203755	14	97228930	R	II		IGR	opensea	IGR-opensea		rs528262034	23	-0.101148	0.579727	3.92067	0.000342683	0.00141013	-1.76898	0.529153	0.630301	0.101148
cg23447131	-0.102889	0.63807	3.95257	0.000311388	0.00232735	-1.37283	0.586626	0.689515	-0.102889	2	70312835	F	II	PCBP1-AS1	Body	shore	Body-shore	chr2:70313200-70315490	rs527812602;rs541390747;rs11884681;rs533020241	22;29;45;49	-0.250151	0.564439	-9.51685	8.99111e-12	2.28324e-10	15.6893	0.689515	0.439364	-0.250151	2	70312835	F	II	PCBP1-AS1	Body	shore	Body-shore	chr2:70313200-70315490	rs527812602;rs541390747;rs11884681;rs533020241	22;29;45;49	0.147262	0.512995	-4.95219	1.42155e-05	0.000100619	1.35107	0.586626	0.439364	-0.147262
cg23603995	0.15389	0.723002	-3.39421	0.00157962	0.00801445	-2.93659	0.799946	0.646057	0.15389	6	157198648	R	II	ARID1B	Body	opensea	Body-opensea		rs572702279;rs150171159;rs75825590;rs564508762	38;31;1;1	0.296412	0.794263	7.77416	1.74714e-09	1.85036e-08	10.361	0.646057	0.942469	0.296412	6	157198648	R	II	ARID1B	Body	opensea	Body-opensea		rs572702279;rs150171159;rs75825590;rs564508762	38;31;1;1	-0.142522	0.871207	5.30472	4.63196e-06	4.00763e-05	2.46206	0.799946	0.942469	0.142522
cg23694371	-0.122945	0.706769	4.67777	3.36954e-05	0.000434861	0.801397	0.645296	0.768241	-0.122945	15	26967579	F	II	GABRB3	Body	opensea	Body-opensea				-0.229402	0.65354	-8.82411	7.00024e-11	1.23963e-09	13.6113	0.768241	0.538839	-0.229402	15	26967579	F	II	GABRB3	Body	opensea	Body-opensea				0.106457	0.592068	-3.43552	0.00140604	0.00458692	-3.12942	0.645296	0.538839	-0.106457
cg23732978	-0.102751	0.628544	3.665	0.000727192	0.00443288	-2.19278	0.577169	0.67992	-0.102751	20	57414274	F	II	GNASAS	Body	shore	Body-shore	chr20:57414595-57414896	rs3761263;rs561160848	6;48	-0.248486	0.555677	-9.53658	8.48815e-12	2.1794e-10	15.7477	0.67992	0.431434	-0.248486	20	57414274	F	II	GNASAS	Body	shore	Body-shore	chr20:57414595-57414896	rs3761263;rs561160848	6;48	0.145735	0.504302	-5.05542	1.02484e-05	7.69223e-05	1.67477	0.577169	0.431434	-0.145735
cg23839761	0.133757	0.227166	-4.63335	3.87165e-05	0.000482041	0.664752	0.294044	0.160288	0.133757	9	96108838	F	I	C9orf129	TSS200	island	TSS200-island	chr9:96108466-96108992	rs532999276;rs551049305	3;11	0.333099	0.326837	10.0041	2.20118e-12	7.24833e-11	17.1159	0.160288	0.493386	0.333099	9	96108838	F	I	C9orf129	TSS200	island	TSS200-island	chr9:96108466-96108992	rs532999276;rs551049305	3;11	-0.199342	0.393715	5.31697	4.45424e-06	3.88367e-05	2.50091	0.294044	0.493386	0.199342
cg23881566	0.107476	0.378489	-5.84363	8.21112e-07	2.86177e-05	4.48359	0.432227	0.324751	0.107476	12	119457146	R	II	SRRM4	Body	opensea	Body-opensea		rs112689272;rs149435027;rs547201193	38;37;1	0.236546	0.443024	12.3086	4.28976e-15	5.02999e-13	23.4533	0.324751	0.561297	0.236546	12	119457146	R	II	SRRM4	Body	opensea	Body-opensea		rs112689272;rs149435027;rs547201193	38;37;1	-0.12907	0.496762	6.69137	5.40817e-08	1.0743e-06	6.90727	0.432227	0.561297	0.12907
cg23914842	0.166468	0.38657	-4.53496	5.26131e-05	0.000605786	0.363385	0.469804	0.303336	0.166468	1	9327170	F	II	H6PD	3'UTR	shelf	3'UTR-shelf	chr1:9324202-9324439	rs546598715;rs72641817;rs186564188;rs551095585	0;7;10;31	0.309337	0.458004	8.98889	4.27352e-11	8.24721e-10	14.1107	0.303336	0.612672	0.309337	1	9327170	F	II	H6PD	3'UTR	shelf	3'UTR-shelf	chr1:9324202-9324439	rs546598715;rs72641817;rs186564188;rs551095585	0;7;10;31	-0.142869	0.541238	3.68863	0.000679152	0.00249436	-2.43058	0.469804	0.612672	0.142869
cg23928763	0.131138	0.64345	-4.1384	0.000177956	0.00152163	-0.828743	0.709019	0.577881	0.131138	9	140312446	R	I	EXD3	5'UTR	island	5'UTR-island	chr9:140310894-140312457	rs573416468;rs545333014	41;37	0.288876	0.722319	11.9195	1.17296e-14	1.1013e-12	22.4308	0.577881	0.866757	0.288876	9	140312446	R	I	EXD3	5'UTR	island	5'UTR-island	chr9:140310894-140312457	rs573416468;rs545333014	41;37	-0.157738	0.787888	6.13136	3.26066e-07	4.60383e-06	5.10701	0.709019	0.866757	0.157738
cg23958373	-0.119849	0.772174	3.64724	0.000765713	0.00461199	-2.24247	0.712249	0.832098	-0.119849	8	599963	F	I		IGR	island	IGR-island	chr8:599904-600309	rs529081609;rs377138651	33;49	-0.231004	0.716596	-5.56597	1.9984e-06	8.35154e-06	3.29736	0.832098	0.601094	-0.231004	8	599963	F	I		IGR	island	IGR-island	chr8:599904-600309	rs529081609;rs377138651	33;49	0.111156	0.656672	-2.41325	0.0205534	0.0433321	-5.63659	0.712249	0.601094	-0.111156
cg24020452	-0.104688	0.691209	4.83578	2.05106e-05	0.000299808	1.29049	0.638865	0.743553	-0.104688	8	46950927	R	II		IGR	opensea	IGR-opensea		rs200747390;rs77516713;rs17061642;rs77413192;rs79305102;rs551548247;rs77963109;rs546583284	50;44;31;27;26;23;21;17	-0.267936	0.609585	-10.4304	6.58797e-13	2.73785e-11	18.3396	0.743553	0.475616	-0.267936	8	46950927	R	II		IGR	opensea	IGR-opensea		rs200747390;rs77516713;rs17061642;rs77413192;rs79305102;rs551548247;rs77963109;rs546583284	50;44;31;27;26;23;21;17	0.163249	0.557241	-6.15851	2.98817e-07	4.29115e-06	5.1943	0.638865	0.475616	-0.163249
cg24238852	-0.364657	0.445301	7.82277	1.51053e-09	3.59606e-07	10.8021	0.262973	0.62763	-0.364657	22	24384340	F	I	GSTT1	TSS200	island	TSS200-island	chr22:24384134-24384405	rs587668351	1	-0.522707	0.366276	-13.5949	1.76079e-16	4.15958e-14	26.7008	0.62763	0.104923	-0.522707	22	24384340	F	I	GSTT1	TSS200	island	TSS200-island	chr22:24384134-24384405	rs587668351	1	0.15805	0.183948	-5.17481	7.01052e-06	5.63009e-05	2.05092	0.262973	0.104923	-0.15805
cg24299306	-0.141197	0.666092	2.87571	0.00646883	0.0236301	-4.26809	0.595494	0.736691	-0.141197	12	10096152	F	II		IGR	opensea	IGR-opensea		rs570797508;rs539425658	16;35	-0.465921	0.50373	-10.1944	1.28072e-12	4.6857e-11	17.6652	0.736691	0.270769	-0.465921	12	10096152	F	II		IGR	opensea	IGR-opensea		rs570797508;rs539425658	16;35	0.324725	0.433132	-6.93202	2.50902e-08	5.77245e-07	7.67867	0.595494	0.270769	-0.324725
cg24358785	0.140951	0.521026	-5.70687	1.27447e-06	3.92534e-05	4.04547	0.591502	0.450551	0.140951	6	160783793	R	II	SLC22A3	Body	island	Body-island	chr6:160783666-160784135	rs137964079;rs563776604	13;8	0.251607	0.576354	13.1481	5.2191e-16	9.77909e-14	25.5954	0.450551	0.702157	0.251607	6	160783793	R	II	SLC22A3	Body	island	Body-island	chr6:160783666-160784135	rs137964079;rs563776604	13;8	-0.110656	0.646829	4.45483	6.75148e-05	0.000365105	-0.1836	0.591502	0.702157	0.110656
cg24361198	-0.279709	0.83051	4.78507	2.40612e-05	0.000337872	1.13306	0.690655	0.970364	-0.279709	1	242002464	R	II		IGR	opensea	IGR-opensea		rs563638619;rs529587330	24;1	-0.109738	0.915495	-2.53112	0.0154597	0.0256107	-5.3777	0.970364	0.860626	-0.109738	1	242002464	R	II		IGR	opensea	IGR-opensea		rs563638619;rs529587330	24;1	-0.169971	0.775641	2.62681	0.0122124	0.0280306	-5.16165	0.690655	0.860626	0.169971
cg24625984	0.112463	0.67129	-2.82856	0.00731256	0.0259695	-4.3823	0.727522	0.615059	0.112463	10	130279707	R	II		IGR	opensea	IGR-opensea		rs540660473;rs564990437;rs150319206	45;41;1	0.297678	0.763898	9.1467	2.67218e-11	5.59096e-10	14.586	0.615059	0.912737	0.297678	10	130279707	R	II		IGR	opensea	IGR-opensea		rs540660473;rs564990437;rs150319206	45;41;1	-0.185215	0.82013	6.42768	1.25867e-07	2.12326e-06	6.06002	0.727522	0.912737	0.185215
cg24680439	0.138867	0.570648	-2.89044	0.00622458	0.022939	-4.23217	0.640081	0.501214	0.138867	10	134778467	F	II		IGR	shore	IGR-shore	chr10:134778683-134779073	rs144989742;rs528502198;rs575778392	16;22;31	0.338848	0.670638	8.95308	4.7561e-11	9.00387e-10	14.0024	0.501214	0.840062	0.338848	10	134778467	F	II		IGR	shore	IGR-shore	chr10:134778683-134779073	rs144989742;rs528502198;rs575778392	16;22;31	-0.199981	0.740072	4.77589	2.47905e-05	0.000159393	0.801958	0.640081	0.840062	0.199981
cg24863693	0.100776	0.44842	-3.32864	0.00189889	0.00923221	-3.11208	0.498808	0.398032	0.100776	1	95776709	R	II		IGR	opensea	IGR-opensea		rs371841561	13	0.268117	0.53209	8.58771	1.42908e-10	2.24498e-09	12.8894	0.398032	0.666149	0.268117	1	95776709	R	II		IGR	opensea	IGR-opensea		rs371841561	13	-0.167341	0.582478	4.71403	3.01039e-05	0.000187279	0.610538	0.498808	0.666149	0.167341
cg24875593	-0.219022	0.843621	5.17754	6.9413e-06	0.000134102	2.36158	0.73411	0.953132	-0.219022	21	45153009	F	II	PDXK	Body	shelf	Body-shelf	chr21:45148454-45149262	rs573116429	39	-0.542056	0.682103	-8.93543	5.01374e-11	9.41222e-10	13.949	0.953132	0.411075	-0.542056	21	45153009	F	II	PDXK	Body	shelf	Body-shelf	chr21:45148454-45149262	rs573116429	39	0.323035	0.572593	-4.4914	6.02833e-05	0.000332505	-0.0724158	0.73411	0.411075	-0.323035
cg24951781	-0.298798	0.67289	4.77328	2.49704e-05	0.000347192	1.09651	0.523491	0.822289	-0.298798	5	132114055	R	II	SEPT8	TSS1500	shore	TSS1500-shore	chr5:132112448-132113621	rs115901808;rs34833685	7;2	-0.558444	0.543067	-9.3696	1.38392e-11	3.25819e-10	15.2524	0.822289	0.263845	-0.558444	5	132114055	R	II	SEPT8	TSS1500	shore	TSS1500-shore	chr5:132112448-132113621	rs115901808;rs34833685	7;2	0.259646	0.393668	-3.6107	0.000851567	0.00301514	-2.64844	0.523491	0.263845	-0.259646
cg24969716	0.155346	0.231156	-2.88288	0.00634888	0.0232921	-4.25063	0.308828	0.153483	0.155346	11	45407537	R	II	LOC399886	Body	opensea	Body-opensea		rs7928480;rs561822830;rs181587435	45;30;25	0.385324	0.346145	6.53919	8.74839e-08	5.36134e-07	6.42413	0.153483	0.538806	0.385324	11	45407537	R	II	LOC399886	Body	opensea	Body-opensea		rs7928480;rs561822830;rs181587435	45;30;25	-0.229978	0.423817	3.41087	0.00150761	0.00486345	-3.1961	0.308828	0.538806	0.229978
cg24994319	0.119282	0.278322	-4.87938	1.78752e-05	0.000270455	1.42618	0.337963	0.218681	0.119282	6	25027586	F	II		IGR	opensea	IGR-opensea		rs547970813;rs143691563	24;47	0.221516	0.329439	9.04105	3.65793e-11	7.24999e-10	14.2682	0.218681	0.440197	0.221516	6	25027586	F	II		IGR	opensea	IGR-opensea		rs547970813;rs143691563	24;47	-0.102234	0.38908	3.77525	0.000527044	0.00201844	-2.18582	0.337963	0.440197	0.102234
cg25052156	-0.164463	0.9054	6.57217	7.90216e-08	5.44494e-06	6.82412	0.823169	0.987631	-0.164463	10	123355454	F	II	FGFR2	5'UTR	shore	5'UTR-shore	chr10:123356616-123358285	rs182754334;rs550655549	11;44	-0.418841	0.778211	-7.43392	5.07647e-09	4.59312e-08	9.2858	0.987631	0.568791	-0.418841	10	123355454	F	II	FGFR2	5'UTR	shore	5'UTR-shore	chr10:123356616-123358285	rs182754334;rs550655549	11;44	0.254378	0.69598	-4.14964	0.000172098	0.000793835	-1.09899	0.823169	0.568791	-0.254378
cg25107000	-0.120083	0.809986	5.3393	4.14188e-06	9.2122e-05	2.87357	0.749945	0.870028	-0.120083	6	31275643	R	II		IGR	shore	IGR-shore	chr6:31276241-31276526	rs34196875	42	-0.307968	0.716044	-10.1212	1.57663e-12	5.53965e-11	17.4543	0.870028	0.56206	-0.307968	6	31275643	R	II		IGR	shore	IGR-shore	chr6:31276241-31276526	rs34196875	42	0.187885	0.656002	-5.53143	2.24175e-06	2.21363e-05	3.18342	0.749945	0.56206	-0.187885
cg25108548	0.104238	0.455683	-2.99936	0.00466838	0.0183937	-3.96284	0.507802	0.403564	0.104238	12	13196954	F	II	KIAA1467	TSS1500	shore	TSS1500-shore	chr12:13197238-13197781	rs1872625	9	0.252197	0.529662	6.79229	3.89089e-08	2.6526e-07	7.23725	0.403564	0.655761	0.252197	12	13196954	F	II	KIAA1467	TSS1500	shore	TSS1500-shore	chr12:13197238-13197781	rs1872625	9	-0.147959	0.581781	4.40419	7.89533e-05	0.000415449	-0.337078	0.507802	0.655761	0.147959
cg25150440	-0.11207	0.72228	4.42821	7.32499e-05	0.000776287	0.0387853	0.666245	0.778315	-0.11207	7	136553088	R	II	CHRM2	TSS1500	shore	TSS1500-shore	chr7:136553854-136556194			-0.299271	0.628679	-12.147	6.49851e-15	6.93076e-13	23.0311	0.778315	0.479044	-0.299271	7	136553088	R	II	CHRM2	TSS1500	shore	TSS1500-shore	chr7:136553854-136556194			0.187201	0.572644	-6.36105	1.55877e-07	2.52818e-06	5.84576	0.666245	0.479044	-0.187201
cg25218470	-0.131929	0.677124	5.5666	1.99966e-06	5.44805e-05	3.5971	0.61116	0.743089	-0.131929	5	125759767	F	II	GRAMD3	Body	shore	Body-shore	chr5:125759047-125759298			-0.266566	0.609806	-11.2238	7.43353e-14	4.77818e-12	20.5547	0.743089	0.476523	-0.266566	5	125759767	F	II	GRAMD3	Body	shore	Body-shore	chr5:125759047-125759298			0.134637	0.543841	-5.39433	3.47802e-06	3.17354e-05	2.74665	0.61116	0.476523	-0.134637
cg25221954	-0.104254	0.486717	3.05219	0.00405295	0.0165129	-3.82996	0.43459	0.538844	-0.104254	5	4134907	F	II		IGR	opensea	IGR-opensea		rs551720038;rs2136176	1;32	-0.273468	0.40211	-10.3308	8.71588e-13	3.43848e-11	18.0556	0.538844	0.265376	-0.273468	5	4134907	F	II		IGR	opensea	IGR-opensea		rs551720038;rs2136176	1;32	0.169215	0.349983	-5.66023	1.48278e-06	1.58258e-05	3.59499	0.43459	0.265376	-0.169215
cg25283336	-0.507466	0.66688	5.21048	6.24957e-06	0.000124248	2.4656	0.413147	0.920613	-0.507466	6	33033484	F	II	HLA-DPA1	3'UTR	opensea	3'UTR-opensea		rs67640541;rs375533701;rs72500559;rs191485540;rs373215548;rs73739618;rs549726465;rs72867692;rs539328410	0;5;10;11;17;23;28;36;40	-0.911416	0.464905	-18.7657	2.80981e-21	6.66984e-18	37.943	0.920613	0.00919727	-0.911416	6	33033484	F	II	HLA-DPA1	3'UTR	opensea	3'UTR-opensea		rs67640541;rs375533701;rs72500559;rs191485540;rs373215548;rs73739618;rs549726465;rs72867692;rs539328410	0;5;10;11;17;23;28;36;40	0.40395	0.211172	-4.77881	2.45634e-05	0.000158194	0.811036	0.413147	0.00919727	-0.40395
cg25298319	0.125866	0.276776	-4.24508	0.000128609	0.00118971	-0.511926	0.339709	0.213843	0.125866	2	233217079	R	I		IGR	island	IGR-island	chr2:233215680-233217556	rs189240847	39	0.375259	0.401473	10.7088	3.03546e-13	1.4657e-11	19.1261	0.213843	0.589102	0.375259	2	233217079	R	I		IGR	island	IGR-island	chr2:233215680-233217556	rs189240847	39	-0.249393	0.464406	6.53172	9.01596e-08	1.62424e-06	6.3945	0.339709	0.589102	0.249393
cg25340688	0.221613	0.182242	-3.7721	0.000531683	0.00349135	-1.89079	0.293049	0.0714357	0.221613	5	135416398	F	I	MIR886	TSS200	island	TSS200-island	chr5:135416204-135416475			0.568319	0.355595	7.48982	4.2575e-09	3.95071e-08	9.46304	0.0714357	0.639755	0.568319	5	135416398	F	I	MIR886	TSS200	island	TSS200-island	chr5:135416204-135416475			-0.346706	0.466402	3.77375	0.000529366	0.00202559	-2.19007	0.293049	0.639755	0.346706
cg25391724	-0.136955	0.764879	5.67284	1.42172e-06	4.24448e-05	3.93658	0.696402	0.833357	-0.136955	1	241154755	R	II	RGS7	Body	opensea	Body-opensea		rs537055623	4	-0.253841	0.706437	-10.8032	2.33959e-13	1.19075e-11	19.3904	0.833357	0.579517	-0.253841	1	241154755	R	II	RGS7	Body	opensea	Body-opensea		rs537055623	4	0.116885	0.637959	-3.92911	0.000334163	0.00138083	-1.74455	0.696402	0.579517	-0.116885
cg25710010	-0.107822	0.558734	4.63384	3.86578e-05	0.000481498	0.666243	0.504823	0.612645	-0.107822	1	164721372	R	II	PBX1	Body	opensea	Body-opensea		rs563125207;rs74121211;rs542259686	39;21;1	-0.245276	0.490007	-11.4135	4.46567e-14	3.17586e-12	21.0724	0.612645	0.367369	-0.245276	1	164721372	R	II	PBX1	Body	opensea	Body-opensea		rs563125207;rs74121211;rs542259686	39;21;1	0.137454	0.436096	-6.60833	7.05414e-08	1.33151e-06	6.64063	0.504823	0.367369	-0.137454
cg25716013	-0.112278	0.78214	3.49886	0.00117382	0.00638797	-2.65268	0.726001	0.838279	-0.112278	6	75954053	R	II	COX7A2	TSS1500	opensea	TSS1500-opensea		rs143285442;rs531855486	48;5	-0.351924	0.662317	-9.43449	1.14402e-11	2.78265e-10	15.4453	0.838279	0.486355	-0.351924	6	75954053	R	II	COX7A2	TSS1500	opensea	TSS1500-opensea		rs143285442;rs531855486	48;5	0.239646	0.606178	-5.65412	1.51214e-06	1.60771e-05	3.57545	0.726001	0.486355	-0.239646
cg25770474	0.234603	0.568468	-5.46053	2.80974e-06	6.97865e-05	3.25895	0.685769	0.451166	0.234603	4	141783642	F	II		IGR	opensea	IGR-opensea		rs17006522	21	0.406977	0.654655	11.4327	4.24225e-14	3.05211e-12	21.1245	0.451166	0.858143	0.406977	4	141783642	F	II		IGR	opensea	IGR-opensea		rs17006522	21	-0.172374	0.771956	5.48478	2.6034e-06	2.50621e-05	3.03462	0.685769	0.858143	0.172374
cg25814293	-0.128502	0.782561	6.42532	1.2655e-07	7.54338e-06	6.35237	0.71831	0.846812	-0.128502	7	1883251	R	II	MAD1L1	Body	shore	Body-shore	chr7:1885033-1885402	rs116982397	20	-0.322279	0.685672	-11.9914	9.72703e-15	9.49604e-13	22.6211	0.846812	0.524532	-0.322279	7	1883251	R	II	MAD1L1	Body	shore	Body-shore	chr7:1885033-1885402	rs116982397	20	0.193778	0.621421	-6.50535	9.81124e-08	1.73803e-06	6.30973	0.71831	0.524532	-0.193778
cg25932443	-0.101932	0.571877	4.26718	0.000120202	0.00112978	-0.445889	0.520911	0.622842	-0.101932	1	39005813	F	II		IGR	opensea	IGR-opensea		rs79589685;rs539086176;rs547622522	1;29;37	-0.237089	0.504298	-10.3754	7.68743e-13	3.10509e-11	18.183	0.622842	0.385753	-0.237089	1	39005813	F	II		IGR	opensea	IGR-opensea		rs79589685;rs539086176;rs547622522	1;29;37	0.135157	0.453332	-5.35786	3.90847e-06	3.49271e-05	2.63072	0.520911	0.385753	-0.135157
cg26094651	0.651182	0.512151	-10.6541	3.57135e-13	9.8746e-10	19.2449	0.837742	0.18656	0.651182	2	1802045	F	II	MYT1L	Body	island	Body-island	chr2:1801618-1802060			0.756721	0.56492	14.9371	7.72237e-18	3.70675e-15	29.8826	0.18656	0.94328	0.756721	2	1802045	F	II	MYT1L	Body	island	Body-island	chr2:1801618-1802060			-0.105539	0.890511	2.8185	0.00750678	0.0186552	-4.71152	0.837742	0.94328	0.105539
cg26096884	0.104976	0.285457	-2.64922	0.0115458	0.0368632	-4.80498	0.337945	0.232969	0.104976	18	19904701	R	II		IGR	opensea	IGR-opensea		rs572271904;rs116455187;rs140632051	44;3;1	0.231483	0.348711	5.23322	5.79938e-06	2.14532e-05	2.23862	0.232969	0.464452	0.231483	18	19904701	R	II		IGR	opensea	IGR-opensea		rs572271904;rs116455187;rs140632051	44;3;1	-0.126507	0.401198	3.06258	0.00394222	0.010878	-4.10842	0.337945	0.464452	0.126507
cg26327216	-0.11933	0.607351	4.91701	1.58713e-05	0.000247457	1.54356	0.547686	0.667016	-0.11933	19	8989266	R	II	MUC16	Body	opensea	Body-opensea		rs144247736;rs146607734;rs540872434	41;19;14	-0.267191	0.53342	-12.1742	6.05874e-15	6.56608e-13	23.1023	0.667016	0.399825	-0.267191	19	8989266	R	II	MUC16	Body	opensea	Body-opensea		rs144247736;rs146607734;rs540872434	41;19;14	0.147861	0.473755	-6.23959	2.30259e-07	3.47145e-06	5.4551	0.547686	0.399825	-0.147861
cg26343358	-0.11266	0.896201	6.5289	9.07752e-08	6.00431e-06	6.68516	0.839871	0.95253	-0.11266	6	31275666	F	II		IGR	shore	IGR-shore	chr6:31276241-31276526	rs28615506;rs1619716	25;41	-0.474324	0.715368	-14.3173	3.19121e-17	1.10848e-14	28.4386	0.95253	0.478206	-0.474324	6	31275666	F	II		IGR	shore	IGR-shore	chr6:31276241-31276526	rs28615506;rs1619716	25;41	0.361665	0.659038	-9.92658	2.78986e-12	3.82153e-10	16.8766	0.839871	0.478206	-0.361665
cg26465113	0.100397	0.733036	-5.27132	5.14684e-06	0.000107827	2.65806	0.783234	0.682837	0.100397	1	3631545	R	II	TP73	Body	shelf	Body-shelf	chr1:3634633-3635101	rs183810182;rs143086801;rs116847685	45;22;1	0.228429	0.797052	14.5523	1.85413e-17	7.27499e-15	28.9912	0.682837	0.911267	0.228429	1	3631545	R	II	TP73	Body	shelf	Body-shelf	chr1:3634633-3635101	rs183810182;rs143086801;rs116847685	45;22;1	-0.128032	0.84725	10.4275	6.75393e-13	1.19741e-10	18.3155	0.783234	0.911267	0.128032
cg26504835	-0.134288	0.690718	6.47827	1.06778e-07	6.72077e-06	6.52251	0.623574	0.757862	-0.134288	6	31143710	F	II	PSORS1C3	Body	opensea	Body-opensea		rs113643447;rs563035165;rs530566175	0;1;37	-0.253147	0.631289	-15.3324	3.19226e-18	1.8615e-15	30.7817	0.757862	0.504715	-0.253147	6	31143710	F	II	PSORS1C3	Body	opensea	Body-opensea		rs113643447;rs563035165;rs530566175	0;1;37	0.118859	0.564145	-5.16606	7.2086e-06	5.75904e-05	2.0233	0.623574	0.504715	-0.118859
cg26541517	-0.106257	0.651741	3.09904	0.00357189	0.0149813	-3.71092	0.598612	0.704869	-0.106257	13	46407790	F	II	SIAH3	Body	opensea	Body-opensea		rs141723946;rs147185215	0;23	-0.242492	0.583623	-6.77535	4.10731e-08	2.78083e-07	7.1829	0.704869	0.462377	-0.242492	13	46407790	F	II	SIAH3	Body	opensea	Body-opensea		rs141723946;rs147185215	0;23	0.136235	0.530495	-3.70727	0.000643203	0.00238478	-2.37814	0.598612	0.462377	-0.136235
cg26654770	-0.155123	0.576085	2.55795	0.0144796	0.0438969	-5.01269	0.498523	0.653647	-0.155123	12	740100	F	II	NINJ2	Body	opensea	Body-opensea		rs539848858	15	-0.407614	0.449839	-6.72028	4.89808e-08	3.23901e-07	7.00611	0.653647	0.246032	-0.407614	12	740100	F	II	NINJ2	Body	opensea	Body-opensea		rs539848858	15	0.252491	0.372278	-4.17295	0.000160337	0.000748314	-1.02993	0.498523	0.246032	-0.252491
cg26721759	-0.101771	0.360817	4.23391	0.000133071	0.00122131	-0.545226	0.309932	0.411702	-0.101771	11	133616965	F	II		IGR	opensea	IGR-opensea		rs147950245	43	-0.233079	0.295163	-12.0014	9.47556e-15	9.2985e-13	22.6477	0.411702	0.178623	-0.233079	11	133616965	F	II		IGR	opensea	IGR-opensea		rs147950245	43	0.131309	0.244277	-6.84027	3.36124e-08	7.30579e-07	7.38485	0.309932	0.178623	-0.131309
cg26803725	-0.111045	0.67333	4.52591	5.41135e-05	0.000618442	0.335779	0.617808	0.728852	-0.111045	1	38916929	F	II		IGR	opensea	IGR-opensea		rs552233269;rs558580151;rs75753027;rs11210795	1;8;24;47	-0.278066	0.589819	-11.3248	5.66355e-14	3.84431e-12	20.831	0.728852	0.450786	-0.278066	1	38916929	F	II		IGR	opensea	IGR-opensea		rs552233269;rs558580151;rs75753027;rs11210795	1;8;24;47	0.167022	0.534297	-6.0047	4.89991e-07	6.41139e-06	4.69985	0.617808	0.450786	-0.167022
cg26901676	-0.112221	0.440107	3.22218	0.00255171	0.0115731	-3.39286	0.383997	0.496217	-0.112221	21	37312327	F	II		IGR	opensea	IGR-opensea		rs547093389;rs146621758	27;37	-0.234005	0.379215	-7.26342	8.69643e-09	7.28271e-08	8.74376	0.496217	0.262212	-0.234005	21	37312327	F	II		IGR	opensea	IGR-opensea		rs547093389;rs146621758	27;37	0.121785	0.323105	-3.92973	0.000333554	0.00137876	-1.74278	0.383997	0.262212	-0.121785
cg26913710	0.274904	0.180127	-9.85393	3.41783e-12	5.21447e-09	16.9568	0.317579	0.042675	0.274904	6	52441888	F	I	TRAM2-AS1	TSS1500	shore	TSS1500-shore	chr6:52441269-52441793	rs539984068;rs548386901	1;40	0.54244	0.313895	13.9252	8.00443e-17	2.24856e-14	27.5028	0.042675	0.585115	0.54244	6	52441888	F	I	TRAM2-AS1	TSS1500	shore	TSS1500-shore	chr6:52441269-52441793	rs539984068;rs548386901	1;40	-0.267536	0.451347	5.67334	1.42165e-06	1.52916e-05	3.63694	0.317579	0.585115	0.267536
cg26948066	0.159228	0.807435	-2.66164	0.0111921	0.0359919	-4.77633	0.887049	0.727821	0.159228	1	224300453	R	II	FBXO28	TSS1500	shore	TSS1500-shore	chr1:224301835-224302472	rs543502050;rs35639743	11;6	0.264593	0.860118	5.08201	9.3879e-06	3.2935e-05	1.76124	0.727821	0.992414	0.264593	1	224300453	R	II	FBXO28	TSS1500	shore	TSS1500-shore	chr1:224301835-224302472	rs543502050;rs35639743	11;6	-0.105365	0.939732	3.56636	0.000967726	0.00335582	-2.77135	0.887049	0.992414	0.105365
cg26960988	0.1553	0.727638	-5.55315	2.08785e-06	5.61773e-05	3.55418	0.805288	0.649988	0.1553	5	140728617	F	II	PCDHGA2	Body	shelf	Body-shelf	chr5:140731239-140731979	rs147383043	49	0.307819	0.803898	13.3321	3.32635e-16	6.90371e-14	26.0536	0.649988	0.957808	0.307819	5	140728617	F	II	PCDHGA2	Body	shelf	Body-shelf	chr5:140731239-140731979	rs147383043	49	-0.152519	0.881548	9.07735	3.32568e-11	2.84096e-09	14.3655	0.805288	0.957808	0.152519
cg27049827	0.474445	0.376903	-7.64994	2.59065e-09	5.19426e-07	10.2586	0.614125	0.13968	0.474445	4	189376729	F	II		IGR	opensea	IGR-opensea		rs530073229;rs546584398;rs560239440;rs78356660;rs184725585	0;1;4;6;41	0.736511	0.507936	14.6689	1.41968e-17	5.91127e-15	29.2629	0.13968	0.876191	0.736511	4	189376729	F	II		IGR	opensea	IGR-opensea		rs530073229;rs546584398;rs560239440;rs78356660;rs184725585	0;1;4;6;41	-0.262066	0.745158	3.56002	0.000985549	0.00340773	-2.78888	0.614125	0.876191	0.262066
cg27071793	-0.102351	0.801203	4.26747	0.000120096	0.00112904	-0.445026	0.750028	0.852379	-0.102351	6	31275718	F	II		IGR	shore	IGR-shore	chr6:31276241-31276526	rs28600230	24	-0.435759	0.634499	-14.115	5.11799e-17	1.5842e-14	27.9579	0.852379	0.41662	-0.435759	6	31275718	F	II		IGR	shore	IGR-shore	chr6:31276241-31276526	rs28600230	24	0.333408	0.583324	-9.90762	2.94556e-12	3.9951e-10	16.8215	0.750028	0.41662	-0.333408
cg27258561	-0.138318	0.727464	5.04701	1.05136e-05	0.000181907	1.95059	0.658305	0.796622	-0.138318	6	31275767	R	II		IGR	shore	IGR-shore	chr6:31276241-31276526	rs28600230	27	-0.470561	0.561342	-16.4098	3.11634e-19	3.08053e-16	33.15	0.796622	0.326062	-0.470561	6	31275767	R	II		IGR	shore	IGR-shore	chr6:31276241-31276526	rs28600230	27	0.332243	0.492183	-10.1241	1.58829e-12	2.41313e-10	17.4479	0.658305	0.326062	-0.332243
cg27353899	0.112895	0.267541	-3.43056	0.00142544	0.00741084	-2.8385	0.323988	0.211093	0.112895	3	195488922	F	I	MUC4	Body	island	Body-island	chr3:195488595-195489381	rs199552700;rs376198451	8;27	0.307643	0.364915	9.18527	2.38355e-11	5.08672e-10	14.7018	0.211093	0.518736	0.307643	3	195488922	F	I	MUC4	Body	island	Body-island	chr3:195488595-195489381	rs199552700;rs376198451	8;27	-0.194748	0.421362	5.42171	3.1862e-06	2.95475e-05	2.83375	0.323988	0.518736	0.194748
cg27369772	-0.110601	0.621033	6.44754	1.17843e-07	7.19519e-06	6.42375	0.565733	0.676334	-0.110601	12	86036826	R	II		IGR	opensea	IGR-opensea		rs576310111;rs10863031;rs558140195	32;23;2	-0.224754	0.563957	-14.564	1.80516e-17	7.1379e-15	29.0184	0.676334	0.45158	-0.224754	12	86036826	R	II		IGR	opensea	IGR-opensea		rs576310111;rs10863031;rs558140195	32;23;2	0.114154	0.508656	-6.40645	1.34742e-07	2.2444e-06	5.99174	0.565733	0.45158	-0.114154
cg27420889	0.182451	0.623043	-4.94404	1.45711e-05	0.000232147	1.62798	0.714269	0.531817	0.182451	4	187422035	R	II		IGR	island	IGR-island	chr4:187422034-187422244	rs530638351;rs550425447	41;1	0.322707	0.69317	10.8543	2.03293e-13	1.06274e-11	19.5331	0.531817	0.854524	0.322707	4	187422035	R	II		IGR	island	IGR-island	chr4:187422034-187422244	rs530638351;rs550425447	41;1	-0.140255	0.784396	4.62255	4.00817e-05	0.00023708	0.328696	0.714269	0.854524	0.140255
cg27466466	0.162601	0.368439	-3.33749	0.00185244	0.00905729	-3.0885	0.44974	0.287139	0.162601	22	24261966	R	II		IGR	opensea	IGR-opensea		rs557945566;rs112150141	49;1	0.413696	0.493987	10.2925	9.70724e-13	3.74877e-11	17.9463	0.287139	0.700835	0.413696	22	24261966	R	II		IGR	opensea	IGR-opensea		rs557945566;rs112150141	49;1	-0.251095	0.575287	5.5358	2.21055e-06	2.18856e-05	3.19736	0.44974	0.700835	0.251095
[truncated: 11 more columns]
