# Supplementary material for: Altered DNA methylome profiles of blood leukocytes in Chinese patients with mild cognitive impairment and Alzheimer’s disease
Source: Front Genet. 2023 Jun 14;14:1175864. doi: 10.3389/fgene.2023.1175864 (PMC10300350; doi:10.3389/fgene.2023.1175864)
Supplement: Supplementary file 19 [file Table12.XLSX]

## Sheet: Tissue specific gene enrichment
Tissue	-Log10PValue'	Samples	Tissue-Specific Genes	Fold-change
Cerebral Cortex	5.41589	3	36	2.58445
Heart Muscle	0.12731	4	5	2.62766
Adrenal Gland	0.063574	3	4	1.65915
Kidney	0.063574	9	5	1.551
Lung	0.063574	9	4	2.25541
Ovary	0.063574	3	3	2.31985
Salivary Gland	0.063574	3	2	2.37933
Seminal Vesicle	0.063574	3	4	2.4328
Stomach	0.063574	4	3	1.92177
Adipose Tissue	0.0443816	5	2	1.27364
Bone Marrow	0.0443816	4	3	1.07543
Cervix, uterine	0.0443816	2	2	1.35325
Colon	0.0443816	13	2	1.32024
Endometrium	0.0443816	5	2	1.77475
Fallopian Tube	0.0443816	5	5	1.1591
Gallbladder	0.0443816	3	2	1.44346
Pancreas	0.0443816	2	1	1.44346
Prostate	0.0443816	9	3	1.6403
Skeletal Muscle	0.0443816	5	4	1.30433
Smooth Muscle	0.0443816	3	1	1.20289
Spleen	0.0443816	5	3	1.01812
Urinary Bladder	0.0443816	2	1	1.6403
Appendix	0.00173561	3	1	0.575849
Duodenum	0.00173561	2	2	0.646326
Esophagus	0.00173561	3	2	0.842488
Placenta	0.00173561	8	2	0.593204
Rectum	0.00173561	4	1	0.636822
Skin	0.00173561	3	3	0.675216
Small Intestine	0.00173561	4	2	0.611637
Tonsil	0.00173561	5	1	0.591583
Breast	0	4	0	0
Liver	0	10	1	0.250022
Lymph Node	0	5	1	0.414788
Testis	0	10	15	0.704204
Thyroid Gland	0	5	1	0.392245

## Sheet: Tissue-enriched genes
Gene	Tissue	Log2(TPM)	Group
SYT7	Adipose Tissue	2.1375	Not Enriched
MYO16	Adipose Tissue	0.765535	Not Enriched
LMO3	Adipose Tissue	4.66107	Not Enriched
KCNT1	Adipose Tissue	0.485427	Not Enriched
PCDHB10	Adipose Tissue	1.37851	Not Enriched
PDE1B	Adipose Tissue	3.48543	Not Enriched
PCSK2	Adipose Tissue	0.847997	Not Enriched
DPP6	Adipose Tissue	0.378512	Not Enriched
KIAA0319	Adipose Tissue	0	Not Enriched
SRRM4	Adipose Tissue	0	Not Enriched
C1QL2	Adipose Tissue	0	Not Enriched
CRB2	Adipose Tissue	0	Not Enriched
CDH8	Adipose Tissue	0.137504	Not Enriched
SCHIP1	Adipose Tissue	2.94486	Not Enriched
PTPRN2	Adipose Tissue	2.20163	Not Enriched
HTR5A	Adipose Tissue	0	Not Enriched
NTNG1	Adipose Tissue	1	Not Enriched
GABRB3	Adipose Tissue	0.765535	Not Enriched
RBFOX3	Adipose Tissue	0.485427	Not Enriched
PRKCE	Adipose Tissue	2.58496	Not Enriched
CNTNAP2	Adipose Tissue	0	Not Enriched
GALNTL6	Adipose Tissue	0	Not Enriched
NPAS4	Adipose Tissue	0.263034	Not Enriched
BRSK2	Adipose Tissue	0.485427	Not Enriched
SRRM3	Adipose Tissue	0	Not Enriched
GRM8	Adipose Tissue	0	Not Enriched
RGS7	Adipose Tissue	0	Not Enriched
CTNNA3	Adipose Tissue	0.584963	Not Enriched
OPCML	Adipose Tissue	0.263034	Not Enriched
ANKS1B	Adipose Tissue	1.37851	Not Enriched
SYN3	Adipose Tissue	0.584963	Not Enriched
MYT1L	Adipose Tissue	0.137504	Not Enriched
DCC	Adipose Tissue	0	Not Enriched
SHISA7	Adipose Tissue	0	Not Enriched
CPNE4	Adipose Tissue	0.678072	Not Enriched
C9ORF129	Adipose Tissue	0	Not Enriched
SYT7	Adrenal Gland	2.7866	Not Enriched
MYO16	Adrenal Gland	0.485427	Not Enriched
LMO3	Adrenal Gland	3.7761	Not Enriched
KCNT1	Adrenal Gland	0	Not Enriched
PCDHB10	Adrenal Gland	1.72247	Not Enriched
PDE1B	Adrenal Gland	1.07039	Not Enriched
PCSK2	Adrenal Gland	5.26679	Tissue-Enhanced
DPP6	Adrenal Gland	2.70044	Not Enriched
KIAA0319	Adrenal Gland	0.678072	Not Enriched
SRRM4	Adrenal Gland	1.32193	Not Enriched
C1QL2	Adrenal Gland	0	Not Enriched
CRB2	Adrenal Gland	0	Not Enriched
CDH8	Adrenal Gland	0.137504	Not Enriched
SCHIP1	Adrenal Gland	2.29278	Not Enriched
PTPRN2	Adrenal Gland	4.50462	Not Enriched
HTR5A	Adrenal Gland	0	Not Enriched
NTNG1	Adrenal Gland	2.76553	Not Enriched
GABRB3	Adrenal Gland	3.03562	Not Enriched
RBFOX3	Adrenal Gland	1.07039	Not Enriched
PRKCE	Adrenal Gland	3.07039	Not Enriched
CNTNAP2	Adrenal Gland	0.765535	Not Enriched
GALNTL6	Adrenal Gland	0.263034	Not Enriched
NPAS4	Adrenal Gland	0.378512	Not Enriched
BRSK2	Adrenal Gland	2.07039	Not Enriched
SRRM3	Adrenal Gland	1.88753	Group-Enriched
GRM8	Adrenal Gland	0.765535	Not Enriched
RGS7	Adrenal Gland	3.54844	Group-Enriched
CTNNA3	Adrenal Gland	0.678072	Not Enriched
OPCML	Adrenal Gland	0.584963	Not Enriched
ANKS1B	Adrenal Gland	2.53605	Not Enriched
SYN3	Adrenal Gland	1.1375	Not Enriched
MYT1L	Adrenal Gland	1.67807	Not Enriched
DCC	Adrenal Gland	0.847997	Not Enriched
SHISA7	Adrenal Gland	0.678072	Not Enriched
CPNE4	Adrenal Gland	0.765535	Not Enriched
C9ORF129	Adrenal Gland	0	Not Enriched
SYT7	Appendix	1.43296	Not Enriched
MYO16	Appendix	0.137504	Not Enriched
LMO3	Appendix	2.32193	Not Enriched
KCNT1	Appendix	0.263034	Not Enriched
PCDHB10	Appendix	0.765535	Not Enriched
PDE1B	Appendix	2.45943	Not Enriched
PCSK2	Appendix	1	Not Enriched
DPP6	Appendix	0.137504	Not Enriched
KIAA0319	Appendix	0.378512	Not Enriched
SRRM4	Appendix	0.137504	Not Enriched
C1QL2	Appendix	0	Not Enriched
CRB2	Appendix	0.765535	Not Enriched
CDH8	Appendix	0	Not Enriched
SCHIP1	Appendix	0.263034	Not Enriched
PTPRN2	Appendix	2.16993	Not Enriched
HTR5A	Appendix	0	Not Enriched
NTNG1	Appendix	0.378512	Not Enriched
GABRB3	Appendix	0.765535	Not Enriched
RBFOX3	Appendix	0.678072	Not Enriched
PRKCE	Appendix	2.60881	Not Enriched
CNTNAP2	Appendix	0.485427	Not Enriched
GALNTL6	Appendix	0.584963	Not Enriched
NPAS4	Appendix	0.678072	Not Enriched
BRSK2	Appendix	0.378512	Not Enriched
SRRM3	Appendix	0.137504	Not Enriched
GRM8	Appendix	0.485427	Not Enriched
RGS7	Appendix	0.137504	Not Enriched
CTNNA3	Appendix	0.847997	Not Enriched
OPCML	Appendix	0.137504	Not Enriched
ANKS1B	Appendix	1	Not Enriched
SYN3	Appendix	0.678072	Not Enriched
MYT1L	Appendix	0.378512	Not Enriched
DCC	Appendix	0.263034	Not Enriched
SHISA7	Appendix	0	Not Enriched
CPNE4	Appendix	0.263034	Not Enriched
C9ORF129	Appendix	0.263034	Not Enriched
SYT7	Bone Marrow	0	Not Enriched
MYO16	Bone Marrow	0	Not Enriched
LMO3	Bone Marrow	0	Not Enriched
KCNT1	Bone Marrow	0.137504	Not Enriched
PCDHB10	Bone Marrow	0	Not Enriched
PDE1B	Bone Marrow	1.926	Not Enriched
PCSK2	Bone Marrow	0.378512	Not Enriched
DPP6	Bone Marrow	0	Not Enriched
KIAA0319	Bone Marrow	0	Not Enriched
SRRM4	Bone Marrow	0	Not Enriched
C1QL2	Bone Marrow	0	Not Enriched
CRB2	Bone Marrow	0.263034	Not Enriched
CDH8	Bone Marrow	0	Not Enriched
SCHIP1	Bone Marrow	0.584963	Not Enriched
PTPRN2	Bone Marrow	0.847997	Not Enriched
HTR5A	Bone Marrow	0	Not Enriched
NTNG1	Bone Marrow	0	Not Enriched
GABRB3	Bone Marrow	0	Not Enriched
RBFOX3	Bone Marrow	0.378512	Not Enriched
PRKCE	Bone Marrow	2.70044	Not Enriched
CNTNAP2	Bone Marrow	0	Not Enriched
GALNTL6	Bone Marrow	0.263034	Not Enriched
NPAS4	Bone Marrow	0	Not Enriched
BRSK2	Bone Marrow	0	Not Enriched
SRRM3	Bone Marrow	0	Not Enriched
GRM8	Bone Marrow	0	Not Enriched
RGS7	Bone Marrow	0	Not Enriched
CTNNA3	Bone Marrow	0	Not Enriched
OPCML	Bone Marrow	0	Not Enriched
ANKS1B	Bone Marrow	0.137504	Not Enriched
SYN3	Bone Marrow	1.1375	Not Enriched
MYT1L	Bone Marrow	0	Not Enriched
DCC	Bone Marrow	0	Not Enriched
SHISA7	Bone Marrow	0.678072	Not Enriched
CPNE4	Bone Marrow	0	Not Enriched
C9ORF129	Bone Marrow	0	Not Enriched
SYT7	Breast	3.66676	Not Enriched
MYO16	Breast	0.137504	Not Enriched
LMO3	Breast	2.88753	Not Enriched
KCNT1	Breast	0	Not Enriched
PCDHB10	Breast	1.32193	Not Enriched
PDE1B	Breast	0.925999	Not Enriched
PCSK2	Breast	0.584963	Not Enriched
DPP6	Breast	0.263034	Not Enriched
KIAA0319	Breast	0.137504	Not Enriched
SRRM4	Breast	0	Not Enriched
C1QL2	Breast	0	Not Enriched
CRB2	Breast	0.263034	Not Enriched
CDH8	Breast	0.378512	Not Enriched
SCHIP1	Breast	0.847997	Not Enriched
PTPRN2	Breast	1.43296	Not Enriched
HTR5A	Breast	0	Not Enriched
NTNG1	Breast	0.263034	Not Enriched
GABRB3	Breast	1	Not Enriched
RBFOX3	Breast	0	Not Enriched
PRKCE	Breast	2.23266	Not Enriched
CNTNAP2	Breast	0.765535	Not Enriched
GALNTL6	Breast	0.263034	Not Enriched
NPAS4	Breast	0.137504	Not Enriched
BRSK2	Breast	0	Not Enriched
SRRM3	Breast	0	Not Enriched
GRM8	Breast	0	Not Enriched
RGS7	Breast	0.263034	Not Enriched
CTNNA3	Breast	0.263034	Not Enriched
OPCML	Breast	0	Not Enriched
ANKS1B	Breast	2.1375	Not Enriched
SYN3	Breast	1.1375	Not Enriched
MYT1L	Breast	0	Not Enriched
DCC	Breast	0	Not Enriched
SHISA7	Breast	0	Not Enriched
CPNE4	Breast	0	Not Enriched
C9ORF129	Breast	0	Not Enriched
SYT7	Cerebral Cortex	6.77742	Tissue-Enhanced
MYO16	Cerebral Cortex	1.63227	Tissue-Enhanced
LMO3	Cerebral Cortex	7.58421	Tissue-Enhanced
KCNT1	Cerebral Cortex	3.65535	Group-Enriched
PCDHB10	Cerebral Cortex	3.21723	Tissue-Enhanced
PDE1B	Cerebral Cortex	4.27798	Tissue-Enhanced
PCSK2	Cerebral Cortex	5.03122	Tissue-Enhanced
DPP6	Cerebral Cortex	5.70321	Tissue-Enhanced
KIAA0319	Cerebral Cortex	4.07039	Tissue-Enriched
SRRM4	Cerebral Cortex	3.85798	Tissue-Enriched
C1QL2	Cerebral Cortex	1.80735	Tissue-Enriched
CRB2	Cerebral Cortex	3.37851	Tissue-Enhanced
CDH8	Cerebral Cortex	4.848	Group-Enriched
SCHIP1	Cerebral Cortex	6.69766	Tissue-Enhanced
PTPRN2	Cerebral Cortex	6.38024	Tissue-Enhanced
HTR5A	Cerebral Cortex	3.26303	Tissue-Enriched
NTNG1	Cerebral Cortex	3.26303	Tissue-Enhanced
GABRB3	Cerebral Cortex	6.30925	Tissue-Enhanced
RBFOX3	Cerebral Cortex	5.98413	Tissue-Enhanced
PRKCE	Cerebral Cortex	5.62352	Tissue-Enhanced
CNTNAP2	Cerebral Cortex	4.24031	Group-Enriched
GALNTL6	Cerebral Cortex	2.67807	Tissue-Enhanced
NPAS4	Cerebral Cortex	2.3505	Tissue-Enhanced
BRSK2	Cerebral Cortex	5.97039	Tissue-Enhanced
SRRM3	Cerebral Cortex	3.24793	Group-Enriched
GRM8	Cerebral Cortex	2.3505	Tissue-Enhanced
RGS7	Cerebral Cortex	5.56682	Group-Enriched
CTNNA3	Cerebral Cortex	3.24793	Tissue-Enhanced
OPCML	Cerebral Cortex	6	Tissue-Enriched
ANKS1B	Cerebral Cortex	6.8189	Tissue-Enriched
SYN3	Cerebral Cortex	3.39232	Tissue-Enhanced
MYT1L	Cerebral Cortex	5.93074	Tissue-Enriched
DCC	Cerebral Cortex	2.23266	Tissue-Enhanced
SHISA7	Cerebral Cortex	4.26303	Tissue-Enriched
CPNE4	Cerebral Cortex	3.71149	Tissue-Enhanced
C9ORF129	Cerebral Cortex	2.3505	Group-Enriched
SYT7	Cervix, uterine	2.48543	Not Enriched
MYO16	Cervix, uterine	0.137504	Not Enriched
LMO3	Cervix, uterine	4.62059	Not Enriched
KCNT1	Cervix, uterine	0	Not Enriched
PCDHB10	Cervix, uterine	1.80735	Not Enriched
PDE1B	Cervix, uterine	1.76553	Not Enriched
PCSK2	Cervix, uterine	1.80735	Not Enriched
DPP6	Cervix, uterine	1.07039	Not Enriched
KIAA0319	Cervix, uterine	0	Not Enriched
SRRM4	Cervix, uterine	0	Not Enriched
C1QL2	Cervix, uterine	0	Not Enriched
CRB2	Cervix, uterine	0	Not Enriched
CDH8	Cervix, uterine	0.678072	Not Enriched
SCHIP1	Cervix, uterine	2.29278	Not Enriched
PTPRN2	Cervix, uterine	2.10434	Not Enriched
HTR5A	Cervix, uterine	0	Not Enriched
NTNG1	Cervix, uterine	2.29278	Not Enriched
GABRB3	Cervix, uterine	2.1375	Not Enriched
RBFOX3	Cervix, uterine	0.378512	Not Enriched
PRKCE	Cervix, uterine	3.05311	Not Enriched
CNTNAP2	Cervix, uterine	0	Not Enriched
GALNTL6	Cervix, uterine	1.37851	Not Enriched
NPAS4	Cervix, uterine	0.378512	Not Enriched
BRSK2	Cervix, uterine	0.137504	Not Enriched
SRRM3	Cervix, uterine	0	Not Enriched
GRM8	Cervix, uterine	0	Not Enriched
RGS7	Cervix, uterine	0.263034	Not Enriched
CTNNA3	Cervix, uterine	1.26303	Not Enriched
OPCML	Cervix, uterine	0.765535	Not Enriched
ANKS1B	Cervix, uterine	2.1375	Not Enriched
SYN3	Cervix, uterine	0.485427	Not Enriched
MYT1L	Cervix, uterine	0	Not Enriched
DCC	Cervix, uterine	0.263034	Not Enriched
SHISA7	Cervix, uterine	0	Not Enriched
CPNE4	Cervix, uterine	0.378512	Not Enriched
C9ORF129	Cervix, uterine	0.263034	Not Enriched
SYT7	Colon	2.60881	Not Enriched
MYO16	Colon	0	Not Enriched
LMO3	Colon	3.49825	Not Enriched
KCNT1	Colon	0.137504	Not Enriched
PCDHB10	Colon	0.765535	Not Enriched
PDE1B	Colon	0.925999	Not Enriched
PCSK2	Colon	1.63227	Not Enriched
DPP6	Colon	0.925999	Not Enriched
KIAA0319	Colon	0.378512	Not Enriched
SRRM4	Colon	0	Not Enriched
C1QL2	Colon	0	Not Enriched
CRB2	Colon	0.765535	Not Enriched
CDH8	Colon	0	Not Enriched
SCHIP1	Colon	1.20163	Not Enriched
PTPRN2	Colon	3.05311	Not Enriched
HTR5A	Colon	0	Not Enriched
NTNG1	Colon	0.378512	Not Enriched
GABRB3	Colon	1.1375	Not Enriched
RBFOX3	Colon	1.848	Not Enriched
PRKCE	Colon	2.20163	Not Enriched
CNTNAP2	Colon	0.765535	Not Enriched
GALNTL6	Colon	0.378512	Not Enriched
NPAS4	Colon	0.137504	Not Enriched
BRSK2	Colon	0.378512	Not Enriched
SRRM3	Colon	0	Not Enriched
GRM8	Colon	1.48543	Not Enriched
RGS7	Colon	0.137504	Not Enriched
CTNNA3	Colon	0.847997	Not Enriched
OPCML	Colon	0.137504	Not Enriched
ANKS1B	Colon	1.20163	Not Enriched
SYN3	Colon	0.678072	Not Enriched
MYT1L	Colon	0.137504	Not Enriched
DCC	Colon	0.263034	Not Enriched
SHISA7	Colon	0	Not Enriched
CPNE4	Colon	0.378512	Not Enriched
C9ORF129	Colon	0	Not Enriched
SYT7	Duodenum	1.72247	Not Enriched
MYO16	Duodenum	0	Not Enriched
LMO3	Duodenum	1.1375	Not Enriched
KCNT1	Duodenum	0.137504	Not Enriched
PCDHB10	Duodenum	0.584963	Not Enriched
PDE1B	Duodenum	0.765535	Not Enriched
PCSK2	Duodenum	2.53605	Not Enriched
DPP6	Duodenum	0.263034	Not Enriched
KIAA0319	Duodenum	0	Not Enriched
SRRM4	Duodenum	0	Not Enriched
C1QL2	Duodenum	0	Not Enriched
CRB2	Duodenum	0.137504	Not Enriched
CDH8	Duodenum	0.378512	Not Enriched
SCHIP1	Duodenum	1	Not Enriched
PTPRN2	Duodenum	3.23266	Not Enriched
HTR5A	Duodenum	0	Not Enriched
NTNG1	Duodenum	0	Not Enriched
GABRB3	Duodenum	0.765535	Not Enriched
RBFOX3	Duodenum	1.32193	Not Enriched
PRKCE	Duodenum	1.88753	Not Enriched
CNTNAP2	Duodenum	0	Not Enriched
GALNTL6	Duodenum	0.263034	Not Enriched
NPAS4	Duodenum	0.137504	Not Enriched
BRSK2	Duodenum	0.584963	Not Enriched
SRRM3	Duodenum	0.137504	Not Enriched
GRM8	Duodenum	0.137504	Not Enriched
RGS7	Duodenum	0.263034	Not Enriched
CTNNA3	Duodenum	0.378512	Not Enriched
OPCML	Duodenum	0.137504	Not Enriched
ANKS1B	Duodenum	0.584963	Not Enriched
SYN3	Duodenum	0.485427	Not Enriched
MYT1L	Duodenum	0	Not Enriched
DCC	Duodenum	0	Not Enriched
SHISA7	Duodenum	0	Not Enriched
CPNE4	Duodenum	0.765535	Not Enriched
C9ORF129	Duodenum	0.137504	Not Enriched
SYT7	Endometrium	2.16993	Not Enriched
MYO16	Endometrium	0	Not Enriched
LMO3	Endometrium	4.18587	Not Enriched
KCNT1	Endometrium	0.137504	Not Enriched
PCDHB10	Endometrium	2.60881	Not Enriched
PDE1B	Endometrium	2.40599	Not Enriched
PCSK2	Endometrium	0.137504	Not Enriched
DPP6	Endometrium	4.83794	Tissue-Enhanced
KIAA0319	Endometrium	0.137504	Not Enriched
SRRM4	Endometrium	0.263034	Not Enriched
C1QL2	Endometrium	0	Not Enriched
CRB2	Endometrium	1.07039	Not Enriched
CDH8	Endometrium	0.263034	Not Enriched
SCHIP1	Endometrium	2.88753	Not Enriched
PTPRN2	Endometrium	2.53605	Not Enriched
HTR5A	Endometrium	0	Not Enriched
NTNG1	Endometrium	1.07039	Not Enriched
GABRB3	Endometrium	1.96347	Not Enriched
RBFOX3	Endometrium	4.22497	Not Enriched
PRKCE	Endometrium	3.01792	Not Enriched
CNTNAP2	Endometrium	0.137504	Not Enriched
GALNTL6	Endometrium	0.137504	Not Enriched
NPAS4	Endometrium	1.53605	Tissue-Enhanced
BRSK2	Endometrium	0.378512	Not Enriched
SRRM3	Endometrium	0.137504	Not Enriched
GRM8	Endometrium	0.137504	Not Enriched
RGS7	Endometrium	0.485427	Not Enriched
CTNNA3	Endometrium	1.63227	Not Enriched
OPCML	Endometrium	0.925999	Not Enriched
ANKS1B	Endometrium	2.32193	Not Enriched
SYN3	Endometrium	0.847997	Not Enriched
MYT1L	Endometrium	0.263034	Not Enriched
DCC	Endometrium	0	Not Enriched
SHISA7	Endometrium	0	Not Enriched
CPNE4	Endometrium	0.378512	Not Enriched
C9ORF129	Endometrium	0.137504	Not Enriched
SYT7	Esophagus	1.67807	Not Enriched
MYO16	Esophagus	0.137504	Not Enriched
LMO3	Esophagus	1.96347	Not Enriched
KCNT1	Esophagus	0.378512	Not Enriched
PCDHB10	Esophagus	1	Not Enriched
PDE1B	Esophagus	1.1375	Not Enriched
PCSK2	Esophagus	1.1375	Not Enriched
DPP6	Esophagus	0.263034	Not Enriched
KIAA0319	Esophagus	0	Not Enriched
SRRM4	Esophagus	0	Not Enriched
C1QL2	Esophagus	0	Not Enriched
CRB2	Esophagus	0	Not Enriched
CDH8	Esophagus	0.263034	Not Enriched
SCHIP1	Esophagus	2.26303	Not Enriched
PTPRN2	Esophagus	1.63227	Not Enriched
HTR5A	Esophagus	0	Not Enriched
NTNG1	Esophagus	0.263034	Not Enriched
GABRB3	Esophagus	1.26303	Not Enriched
RBFOX3	Esophagus	3.52356	Not Enriched
PRKCE	Esophagus	2.29278	Not Enriched
CNTNAP2	Esophagus	0.378512	Not Enriched
GALNTL6	Esophagus	0	Not Enriched
NPAS4	Esophagus	0.378512	Not Enriched
BRSK2	Esophagus	0	Not Enriched
SRRM3	Esophagus	0	Not Enriched
GRM8	Esophagus	0	Not Enriched
RGS7	Esophagus	0.263034	Not Enriched
CTNNA3	Esophagus	1.37851	Not Enriched
OPCML	Esophagus	0.485427	Not Enriched
ANKS1B	Esophagus	2.1375	Not Enriched
SYN3	Esophagus	0.584963	Not Enriched
MYT1L	Esophagus	0.137504	Not Enriched
DCC	Esophagus	0.137504	Not Enriched
SHISA7	Esophagus	0	Not Enriched
CPNE4	Esophagus	0.378512	Not Enriched
C9ORF129	Esophagus	0.137504	Not Enriched
SYT7	Fallopian Tube	1.848	Not Enriched
MYO16	Fallopian Tube	0	Not Enriched
LMO3	Fallopian Tube	1.58496	Not Enriched
KCNT1	Fallopian Tube	0.263034	Not Enriched
PCDHB10	Fallopian Tube	1.37851	Not Enriched
PDE1B	Fallopian Tube	1.80735	Not Enriched
PCSK2	Fallopian Tube	1.32193	Not Enriched
DPP6	Fallopian Tube	2.26303	Not Enriched
KIAA0319	Fallopian Tube	1.926	Not Enriched
SRRM4	Fallopian Tube	0	Not Enriched
C1QL2	Fallopian Tube	0	Not Enriched
CRB2	Fallopian Tube	1.43296	Not Enriched
CDH8	Fallopian Tube	0	Not Enriched
SCHIP1	Fallopian Tube	2.26303	Not Enriched
PTPRN2	Fallopian Tube	4.20945	Not Enriched
HTR5A	Fallopian Tube	0	Not Enriched
NTNG1	Fallopian Tube	0.378512	Not Enriched
GABRB3	Fallopian Tube	2.29278	Not Enriched
RBFOX3	Fallopian Tube	1.20163	Not Enriched
PRKCE	Fallopian Tube	3.39232	Not Enriched
CNTNAP2	Fallopian Tube	1	Not Enriched
GALNTL6	Fallopian Tube	0.137504	Not Enriched
NPAS4	Fallopian Tube	0.378512	Not Enriched
BRSK2	Fallopian Tube	0.263034	Not Enriched
SRRM3	Fallopian Tube	0	Not Enriched
GRM8	Fallopian Tube	0.378512	Not Enriched
RGS7	Fallopian Tube	0	Not Enriched
CTNNA3	Fallopian Tube	1.07039	Not Enriched
OPCML	Fallopian Tube	0.847997	Not Enriched
ANKS1B	Fallopian Tube	2.76553	Not Enriched
SYN3	Fallopian Tube	1.07039	Not Enriched
MYT1L	Fallopian Tube	0	Not Enriched
DCC	Fallopian Tube	0.263034	Not Enriched
SHISA7	Fallopian Tube	0	Not Enriched
CPNE4	Fallopian Tube	0.765535	Not Enriched
C9ORF129	Fallopian Tube	0.263034	Not Enriched
SYT7	Gallbladder	1.53605	Not Enriched
MYO16	Gallbladder	0	Not Enriched
LMO3	Gallbladder	3.63227	Not Enriched
KCNT1	Gallbladder	0.378512	Not Enriched
PCDHB10	Gallbladder	1.80735	Not Enriched
PDE1B	Gallbladder	2	Not Enriched
PCSK2	Gallbladder	0.847997	Not Enriched
DPP6	Gallbladder	0	Not Enriched
KIAA0319	Gallbladder	0.485427	Not Enriched
SRRM4	Gallbladder	0	Not Enriched
C1QL2	Gallbladder	0	Not Enriched
CRB2	Gallbladder	0	Not Enriched
CDH8	Gallbladder	0.485427	Not Enriched
SCHIP1	Gallbladder	2	Not Enriched
PTPRN2	Gallbladder	3.66676	Not Enriched
HTR5A	Gallbladder	0	Not Enriched
NTNG1	Gallbladder	1	Not Enriched
GABRB3	Gallbladder	4.49185	Not Enriched
RBFOX3	Gallbladder	0	Not Enriched
PRKCE	Gallbladder	2.56071	Not Enriched
CNTNAP2	Gallbladder	0	Not Enriched
GALNTL6	Gallbladder	0.263034	Not Enriched
NPAS4	Gallbladder	0.263034	Not Enriched
BRSK2	Gallbladder	1.07039	Not Enriched
SRRM3	Gallbladder	0	Not Enriched
GRM8	Gallbladder	0.925999	Not Enriched
RGS7	Gallbladder	0.847997	Not Enriched
CTNNA3	Gallbladder	1	Not Enriched
OPCML	Gallbladder	0.485427	Not Enriched
ANKS1B	Gallbladder	1.53605	Not Enriched
SYN3	Gallbladder	1.37851	Not Enriched
MYT1L	Gallbladder	0	Not Enriched
DCC	Gallbladder	0	Not Enriched
SHISA7	Gallbladder	0	Not Enriched
CPNE4	Gallbladder	0.137504	Not Enriched
C9ORF129	Gallbladder	0	Not Enriched
SYT7	Heart Muscle	3.54844	Not Enriched
MYO16	Heart Muscle	0.263034	Not Enriched
LMO3	Heart Muscle	1.72247	Not Enriched
KCNT1	Heart Muscle	0.485427	Not Enriched
PCDHB10	Heart Muscle	0.584963	Not Enriched
PDE1B	Heart Muscle	0.847997	Not Enriched
PCSK2	Heart Muscle	1.20163	Not Enriched
DPP6	Heart Muscle	0.137504	Not Enriched
KIAA0319	Heart Muscle	0	Not Enriched
SRRM4	Heart Muscle	0.378512	Not Enriched
C1QL2	Heart Muscle	0	Not Enriched
CRB2	Heart Muscle	0	Not Enriched
CDH8	Heart Muscle	0.137504	Not Enriched
SCHIP1	Heart Muscle	5.75756	Tissue-Enhanced
PTPRN2	Heart Muscle	1.48543	Not Enriched
HTR5A	Heart Muscle	0	Not Enriched
NTNG1	Heart Muscle	0	Not Enriched
GABRB3	Heart Muscle	2.1375	Not Enriched
RBFOX3	Heart Muscle	0	Not Enriched
PRKCE	Heart Muscle	2.3505	Not Enriched
CNTNAP2	Heart Muscle	0.137504	Not Enriched
GALNTL6	Heart Muscle	0	Not Enriched
NPAS4	Heart Muscle	0	Not Enriched
BRSK2	Heart Muscle	0.263034	Not Enriched
SRRM3	Heart Muscle	0	Not Enriched
GRM8	Heart Muscle	1.32193	Not Enriched
RGS7	Heart Muscle	0	Not Enriched
CTNNA3	Heart Muscle	3.74416	Tissue-Enhanced
OPCML	Heart Muscle	0.263034	Not Enriched
ANKS1B	Heart Muscle	0.847997	Not Enriched
SYN3	Heart Muscle	0.485427	Not Enriched
MYT1L	Heart Muscle	0	Not Enriched
DCC	Heart Muscle	0	Not Enriched
SHISA7	Heart Muscle	0	Not Enriched
CPNE4	Heart Muscle	0.678072	Not Enriched
C9ORF129	Heart Muscle	0	Not Enriched
SYT7	Kidney	2.80735	Not Enriched
MYO16	Kidney	0	Not Enriched
LMO3	Kidney	2.3505	Not Enriched
KCNT1	Kidney	0	Not Enriched
PCDHB10	Kidney	0.765535	Not Enriched
PDE1B	Kidney	0.847997	Not Enriched
PCSK2	Kidney	0.263034	Not Enriched
DPP6	Kidney	1.48543	Not Enriched
KIAA0319	Kidney	0	Not Enriched
SRRM4	Kidney	0.137504	Not Enriched
C1QL2	Kidney	0	Not Enriched
CRB2	Kidney	1.58496	Not Enriched
CDH8	Kidney	0	Not Enriched
SCHIP1	Kidney	1.88753	Not Enriched
PTPRN2	Kidney	2	Not Enriched
HTR5A	Kidney	0	Not Enriched
NTNG1	Kidney	2.74416	Not Enriched
GABRB3	Kidney	3.12102	Not Enriched
RBFOX3	Kidney	0.137504	Not Enriched
PRKCE	Kidney	3.57289	Not Enriched
CNTNAP2	Kidney	0.137504	Not Enriched
GALNTL6	Kidney	0	Not Enriched
NPAS4	Kidney	0	Not Enriched
BRSK2	Kidney	0.263034	Not Enriched
SRRM3	Kidney	0	Not Enriched
GRM8	Kidney	0.847997	Not Enriched
RGS7	Kidney	1.926	Not Enriched
CTNNA3	Kidney	0.378512	Not Enriched
OPCML	Kidney	1.37851	Not Enriched
ANKS1B	Kidney	2.56071	Not Enriched
SYN3	Kidney	0.765535	Not Enriched
MYT1L	Kidney	0	Not Enriched
DCC	Kidney	0.263034	Not Enriched
SHISA7	Kidney	0	Not Enriched
CPNE4	Kidney	1.07039	Not Enriched
C9ORF129	Kidney	0	Not Enriched
SYT7	Liver	4.40599	Not Enriched
MYO16	Liver	0.584963	Not Enriched
LMO3	Liver	0.137504	Not Enriched
KCNT1	Liver	0	Not Enriched
PCDHB10	Liver	0.137504	Not Enriched
PDE1B	Liver	0.584963	Not Enriched
PCSK2	Liver	0	Not Enriched
DPP6	Liver	0	Not Enriched
KIAA0319	Liver	0	Not Enriched
SRRM4	Liver	0	Not Enriched
C1QL2	Liver	0	Not Enriched
CRB2	Liver	0	Not Enriched
CDH8	Liver	0	Not Enriched
SCHIP1	Liver	0.378512	Not Enriched
PTPRN2	Liver	0.847997	Not Enriched
HTR5A	Liver	0	Not Enriched
NTNG1	Liver	0	Not Enriched
GABRB3	Liver	0.263034	Not Enriched
RBFOX3	Liver	0	Not Enriched
PRKCE	Liver	2.926	Not Enriched
CNTNAP2	Liver	0.678072	Not Enriched
GALNTL6	Liver	0	Not Enriched
NPAS4	Liver	0	Not Enriched
BRSK2	Liver	0	Not Enriched
SRRM3	Liver	0	Not Enriched
GRM8	Liver	1.43296	Not Enriched
RGS7	Liver	0	Not Enriched
CTNNA3	Liver	2.43296	Not Enriched
OPCML	Liver	0	Not Enriched
ANKS1B	Liver	0.485427	Not Enriched
SYN3	Liver	0.263034	Not Enriched
MYT1L	Liver	0	Not Enriched
DCC	Liver	0	Not Enriched
SHISA7	Liver	0	Not Enriched
CPNE4	Liver	0	Not Enriched
C9ORF129	Liver	0	Not Enriched
SYT7	Lung	1.80735	Not Enriched
MYO16	Lung	0.137504	Not Enriched
LMO3	Lung	5.95884	Not Enriched
KCNT1	Lung	0.263034	Not Enriched
PCDHB10	Lung	1.58496	Not Enriched
PDE1B	Lung	2	Not Enriched
PCSK2	Lung	1.48543	Not Enriched
DPP6	Lung	1.07039	Not Enriched
KIAA0319	Lung	0.925999	Not Enriched
SRRM4	Lung	0.137504	Not Enriched
C1QL2	Lung	0	Not Enriched
CRB2	Lung	0	Not Enriched
CDH8	Lung	0.263034	Not Enriched
SCHIP1	Lung	2.03562	Not Enriched
PTPRN2	Lung	3.03562	Not Enriched
HTR5A	Lung	0	Not Enriched
NTNG1	Lung	2.74416	Not Enriched
GABRB3	Lung	1.26303	Not Enriched
RBFOX3	Lung	0.137504	Not Enriched
PRKCE	Lung	4.20163	Not Enriched
CNTNAP2	Lung	0	Not Enriched
GALNTL6	Lung	0.263034	Not Enriched
NPAS4	Lung	0	Not Enriched
BRSK2	Lung	0.263034	Not Enriched
SRRM3	Lung	0	Not Enriched
GRM8	Lung	0.378512	Not Enriched
RGS7	Lung	0.263034	Not Enriched
CTNNA3	Lung	0.263034	Not Enriched
OPCML	Lung	0	Not Enriched
ANKS1B	Lung	1.37851	Not Enriched
SYN3	Lung	1.1375	Not Enriched
MYT1L	Lung	0	Not Enriched
DCC	Lung	1.67807	Not Enriched
SHISA7	Lung	0	Not Enriched
CPNE4	Lung	0.678072	Not Enriched
C9ORF129	Lung	0	Not Enriched
SYT7	Lymph Node	0.485427	Not Enriched
MYO16	Lymph Node	0.137504	Not Enriched
LMO3	Lymph Node	0.263034	Not Enriched
KCNT1	Lymph Node	0	Not Enriched
PCDHB10	Lymph Node	0.378512	Not Enriched
PDE1B	Lymph Node	1.20163	Not Enriched
PCSK2	Lymph Node	0	Not Enriched
DPP6	Lymph Node	0	Not Enriched
KIAA0319	Lymph Node	0.137504	Not Enriched
SRRM4	Lymph Node	0	Not Enriched
C1QL2	Lymph Node	0.137504	Not Enriched
CRB2	Lymph Node	0.925999	Not Enriched
CDH8	Lymph Node	0	Not Enriched
SCHIP1	Lymph Node	0.584963	Not Enriched
PTPRN2	Lymph Node	2.26303	Not Enriched
HTR5A	Lymph Node	0	Not Enriched
NTNG1	Lymph Node	0.584963	Not Enriched
GABRB3	Lymph Node	0.137504	Not Enriched
RBFOX3	Lymph Node	0.263034	Not Enriched
PRKCE	Lymph Node	2.98185	Not Enriched
CNTNAP2	Lymph Node	0.584963	Not Enriched
GALNTL6	Lymph Node	0.485427	Not Enriched
NPAS4	Lymph Node	0	Not Enriched
BRSK2	Lymph Node	0.137504	Not Enriched
SRRM3	Lymph Node	0	Not Enriched
GRM8	Lymph Node	0	Not Enriched
RGS7	Lymph Node	0.485427	Not Enriched
CTNNA3	Lymph Node	0.263034	Not Enriched
OPCML	Lymph Node	0.137504	Not Enriched
ANKS1B	Lymph Node	0.765535	Not Enriched
SYN3	Lymph Node	1.20163	Not Enriched
MYT1L	Lymph Node	0.137504	Not Enriched
DCC	Lymph Node	0	Not Enriched
SHISA7	Lymph Node	0	Not Enriched
CPNE4	Lymph Node	0	Not Enriched
C9ORF129	Lymph Node	0	Not Enriched
SYT7	Ovary	1.07039	Not Enriched
MYO16	Ovary	0	Not Enriched
LMO3	Ovary	3.87774	Not Enriched
KCNT1	Ovary	2.29278	Group-Enriched
PCDHB10	Ovary	1.80735	Not Enriched
PDE1B	Ovary	3.49825	Not Enriched
PCSK2	Ovary	3.58496	Not Enriched
DPP6	Ovary	0.137504	Not Enriched
KIAA0319	Ovary	0	Not Enriched
SRRM4	Ovary	0	Not Enriched
C1QL2	Ovary	0	Not Enriched
CRB2	Ovary	0.137504	Not Enriched
CDH8	Ovary	1.63227	Not Enriched
SCHIP1	Ovary	0.584963	Not Enriched
PTPRN2	Ovary	3.57289	Not Enriched
HTR5A	Ovary	0	Not Enriched
NTNG1	Ovary	0.584963	Not Enriched
GABRB3	Ovary	1.67807	Not Enriched
RBFOX3	Ovary	0.137504	Not Enriched
PRKCE	Ovary	2.16993	Not Enriched
CNTNAP2	Ovary	0.765535	Not Enriched
GALNTL6	Ovary	0	Not Enriched
NPAS4	Ovary	0	Not Enriched
BRSK2	Ovary	0.137504	Not Enriched
SRRM3	Ovary	0	Not Enriched
GRM8	Ovary	1	Not Enriched
RGS7	Ovary	0.584963	Not Enriched
CTNNA3	Ovary	1.67807	Not Enriched
OPCML	Ovary	0.378512	Not Enriched
ANKS1B	Ovary	3.58496	Not Enriched
SYN3	Ovary	0.584963	Not Enriched
MYT1L	Ovary	0	Not Enriched
DCC	Ovary	0.137504	Not Enriched
SHISA7	Ovary	0	Not Enriched
CPNE4	Ovary	0	Not Enriched
C9ORF129	Ovary	0	Not Enriched
SYT7	Pancreas	2.20163	Not Enriched
MYO16	Pancreas	0	Not Enriched
LMO3	Pancreas	3.24793	Not Enriched
KCNT1	Pancreas	0	Not Enriched
PCDHB10	Pancreas	0	Not Enriched
PDE1B	Pancreas	0	Not Enriched
PCSK2	Pancreas	2.37851	Not Enriched
DPP6	Pancreas	0.485427	Not Enriched
KIAA0319	Pancreas	0.263034	Not Enriched
SRRM4	Pancreas	0	Not Enriched
C1QL2	Pancreas	0	Not Enriched
CRB2	Pancreas	0	Not Enriched
CDH8	Pancreas	0	Not Enriched
SCHIP1	Pancreas	0	Not Enriched
PTPRN2	Pancreas	4.27053	Not Enriched
HTR5A	Pancreas	0	Not Enriched
NTNG1	Pancreas	0	Not Enriched
GABRB3	Pancreas	1	Not Enriched
RBFOX3	Pancreas	0	Not Enriched
PRKCE	Pancreas	0.678072	Not Enriched
CNTNAP2	Pancreas	0	Not Enriched
GALNTL6	Pancreas	0	Not Enriched
NPAS4	Pancreas	0	Not Enriched
BRSK2	Pancreas	4.33628	Tissue-Enhanced
SRRM3	Pancreas	0	Not Enriched
GRM8	Pancreas	0.137504	Not Enriched
RGS7	Pancreas	0.137504	Not Enriched
CTNNA3	Pancreas	0	Not Enriched
OPCML	Pancreas	0	Not Enriched
ANKS1B	Pancreas	0.263034	Not Enriched
SYN3	Pancreas	0.263034	Not Enriched
MYT1L	Pancreas	0	Not Enriched
DCC	Pancreas	0	Not Enriched
SHISA7	Pancreas	0	Not Enriched
CPNE4	Pancreas	0	Not Enriched
C9ORF129	Pancreas	0	Not Enriched
SYT7	Placenta	4.7866	Not Enriched
MYO16	Placenta	0	Not Enriched
LMO3	Placenta	1.53605	Not Enriched
KCNT1	Placenta	0.485427	Not Enriched
PCDHB10	Placenta	1.07039	Not Enriched
PDE1B	Placenta	0.378512	Not Enriched
PCSK2	Placenta	0.847997	Not Enriched
DPP6	Placenta	0.137504	Not Enriched
KIAA0319	Placenta	0.137504	Not Enriched
SRRM4	Placenta	0.137504	Not Enriched
C1QL2	Placenta	0	Not Enriched
CRB2	Placenta	0.137504	Not Enriched
CDH8	Placenta	0.584963	Not Enriched
SCHIP1	Placenta	4.06178	Not Enriched
PTPRN2	Placenta	2	Not Enriched
HTR5A	Placenta	0	Not Enriched
NTNG1	Placenta	1.37851	Not Enriched
GABRB3	Placenta	0.137504	Not Enriched
RBFOX3	Placenta	0	Not Enriched
PRKCE	Placenta	3.72247	Not Enriched
CNTNAP2	Placenta	0.847997	Not Enriched
GALNTL6	Placenta	0	Not Enriched
NPAS4	Placenta	0	Not Enriched
BRSK2	Placenta	0.925999	Not Enriched
SRRM3	Placenta	0	Not Enriched
GRM8	Placenta	0	Not Enriched
RGS7	Placenta	0	Not Enriched
CTNNA3	Placenta	0.584963	Not Enriched
OPCML	Placenta	0	Not Enriched
ANKS1B	Placenta	1.848	Not Enriched
SYN3	Placenta	2.37851	Not Enriched
MYT1L	Placenta	0.137504	Not Enriched
DCC	Placenta	0	Not Enriched
SHISA7	Placenta	0	Not Enriched
CPNE4	Placenta	0.137504	Not Enriched
C9ORF129	Placenta	0.137504	Not Enriched
SYT7	Prostate	6.42291	Tissue-Enhanced
MYO16	Prostate	0.263034	Not Enriched
LMO3	Prostate	4.35755	Not Enriched
KCNT1	Prostate	0.137504	Not Enriched
PCDHB10	Prostate	1.88753	Not Enriched
PDE1B	Prostate	0.678072	Not Enriched
PCSK2	Prostate	0.678072	Not Enriched
DPP6	Prostate	0.378512	Not Enriched
KIAA0319	Prostate	0.678072	Not Enriched
SRRM4	Prostate	0.137504	Not Enriched
C1QL2	Prostate	0	Not Enriched
CRB2	Prostate	0	Not Enriched
CDH8	Prostate	0.765535	Not Enriched
SCHIP1	Prostate	3.32193	Not Enriched
PTPRN2	Prostate	4.75489	Not Enriched
HTR5A	Prostate	0	Not Enriched
NTNG1	Prostate	2.76553	Not Enriched
GABRB3	Prostate	3.18587	Not Enriched
RBFOX3	Prostate	4.64962	Not Enriched
PRKCE	Prostate	2.32193	Not Enriched
CNTNAP2	Prostate	2.80735	Group-Enriched
GALNTL6	Prostate	1.07039	Not Enriched
NPAS4	Prostate	0.847997	Not Enriched
BRSK2	Prostate	0.765535	Not Enriched
SRRM3	Prostate	0	Not Enriched
GRM8	Prostate	0.263034	Not Enriched
RGS7	Prostate	0.137504	Not Enriched
CTNNA3	Prostate	0.678072	Not Enriched
OPCML	Prostate	0.263034	Not Enriched
ANKS1B	Prostate	2.60881	Not Enriched
SYN3	Prostate	1	Not Enriched
MYT1L	Prostate	0.378512	Not Enriched
DCC	Prostate	0.584963	Not Enriched
SHISA7	Prostate	0	Not Enriched
CPNE4	Prostate	5.38543	Tissue-Enhanced
C9ORF129	Prostate	0.137504	Not Enriched
SYT7	Rectum	2.76553	Not Enriched
MYO16	Rectum	0	Not Enriched
LMO3	Rectum	3.81762	Not Enriched
KCNT1	Rectum	0	Not Enriched
PCDHB10	Rectum	0.847997	Not Enriched
PDE1B	Rectum	1.1375	Not Enriched
PCSK2	Rectum	1.48543	Not Enriched
DPP6	Rectum	0.925999	Not Enriched
KIAA0319	Rectum	0.485427	Not Enriched
SRRM4	Rectum	0	Not Enriched
C1QL2	Rectum	0	Not Enriched
CRB2	Rectum	0.485427	Not Enriched
CDH8	Rectum	0.137504	Not Enriched
SCHIP1	Rectum	1.1375	Not Enriched
PTPRN2	Rectum	2.848	Not Enriched
HTR5A	Rectum	0	Not Enriched
NTNG1	Rectum	0.485427	Not Enriched
GABRB3	Rectum	1	Not Enriched
RBFOX3	Rectum	1.80735	Not Enriched
PRKCE	Rectum	2.26303	Not Enriched
CNTNAP2	Rectum	0.485427	Not Enriched
GALNTL6	Rectum	0.263034	Not Enriched
NPAS4	Rectum	0.137504	Not Enriched
BRSK2	Rectum	0.137504	Not Enriched
SRRM3	Rectum	0.137504	Not Enriched
GRM8	Rectum	1.67807	Not Enriched
RGS7	Rectum	0.137504	Not Enriched
CTNNA3	Rectum	0.765535	Not Enriched
OPCML	Rectum	0.137504	Not Enriched
ANKS1B	Rectum	1.1375	Not Enriched
SYN3	Rectum	0.678072	Not Enriched
MYT1L	Rectum	0.263034	Not Enriched
DCC	Rectum	0.137504	Not Enriched
SHISA7	Rectum	0	Not Enriched
CPNE4	Rectum	0.263034	Not Enriched
C9ORF129	Rectum	0	Not Enriched
SYT7	Salivary Gland	4.71149	Not Enriched
MYO16	Salivary Gland	0	Not Enriched
LMO3	Salivary Gland	1.48543	Not Enriched
KCNT1	Salivary Gland	0	Not Enriched
PCDHB10	Salivary Gland	0.378512	Not Enriched
PDE1B	Salivary Gland	0.378512	Not Enriched
PCSK2	Salivary Gland	0.765535	Not Enriched
DPP6	Salivary Gland	0	Not Enriched
KIAA0319	Salivary Gland	0	Not Enriched
SRRM4	Salivary Gland	0	Not Enriched
C1QL2	Salivary Gland	0	Not Enriched
CRB2	Salivary Gland	0	Not Enriched
CDH8	Salivary Gland	0.263034	Not Enriched
SCHIP1	Salivary Gland	0.847997	Not Enriched
PTPRN2	Salivary Gland	1.07039	Not Enriched
HTR5A	Salivary Gland	0	Not Enriched
NTNG1	Salivary Gland	0.137504	Not Enriched
GABRB3	Salivary Gland	0.263034	Not Enriched
RBFOX3	Salivary Gland	0	Not Enriched
PRKCE	Salivary Gland	1.07039	Not Enriched
CNTNAP2	Salivary Gland	0	Not Enriched
GALNTL6	Salivary Gland	0	Not Enriched
NPAS4	Salivary Gland	0	Not Enriched
BRSK2	Salivary Gland	0.263034	Not Enriched
SRRM3	Salivary Gland	0	Not Enriched
GRM8	Salivary Gland	0	Not Enriched
RGS7	Salivary Gland	0	Not Enriched
CTNNA3	Salivary Gland	0.137504	Not Enriched
OPCML	Salivary Gland	0.137504	Not Enriched
ANKS1B	Salivary Gland	1.20163	Not Enriched
SYN3	Salivary Gland	0.263034	Not Enriched
MYT1L	Salivary Gland	0	Not Enriched
DCC	Salivary Gland	0	Not Enriched
SHISA7	Salivary Gland	0	Not Enriched
CPNE4	Salivary Gland	0.137504	Not Enriched
C9ORF129	Salivary Gland	0	Not Enriched
SYT7	Seminal Vesicle	1.20163	Not Enriched
MYO16	Seminal Vesicle	0.485427	Not Enriched
LMO3	Seminal Vesicle	5.52356	Not Enriched
KCNT1	Seminal Vesicle	0.137504	Not Enriched
PCDHB10	Seminal Vesicle	1.63227	Not Enriched
PDE1B	Seminal Vesicle	1.48543	Not Enriched
PCSK2	Seminal Vesicle	1.43296	Not Enriched
DPP6	Seminal Vesicle	2.926	Not Enriched
KIAA0319	Seminal Vesicle	0	Not Enriched
SRRM4	Seminal Vesicle	0.137504	Not Enriched
C1QL2	Seminal Vesicle	0	Not Enriched
CRB2	Seminal Vesicle	0	Not Enriched
CDH8	Seminal Vesicle	2.98185	Group-Enriched
SCHIP1	Seminal Vesicle	1.58496	Not Enriched
PTPRN2	Seminal Vesicle	2.60881	Not Enriched
HTR5A	Seminal Vesicle	0	Not Enriched
NTNG1	Seminal Vesicle	2.94486	Not Enriched
GABRB3	Seminal Vesicle	1.37851	Not Enriched
RBFOX3	Seminal Vesicle	5.09592	Tissue-Enhanced
PRKCE	Seminal Vesicle	2.40599	Not Enriched
CNTNAP2	Seminal Vesicle	0.137504	Not Enriched
GALNTL6	Seminal Vesicle	0	Not Enriched
NPAS4	Seminal Vesicle	1	Not Enriched
BRSK2	Seminal Vesicle	0.378512	Not Enriched
SRRM3	Seminal Vesicle	0	Not Enriched
GRM8	Seminal Vesicle	0	Not Enriched
RGS7	Seminal Vesicle	0.765535	Not Enriched
CTNNA3	Seminal Vesicle	0.378512	Not Enriched
OPCML	Seminal Vesicle	0.925999	Not Enriched
ANKS1B	Seminal Vesicle	2.26303	Not Enriched
SYN3	Seminal Vesicle	0.765535	Not Enriched
MYT1L	Seminal Vesicle	0	Not Enriched
DCC	Seminal Vesicle	1.43296	Not Enriched
SHISA7	Seminal Vesicle	0	Not Enriched
CPNE4	Seminal Vesicle	2.76553	Not Enriched
C9ORF129	Seminal Vesicle	0.137504	Not Enriched
SYT7	Skeletal Muscle	1.20163	Not Enriched
MYO16	Skeletal Muscle	0	Not Enriched
LMO3	Skeletal Muscle	0	Not Enriched
KCNT1	Skeletal Muscle	2.26303	Group-Enriched
PCDHB10	Skeletal Muscle	0.137504	Not Enriched
PDE1B	Skeletal Muscle	0.137504	Not Enriched
PCSK2	Skeletal Muscle	0	Not Enriched
DPP6	Skeletal Muscle	0.925999	Not Enriched
KIAA0319	Skeletal Muscle	0	Not Enriched
SRRM4	Skeletal Muscle	0.137504	Not Enriched
C1QL2	Skeletal Muscle	0	Not Enriched
CRB2	Skeletal Muscle	0	Not Enriched
CDH8	Skeletal Muscle	0.137504	Not Enriched
SCHIP1	Skeletal Muscle	4.72792	Not Enriched
PTPRN2	Skeletal Muscle	0.378512	Not Enriched
HTR5A	Skeletal Muscle	0	Not Enriched
NTNG1	Skeletal Muscle	0	Not Enriched
GABRB3	Skeletal Muscle	0	Not Enriched
RBFOX3	Skeletal Muscle	0	Not Enriched
PRKCE	Skeletal Muscle	1.67807	Not Enriched
CNTNAP2	Skeletal Muscle	0	Not Enriched
GALNTL6	Skeletal Muscle	0	Not Enriched
NPAS4	Skeletal Muscle	0	Not Enriched
BRSK2	Skeletal Muscle	0.137504	Not Enriched
SRRM3	Skeletal Muscle	0	Not Enriched
GRM8	Skeletal Muscle	0	Not Enriched
RGS7	Skeletal Muscle	0	Not Enriched
CTNNA3	Skeletal Muscle	2.37851	Not Enriched
OPCML	Skeletal Muscle	0	Not Enriched
ANKS1B	Skeletal Muscle	3.66676	Not Enriched
SYN3	Skeletal Muscle	0.137504	Not Enriched
MYT1L	Skeletal Muscle	0	Not Enriched
DCC	Skeletal Muscle	0	Not Enriched
SHISA7	Skeletal Muscle	0	Not Enriched
CPNE4	Skeletal Muscle	0	Not Enriched
C9ORF129	Skeletal Muscle	0	Not Enriched
SYT7	Skin	1.48543	Not Enriched
MYO16	Skin	0	Not Enriched
LMO3	Skin	0.378512	Not Enriched
KCNT1	Skin	0	Not Enriched
PCDHB10	Skin	0.678072	Not Enriched
PDE1B	Skin	0.678072	Not Enriched
PCSK2	Skin	4.12928	Not Enriched
DPP6	Skin	1.63227	Not Enriched
KIAA0319	Skin	0.847997	Not Enriched
SRRM4	Skin	0	Not Enriched
C1QL2	Skin	0	Not Enriched
CRB2	Skin	0.263034	Not Enriched
CDH8	Skin	0.137504	Not Enriched
SCHIP1	Skin	0	Not Enriched
PTPRN2	Skin	0.847997	Not Enriched
HTR5A	Skin	0	Not Enriched
NTNG1	Skin	0.678072	Not Enriched
GABRB3	Skin	0.925999	Not Enriched
RBFOX3	Skin	0	Not Enriched
PRKCE	Skin	1.72247	Not Enriched
CNTNAP2	Skin	0	Not Enriched
GALNTL6	Skin	0.263034	Not Enriched
NPAS4	Skin	0	Not Enriched
BRSK2	Skin	0.378512	Not Enriched
SRRM3	Skin	0	Not Enriched
GRM8	Skin	0	Not Enriched
RGS7	Skin	0.263034	Not Enriched
CTNNA3	Skin	0.263034	Not Enriched
OPCML	Skin	0.137504	Not Enriched
ANKS1B	Skin	1.07039	Not Enriched
SYN3	Skin	1.37851	Not Enriched
MYT1L	Skin	0	Not Enriched
DCC	Skin	0.263034	Not Enriched
SHISA7	Skin	0	Not Enriched
CPNE4	Skin	0.378512	Not Enriched
C9ORF129	Skin	0	Not Enriched
SYT7	Small Intestine	2.51096	Not Enriched
MYO16	Small Intestine	0	Not Enriched
LMO3	Small Intestine	2.26303	Not Enriched
KCNT1	Small Intestine	0	Not Enriched
PCDHB10	Small Intestine	0.765535	Not Enriched
PDE1B	Small Intestine	1.58496	Not Enriched
PCSK2	Small Intestine	1.76553	Not Enriched
DPP6	Small Intestine	0.678072	Not Enriched
KIAA0319	Small Intestine	0.137504	Not Enriched
SRRM4	Small Intestine	0	Not Enriched
C1QL2	Small Intestine	0	Not Enriched
CRB2	Small Intestine	0.263034	Not Enriched
CDH8	Small Intestine	0.263034	Not Enriched
SCHIP1	Small Intestine	0.765535	Not Enriched
PTPRN2	Small Intestine	3.10434	Not Enriched
HTR5A	Small Intestine	0	Not Enriched
NTNG1	Small Intestine	0.485427	Not Enriched
GABRB3	Small Intestine	0.765535	Not Enriched
RBFOX3	Small Intestine	1.26303	Not Enriched
PRKCE	Small Intestine	1.926	Not Enriched
CNTNAP2	Small Intestine	0.678072	Not Enriched
GALNTL6	Small Intestine	0.485427	Not Enriched
NPAS4	Small Intestine	0.137504	Not Enriched
BRSK2	Small Intestine	0.847997	Not Enriched
SRRM3	Small Intestine	0	Not Enriched
GRM8	Small Intestine	0	Not Enriched
RGS7	Small Intestine	0.263034	Not Enriched
CTNNA3	Small Intestine	1	Not Enriched
OPCML	Small Intestine	0.137504	Not Enriched
ANKS1B	Small Intestine	0.765535	Not Enriched
SYN3	Small Intestine	0.925999	Not Enriched
MYT1L	Small Intestine	0.137504	Not Enriched
DCC	Small Intestine	0.137504	Not Enriched
SHISA7	Small Intestine	0	Not Enriched
CPNE4	Small Intestine	0.678072	Not Enriched
C9ORF129	Small Intestine	0	Not Enriched
SYT7	Smooth Muscle	1.88753	Not Enriched
MYO16	Smooth Muscle	0.378512	Not Enriched
LMO3	Smooth Muscle	4.30743	Not Enriched
KCNT1	Smooth Muscle	0.137504	Not Enriched
PCDHB10	Smooth Muscle	2.48543	Not Enriched
PDE1B	Smooth Muscle	2.56071	Not Enriched
PCSK2	Smooth Muscle	0.584963	Not Enriched
DPP6	Smooth Muscle	4.03562	Not Enriched
KIAA0319	Smooth Muscle	0.263034	Not Enriched
SRRM4	Smooth Muscle	0.137504	Not Enriched
C1QL2	Smooth Muscle	0	Not Enriched
CRB2	Smooth Muscle	0.485427	Not Enriched
CDH8	Smooth Muscle	0.678072	Not Enriched
SCHIP1	Smooth Muscle	3.16993	Not Enriched
PTPRN2	Smooth Muscle	2.03562	Not Enriched
HTR5A	Smooth Muscle	0	Not Enriched
NTNG1	Smooth Muscle	0.263034	Not Enriched
GABRB3	Smooth Muscle	1.58496	Not Enriched
RBFOX3	Smooth Muscle	3.8679	Not Enriched
PRKCE	Smooth Muscle	2.848	Not Enriched
CNTNAP2	Smooth Muscle	0	Not Enriched
GALNTL6	Smooth Muscle	0.137504	Not Enriched
NPAS4	Smooth Muscle	1.37851	Not Enriched
BRSK2	Smooth Muscle	0.263034	Not Enriched
SRRM3	Smooth Muscle	0	Not Enriched
GRM8	Smooth Muscle	0.263034	Not Enriched
RGS7	Smooth Muscle	0	Not Enriched
CTNNA3	Smooth Muscle	2.26303	Not Enriched
OPCML	Smooth Muscle	0.847997	Not Enriched
ANKS1B	Smooth Muscle	2.16993	Not Enriched
SYN3	Smooth Muscle	0.847997	Not Enriched
MYT1L	Smooth Muscle	0.137504	Not Enriched
DCC	Smooth Muscle	0	Not Enriched
SHISA7	Smooth Muscle	0	Not Enriched
CPNE4	Smooth Muscle	0.584963	Not Enriched
C9ORF129	Smooth Muscle	0.137504	Not Enriched
SYT7	Spleen	1.926	Not Enriched
MYO16	Spleen	0	Not Enriched
LMO3	Spleen	0.584963	Not Enriched
KCNT1	Spleen	2.96347	Group-Enriched
PCDHB10	Spleen	0.847997	Not Enriched
PDE1B	Spleen	2.56071	Not Enriched
PCSK2	Spleen	0.137504	Not Enriched
DPP6	Spleen	2.07039	Not Enriched
KIAA0319	Spleen	0.263034	Not Enriched
SRRM4	Spleen	0	Not Enriched
C1QL2	Spleen	0	Not Enriched
CRB2	Spleen	0.765535	Not Enriched
CDH8	Spleen	0	Not Enriched
SCHIP1	Spleen	2.926	Not Enriched
PTPRN2	Spleen	4.27798	Not Enriched
HTR5A	Spleen	0	Not Enriched
NTNG1	Spleen	0.378512	Not Enriched
GABRB3	Spleen	0.847997	Not Enriched
RBFOX3	Spleen	0.378512	Not Enriched
PRKCE	Spleen	2.70044	Not Enriched
CNTNAP2	Spleen	0.678072	Not Enriched
GALNTL6	Spleen	1.53605	Not Enriched
NPAS4	Spleen	0.137504	Not Enriched
BRSK2	Spleen	0.137504	Not Enriched
SRRM3	Spleen	0	Not Enriched
GRM8	Spleen	0	Not Enriched
RGS7	Spleen	0.485427	Not Enriched
CTNNA3	Spleen	0.584963	Not Enriched
OPCML	Spleen	1	Not Enriched
ANKS1B	Spleen	1.32193	Not Enriched
SYN3	Spleen	1.72247	Not Enriched
MYT1L	Spleen	0	Not Enriched
DCC	Spleen	0.137504	Not Enriched
SHISA7	Spleen	0	Not Enriched
CPNE4	Spleen	1.1375	Not Enriched
C9ORF129	Spleen	0.137504	Not Enriched
SYT7	Stomach	2.32193	Not Enriched
MYO16	Stomach	0	Not Enriched
LMO3	Stomach	0.847997	Not Enriched
KCNT1	Stomach	0.378512	Not Enriched
PCDHB10	Stomach	0.485427	Not Enriched
PDE1B	Stomach	0.485427	Not Enriched
PCSK2	Stomach	3.36457	Not Enriched
DPP6	Stomach	0.765535	Not Enriched
KIAA0319	Stomach	1	Not Enriched
SRRM4	Stomach	0.263034	Not Enriched
C1QL2	Stomach	0	Not Enriched
CRB2	Stomach	0.263034	Not Enriched
CDH8	Stomach	0	Not Enriched
SCHIP1	Stomach	0.765535	Not Enriched
PTPRN2	Stomach	5.31832	Not Enriched
HTR5A	Stomach	0	Not Enriched
NTNG1	Stomach	0.263034	Not Enriched
GABRB3	Stomach	2.67807	Not Enriched
RBFOX3	Stomach	0.137504	Not Enriched
PRKCE	Stomach	2.07039	Not Enriched
CNTNAP2	Stomach	0.263034	Not Enriched
GALNTL6	Stomach	1	Not Enriched
NPAS4	Stomach	0.137504	Not Enriched
BRSK2	Stomach	0.847997	Not Enriched
SRRM3	Stomach	0.485427	Not Enriched
GRM8	Stomach	0.263034	Not Enriched
RGS7	Stomach	1.96347	Not Enriched
CTNNA3	Stomach	0.378512	Not Enriched
OPCML	Stomach	0.263034	Not Enriched
ANKS1B	Stomach	0.847997	Not Enriched
SYN3	Stomach	0.678072	Not Enriched
MYT1L	Stomach	0	Not Enriched
DCC	Stomach	0.137504	Not Enriched
SHISA7	Stomach	0	Not Enriched
CPNE4	Stomach	0.584963	Not Enriched
C9ORF129	Stomach	0.137504	Not Enriched
SYT7	Testis	2.72247	Not Enriched
MYO16	Testis	1	Tissue-Enhanced
LMO3	Testis	1.32193	Not Enriched
KCNT1	Testis	1.1375	Not Enriched
PCDHB10	Testis	0.925999	Not Enriched
PDE1B	Testis	1.20163	Not Enriched
PCSK2	Testis	2.90689	Not Enriched
DPP6	Testis	2.98185	Not Enriched
KIAA0319	Testis	1.72247	Not Enriched
SRRM4	Testis	0.678072	Not Enriched
C1QL2	Testis	0.137504	Not Enriched
CRB2	Testis	0.485427	Not Enriched
CDH8	Testis	0.584963	Not Enriched
SCHIP1	Testis	2.03562	Not Enriched
PTPRN2	Testis	2.848	Not Enriched
HTR5A	Testis	0.765535	Not Enriched
NTNG1	Testis	0.847997	Not Enriched
GABRB3	Testis	3.08746	Not Enriched
RBFOX3	Testis	3.48543	Not Enriched
PRKCE	Testis	3.59694	Not Enriched
CNTNAP2	Testis	0.678072	Not Enriched
GALNTL6	Testis	2.45943	Tissue-Enhanced
NPAS4	Testis	0.137504	Not Enriched
BRSK2	Testis	3.39232	Not Enriched
SRRM3	Testis	1.48543	Group-Enriched
GRM8	Testis	2	Not Enriched
RGS7	Testis	3.57289	Group-Enriched
CTNNA3	Testis	2.32193	Not Enriched
OPCML	Testis	0.847997	Not Enriched
ANKS1B	Testis	3.90689	Not Enriched
SYN3	Testis	3.15381	Tissue-Enhanced
MYT1L	Testis	2.65535	Not Enriched
DCC	Testis	3.85798	Tissue-Enhanced
SHISA7	Testis	1.26303	Not Enriched
CPNE4	Testis	1.72247	Not Enriched
C9ORF129	Testis	1.43296	Group-Enriched
SYT7	Thyroid Gland	3.01792	Not Enriched
MYO16	Thyroid Gland	0	Not Enriched
LMO3	Thyroid Gland	6.10224	Not Enriched
KCNT1	Thyroid Gland	0.137504	Not Enriched
PCDHB10	Thyroid Gland	0.765535	Not Enriched
PDE1B	Thyroid Gland	2	Not Enriched
PCSK2	Thyroid Gland	3.88753	Not Enriched
DPP6	Thyroid Gland	3.93546	Not Enriched
KIAA0319	Thyroid Gland	0	Not Enriched
SRRM4	Thyroid Gland	0.137504	Not Enriched
C1QL2	Thyroid Gland	0	Not Enriched
CRB2	Thyroid Gland	0	Not Enriched
CDH8	Thyroid Gland	0.378512	Not Enriched
SCHIP1	Thyroid Gland	1.1375	Not Enriched
PTPRN2	Thyroid Gland	3.96347	Not Enriched
HTR5A	Thyroid Gland	0	Not Enriched
NTNG1	Thyroid Gland	0	Not Enriched
GABRB3	Thyroid Gland	3.9542	Not Enriched
RBFOX3	Thyroid Gland	0	Not Enriched
PRKCE	Thyroid Gland	3.23266	Not Enriched
CNTNAP2	Thyroid Gland	0.584963	Not Enriched
GALNTL6	Thyroid Gland	0.263034	Not Enriched
NPAS4	Thyroid Gland	0	Not Enriched
BRSK2	Thyroid Gland	1.20163	Not Enriched
SRRM3	Thyroid Gland	0	Not Enriched
GRM8	Thyroid Gland	1.32193	Not Enriched
RGS7	Thyroid Gland	0	Not Enriched
CTNNA3	Thyroid Gland	0.485427	Not Enriched
OPCML	Thyroid Gland	0.263034	Not Enriched
ANKS1B	Thyroid Gland	3.36457	Not Enriched
SYN3	Thyroid Gland	1.26303	Not Enriched
MYT1L	Thyroid Gland	0.137504	Not Enriched
DCC	Thyroid Gland	0	Not Enriched
SHISA7	Thyroid Gland	0	Not Enriched
CPNE4	Thyroid Gland	0.678072	Not Enriched
C9ORF129	Thyroid Gland	0	Not Enriched
SYT7	Tonsil	0.378512	Not Enriched
MYO16	Tonsil	0.137504	Not Enriched
LMO3	Tonsil	0	Not Enriched
KCNT1	Tonsil	0	Not Enriched
PCDHB10	Tonsil	0.137504	Not Enriched
PDE1B	Tonsil	0.678072	Not Enriched
PCSK2	Tonsil	0.137504	Not Enriched
DPP6	Tonsil	0	Not Enriched
KIAA0319	Tonsil	0.137504	Not Enriched
SRRM4	Tonsil	0	Not Enriched
C1QL2	Tonsil	0	Not Enriched
CRB2	Tonsil	0.678072	Not Enriched
CDH8	Tonsil	0	Not Enriched
SCHIP1	Tonsil	0.263034	Not Enriched
PTPRN2	Tonsil	1.67807	Not Enriched
HTR5A	Tonsil	0	Not Enriched
NTNG1	Tonsil	0.584963	Not Enriched
GABRB3	Tonsil	0.263034	Not Enriched
RBFOX3	Tonsil	0	Not Enriched
PRKCE	Tonsil	2.29278	Not Enriched
CNTNAP2	Tonsil	0.263034	Not Enriched
GALNTL6	Tonsil	0.137504	Not Enriched
NPAS4	Tonsil	0	Not Enriched
BRSK2	Tonsil	0	Not Enriched
SRRM3	Tonsil	0	Not Enriched
GRM8	Tonsil	0.137504	Not Enriched
RGS7	Tonsil	0.263034	Not Enriched
CTNNA3	Tonsil	0.378512	Not Enriched
OPCML	Tonsil	0	Not Enriched
ANKS1B	Tonsil	0.378512	Not Enriched
SYN3	Tonsil	0.584963	Not Enriched
MYT1L	Tonsil	0	Not Enriched
DCC	Tonsil	0.263034	Not Enriched
SHISA7	Tonsil	0	Not Enriched
CPNE4	Tonsil	0	Not Enriched
C9ORF129	Tonsil	0	Not Enriched
SYT7	Urinary Bladder	1	Not Enriched
MYO16	Urinary Bladder	0	Not Enriched
LMO3	Urinary Bladder	4.39917	Not Enriched
KCNT1	Urinary Bladder	0.263034	Not Enriched
PCDHB10	Urinary Bladder	0.925999	Not Enriched
PDE1B	Urinary Bladder	1.32193	Not Enriched
PCSK2	Urinary Bladder	0.584963	Not Enriched
DPP6	Urinary Bladder	0.137504	Not Enriched
KIAA0319	Urinary Bladder	0	Not Enriched
SRRM4	Urinary Bladder	0	Not Enriched
C1QL2	Urinary Bladder	0	Not Enriched
CRB2	Urinary Bladder	0.137504	Not Enriched
CDH8	Urinary Bladder	0.765535	Not Enriched
SCHIP1	Urinary Bladder	0.847997	Not Enriched
PTPRN2	Urinary Bladder	2.60881	Not Enriched
HTR5A	Urinary Bladder	0	Not Enriched
NTNG1	Urinary Bladder	1.43296	Not Enriched
GABRB3	Urinary Bladder	0.847997	Not Enriched
RBFOX3	Urinary Bladder	3.83794	Not Enriched
PRKCE	Urinary Bladder	2.48543	Not Enriched
CNTNAP2	Urinary Bladder	0	Not Enriched
GALNTL6	Urinary Bladder	0.137504	Not Enriched
NPAS4	Urinary Bladder	0.263034	Not Enriched
BRSK2	Urinary Bladder	0.137504	Not Enriched
SRRM3	Urinary Bladder	0	Not Enriched
GRM8	Urinary Bladder	0.584963	Not Enriched
RGS7	Urinary Bladder	0	Not Enriched
CTNNA3	Urinary Bladder	0.584963	Not Enriched
OPCML	Urinary Bladder	0.137504	Not Enriched
ANKS1B	Urinary Bladder	1.26303	Not Enriched
SYN3	Urinary Bladder	0.485427	Not Enriched
MYT1L	Urinary Bladder	0	Not Enriched
DCC	Urinary Bladder	0.263034	Not Enriched
SHISA7	Urinary Bladder	0	Not Enriched
CPNE4	Urinary Bladder	0	Not Enriched
C9ORF129	Urinary Bladder	0	Not Enriched
