# Supplementary material for: Altered DNA methylome profiles of blood leukocytes in Chinese patients with mild cognitive impairment and Alzheimer’s disease
Source: Front Genet. 2023 Jun 14;14:1175864. doi: 10.3389/fgene.2023.1175864 (PMC10300350; doi:10.3389/fgene.2023.1175864)
Supplement: Supplementary file 21 [file Table5.XLSX]

## Sheet: Sheet1
	MCI_to_CHC.logFC	MCI_to_CHC.AveExpr	MCI_to_CHC.t	MCI_to_CHC.P.Value	MCI_to_CHC.adj.P.Val	MCI_to_CHC.B	MCI_to_CHC.CHC_AVG	MCI_to_CHC.MCI_AVG	MCI_to_CHC.deltaBeta	MCI_to_CHC.CHR	MCI_to_CHC.MAPINFO	MCI_to_CHC.Strand	MCI_to_CHC.Type	MCI_to_CHC.gene	MCI_to_CHC.feature	MCI_to_CHC.cgi	MCI_to_CHC.feat.cgi	MCI_to_CHC.UCSC_Islands_Name	MCI_to_CHC.SNP_ID	MCI_to_CHC.SNP_DISTANCE
cg08395793	0.998919	0.500216	1559.12	3.42579e-96	2.38762e-91	145.767	0.000756989	0.999676	0.998919	16	858205	R	I	PRR25	Body	shore	Body-shore	chr16:857341-858025	rs540954557;rs559580965;rs529886745	42;14;2
cg23971107	0.997771	0.499543	1645.34	4.08933e-97	7.63051e-92	145.836	0.000657632	0.998428	0.997771	15	43622012	F	II	LCMT2	1stExon	island	1stExon-island	chr15:43621830-43622953	rs138909135	8
cg17258228	0.997236	0.499659	1643.96	4.22658e-97	7.63051e-92	145.835	0.00104084	0.998277	0.997236	6	135376695	F	II	HBS1L	TSS1500	shore	TSS1500-shore	chr6:135375749-135376141	rs528603887	19
cg14223671	0.99696	0.499097	511.165	4.56862e-77	1.29721e-72	140.87	0.000616856	0.997577	0.99696	16	857981	R	II	PRR25	Body	island	Body-island	chr16:857341-858025	rs112521302	22
cg16100476	0.99689	0.499691	1644.22	4.20025e-97	7.63051e-92	145.835	0.00124587	0.998136	0.99689	6	53517117	R	II	KLHL31	Body	shore	Body-shore	chr6:53516319-53517076	rs201420152;rs142009836	46;16
cg14638351	0.996199	0.498784	938.125	1.76585e-87	6.20774e-83	144.624	0.000683853	0.996883	0.996199	8	95487678	F	II	RAD54B	TSS1500	shore	TSS1500-shore	chr8:95486930-95487374	rs73695620	13
cg04255278	0.995527	0.500575	1545.07	4.89763e-96	3.01303e-91	145.755	0.00281177	0.998339	0.995527	5	92918068	F	II	FLJ42709	TSS1500	shore	TSS1500-shore	chr5:92919558-92921430	rs189833104	22
cg01437515	0.995156	0.498976	1635.61	5.16803e-97	7.63051e-92	145.828	0.00139834	0.996554	0.995156	1	1148315	F	I	TNFRSF4	Body	shore	Body-shore	chr1:1149055-1149524	rs546152972;rs373539926;rs531691331;rs35033502;rs376518717	33;35;39;43;49
cg11965913	0.995006	0.498975	864.92	4.36833e-86	1.46586e-81	144.319	0.00147235	0.996478	0.995006	1	205819406	R	II	PM20D1	TSS200	shore	TSS200-shore	chr1:205818898-205819191	rs541147089	22
cg10695234	0.994106	0.499773	733.935	2.8614e-83	8.8017e-79	143.549	0.00271991	0.996826	0.994106	8	95487613	F	I	RAD54B	TSS1500	shore	TSS1500-shore	chr8:95486930-95487374	rs537596072;rs111317552	17;40
cg20236484	0.99404	0.497541	375.114	9.25143e-72	2.3551e-67	137.073	0.000520705	0.99456	0.99404	8	95487561	R	II	RAD54B	TSS1500	shore	TSS1500-shore	chr8:95486930-95487374	rs2028429	46
cg24856383	0.993209	0.498033	1538.89	5.73772e-96	3.25833e-91	145.75	0.0014283	0.994638	0.993209	3	150480910	F	II	SIAH2	5'UTR	island	5'UTR-island	chr3:150479734-150481888	rs146121542;rs527600235	3;50
cg03400443	0.988448	0.495516	581.872	2.742e-79	8.09704e-75	142.014	0.00129145	0.98974	0.988448	2	74347616	F	I		IGR	island	IGR-island	chr2:74347273-74347777	rs563814250;rs192268634;rs56095668;rs564624088;rs1667618	6;31;45;46;50
cg08442529	0.98772	0.494031	1625.13	6.66228e-97	8.12964e-92	145.82	0.000171113	0.987891	0.98772	6	126070499	F	I	HEY2	TSS1500	island	TSS1500-island	chr6:126068722-126071320	rs142760566;rs528505096	34;37
cg02095219	0.984454	0.507261	156.301	9.32177e-57	1.91159e-52	116.512	0.0150342	0.999488	0.984454	17	57976723	F	II	RPS6KB1	5'UTR	opensea	5'UTR-opensea		rs540362289;rs565325930	0;45
cg23482549	0.9793	0.490055	1557.63	3.55762e-96	2.38762e-91	145.766	0.000404588	0.979705	0.9793	15	67834333	F	II	MAP2K5	TSS1500	shore	TSS1500-shore	chr15:67834786-67835510
cg10197305	0.975471	0.489316	283.722	5.66906e-67	1.30786e-62	132.122	0.0015801	0.977051	0.975471	4	125112	F	I	ZNF718	Body	shore	Body-shore	chr4:124332-124841	rs559044805;rs577332623;rs186656352;rs556581531	6;10;13;49
cg12527384	0.973411	0.487146	1524.47	8.32083e-96	4.38771e-91	145.737	0.000440406	0.973852	0.973411	11	123525060	F	I	SCN3B	1stExon	island	1stExon-island	chr11:123524733-123525685	rs72552195;rs552129491;rs72553915;rs72552196;rs570399225	6;23;33;35;46
cg12052203	0.968153	0.4848	42.0056	2.1549e-34	2.65139e-30	68.5252	0.000723772	0.968876	0.968153	11	66115045	R	I	B3GNT1	1stExon	island	1stExon-island	chr11:66114497-66115525	rs185880727	10
cg14675598	0.967469	0.484925	32.3013	5.16606e-30	5.52725e-26	58.3656	0.00119068	0.96866	0.967469	10	6281328	R	II		IGR	opensea	IGR-opensea		rs140801943;rs187558297	37;2
cg17749961	0.958053	0.47965	24.1322	2.98848e-25	2.12137e-21	47.2477	0.000623873	0.958677	0.958053	2	30669863	R	II	LCLAT1	TSS1500	shore	TSS1500-shore	chr2:30669988-30670720	rs11891646;rs574918902;rs544134888	17;5;1
cg03749207	0.953444	0.476977	21.1424	3.84134e-23	1.71869e-19	42.3106	0.000255703	0.953699	0.953444	16	857863	F	I	PRR25	Body	island	Body-island	chr16:857341-858025	rs554814589	38
cg02407415	0.95232	0.476967	20.9366	5.48047e-23	2.35227e-19	41.9491	0.000806832	0.953127	0.95232	16	857454	F	I	PRR25	Body	island	Body-island	chr16:857341-858025
cg06531573	0.951943	0.476697	20.8146	6.77479e-23	2.77858e-19	41.7334	0.000725089	0.952668	0.951943	16	857576	F	II	PRR25	Body	island	Body-island	chr16:857341-858025	rs532233270;rs547206264	15;25
cg14117219	0.945059	0.473064	19.7001	4.94064e-22	1.53898e-18	39.7119	0.000534902	0.945594	0.945059	9	94476689	R	II		IGR	opensea	IGR-opensea
cg13706908	0.94504	0.472725	20.6582	8.90491e-23	3.5535e-19	41.4553	0.000205294	0.945245	0.94504	2	198651223	R	II	BOLL	TSS1500	island	TSS1500-island	chr2:198649751-198651599	rs145981436	42
cg07691531	0.944654	0.474753	19.8267	3.92448e-22	1.27631e-18	39.9462	0.00242559	0.94708	0.944654	8	144660659	F	II	NAPRT1	TSS200	shore	TSS200-shore	chr8:144659745-144660635	rs574549186;rs3214817	13;38
cg16558432	0.939171	0.470881	20.8637	6.22025e-23	2.56539e-19	41.8203	0.00129498	0.940466	0.939171	17	5403805	F	II	LOC728392	1stExon	island	1stExon-island	chr17:5403131-5404602	rs569076763	16
cg03943177	0.935379	0.468128	33.2744	1.66621e-30	1.83591e-26	59.5094	0.000438213	0.935818	0.935379	1	184021360	F	II	TSEN15	Body	shore	Body-shore	chr1:184020781-184021054	rs536129968	35
cg13962846	0.920834	0.480137	18.744	2.92796e-21	6.88389e-18	37.9011	0.0197204	0.940554	0.920834	1	7973298	F	II		IGR	opensea	IGR-opensea		rs144181655;rs560844769;rs148450674	17;37;46
cg02884428	0.906319	0.454425	18.8569	2.36408e-21	5.6849e-18	38.1188	0.00126541	0.907585	0.906319	10	134120793	R	I	STK32C	Body	island	Body-island	chr10:134120447-134122422	rs562629244;rs531805794	34;30
cg07713853	0.902214	0.451343	977.612	3.46639e-88	1.34686e-83	144.763	0.000236054	0.90245	0.902214	9	33290411	F	I	NFX1	TSS200	island	TSS200-island	chr9:33290318-33291003	rs114843698	16
cg13423262	0.893277	0.446791	24.1046	3.11776e-25	2.19206e-21	47.2046	0.000153147	0.89343	0.893277	6	35108939	F	I	TCP11	5'UTR	island	5'UTR-island	chr6:35108801-35109499	rs113948443;rs536415950;rs548267280	9;12;34
cg03168497	0.88142	0.44323	13.2157	4.42067e-16	8.56344e-14	25.7643	0.00252049	0.88394	0.88142	17	48586147	R	II	MYCBPAP	Body	island	Body-island	chr17:48585385-48586167	rs149713939;rs373135284	24;11
cg04491458	0.84353	0.422821	12.9177	9.22441e-16	1.51938e-13	25.0162	0.00105631	0.844586	0.84353	10	134120795	R	I	STK32C	Body	island	Body-island	chr10:134120447-134122422	rs562629244;rs531805794	36;32
cg03999872	0.832244	0.418182	10.595	4.16196e-13	1.89674e-11	18.8057	0.00205957	0.834304	0.832244	20	62272968	R	II	STMN3	Body	island	Body-island	chr20:62272291-62273972
cg19456032	0.829358	0.469519	16.8577	1.22508e-19	1.47058e-16	34.1004	0.0548395	0.884198	0.829358	16	15916004	R	II	MYH11	Body	opensea	Body-opensea		rs148494742;rs216154;rs553842273;rs572366905	20;17;4;2
cg04188756	0.824319	0.523562	31.4943	1.3529e-29	1.42682e-25	57.3918	0.111403	0.935722	0.824319	14	33162448	R	II	AKAP6	Body	opensea	Body-opensea		rs185742657	2
cg09159795	0.798775	0.399923	10.129	1.54205e-12	5.44275e-11	17.4768	0.000535353	0.79931	0.798775	7	151127123	R	II	CRYGN	3'UTR	shore	3'UTR-shore	chr7:151129121-151129341	rs199515629;rs202011127;rs10265041;rs73476442	39;28;21;1
cg17339882	0.780512	0.393337	12.9677	8.14723e-16	1.37919e-13	25.1425	0.00308101	0.783593	0.780512	1	62596957	R	II	INADL	Body	opensea	Body-opensea
cg21149944	0.771691	0.388321	11.6506	2.37703e-14	1.9301e-12	21.713	0.00247553	0.774166	0.771691	4	124344	R	II	ZNF718	TSS200	island	TSS200-island	chr4:124332-124841	rs555985189;rs574281493;rs542761025;rs561407996	28;23;16;9
cg02009141	0.770458	0.385393	17.1802	6.32758e-20	8.59252e-17	34.7729	0.000163894	0.770622	0.770458	1	202311311	F	II	UBE2T	TSS1500	island	TSS1500-island	chr1:202311043-202311312
cg09651654	0.7649	0.616863	9.8146	3.79101e-12	1.12827e-10	16.5646	0.234412	0.999313	0.7649	12	7781431	F	II		IGR	shore	IGR-shore	chr12:7781003-7781248
cg21646955	0.764691	0.382978	14.0895	5.43324e-17	1.65742e-14	27.8971	0.000632223	0.765324	0.764691	6	35108921	F	I	TCP11	Body	island	Body-island	chr6:35108801-35109499	rs113948443;rs536415950	27;30
cg22831726	0.761823	0.382757	11.4372	4.19087e-14	3.02177e-12	21.1369	0.00184498	0.763668	0.761823	4	124315	R	II	ZNF718	TSS200	shore	TSS200-shore	chr4:124332-124841	rs576759656;rs537724194;rs61261084	38;35;34
cg09120722	0.760164	0.527109	16.2834	4.07057e-19	3.79406e-16	32.8781	0.147027	0.907191	0.760164	4	186549051	F	II	SORBS2	Body	shelf	Body-shelf	chr4:186544754-186545503	rs62334752;rs140766972;rs530977947;rs62334753;rs73028086;rs149724671	0;1;12;24;40;51
cg04282082	0.760135	0.606869	20.8729	6.12079e-23	2.53855e-19	41.8367	0.226801	0.986937	0.760135	9	124988720	R	II	LHX6	Body	island	Body-island	chr9:124987743-124991086	rs150186287	2
cg26094651	0.756721	0.56492	14.9371	7.72237e-18	3.70675e-15	29.8826	0.18656	0.94328	0.756721	2	1802045	F	II	MYT1L	Body	island	Body-island	chr2:1801618-1802060
cg04657470	0.750992	0.394501	15.5662	1.90759e-18	1.25291e-15	31.3058	0.0190053	0.769997	0.750992	2	198365150	R	I	HSPE1	1stExon	island	1stExon-island	chr2:198363689-198365405	rs530775536;rs377047558;rs370142828	42;23;21
cg25900551	0.736719	0.527015	28.2621	8.1524e-28	7.71595e-24	53.2405	0.158656	0.895375	0.736719	17	4802266	R	II	C17orf107	TSS1500	island	TSS1500-island	chr17:4802265-4805402	rs552229479;rs368279189;rs538063018	51;33;26
cg27049827	0.736511	0.507936	14.6689	1.41968e-17	5.91127e-15	29.2629	0.13968	0.876191	0.736511	4	189376729	F	II		IGR	opensea	IGR-opensea		rs530073229;rs546584398;rs560239440;rs78356660;rs184725585	0;1;4;6;41
cg16059161	0.728337	0.612083	16.9706	9.71025e-20	1.21707e-16	34.337	0.247915	0.976252	0.728337	18	76498163	R	II		IGR	opensea	IGR-opensea		rs117256392;rs139654499;rs77277521	29;10;3
cg00440468	0.71137	0.525831	19.6955	4.98231e-22	1.54544e-18	39.7034	0.170146	0.881516	0.71137	1	19110768	F	II		IGR	island	IGR-island	chr1:19110720-19110932	rs556538743;rs568373537	6;11
cg13862711	0.711238	0.639315	11.4033	4.58825e-14	3.24541e-12	21.0449	0.283696	0.994934	0.711238	9	124989915	R	II	LHX6	Body	island	Body-island	chr9:124987743-124991086	rs573949450	42
cg04622888	0.692728	0.627178	14.946	7.56926e-18	3.64273e-15	29.903	0.280814	0.973542	0.692728	9	124990010	F	II	LHX6	TSS200	island	TSS200-island	chr9:124987743-124991086
cg06894149	0.69103	0.652778	9.65986	5.93005e-12	1.62539e-10	16.1111	0.307263	0.998293	0.69103	20	40155253	F	II	CHD6	Body	opensea	Body-opensea		rs541436219;rs11481321;rs555311859;rs575323725	0;2;42;49
cg17342222	0.689416	0.652659	12.7686	1.33819e-15	2.03884e-13	24.6378	0.307951	0.997367	0.689416	5	39394942	F	II	DAB2	5'UTR	opensea	5'UTR-opensea		rs141581153;rs545331943;rs563687152;rs531002442;rs2255280	0;6;26;30;47
cg05840533	0.682068	0.585973	9.76798	4.33664e-12	1.25835e-10	16.4283	0.24494	0.927007	0.682068	20	31755943	F	II	C20orf70	TSS200	opensea	TSS200-opensea		rs538746059;rs11470590;rs7262444	0;2;25
cg02487331	0.678696	0.5305	11.6262	2.53555e-14	2.03175e-12	21.6474	0.191152	0.869848	0.678696	1	146550467	F	II		IGR	island	IGR-island	chr1:146550290-146551260	rs587710628	16
cg05552010	0.678416	0.5818	16.1547	5.35029e-19	4.6688e-16	32.5998	0.242592	0.921008	0.678416	19	52184563	F	II		IGR	opensea	IGR-opensea		rs552567133;rs568365907	0;39
cg23591463	0.676906	0.361641	6.64853	6.16252e-08	3.9563e-07	6.77562	0.0231884	0.700094	0.676906	12	114851495	R	II		IGR	shore	IGR-shore	chr12:114851957-114852360	rs118039005;rs113885688;rs34513619;rs573468409	49;26;3;2
cg10006828	0.672908	0.546168	15.959	8.13367e-19	6.47626e-16	32.1735	0.209714	0.882622	0.672908	3	101220713	F	II	SENP7	5'UTR	opensea	5'UTR-opensea		rs145897451;rs1918407	5;14
cg10326673	0.668306	0.573218	9.95445	2.53686e-12	8.14022e-11	16.9719	0.239065	0.907371	0.668306	2	30669757	R	II	LCLAT1	TSS1500	shore	TSS1500-shore	chr2:30669988-30670720	rs184507399	23
cg11790335	0.653533	0.327356	8.5265	1.72094e-10	2.62504e-09	12.7015	0.000589438	0.654122	0.653533	6	50679857	R	II	TFAP2D	TSS1500	shelf	TSS1500-shelf	chr6:50682334-50683214	rs77938042;rs369200558;rs546308557;rs150589625	29;24;13;2
cg11608150	0.652773	0.346807	9.0809	3.24881e-11	6.57278e-10	14.3882	0.0204199	0.673193	0.652773	5	135415948	R	I		IGR	shore	IGR-shore	chr5:135416204-135416475	rs375721444	1
cg22444562	0.651826	0.351796	6.99283	2.05257e-08	1.52687e-07	7.87987	0.0258829	0.677709	0.651826	2	207090465	F	II	GPR1-AS	Body	opensea	Body-opensea
cg05202629	0.647697	0.362576	12.166	6.18852e-15	6.6744e-13	23.0808	0.0387274	0.686424	0.647697	17	259713	F	II	C17orf97	TSS1500	shore	TSS1500-shore	chr17:259754-260306	rs575606917;rs536360845;rs368983770;rs10468606	8;38;42;51
cg12858746	0.643183	0.349659	14.6301	1.55142e-17	6.34527e-15	29.1726	0.0280675	0.671251	0.643183	11	47235847	R	II	DDB2	TSS1500	shore	TSS1500-shore	chr11:47236404-47236933	rs183969233;rs138780245	42;33
cg07715621	0.624021	0.678783	17.5297	3.12506e-20	4.86654e-17	35.4911	0.366772	0.990794	0.624021	9	128716058	F	II	PBX3	Body	opensea	Body-opensea		rs183006401;rs11369530;rs117933304;rs187355296;rs556806740;rs576894498	0;5;19;29;43;46
cg16914866	0.618285	0.375104	20.4675	1.24584e-22	4.74088e-19	41.1137	0.0659611	0.684246	0.618285	5	155629023	F	II		IGR	opensea	IGR-opensea		rs28551600;rs561626504;rs4704993	0;4;23
cg22761582	0.614916	0.662209	10.9378	1.6169e-13	8.88211e-12	19.7655	0.354751	0.969667	0.614916	21	43243635	R	II	PRDM15	Body	shore	Body-shore	chr21:43242237-43242468	rs192004157	32
cg15864601	0.612688	0.320201	9.87686	3.16921e-12	9.75706e-11	16.7463	0.0138567	0.626545	0.612688	17	259839	F	I	C17orf97	TSS1500	island	TSS1500-island	chr17:259754-260306	rs9911060	38
cg15124400	0.611306	0.689766	7.88557	1.23498e-09	1.37809e-08	10.7109	0.384113	0.995419	0.611306	9	124989839	F	II	LHX6	1stExon	island	1stExon-island	chr9:124987743-124991086	rs573949450	36
cg03314029	0.6084	0.304691	11.4662	3.87894e-14	2.84482e-12	21.2155	0.000491301	0.608891	0.6084	16	88496788	R	I	ZNF469	1stExon	island	1stExon-island	chr16:88496201-88497763
cg18771300	0.6064	0.454104	13.7702	1.15691e-16	3.00521e-14	27.1281	0.150903	0.757304	0.6064	14	63671737	F	II	RHOJ	1stExon	opensea	1stExon-opensea		rs558425531	49
cg25069157	0.60629	0.366351	5.49896	2.47783e-06	1.01057e-05	3.08338	0.0632055	0.669496	0.60629	6	44102572	F	II	TMEM63B	Body	opensea	Body-opensea		rs3841315;rs551299979;rs138352932;rs530562381	1;29;45;51
cg27628312	0.605105	0.302699	6.05366	4.16477e-07	2.09282e-06	4.86181	0.000146191	0.605251	0.605105	7	142552171	F	II	EPHB6	TSS1500	island	TSS1500-island	chr7:142551879-142553186	rs183051178;rs148074307	0;49
cg15127773	0.600889	0.696209	10.0571	1.89179e-12	6.4029e-11	17.2695	0.395764	0.996653	0.600889	12	117094351	F	II		IGR	opensea	IGR-opensea		rs140800034;rs556860009	0;1
cg19486271	0.600564	0.321994	12.933	8.88086e-16	1.47763e-13	25.0548	0.0217119	0.622276	0.600564	11	47235900	R	II	DDB2	TSS1500	shore	TSS1500-shore	chr11:47236404-47236933
cg17298925	0.59966	0.310651	23.7182	5.66884e-25	3.80452e-21	46.5971	0.0108214	0.610481	0.59966	5	6828054	F	II		IGR	opensea	IGR-opensea		rs546816547;rs566963241;rs535530982;rs62351788	1;2;15;25
cg03259703	0.595585	0.637274	22.5448	3.67511e-24	2.11963e-20	44.6972	0.339482	0.935067	0.595585	1	18432992	R	II	IGSF21	TSS1500	shore	TSS1500-shore	chr1:18434105-18434813	rs189305860;rs527391368;rs74056284;rs566943591	33;29;25;1
cg18678645	0.582957	0.328321	6.79373	3.87299e-08	2.642e-07	7.24188	0.0368424	0.6198	0.582957	5	135416331	R	II	MIR886	TSS200	island	TSS200-island	chr5:135416204-135416475	rs554848608;rs200849372;rs576316967	26;15;12
cg11054141	0.578112	0.706357	8.85114	6.45447e-11	1.15888e-09	13.6934	0.417301	0.995413	0.578112	3	170589577	F	II		IGR	shore	IGR-shore	chr3:170587936-170588270	rs146178229;rs564119603	0;51
cg14856563	0.576881	0.578569	10.8437	2.09279e-13	1.08703e-11	19.5036	0.290129	0.86701	0.576881	1	19111089	R	II		IGR	shore	IGR-shore	chr1:19110720-19110932	rs74056623	13
cg25340688	0.568319	0.355595	7.48982	4.2575e-09	3.95071e-08	9.46304	0.0714357	0.639755	0.568319	5	135416398	F	I	MIR886	TSS200	island	TSS200-island	chr5:135416204-135416475
cg23959977	0.567593	0.697294	10.704	3.07609e-13	1.48111e-11	19.1126	0.413497	0.98109	0.567593	2	242509493	R	II	BOK	Body	opensea	Body-opensea		rs537638546;rs556447774;rs142661928;rs111348061	38;28;11;1
cg18511059	0.567053	0.68262	15.0786	5.61848e-18	2.89853e-15	30.2063	0.399094	0.966146	0.567053	14	91108729	F	II	LOC101928909	TSS1500	opensea	TSS1500-opensea		rs118065139;rs113423069	0;49
cg03266952	0.562002	0.716843	9.95173	2.55668e-12	8.19632e-11	16.964	0.435842	0.997844	0.562002	6	74778945	R	II		IGR	opensea	IGR-opensea		rs536937125;rs141908408	39;22
cg08081727	0.558703	0.700035	10.7919	2.41338e-13	1.22148e-11	19.3589	0.420683	0.979386	0.558703	12	39667364	R	II		IGR	opensea	IGR-opensea		rs149698755;rs550179989	31;22
cg04513125	0.55863	0.701671	16.9094	1.1011e-19	1.34806e-16	34.209	0.422356	0.980986	0.55863	15	57891240	R	II	GCOM1	Body	opensea	Body-opensea		rs11071336	1
cg14906510	0.557296	0.71311	9.63672	6.34211e-12	1.71628e-10	16.043	0.434463	0.991758	0.557296	12	7781169	R	II		IGR	island	IGR-island	chr12:7781003-7781248
cg15652532	0.553116	0.548277	7.61344	2.88787e-09	2.83515e-08	9.85423	0.271719	0.824835	0.553116	2	30669759	R	II	LCLAT1	TSS1500	shore	TSS1500-shore	chr2:30669988-30670720	rs184507399	25
cg07157030	0.550396	0.502386	10.0216	2.09397e-12	6.96019e-11	17.1665	0.227188	0.777585	0.550396	14	63671356	F	II	RHOJ	5'UTR	opensea	5'UTR-opensea		rs532841267;rs542802065	30;39
cg25620591	0.549687	0.6939	17.1433	6.82112e-20	9.07322e-17	34.6965	0.419057	0.968744	0.549687	2	11020267	F	II	LOC101929733	Body	opensea	Body-opensea		rs545536831;rs565132145;rs139470293	0;4;25
cg27327312	0.547571	0.704347	14.3659	2.85111e-17	1.01632e-14	28.5533	0.430561	0.978133	0.547571	4	187422091	R	II		IGR	island	IGR-island	chr4:187422034-187422244	rs561218822	9
cg07189587	0.545771	0.457724	10.0197	2.1053e-12	6.99155e-11	17.161	0.184839	0.73061	0.545771	14	63671517	R	II	RHOJ	5'UTR	opensea	5'UTR-opensea		rs144933537;rs111607696	21;15
cg26913710	0.54244	0.313895	13.9252	8.00443e-17	2.24856e-14	27.5028	0.042675	0.585115	0.54244	6	52441888	F	I	TRAM2-AS1	TSS1500	shore	TSS1500-shore	chr6:52441269-52441793	rs539984068;rs548386901	1;40
cg25994622	0.541138	0.674823	14.0337	6.19531e-17	1.83312e-14	27.7635	0.404254	0.945392	0.541138	19	15582775	R	I	PGLYRP2	Body	island	Body-island	chr19:15582605-15582905	rs147572500;rs139692091;rs561087126;rs144544106	50;34;30;13
cg04481923	0.539508	0.326598	6.31215	1.81349e-07	1.01141e-06	5.69362	0.056844	0.596352	0.539508	5	135416205	R	II	MIR886	Body	island	Body-island	chr5:135416204-135416475	rs538710441;rs553551499;rs572325590	38;18;2
cg04027132	0.536258	0.710069	8.76888	8.26566e-11	1.42266e-09	13.4432	0.44194	0.978198	0.536258	2	179265365	R	II	MIR548N	Body	opensea	Body-opensea		rs10201175;rs181607251;rs576382129	19;9;1
cg17221856	0.53298	0.705332	12.8426	1.11219e-15	1.76157e-13	24.8259	0.438842	0.971822	0.53298	5	180396891	R	II		IGR	shore	IGR-shore	chr5:180397288-180397563	rs560980183	46
cg21128517	0.528216	0.26549	7.15398	1.22998e-08	9.80881e-08	8.39489	0.00138187	0.529598	0.528216	16	71928337	R	II	IST1	TSS1500	shore	TSS1500-shore	chr16:71928861-71929953	rs536841155;rs375923002;rs572554248;rs149376447	39;31;14;1
cg02398342	0.522246	0.65334	9.95604	2.52532e-12	8.10775e-11	16.9766	0.392217	0.914463	0.522246	17	80708632	R	II	TBCD	TSS1500	shore	TSS1500-shore	chr17:80709052-80710843	rs570782316;rs145081026;rs1056534;rs149413139	47;45;33;27
cg09352518	0.52045	0.554255	10.2203	1.1905e-12	4.41825e-11	17.7393	0.29403	0.81448	0.52045	19	21265421	R	II	ZNF714	5'UTR	island	5'UTR-island	chr19:21265164-21265433	rs8101412	50
cg12723292	0.516364	0.261184	9.46245	1.05408e-11	2.60309e-10	15.5282	0.00300184	0.519366	0.516364	8	118532951	R	I	MED30	TSS200	island	TSS200-island	chr8:118532855-118533311	rs571852219;rs188451712	35;13
cg07351302	0.514615	0.729292	19.9189	3.32109e-22	1.12216e-18	40.1161	0.471984	0.9866	0.514615	6	169261176	F	II		IGR	island	IGR-island	chr6:169261135-169261427
cg04899715	0.51133	0.635752	9.11023	2.97766e-11	6.11266e-10	14.4765	0.380087	0.891417	0.51133	8	23609424	R	II		IGR	opensea	IGR-opensea		rs554712755;rs115615256;rs183876718	39;18;2
cg18001457	0.504933	0.291299	13.4954	2.23831e-16	5.05172e-14	26.4566	0.0388323	0.543765	0.504933	1	229828242	R	II		IGR	opensea	IGR-opensea		rs181478741;rs151132388;rs552917022	34;7;1
cg09455823	0.504421	0.58876	12.0771	7.78649e-15	7.96827e-13	22.8473	0.336549	0.84097	0.504421	2	201606912	R	II		IGR	opensea	IGR-opensea		rs562027357	38
cg08816590	0.503274	0.269444	12.9322	8.89855e-16	1.47957e-13	25.0527	0.0178067	0.521081	0.503274	12	54954337	F	I	PDE1B	TSS1500	opensea	TSS1500-opensea		rs182569432;rs567419718;rs145176906;rs1874308	0;11;17;19
cg03063057	0.498124	0.711947	8.67497	1.09727e-10	1.80083e-09	13.1566	0.462885	0.961009	0.498124	19	3110400	R	II	GNA11	Body	island	Body-island	chr19:3110096-3110438	rs41276846	41
cg03288803	0.497946	0.74332	9.02345	3.85498e-11	7.57192e-10	14.215	0.494348	0.992293	0.497946	16	88690881	R	I	ZC3H18	Body	opensea	Body-opensea		rs554456746;rs3830228	1;0
cg17328195	0.49792	0.73171	14.7474	1.1868e-17	5.17816e-15	29.4452	0.48275	0.98067	0.49792	2	196966679	R	II		IGR	opensea	IGR-opensea		rs4850657;rs4850658;rs550665490	38;31;1
cg19621877	0.495267	0.714928	11.8819	1.29406e-14	1.19208e-12	22.331	0.467295	0.962562	0.495267	4	1393418	R	II		IGR	shelf	IGR-shelf	chr4:1396291-1401730	rs547625764	1
cg04289314	0.494537	0.722308	11.501	3.53539e-14	2.64676e-12	21.3097	0.47504	0.969577	0.494537	2	131046480	F	II		IGR	island	IGR-island	chr2:131046000-131046481
cg06452669	0.494255	0.260935	6.77074	4.16824e-08	2.81653e-07	7.16811	0.0138076	0.508063	0.494255	5	68463117	F	I	CCNB1	Body	island	Body-island	chr5:68462675-68463214	rs202186533;rs565611927	7;11
cg11885357	0.493215	0.54792	12.5516	2.31088e-15	3.12395e-13	24.0823	0.301312	0.794528	0.493215	3	138152902	R	I	ESYT3	TSS1500	shore	TSS1500-shore	chr3:138153269-138154621	rs182995066;rs572246862	43;32
cg01464730	0.491547	0.73658	12.9638	8.22624e-16	1.38842e-13	25.1326	0.490807	0.982354	0.491547	17	78809873	F	II	RPTOR	Body	opensea	Body-opensea		rs547112016;rs182325720;rs539628272;rs2138117;rs2138116;rs536951644;rs555305544;rs573549963;rs541072069	0;1;6;7;11;24;27;41;45
cg02172885	0.48982	0.739744	10.9048	1.76969e-13	9.53483e-12	19.6739	0.494834	0.984654	0.48982	6	30588193	R	II	MRPS18B	Body	shelf	Body-shelf	chr6:30584885-30585677	rs543753351;rs138059652	32;1
cg09603594	0.488799	0.730211	15.1483	4.80643e-18	2.55242e-15	30.3652	0.485811	0.97461	0.488799	10	81890249	R	II		IGR	shore	IGR-shore	chr10:81892222-81892640
cg17152205	0.486088	0.307868	9.88926	3.05827e-12	9.47278e-11	16.7824	0.0648238	0.550912	0.486088	2	180990647	F	II		IGR	opensea	IGR-opensea		rs527593412;rs114305735;rs183999622	1;10;24
cg17857456	0.484419	0.737207	7.72588	2.03134e-09	2.10231e-08	10.209	0.494998	0.979416	0.484419	3	15332693	R	II	SH3BP5	Body	opensea	Body-opensea		rs13098829;rs13076010;rs370082194	3;2;2
cg25980689	0.48004	0.734557	6.77944	4.05393e-08	2.74867e-07	7.19603	0.494537	0.974577	0.48004	7	187339	F	I		IGR	shore	IGR-shore	chr7:186352-186673	rs533374923;rs117972724;rs566801595;rs527577587;rs549202715;rs567347918	1;6;7;11;13;40
cg16474309	0.475606	0.734458	17.2284	5.73632e-20	7.90073e-17	34.8728	0.496655	0.97226	0.475606	11	19274860	R	II		IGR	opensea	IGR-opensea
cg24785168	0.473556	0.244925	6.11104	3.46263e-07	1.77929e-06	5.0464	0.00814732	0.481704	0.473556	3	112738706	R	II	C3orf17	TSS200	shore	TSS200-shore	chr3:112738244-112738653	rs111485713;rs150501171	12;1
cg24245216	0.472568	0.602536	5.51641	2.34288e-06	9.61736e-06	3.13909	0.366251	0.83882	0.472568	19	7004657	R	II		IGR	opensea	IGR-opensea		rs537719599	20
cg08745965	0.469202	0.30087	6.18813	2.70203e-07	1.43169e-06	5.29449	0.0662688	0.535471	0.469202	5	135416529	F	II	MIR886	TSS1500	shore	TSS1500-shore	chr5:135415069-135415307	rs71589303;rs9327740	7;18
cg05094984	0.468736	0.333572	15.5459	1.99422e-18	1.3017e-15	31.2606	0.0992037	0.567939	0.468736	11	61544890	R	II	MYRF	Body	island	Body-island	chr11:61544727-61545563	rs185949125	13
cg03264748	0.467218	0.633487	9.14782	2.66334e-11	5.57531e-10	14.5894	0.399878	0.867096	0.467218	9	137337338	F	II		IGR	opensea	IGR-opensea		rs145198023;rs3118526;rs539211962;rs111569628	1;19;20;24
cg13704680	0.465946	0.485077	14.8092	1.03131e-17	4.66398e-15	29.5881	0.252104	0.71805	0.465946	18	77905298	R	II	LOC100130522	TSS1500	island	TSS1500-island	chr18:77905297-77905566	rs573490016;rs192137997	40;2
cg07107105	0.463299	0.265925	7.00433	1.97877e-08	1.47932e-07	7.91668	0.0342761	0.497575	0.463299	17	5124961	F	II	SCIMP	Body	opensea	Body-opensea
cg11524184	0.462069	0.745067	9.5024	9.37878e-12	2.36299e-10	15.6466	0.514033	0.976102	0.462069	5	180397383	R	I		IGR	island	IGR-island	chr5:180397288-180397563	rs552483506;rs560917197	49;41
cg06092953	0.457256	0.447837	15.6667	1.53152e-18	1.05331e-15	31.5293	0.219209	0.676465	0.457256	18	77905699	R	II	LOC100130522	TSS200	shore	TSS200-shore	chr18:77905297-77905566	rs188578654;rs532669045;rs550958535	51;44;20
cg09768983	0.456289	0.67265	11.2216	7.47783e-14	4.79747e-12	20.5487	0.444506	0.900795	0.456289	4	183935060	R	II		IGR	opensea	IGR-opensea		rs189236476	22
cg22238209	0.455515	0.718118	7.51696	3.90926e-09	3.67398e-08	9.54902	0.490361	0.945876	0.455515	19	35800743	F	II	MAG	Body	island	Body-island	chr19:35800718-35801031	rs144178944	1
cg13642260	0.455219	0.367656	9.39477	1.28531e-11	3.06591e-10	15.3273	0.140047	0.595266	0.455219	9	130955380	F	II	CIZ1	5'UTR	island	5'UTR-island	chr9:130955166-130955498	rs533721899	36
cg23944405	0.449589	0.761447	9.83991	3.52446e-12	1.06304e-10	16.6386	0.536653	0.986242	0.449589	11	30602030	R	II	MPPED2	1stExon	shelf	1stExon-shelf	chr11:30605558-30605800	rs545370266;rs560183172;rs527295584	45;18;2
cg23501836	0.448662	0.764106	11.6696	2.26085e-14	1.85595e-12	21.7639	0.539774	0.988437	0.448662	14	89629974	R	II	FOXN3	Body	shore	Body-shore	chr14:89628885-89629199	rs73319277;rs538714009;rs78305609	34;32;1
cg21863379	0.44652	0.757122	8.18615	4.8739e-10	6.28481e-09	11.6496	0.533861	0.980382	0.44652	9	137751012	F	II	LOC101448202	Body	opensea	Body-opensea		rs138045535	0
cg05030953	0.445886	0.434502	7.04753	1.72474e-08	1.31337e-07	8.05484	0.211559	0.657445	0.445886	6	31241000	R	II	HLA-C	TSS1500	shore	TSS1500-shore	chr6:31238852-31240120	rs7773175;rs7759127	43;14
cg08272591	0.443548	0.777487	8.98003	4.38806e-11	8.42795e-10	14.0839	0.555713	0.999262	0.443548	8	28576644	F	II	EXTL3	Body	shelf	Body-shelf	chr8:28573597-28573840	rs76048097	0
cg26052728	0.442093	0.276474	8.60964	1.33716e-10	2.12422e-09	12.9567	0.0554278	0.497521	0.442093	7	961841	F	II	ADAP1	TSS1500	shore	TSS1500-shore	chr7:960048-960351	rs12667325;rs12669946	13;46
cg20191338	0.440785	0.454924	18.1679	8.8648e-21	1.71768e-17	36.7735	0.234531	0.675316	0.440785	18	77905663	F	II	LOC100130522	TSS200	shore	TSS200-shore	chr18:77905297-77905566	rs550958535;rs115487470	18;41
cg02032984	0.438974	0.776559	12.5848	2.12459e-15	2.92405e-13	24.1677	0.557072	0.996046	0.438974	7	35490860	F	II		IGR	shelf	IGR-shelf	chr7:35494213-35494702	rs146236799	0
cg19867917	0.437018	0.615774	12.6324	1.88412e-15	2.66413e-13	24.2899	0.397265	0.834283	0.437018	2	3642629	R	I	COLEC11	TSS200	island	TSS200-island	chr2:3642547-3642751	rs187945555	7
cg13344095	0.436301	0.369496	13.3359	3.29589e-16	6.85013e-14	26.063	0.151346	0.587647	0.436301	6	26233352	F	II		IGR	opensea	IGR-opensea		rs544720835;rs10946808	12;35
cg04123836	0.435765	0.768496	12.2534	4.94149e-15	5.61061e-13	23.3095	0.550613	0.986378	0.435765	6	52402557	F	II	TRAM2	Body	opensea	Body-opensea		rs140686363;rs546877298;rs566520778;rs7772287	0;30;38;39
cg26708920	0.433378	0.417045	5.06371	9.95015e-06	3.46801e-05	1.70365	0.200356	0.633734	0.433378	10	13826317	R	II	FRMD4A	Body	opensea	Body-opensea		rs573927270;rs542813173	2;1
cg12988522	0.42999	0.217663	6.63433	6.44906e-08	4.11653e-07	6.73002	0.00266762	0.432658	0.42999	12	57623095	R	II	SHMT2	TSS1500	shore	TSS1500-shore	chr12:57623420-57623903	rs10717122	5
cg18415585	0.429517	0.239223	264.494	9.04536e-66	1.96402e-61	130.632	0.0244642	0.453981	0.429517	14	21100888	R	I		IGR	island	IGR-island	chr14:21100838-21101043	rs78993455;rs79246363	38;37
cg19548912	0.428724	0.770094	9.0762	3.29456e-11	6.65021e-10	14.3741	0.555732	0.984456	0.428724	6	138299068	R	II		IGR	opensea	IGR-opensea		rs575664988;rs544103544;rs554788351;rs574826657	39;30;10;7
cg22629528	0.428234	0.604564	15.9029	9.17734e-19	7.05796e-16	32.0506	0.390447	0.818682	0.428234	11	132951861	F	II	OPCML	Body	island	Body-island	chr11:132951692-132952260	rs534374047;rs552665417	0;16
cg21512276	0.428108	0.769839	15.1036	5.31164e-18	2.76535e-15	30.2634	0.555785	0.983893	0.428108	4	88477632	R	II		IGR	opensea	IGR-opensea		rs113912535;rs138713126;rs141889511	44;20;1
cg03816828	0.422862	0.714027	8.91975	5.25465e-11	9.77769e-10	13.9015	0.502595	0.925458	0.422862	1	10342918	F	II	KIF1B	Body	opensea	Body-opensea		rs75607790;rs547288564;rs9660019	0;10;45
cg08560695	0.422098	0.772225	10.1139	1.60947e-12	5.63276e-11	17.4334	0.561176	0.983274	0.422098	19	54418930	R	II	CACNG7	Body	opensea	Body-opensea		rs566969879;rs112419099	36;1
cg00310386	0.421924	0.345807	14.3361	3.05471e-17	1.07086e-14	28.4831	0.134845	0.556768	0.421924	16	85455848	R	II		IGR	opensea	IGR-opensea		rs541909169	4
cg00739278	0.419278	0.380681	11.7556	1.80187e-14	1.55055e-12	21.9945	0.171042	0.59032	0.419278	7	38351226	F	II		IGR	island	IGR-island	chr7:38350920-38351331
cg04140496	0.418635	0.26562	17.436	3.77163e-20	5.66123e-17	35.2996	0.0563029	0.474937	0.418635	6	111279511	R	I	GTF3C6	TSS1500	shore	TSS1500-shore	chr6:111279644-111280210	rs72939510	9
cg16438031	0.416865	0.770329	13.7029	1.35882e-16	3.40624e-14	26.9644	0.561896	0.978761	0.416865	12	6826769	F	II		IGR	opensea	IGR-opensea		rs188030683;rs115940529;rs191302595;rs576013635;rs141544231	0;16;17;32;49
cg15980797	0.414936	0.292716	116.828	8.93476e-52	1.69129e-47	106.895	0.0852484	0.500184	0.414936	6	137813648	R	I	OLIG3	1stExon	shore	1stExon-shore	chr6:137814355-137815202
cg10071929	0.414635	0.352062	7.46377	4.62116e-09	4.2412e-08	9.38046	0.144744	0.559379	0.414635	9	130955135	R	II	CIZ1	TSS1500	shore	TSS1500-shore	chr9:130955166-130955498	rs560036798	40
cg13273418	0.413953	0.498338	24.7898	1.10204e-25	8.21789e-22	48.2611	0.291362	0.705314	0.413953	7	138349156	F	I	SVOPL	TSS200	island	TSS200-island	chr7:138348962-138349444
cg27466466	0.413696	0.493987	10.2925	9.70724e-13	3.74877e-11	17.9463	0.287139	0.700835	0.413696	22	24261966	R	II		IGR	opensea	IGR-opensea		rs557945566;rs112150141	49;1
cg14614789	0.413624	0.235965	6.60866	7.00194e-08	4.41859e-07	6.64749	0.0291535	0.442777	0.413624	19	5548129	F	II		IGR	opensea	IGR-opensea		rs184016013;rs188948032	17;32
cg09371059	0.413088	0.763882	9.46034	1.06062e-11	2.61573e-10	15.522	0.557338	0.970426	0.413088	16	17842081	F	II		IGR	opensea	IGR-opensea		rs546535439;rs561625870;rs529088097;rs550467707	0;10;11;14
cg19008148	0.410749	0.746816	9.72287	4.94051e-12	1.39732e-10	16.2962	0.541441	0.952191	0.410749	12	131148477	R	II		IGR	opensea	IGR-opensea		rs4759747;rs189935130	20;2
cg02707854	0.410568	0.62996	10.3464	8.33996e-13	3.31873e-11	18.1003	0.424675	0.835244	0.410568	19	17600122	F	I	SLC27A1	Body	shelf	Body-shelf	chr19:17597344-17598000	rs371568887;rs7251644;rs560369003;rs529191181	4;18;28;42
cg13581155	0.410351	0.229398	6.20284	2.57724e-07	1.37369e-06	5.3418	0.0242227	0.434574	0.410351	5	135415781	F	II		IGR	shore	IGR-shore	chr5:135416204-135416475	rs34577747	40
cg13858223	0.409698	0.791295	6.35937	1.55815e-07	8.85965e-07	5.84561	0.586447	0.996144	0.409698	14	95913857	F	II	SYNE3	Body	opensea	Body-opensea		rs141893066;rs185168661	0;50
cg09368486	0.407818	0.553109	13.5863	1.79769e-16	4.23191e-14	26.6797	0.3492	0.757018	0.407818	2	208890779	F	II	PLEKHM3	TSS1500	shore	TSS1500-shore	chr2:208890181-208890394
cg11715858	0.407675	0.557941	13.5446	1.98742e-16	4.57647e-14	26.5776	0.354103	0.761778	0.407675	7	1267228	R	II		IGR	shore	IGR-shore	chr7:1269165-1282864	rs564920955	51
cg25770474	0.406977	0.654655	11.4327	4.24225e-14	3.05211e-12	21.1245	0.451166	0.858143	0.406977	4	141783642	F	II		IGR	opensea	IGR-opensea		rs17006522	21
cg21459470	0.404825	0.781068	12.6499	1.80285e-15	2.57685e-13	24.3347	0.578655	0.98348	0.404825	1	85259271	R	II		IGR	opensea	IGR-opensea		rs145889144;rs536571371	35;14
cg09996245	0.403612	0.79557	7.17615	1.14647e-08	9.23054e-08	8.46563	0.593764	0.997376	0.403612	6	16822408	F	II		IGR	opensea	IGR-opensea		rs188603246	1
cg19478678	0.403556	0.773542	11.6111	2.63865e-14	2.09571e-12	21.6069	0.571764	0.97532	0.403556	12	118298211	F	II	KSR2	Body	opensea	Body-opensea
cg03181300	0.403341	0.314045	8.88619	5.81038e-11	1.06296e-09	13.7998	0.112375	0.515716	0.403341	6	26195995	R	I		IGR	shore	IGR-shore	chr6:26197070-26197537	rs548213977;rs568325650	21;14
cg09973771	0.399829	0.239595	6.62342	6.67857e-08	4.24182e-07	6.69493	0.0396808	0.43951	0.399829	2	1043404	R	II	SNTG2	Body	opensea	Body-opensea		rs190833449;rs539884260;rs557822975;rs572949025	17;5;2;1
cg12666549	0.399264	0.797193	5.48471	2.59363e-06	1.05232e-05	3.03794	0.597561	0.996825	0.399264	4	76901607	F	II	LOC101928809	TSS1500	opensea	TSS1500-opensea		rs150086423;rs536364121;rs547939934	0;13;14
cg18388270	0.398969	0.455861	14.676	1.39683e-17	5.84249e-15	29.2794	0.256377	0.655346	0.398969	1	149212246	F	I		IGR	opensea	IGR-opensea		rs587762661;rs33916123;rs191362010;rs72477356;rs587717853	0;2;16;28;34
cg26274214	0.398755	0.789947	9.14548	2.68185e-11	5.60817e-10	14.5824	0.59057	0.989324	0.398755	19	9471438	F	II		IGR	shelf	IGR-shelf	chr19:9473589-9474001
cg16287180	0.39874	0.797353	6.94067	2.42342e-08	1.76138e-07	7.71292	0.597983	0.996723	0.39874	19	58364502	F	II	ZNF587	Body	shelf	Body-shelf	chr19:58361139-58361560	rs185695216	0
cg09918751	0.398585	0.694886	8.76726	8.30595e-11	1.42823e-09	13.4383	0.495594	0.894179	0.398585	15	100517450	F	II	ADAMTS17	Body	opensea	Body-opensea		rs553127707;rs575194590	31;51
cg17744682	0.396149	0.787619	7.48709	4.29416e-09	3.98103e-08	9.4544	0.589544	0.985693	0.396149	2	202324741	R	II	STRADB	Body	opensea	Body-opensea		rs528379009;rs78822292	2;1
cg17872886	0.395936	0.558313	11.5289	3.28266e-14	2.49706e-12	21.385	0.360345	0.756281	0.395936	2	3642732	R	I	COLEC11	1stExon	island	1stExon-island	chr2:3642547-3642751	rs540163882;rs561886850;rs529098931	38;30;6
cg01911613	0.395483	0.241678	6.8802	2.93875e-08	2.08025e-07	7.51917	0.0439371	0.43942	0.395483	3	196325238	R	I		IGR	opensea	IGR-opensea		rs144888160;rs527462411;rs552124264;rs183333325	44;40;31;14
cg13878646	0.394495	0.316245	18.9815	1.8691e-21	4.61487e-18	38.3579	0.118998	0.513493	0.394495	12	95840895	F	II		IGR	opensea	IGR-opensea		rs146598365	19
cg07158503	0.394038	0.405633	5.05955	1.00824e-05	3.50905e-05	1.69058	0.208614	0.602652	0.394038	5	135415693	R	II		IGR	shore	IGR-shore	chr5:135416204-135416475	rs565279785;rs532638407;rs141726672	47;26;2
cg12135269	0.392552	0.557381	11.1009	1.03654e-13	6.22091e-12	20.217	0.361105	0.753657	0.392552	2	3642586	R	I	COLEC11	1stExon	island	1stExon-island	chr2:3642547-3642751	rs545780894;rs557775650	32;10
cg16823252	0.392447	0.525289	13.4523	2.48434e-16	5.49758e-14	26.3505	0.329066	0.721513	0.392447	22	22472739	F	II		IGR	island	IGR-island	chr22:22471899-22472744	rs546819602;rs531037217;rs370260177	24;31;38
cg05764538	0.391576	0.80179	6.06648	3.9964e-07	2.01886e-06	4.90306	0.606002	0.997578	0.391576	12	107127517	R	II	RFX4	Body	opensea	Body-opensea		rs544366649;rs79448061	30;1
cg05716544	0.390984	0.709368	10.5178	5.15996e-13	2.25123e-11	18.5876	0.513876	0.90486	0.390984	17	41728055	F	II	MEOX1	Body	opensea	Body-opensea
cg01389234	0.390652	0.799324	15.7609	1.24773e-18	8.89978e-16	31.7379	0.603998	0.994649	0.390652	3	114170468	F	II	ZBTB20	Body	opensea	Body-opensea		rs558083620	11
cg03847675	0.390236	0.661048	14.0905	5.42119e-17	1.65599e-14	27.8994	0.46593	0.856166	0.390236	15	93127379	F	II		IGR	opensea	IGR-opensea		rs566502781;rs74403002;rs552359076;rs73452863;rs538236491;rs79956471	0;6;20;25;48;49
cg02111951	0.388771	0.479819	14.1297	4.94498e-17	1.54817e-14	27.9929	0.285434	0.674205	0.388771	11	61544854	F	II	C11orf9	Body	island	Body-island	chr11:61544727-61545563	rs185949125;rs572657080	25;46
cg05597349	0.388311	0.278102	27.2677	3.13593e-27	2.82326e-23	51.8743	0.0839468	0.472258	0.388311	10	102882978	R	II	TLX1NB	5'UTR	island	5'UTR-island	chr10:102882977-102883551	rs62000966	37
cg24473616	0.386476	0.197127	4.73427	2.81777e-05	8.76824e-05	0.675397	0.00388893	0.390365	0.386476	15	58363210	F	II		IGR	opensea	IGR-opensea		rs369158637;rs2642636	6;32
cg24969716	0.385324	0.346145	6.53919	8.74839e-08	5.36134e-07	6.42413	0.153483	0.538806	0.385324	11	45407537	R	II	LOC399886	Body	opensea	Body-opensea		rs7928480;rs561822830;rs181587435	45;30;25
cg21040814	0.385102	0.782634	11.9998	9.51519e-15	9.3287e-13	22.6435	0.590083	0.975186	0.385102	21	41518623	R	II	DSCAM	Body	shelf	Body-shelf	chr21:41516237-41516472	rs531036179;rs537831108;rs145880828	20;5;1
cg03447554	0.383855	0.569996	9.06922	3.3637e-11	6.7619e-10	14.353	0.378068	0.761923	0.383855	11	43094025	F	II		IGR	opensea	IGR-opensea		rs116706086;rs79479935	4;28
cg10184328	0.383768	0.65239	17.748	2.02274e-20	3.39379e-17	35.9338	0.460506	0.844274	0.383768	7	138349158	F	II	SVOPL	Body	island	Body-island	chr7:138348962-138349444
cg14260773	0.383747	0.609625	5.40472	3.35148e-06	1.32017e-05	2.78308	0.417751	0.801498	0.383747	2	33226136	F	II	LTBP1	Body	opensea	Body-opensea		rs527964190	6
cg00835279	0.383741	0.448126	11.0823	1.0904e-13	6.49124e-12	20.1656	0.256255	0.639996	0.383741	2	3642710	R	II	COLEC11	1stExon	island	1stExon-island	chr2:3642547-3642751	rs540163882;rs561886850	16;8
cg05701418	0.383129	0.528905	14.1404	4.82155e-17	1.5179e-14	28.0186	0.33734	0.720469	0.383129	6	30131361	F	I	TRIM15	5'UTR	opensea	5'UTR-opensea		rs538689430;rs552309313	11;24
cg01726273	0.383044	0.368217	11.4945	3.59657e-14	2.68213e-12	21.2923	0.176695	0.559739	0.383044	2	70360150	F	II		IGR	opensea	IGR-opensea		rs181459891;rs567841601;rs77354131	16;36;45
cg23639784	0.382803	0.794622	7.61463	2.87718e-09	2.82623e-08	9.85797	0.603221	0.986024	0.382803	6	86446089	F	II		IGR	opensea	IGR-opensea		rs530370697;rs183266097;rs569975981	0;10;18
cg22048216	0.382063	0.465272	18.7257	3.0313e-21	7.03721e-18	37.8657	0.27424	0.656303	0.382063	18	77377119	R	I		IGR	island	IGR-island	chr18:77376688-77377995	rs112514066;rs186412783;rs564203602	24;15;11
cg23853861	0.382062	0.507203	18.182	8.62447e-21	1.69575e-17	36.8015	0.316172	0.698234	0.382062	6	10720455	F	I		IGR	shelf	IGR-shelf	chr6:10723022-10723609	rs138844032;rs142875514	1;44
cg10969241	0.381656	0.696597	16.6515	1.87851e-19	2.038e-16	33.6653	0.505769	0.887425	0.381656	10	131989534	F	II		IGR	shore	IGR-shore	chr10:131988211-131989332	rs549599647;rs10764938	20;42
cg19079272	0.380126	0.646655	19.2444	1.14339e-21	3.05832e-18	38.858	0.456592	0.836718	0.380126	7	138349138	F	II	SVOPL	TSS200	island	TSS200-island	chr7:138348962-138349444	rs373541572	13
cg09021557	0.377147	0.80375	6.8357	3.38717e-08	2.35235e-07	7.37651	0.615176	0.992323	0.377147	16	80770186	R	II	CDYL2	Body	opensea	Body-opensea		rs147959352;rs187763405	21;1
cg04933384	0.376724	0.792684	5.51702	2.33837e-06	9.60043e-06	3.14101	0.604322	0.981046	0.376724	15	50840217	F	II	USP50	TSS1500	opensea	TSS1500-opensea		rs185286787;rs556851917	0;17
cg25298319	0.375259	0.401473	10.7088	3.03546e-13	1.4657e-11	19.1261	0.213843	0.589102	0.375259	2	233217079	R	I		IGR	island	IGR-island	chr2:233215680-233217556	rs189240847	39
cg17132030	0.374746	0.567982	11.4869	3.67104e-14	2.72565e-12	21.2714	0.380609	0.755355	0.374746	19	17599784	F	II	SLC27A1	Body	shore	Body-shore	chr19:17597344-17598000	rs555294638;rs115772896;rs150085935;rs138941646	5;27;32;40
cg10112249	0.374149	0.800551	10.9575	1.532e-13	8.52508e-12	19.8203	0.613476	0.987625	0.374149	1	30531045	F	II		IGR	opensea	IGR-opensea		rs188813553;rs530054958;rs546615025	0;9;41
cg23371584	0.37369	0.231706	5.90473	6.72545e-07	3.19035e-06	4.38306	0.0448605	0.418551	0.37369	1	203275927	R	II	BTG2	Body	shore	Body-shore	chr1:203274305-203275338	rs190670739;rs10920608	32;1
cg23598115	0.371499	0.221826	11.4134	4.46583e-14	3.17586e-12	21.0723	0.0360762	0.407575	0.371499	1	213681300	F	II		IGR	opensea	IGR-opensea		rs540181759	36
cg23085143	0.371311	0.594661	16.4769	2.70642e-19	2.75206e-16	33.2936	0.409005	0.780317	0.371311	7	138349443	F	II	SVOPL	Body	island	Body-island	chr7:138348962-138349444
cg15679892	0.370054	0.632519	10.8506	2.05331e-13	1.07104e-11	19.5229	0.447491	0.817546	0.370054	7	1267057	F	II		IGR	shore	IGR-shore	chr7:1265111-1265379	rs573736757;rs554916930;rs574733267;rs377552241	9;27;28;42
cg24521141	0.368627	0.742527	6.77675	4.08889e-08	2.76978e-07	7.18741	0.558214	0.926841	0.368627	2	38744309	F	II	LOC101929596	TSS1500	opensea	TSS1500-opensea		rs11888944;rs539027199	28;50
cg22317233	0.368404	0.435668	12.8538	1.08151e-15	1.72482e-13	24.8544	0.251466	0.619871	0.368404	2	47572086	F	II	LOC101927043	Body	opensea	Body-opensea		rs546513686;rs558515875	42;48
cg21139150	0.368355	0.451922	5.50156	2.45725e-06	1.00309e-05	3.09167	0.267745	0.636099	0.368355	21	46976175	F	I		IGR	island	IGR-island	chr21:46975415-46976341	rs539127386;rs8127385	30;33
cg03185888	0.365954	0.807583	9.3395	1.51194e-11	3.50295e-10	15.1628	0.624606	0.990559	0.365954	4	95868848	R	II	BMPR1B	5'UTR	opensea	5'UTR-opensea		rs114972647;rs185123217;rs138174004	50;5;1
cg25275090	0.365816	0.446371	8.42567	2.33945e-10	3.39389e-09	12.3912	0.263463	0.629279	0.365816	2	9879511	F	II		IGR	opensea	IGR-opensea		rs576051611;rs532072330;rs75607002;rs555884811	4;22;31;50
cg04680494	0.365749	0.79375	9.65106	6.08342e-12	1.65905e-10	16.0852	0.610875	0.976624	0.365749	6	168417646	F	II	KIF25	TSS1500	opensea	TSS1500-opensea		rs9346518	47
cg03173748	0.365429	0.187615	5.59182	1.83927e-06	7.76017e-06	3.37996	0.00490097	0.37033	0.365429	16	83760849	F	II	CDH13	Body	opensea	Body-opensea		rs564070553;rs10559095	13;31
cg17416644	0.365357	0.758202	6.74307	4.55369e-08	3.04058e-07	7.0793	0.575524	0.940881	0.365357	11	1474841	R	I	BRSK2	Body	shelf	Body-shelf	chr11:1471339-1471595	rs543823884;rs562182518;rs577197947;rs56252165	50;48;47;44
cg00200803	0.364406	0.343773	19.0683	1.58814e-21	4.04287e-18	38.5236	0.16157	0.525976	0.364406	20	44838776	R	II	CDH22	Body	shore	Body-shore	chr20:44838887-44839204
cg00243480	0.364093	0.39001	13.4609	2.43313e-16	5.40812e-14	26.3717	0.207963	0.572057	0.364093	14	34269416	F	II	NPAS3	Body	island	Body-island	chr14:34268946-34270438
cg16034233	0.363704	0.343104	12.1277	6.83161e-15	7.20278e-13	22.9803	0.161252	0.524956	0.363704	6	14371975	F	II		IGR	opensea	IGR-opensea		rs150786650;rs6941419;rs566093357	1;17;39
cg19154323	0.363394	0.716165	9.99111	2.28427e-12	7.4716e-11	17.0783	0.534468	0.897862	0.363394	2	208890802	R	II	PLEKHM3	TSS1500	shore	TSS1500-shore	chr2:208890181-208890394	rs376707191	26
cg06255693	0.362805	0.817479	5.74678	1.11785e-06	4.99652e-06	3.87612	0.636076	0.998881	0.362805	1	205614765	R	II		IGR	opensea	IGR-opensea		rs528551785	1
cg19774868	0.362782	0.423067	16.2292	4.56565e-19	4.16118e-16	32.7613	0.241676	0.604457	0.362782	18	77905408	R	I	LOC100130522	TSS1500	island	TSS1500-island	chr18:77905297-77905566
cg06238316	0.362201	0.494531	10.2067	1.237e-12	4.5569e-11	17.7004	0.313431	0.675632	0.362201	19	21265364	F	II	ZNF714	5'UTR	island	5'UTR-island	chr19:21265164-21265433	rs560609743;rs8101412	0;9
cg24100841	0.361715	0.654615	5.7044	1.28102e-06	5.63775e-06	3.74029	0.473758	0.835473	0.361715	6	29649024	F	II		IGR	opensea	IGR-opensea		rs112470363;rs3129054	25;32
cg24713959	0.360228	0.72825	11.1038	1.02838e-13	6.18031e-12	20.2251	0.548136	0.908364	0.360228	12	71709550	F	II		IGR	opensea	IGR-opensea		rs531238932;rs74680005	0;16
cg16482462	0.359479	0.784931	6.15846	2.97269e-07	1.55648e-06	5.19898	0.605192	0.964671	0.359479	16	55905570	R	II	CES5A	Body	opensea	Body-opensea		rs117887370;rs146474777;rs199716261;rs369304717;rs543903403;rs143198507;rs533130569;rs148234688	36;35;34;25;14;12;2;1
cg22334681	0.357876	0.587737	9.30367	1.68016e-11	3.8211e-10	15.0559	0.408799	0.766675	0.357876	3	14257893	F	II		IGR	opensea	IGR-opensea		rs528317185	45
cg03839794	0.356076	0.284854	11.9306	1.13956e-14	1.07634e-12	22.4602	0.106816	0.462891	0.356076	14	34269541	F	II	NPAS3	Body	island	Body-island	chr14:34268946-34270438	rs138986655;rs576037399	5;47
cg19504605	0.354772	0.701247	7.50759	4.02611e-09	3.76782e-08	9.51935	0.523861	0.878634	0.354772	8	144339106	R	II	ZFP41	3'UTR	shore	3'UTR-shore	chr8:144337536-144338585	rs58721331;rs572149412	43;16
cg12406789	0.35459	0.806323	10.9773	1.45144e-13	8.17417e-12	19.8752	0.629028	0.983617	0.35459	19	40727342	R	II		IGR	shore	IGR-shore	chr19:40729087-40729430
cg25186140	0.354248	0.813517	10.2368	1.13611e-12	4.25571e-11	17.7867	0.636393	0.990641	0.354248	11	133771378	R	II	LOC283174	Body	opensea	Body-opensea		rs563678661;rs575746796;rs190500956;rs565204023;rs80074213	41;35;10;2;1
cg19099843	0.353863	0.179303	7.72217	2.05497e-09	2.12299e-08	10.1973	0.00237089	0.356234	0.353863	7	12443191	R	II	VWDE	Body	island	Body-island	chr7:12443163-12443705
cg21401457	0.353497	0.548092	12.3414	3.94411e-15	4.70997e-13	23.5387	0.371343	0.72484	0.353497	22	22472743	F	II		IGR	island	IGR-island	chr22:22471899-22472744	rs546819602;rs531037217;rs370260177;rs75073782	20;27;34;50
cg26138821	0.353097	0.177994	5.80363	9.31073e-07	4.25208e-06	4.05845	0.00144494	0.354542	0.353097	11	89956704	F	II	CHORDC1	TSS200	shore	TSS200-shore	chr11:89955742-89956358	rs564553544	47
cg22985281	0.352895	0.783325	13.3895	2.89276e-16	6.16804e-14	26.1957	0.606878	0.959772	0.352895	3	32934782	F	II		IGR	opensea	IGR-opensea		rs117437137;rs575350352;rs543134564	0;1;8
cg09338678	0.35271	0.817051	12.3191	4.1755e-15	4.92653e-13	23.4808	0.640695	0.993406	0.35271	2	97576207	F	II	FAM178B	Body	opensea	Body-opensea		rs185207431;rs188353664;rs146799836;rs148343129;rs550020055	0;1;14;20;21
cg12386645	0.35232	0.823208	6.20635	2.54828e-07	1.36021e-06	5.35311	0.647048	0.999369	0.35232	2	182783512	F	II	SSFA2	Body	opensea	Body-opensea		rs576369806;rs78894663;rs542258563	24;38;48
cg00795791	0.351934	0.761683	7.85436	1.36086e-09	1.49714e-08	10.613	0.585715	0.93765	0.351934	7	135346062	F	II	PL-5283	TSS1500	shore	TSS1500-shore	chr7:135347056-135347498	rs533776702	24
cg09067993	0.351891	0.819161	5.14978	7.56684e-06	2.71852e-05	1.97486	0.643215	0.995106	0.351891	3	67665333	R	II	SUCLG2	Body	opensea	Body-opensea		rs376734830;rs533811487;rs141459012	34;22;1
cg20121472	0.351221	0.764925	9.1405	2.72175e-11	5.67761e-10	14.5674	0.589314	0.940535	0.351221	7	70316444	F	II		IGR	opensea	IGR-opensea		rs146487588	1
cg06132400	0.350695	0.298223	7.7672	1.78549e-09	1.88465e-08	10.3391	0.122875	0.47357	0.350695	7	38350938	R	II		IGR	island	IGR-island	chr7:38350920-38351331	rs531297499;rs189287675;rs77139866;rs2736957;rs547094605;rs141098760;rs539746186	37;36;17;16;7;2;1
cg25071794	0.350094	0.809085	9.6441	6.20765e-12	1.6862e-10	16.0648	0.634038	0.984132	0.350094	5	57791484	R	II	GAPT	3'UTR	opensea	3'UTR-opensea		rs556185588;rs571259751	23;1
cg04492807	0.348537	0.814607	9.91942	2.80474e-12	8.84132e-11	16.8701	0.640338	0.988875	0.348537	5	2225108	R	II		IGR	opensea	IGR-opensea		rs141219432;rs560050214;rs146969794	33;29;3
cg21770758	0.348196	0.795781	7.01277	1.92635e-08	1.44532e-07	7.94368	0.621683	0.969879	0.348196	10	112440394	R	II	RBM20	Body	opensea	Body-opensea		rs11195262;rs558672917	7;1
cg15031594	0.34688	0.809462	9.80584	3.88789e-12	1.15158e-10	16.5391	0.636022	0.982902	0.34688	14	101256510	F	II		IGR	opensea	IGR-opensea		rs535073818;rs555375431;rs572026138	24;32;43
cg13553000	0.346565	0.819198	5.86011	7.7637e-07	3.62143e-06	4.23976	0.645915	0.99248	0.346565	22	44022344	R	II	EFCAB6	ExonBnd	opensea	ExonBnd-opensea		rs571964771;rs35053047;rs148922297	41;15;1
cg23262340	0.3463	0.505189	12.4553	2.94985e-15	3.79656e-13	23.834	0.332039	0.678339	0.3463	7	100472376	R	II	SRRT	TSS1500	island	TSS1500-island	chr7:100472375-100473393
cg04568519	0.345961	0.810247	9.3716	1.37582e-11	3.24254e-10	15.2584	0.637267	0.983227	0.345961	7	158384490	F	II		IGR	shelf	IGR-shelf	chr7:158379328-158381221	rs559767003;rs528702617;rs548793614	0;1;46
cg02122327	0.344808	0.315539	5.44194	2.97474e-06	1.18783e-05	2.90161	0.143135	0.487942	0.344808	13	50194322	F	II		IGR	opensea	IGR-opensea		rs141968586;rs548207551	21;31
cg01218619	0.344674	0.186812	8.53797	1.66198e-10	2.54992e-09	12.7368	0.0144747	0.359148	0.344674	4	25090298	R	I		IGR	island	IGR-island	chr4:25090106-25090510	rs4697546;rs115118301;rs146620966	42;33;1
cg10590442	0.344649	0.17737	4.33504	9.74918e-05	0.00026648	-0.543923	0.00504543	0.349694	0.344649	11	124633181	R	II	ESAM	TSS1500	island	TSS1500-island	chr11:124632063-124633239	rs143270232	18
cg25468058	0.342347	0.826732	5.84069	8.2642e-07	3.82672e-06	4.17741	0.655558	0.997905	0.342347	1	150953680	F	II	ANXA9	TSS1500	opensea	TSS1500-opensea		rs144968823;rs587604090;rs587668469	0;24;33
cg22038059	0.342201	0.200698	13.1995	4.59985e-16	8.84324e-14	25.7239	0.0295972	0.371798	0.342201	19	18699342	F	II	C19orf60	TSS200	shore	TSS200-shore	chr19:18699422-18700554	rs145680625;rs117211673	2;48
cg14089267	0.341487	0.44423	11.7696	1.73686e-14	1.50619e-12	22.0319	0.273487	0.614973	0.341487	13	23412409	R	I		IGR	island	IGR-island	chr13:23412207-23412623	rs572313178;rs560761413;rs576043393;rs192929169	47;39;32;18
cg09226904	0.340668	0.255615	10.7234	2.91538e-13	1.41912e-11	19.1671	0.0852811	0.425949	0.340668	11	61544986	R	I	MYRF	Body	island	Body-island	chr11:61544727-61545563
cg05251669	0.340104	0.35385	15.8667	9.92436e-19	7.47846e-16	31.9709	0.183798	0.523902	0.340104	18	77905391	R	I	LOC100130522	TSS1500	island	TSS1500-island	chr18:77905297-77905566	rs11281142	49
cg05707985	0.339818	0.411808	8.33879	3.05089e-10	4.24078e-09	12.1228	0.241899	0.581717	0.339818	7	142430350	F	II		IGR	opensea	IGR-opensea
cg20443707	0.339434	0.81819	7.23232	9.59574e-09	7.92294e-08	8.64471	0.648472	0.987907	0.339434	6	1766924	F	II	GMDS	Body	opensea	Body-opensea		rs151217725;rs548690240;rs3800046	0;10;49
cg24680439	0.338848	0.670638	8.95308	4.7561e-11	9.00387e-10	14.0024	0.501214	0.840062	0.338848	10	134778467	F	II		IGR	shore	IGR-shore	chr10:134778683-134779073	rs144989742;rs528502198;rs575778392	16;22;31
cg11574665	0.338786	0.821893	11.0027	1.354e-13	7.72714e-12	19.9457	0.6525	0.991286	0.338786	2	242580471	F	II	ATG4B	Body	shelf	Body-shelf	chr2:242575706-242577492	rs138272815;rs550882952;rs142862534	1;22;39
cg07533224	0.338316	0.391939	10.9142	1.72492e-13	9.3461e-12	19.6999	0.222782	0.561097	0.338316	1	205819345	F	II	PM20D1	TSS200	shore	TSS200-shore	chr1:205818898-205819191	rs558562579;rs572183684;rs541147089	0;5;41
cg10831901	0.338307	0.291754	8.94792	4.82993e-11	9.12027e-10	13.9868	0.1226	0.460907	0.338307	20	5485294	F	II	LOC149837	TSS200	opensea	TSS200-opensea		rs534155383;rs35022112;rs567268925	42;43;47
cg12059257	0.336829	0.219601	7.53763	3.66349e-09	3.47666e-08	9.61446	0.0511862	0.388015	0.336829	9	96108860	F	I	C9orf129	TSS200	island	TSS200-island	chr9:96108466-96108992
cg05554000	0.336809	0.620065	11.0785	1.10163e-13	6.5465e-12	20.1552	0.451661	0.78847	0.336809	7	158905015	R	I	VIPR2	Body	shore	Body-shore	chr7:158905270-158905537	rs546312067;rs145717909;rs148921829;rs143711415	19;14;11;4
cg17172308	0.336394	0.293624	8.15674	5.33594e-10	6.77633e-09	11.5581	0.125427	0.461821	0.336394	6	168533631	R	I		IGR	shelf	IGR-shelf	chr6:168529982-168530307	rs117263735	1
cg18797653	0.336064	0.3826	4.49829	5.88735e-05	0.000169488	-0.04945	0.214568	0.550632	0.336064	5	135416613	F	II	MIR886	TSS1500	shore	TSS1500-shore	chr5:135415069-135415307
cg10619895	0.335987	0.209534	8.82288	7.02618e-11	1.24341e-09	13.6076	0.0415401	0.377527	0.335987	7	4456202	R	II		IGR	opensea	IGR-opensea		rs539378739;rs552811974;rs572709168	48;37;10
cg15873301	0.334866	0.204969	11.222	7.46886e-14	4.79445e-12	20.5499	0.0375354	0.372402	0.334866	3	12045459	R	II	SYN2	TSS1500	shore	TSS1500-shore	chr3:12045652-12046627	rs530976538;rs187123744	36;4
cg12859507	0.334865	0.53622	10.4866	5.63039e-13	2.4134e-11	18.499	0.368788	0.703653	0.334865	12	1909963	F	II	CACNA2D4	Body	shelf	Body-shelf	chr12:1905277-1906765	rs530180609;rs2286378;rs563673183;rs530730594	1;16;17;31
cg25582220	0.334819	0.640358	14.6934	1.34248e-17	5.66652e-15	29.3198	0.472949	0.807768	0.334819	6	30130914	F	I	TRIM15	TSS200	opensea	TSS200-opensea
cg10298203	0.334002	0.819775	8.90388	5.51033e-11	1.01734e-09	13.8535	0.652774	0.986776	0.334002	10	73425440	F	II	CDH23	Body	opensea	Body-opensea		rs74145245;rs576626500	0;49
cg16651518	0.333369	0.8295	6.87548	2.98331e-08	2.10744e-07	7.50405	0.662816	0.996185	0.333369	7	41067471	F	II		IGR	opensea	IGR-opensea		rs141558515;rs530070083;rs150884315;rs140114445	0;1;27;46
cg23839761	0.333099	0.326837	10.0041	2.20118e-12	7.24833e-11	17.1159	0.160288	0.493386	0.333099	9	96108838	F	I	C9orf129	TSS200	island	TSS200-island	chr9:96108466-96108992	rs532999276;rs551049305	3;11
cg02673002	0.332071	0.442118	6.66401	5.8644e-08	3.78999e-07	6.82538	0.276082	0.608153	0.332071	11	74459317	R	II	RNF169	TSS1500	shore	TSS1500-shore	chr11:74459858-74460558	rs542925559	31
cg00963378	0.331859	0.365454	13.9243	8.02286e-17	2.25116e-14	27.5005	0.199525	0.531384	0.331859	13	20716638	R	I	GJA3	Body	island	Body-island	chr13:20716137-20717372
cg11900328	0.33175	0.374986	12.4309	3.13885e-15	3.97671e-13	23.7709	0.209111	0.540862	0.33175	8	2263331	R	II		IGR	opensea	IGR-opensea		rs542983644;rs562902250;rs184911586	30;18;12
cg08730256	0.330839	0.826923	6.44664	1.17732e-07	6.93814e-07	6.12642	0.661503	0.992342	0.330839	4	170022252	R	II	SH3RF1	Body	opensea	Body-opensea		rs559757488;rs117015368	50;1
cg16763089	0.329896	0.320033	8.16693	5.17108e-10	6.59909e-09	11.5898	0.155084	0.484981	0.329896	20	5485284	F	II	LOC149837	TSS200	opensea	TSS200-opensea
cg06113552	0.329279	0.746305	10.3634	7.95041e-13	3.19245e-11	18.1489	0.581665	0.910944	0.329279	1	54562389	F	II	TCEANC2	3'UTR	opensea	3'UTR-opensea		rs558500876	20
cg26267481	0.328854	0.184681	9.94923	2.57502e-12	8.24616e-11	16.9568	0.020254	0.349108	0.328854	5	33440240	F	II	TARS	TSS1500	shore	TSS1500-shore	chr5:33440635-33441365	rs530586639;rs544024932;rs186531379	1;17;36
cg11626429	0.328779	0.821533	6.14146	3.13981e-07	1.63279e-06	5.14427	0.657143	0.985922	0.328779	15	40846513	R	II	C15orf57	Body	opensea	Body-opensea		rs562772161;rs142562940;rs78102563	44;24;1
cg13768055	0.328055	0.671052	12.8118	1.20125e-15	1.87368e-13	24.7476	0.507025	0.835079	0.328055	17	65505	F	I	RPH3AL	Body	opensea	Body-opensea		rs543736012;rs199836603;rs529239866;rs541034443;rs559372131;rs144890975;rs370733508	0;1;18;21;40;46;49
cg10699438	0.326846	0.823002	8.47448	2.01602e-10	2.99526e-09	12.5416	0.659579	0.986425	0.326846	2	230923861	R	II	SLC16A14	Body	opensea	Body-opensea		rs202122599;rs371613985	11;1
cg18838701	0.326453	0.370601	8.56219	1.54412e-10	2.39662e-09	12.8112	0.207374	0.533827	0.326453	19	55668612	F	II	TNNI3	Body	shore	Body-shore	chr19:55667532-55668465
cg26896946	0.326364	0.351998	4.43716	7.11528e-05	0.00020087	-0.23534	0.188816	0.51518	0.326364	5	135416405	F	I	MIR886	TSS200	island	TSS200-island	chr5:135416204-135416475	rs559858088;rs527487348	45;51
cg17764313	0.325109	0.654282	7.30901	7.52879e-09	6.43839e-08	8.8889	0.491728	0.816837	0.325109	3	127335263	R	II	MCM2	Body	opensea	Body-opensea		rs782428;rs550995424	23;11
cg02631651	0.324594	0.205797	12.3454	3.90444e-15	4.67242e-13	23.549	0.0435003	0.368094	0.324594	2	89157929	F	II		IGR	opensea	IGR-opensea		rs535529205;rs554239600;rs572392459;rs546204958;rs558519638;rs576782608;rs544046561;rs562101876	1;14;15;18;19;34;40;47
cg27420889	0.322707	0.69317	10.8543	2.03293e-13	1.06274e-11	19.5331	0.531817	0.854524	0.322707	4	187422035	R	II		IGR	island	IGR-island	chr4:187422034-187422244	rs530638351;rs550425447	41;1
cg16496753	0.321785	0.561651	10.7415	2.77282e-13	1.36368e-11	19.2179	0.400759	0.722544	0.321785	3	32511271	F	II		IGR	shore	IGR-shore	chr3:32509265-32509525	rs59613971;rs369751	1;26
cg08291996	0.321208	0.423244	7.95017	1.0105e-09	1.16347e-08	10.9134	0.26264	0.583848	0.321208	19	58791159	F	II	ZNF8	Body	shore	Body-shore	chr19:58789914-58790972	rs576638345;rs545584643	24;30
cg12896271	0.321107	0.189771	6.52128	9.26555e-08	5.63658e-07	6.36654	0.0292168	0.350324	0.321107	4	119512856	R	I	LOC729218	TSS200	opensea	TSS200-opensea		rs531302012;rs551002434;rs570867932;rs533837210;rs553620012;rs12649214	50;35;32;23;13;4
cg05348973	0.320867	0.318139	13.1699	4.94626e-16	9.35812e-14	25.65	0.157706	0.478573	0.320867	1	110697298	R	II	SLC6A17	5'UTR	shelf	5'UTR-shelf	chr1:110692988-110694264	rs183619606;rs11811402	37;15
cg01139861	0.319444	0.388452	14.1817	4.37714e-17	1.41979e-14	28.117	0.22873	0.548174	0.319444	7	50343298	F	I	IKZF1	TSS1500	island	TSS1500-island	chr7:50342895-50343456
cg03331080	0.31933	0.23146	9.79344	4.0294e-12	1.18607e-10	16.5028	0.0717949	0.391125	0.31933	12	75921056	R	II		IGR	opensea	IGR-opensea		rs190670529;rs574205721;rs181143997	29;24;2
cg05328885	0.319191	0.317598	6.60716	7.03558e-08	4.43701e-07	6.64268	0.158002	0.477193	0.319191	11	30943623	F	II	DCDC5	Body	opensea	Body-opensea		rs575715221	1
cg02932204	0.319012	0.290595	7.29815	7.79173e-09	6.6303e-08	8.85434	0.131089	0.450101	0.319012	10	102773013	F	II	PDZD7	Body	opensea	Body-opensea		rs564826999;rs189042917	15;25
cg11174255	0.319006	0.761906	6.74267	4.55958e-08	3.0441e-07	7.078	0.602403	0.921409	0.319006	4	1513259	R	II		IGR	shore	IGR-shore	chr4:1514184-1514520	rs555992180;rs13138478;rs534766632	30;24;20
cg21235746	0.318636	0.365543	9.23584	2.05239e-11	4.50098e-10	14.8533	0.206225	0.524861	0.318636	20	5485144	R	II	LOC149837	Body	opensea	Body-opensea		rs7264030;rs6107636;rs2423107	49;25;8
cg23085823	0.318181	0.831363	8.43131	2.29956e-10	3.34554e-09	12.4085	0.672273	0.990453	0.318181	4	7161810	R	II		IGR	opensea	IGR-opensea		rs560451518;rs553818100	50;2
cg26173986	0.317889	0.571447	5.34778	4.02157e-06	1.55127e-05	2.60199	0.412503	0.730392	0.317889	17	8067016	R	II	VAMP2	TSS1500	shore	TSS1500-shore	chr17:8065909-8066494	rs567001097	31
cg19800295	0.317643	0.831485	9.16303	2.5459e-11	5.37458e-10	14.6351	0.672664	0.990307	0.317643	11	35682377	F	II		IGR	shelf	IGR-shelf	chr11:35684421-35684846	rs560285639;rs529463787;rs549613763	0;26;40
cg02599361	0.317356	0.649609	9.75212	4.53998e-12	1.3056e-10	16.3819	0.490931	0.808287	0.317356	5	178548373	F	II	ADAMTS2	Body	island	Body-island	chr5:178547421-178548701	rs540554642	15
cg20295248	0.317173	0.315104	8.04667	7.49459e-10	9.04174e-09	11.2151	0.156517	0.473691	0.317173	20	5485270	F	II	LOC149837	TSS200	opensea	TSS200-opensea
cg05505459	0.316424	0.307418	8.634	1.24204e-10	1.99762e-09	13.0313	0.149206	0.46563	0.316424	1	911995	R	II	C1orf170	Body	shore	Body-shore	chr1:912869-913153	rs543824411	37
cg07870920	0.316414	0.780496	11.9434	1.10208e-14	1.04778e-12	22.4942	0.622289	0.938703	0.316414	4	121569769	R	II		IGR	opensea	IGR-opensea		rs139903358;rs76362495;rs144484994	38;22;1
cg02249577	0.316362	0.803292	7.27634	8.34798e-09	7.0334e-08	8.78492	0.645111	0.961473	0.316362	10	52434778	R	I		IGR	island	IGR-island	chr10:52434646-52434866	rs115400299;rs374444695;rs11006569;rs534661137;rs148787084;rs112190926	48;43;22;21;12;2
cg04386759	0.316135	0.800056	7.78132	1.70855e-09	1.81509e-08	10.3835	0.641989	0.958124	0.316135	6	170554795	F	I		IGR	opensea	IGR-opensea		rs542512645;rs184814524;rs531023166	3;16;35
cg02827245	0.315947	0.731697	5.38613	3.55702e-06	1.39157e-05	2.72393	0.573723	0.889671	0.315947	2	118730140	F	II	CCDC93	Body	opensea	Body-opensea		rs551108491;rs34350545	38;46
cg16283102	0.315927	0.826582	4.10816	0.000194806	0.000496417	-1.22002	0.668618	0.984545	0.315927	2	197940260	F	II	ANKRD44	Body	opensea	Body-opensea		rs151183012;rs141449864;rs542041683	0;1;13
cg08889023	0.315161	0.752252	11.0863	1.07852e-13	6.43037e-12	20.1767	0.594672	0.909832	0.315161	17	517799	R	II	VPS53	Body	opensea	Body-opensea		rs142795244;rs560299108	35;2
cg15914379	0.314954	0.274474	20.4336	1.3228e-22	5.00408e-19	41.0527	0.116997	0.431951	0.314954	6	33195622	R	II		IGR	opensea	IGR-opensea		rs144161338;rs112379208;rs213194	44;29;20
cg27438304	0.314938	0.265188	11.8167	1.535e-14	1.36038e-12	22.1574	0.107719	0.422657	0.314938	11	61544906	R	II	MYRF	Body	island	Body-island	chr11:61544727-61545563	rs185949125;rs572657080	29;8
cg23299919	0.313464	0.431479	9.21211	2.20159e-11	4.76732e-10	14.7822	0.274747	0.588211	0.313464	7	157406096	R	I	PTPRN2	Body	island	Body-island	chr7:157405009-157406608	rs530066671;rs6971857;rs570108477	42;41;11
cg20698501	0.313377	0.238366	8.24522	4.06461e-10	5.39727e-09	11.833	0.0816779	0.395055	0.313377	17	259755	R	II	C17orf97	TSS1500	island	TSS1500-island	chr17:259754-260306	rs575606917;rs536360845;rs368983770	36;6;2
cg10618621	0.313121	0.72652	5.89806	6.87149e-07	3.25162e-06	4.36161	0.569959	0.88308	0.313121	12	16342991	R	II	SLC15A5	Body	opensea	Body-opensea		rs544108649;rs3915244;rs574263169;rs184943510	47;22;2;1
cg16185475	0.312726	0.224683	11.354	5.23699e-14	3.6096e-12	20.9105	0.06832	0.381046	0.312726	2	134432798	F	II		IGR	opensea	IGR-opensea
cg06316758	0.31271	0.671005	4.13952	0.000177146	0.000455783	-1.12739	0.51465	0.82736	0.31271	13	31073758	R	II		IGR	opensea	IGR-opensea		rs7984962;rs533261323	25;1
cg17178900	0.312649	0.424954	12.9759	7.98302e-16	1.35873e-13	25.1632	0.26863	0.581279	0.312649	1	205818956	R	I	PM20D1	Body	island	Body-island	chr1:205818898-205819191	rs572245419;rs540811455	31;30
cg13912224	0.31212	0.515308	7.65596	2.52777e-09	2.5322e-08	9.98849	0.359248	0.671367	0.31212	6	52172083	F	I		IGR	island	IGR-island	chr6:52171922-52172147	rs532252745	9
cg14159672	0.311257	0.357898	10.1598	1.41271e-12	5.07235e-11	17.5657	0.20227	0.513527	0.311257	1	205819179	F	II	PM20D1	1stExon	island	1stExon-island	chr1:205818898-205819191	rs35846832;rs113992474;rs536916938	13;31;49
cg26772116	0.311215	0.373291	6.44662	1.17738e-07	6.93835e-07	6.12637	0.217683	0.528898	0.311215	13	28016624	R	II	MTIF3	5'UTR	opensea	5'UTR-opensea		rs540987335;rs560951564;rs530133080;rs61944705;rs563893844	49;37;16;15;11
cg14893161	0.310966	0.302062	11.1277	9.63942e-14	5.87875e-12	20.2908	0.146579	0.457545	0.310966	1	205819251	R	II	PM20D1	5'UTR	shore	5'UTR-shore	chr1:205818898-205819191	rs113992474;rs536916938	43;25
cg05577388	0.310876	0.809448	6.78439	3.99036e-08	2.71157e-07	7.2119	0.65401	0.964886	0.310876	2	29038193	F	II	SPDYA	5'UTR	opensea	5'UTR-opensea		rs536454531	0
cg22325292	0.310275	0.621101	6.39787	1.37688e-07	7.95341e-07	5.96951	0.465964	0.776238	0.310275	17	80708367	R	I	FN3K	Body	island	Body-island	chr17:80708192-80708528
cg20673407	0.30967	0.77472	4.94739	1.43896e-05	4.81676e-05	1.3387	0.619885	0.929555	0.30967	10	31040939	R	II		IGR	opensea	IGR-opensea		rs527329265;rs144628257	42;1
cg19504245	0.309636	0.371249	9.25762	1.92454e-11	4.268e-10	14.9184	0.216431	0.526067	0.309636	19	55660620	R	II	TNNT1	TSS200	opensea	TSS200-opensea		rs147081925;rs555309417;rs190043446	30;30;2
cg05802075	0.309511	0.290826	5.71425	1.24111e-06	5.48241e-06	3.77184	0.136071	0.445581	0.309511	10	63721212	R	II	ARID5B	Body	opensea	Body-opensea		rs187025030;rs7090445	45;38
cg23914842	0.309337	0.458004	8.98889	4.27352e-11	8.24721e-10	14.1107	0.303336	0.612672	0.309337	1	9327170	F	II	H6PD	3'UTR	shelf	3'UTR-shelf	chr1:9324202-9324439	rs546598715;rs72641817;rs186564188;rs551095585	0;7;10;31
cg16814680	0.309031	0.265057	3.22037	0.00256307	0.00506321	-3.70147	0.110542	0.419573	0.309031	8	91681699	F	II		IGR	opensea	IGR-opensea		rs5893130;rs562092115	1;1
cg19090398	0.308796	0.823975	11.2084	7.74849e-14	4.93041e-12	20.5126	0.669578	0.978373	0.308796	20	16456242	R	II	KIF16B	Body	opensea	Body-opensea		rs6111154;rs542166889;rs75887493;rs143352030	43;39;38;1
cg20082916	0.308773	0.83681	5.05337	1.02825e-05	3.57074e-05	1.67113	0.682424	0.991197	0.308773	12	66035623	F	II	LOC100507065	Body	opensea	Body-opensea		rs117280207;rs542369554	0;1
cg15181598	0.308558	0.241905	7.79042	1.66076e-09	1.77215e-08	10.4121	0.0876261	0.396184	0.308558	7	38350921	R	II		IGR	island	IGR-island	chr7:38350920-38351331	rs531297499;rs189287675	20;19
cg08322244	0.30832	0.299086	4.57482	4.64033e-05	0.000136989	0.184386	0.144926	0.453246	0.30832	17	8066669	F	I	VAMP2	TSS1500	shore	TSS1500-shore	chr17:8065909-8066494
cg26960988	0.307819	0.803898	13.3321	3.32635e-16	6.90371e-14	26.0536	0.649988	0.957808	0.307819	5	140728617	F	II	PCDHGA2	Body	shelf	Body-shelf	chr5:140731239-140731979	rs147383043	49
cg08779649	0.307653	0.354267	4.02206	0.000252587	0.000626714	-1.47286	0.20044	0.508093	0.307653	13	50194554	R	II		IGR	opensea	IGR-opensea
cg27353899	0.307643	0.364915	9.18527	2.38355e-11	5.08672e-10	14.7018	0.211093	0.518736	0.307643	3	195488922	F	I	MUC4	Body	island	Body-island	chr3:195488595-195489381	rs199552700;rs376198451	8;27
cg22548845	0.307462	0.835689	10.4379	6.45188e-13	2.69098e-11	18.3608	0.681958	0.98942	0.307462	12	105647510	R	II		IGR	opensea	IGR-opensea		rs75990367;rs572625965;rs377350789;rs115259093;rs17036863;rs112596605	48;31;25;23;9;1
cg00748494	0.307082	0.441651	11.7903	1.6449e-14	1.44101e-12	22.0872	0.28811	0.595192	0.307082	13	23412343	R	I		IGR	island	IGR-island	chr13:23412207-23412623	rs189381744;rs113371060;rs572035182	47;31;22
cg03245326	0.306455	0.475603	12.6659	1.73173e-15	2.49402e-13	24.3756	0.322376	0.628831	0.306455	7	142532995	R	II		IGR	opensea	IGR-opensea		rs74426119;rs148956200;rs147054958;rs541373601	45;29;2;1
cg09373148	0.30631	0.562295	10.9456	1.5825e-13	8.73452e-12	19.7874	0.40914	0.71545	0.30631	3	138152837	F	I	ESYT3	TSS1500	shore	TSS1500-shore	chr3:138153269-138154621	rs569830353;rs538776857;rs182995066;rs572246862	0;2;24;35
cg03883921	0.306161	0.678463	11.0616	1.15359e-13	6.79728e-12	20.1084	0.525383	0.831544	0.306161	9	130572269	F	I	FPGS	Body	opensea	Body-opensea		rs568982346;rs199862103;rs201756483;rs200287234;rs144481667	27;29;36;37;47
cg23230564	0.306	0.434337	6.49896	9.95324e-08	5.99843e-07	6.29476	0.281337	0.587336	0.306	5	31470890	F	II	RNASEN	Body	opensea	Body-opensea		rs73064342;rs547788583;rs73064343	11;29;48
cg07296387	0.305994	0.669063	15.428	2.58448e-18	1.58998e-15	30.9967	0.516066	0.82206	0.305994	20	44838981	F	I	CDH22	Body	island	Body-island	chr20:44838887-44839204
cg05293897	0.305588	0.466428	11.9277	1.148e-14	1.0828e-12	22.4527	0.313634	0.619222	0.305588	2	226913713	R	II		IGR	opensea	IGR-opensea
cg07076816	0.30547	0.251256	7.05992	1.65812e-08	1.26997e-07	8.09445	0.0985208	0.403991	0.30547	7	38351154	R	I		IGR	island	IGR-island	chr7:38350920-38351331	rs138899460;rs546129073;rs562739869;rs576607538	44;30;29;1
cg02625222	0.305374	0.570236	10.8444	2.08845e-13	1.08538e-11	19.5057	0.417549	0.722923	0.305374	9	126135169	R	II	CRB2	Body	shore	Body-shore	chr9:126135407-126136193	rs75637503;rs551393308	49;2
cg15007983	0.305368	0.198598	9.89122	3.0411e-12	9.43146e-11	16.7881	0.0459136	0.351282	0.305368	19	18699326	F	II	C19orf60	TSS200	shore	TSS200-shore	chr19:18699422-18700554	rs10409392;rs527699872;rs145680625	7;8;18
cg06536614	0.304607	0.377201	3.97099	0.000294406	0.000719665	-1.62176	0.224897	0.529504	0.304607	5	135416381	F	I	MIR886	TSS200	island	TSS200-island	chr5:135416204-135416475	rs577302824;rs533771522	7;13
cg10486069	0.304417	0.608003	7.86578	1.31337e-09	1.45206e-08	10.6489	0.455794	0.760211	0.304417	11	133658113	R	I		IGR	opensea	IGR-opensea		rs78998827;rs147740129	22;12
cg09518226	0.304409	0.412939	8.10992	6.16444e-10	7.6624e-09	11.4123	0.260734	0.565143	0.304409	9	129174148	R	II	NRON	TSS1500	opensea	TSS1500-opensea
cg13773741	0.303304	0.658636	24.4301	1.89611e-25	1.38593e-21	47.7099	0.506984	0.810288	0.303304	17	9967499	F	I	GAS7	Body	opensea	Body-opensea		rs533327609;rs12943383;rs564327309;rs3930968	1;14;22;23
cg16781264	0.303036	0.505574	5.44817	2.91598e-06	1.16704e-05	2.92145	0.354056	0.657093	0.303036	2	101087575	F	I	NMS	Body	opensea	Body-opensea		rs549387021;rs17024368	0;22
cg06478886	0.302864	0.350017	4.51337	5.61811e-05	0.000162524	-0.00348625	0.198585	0.501449	0.302864	5	135416029	R	II		IGR	shore	IGR-shore	chr5:135416204-135416475	rs564360394	46
cg14796658	0.302647	0.832537	9.84822	3.44127e-12	1.04247e-10	16.6628	0.681213	0.98386	0.302647	22	18429965	F	II	MICAL3	5'UTR	opensea	5'UTR-opensea		rs367990100;rs202055058	0;38
cg21030607	0.30253	0.785849	8.26564	3.81765e-10	5.12138e-09	11.8963	0.634584	0.937114	0.30253	4	174462423	F	II	NBLA00301	Body	shelf	Body-shelf	chr4:174459200-174460054	rs115705887;rs371826429;rs142847933;rs146103062	0;19;22;23
cg02566259	0.302378	0.413118	10.3119	9.19212e-13	3.58839e-11	18.0016	0.261929	0.564307	0.302378	4	3043199	R	II		IGR	island	IGR-island	chr4:3043018-3043547	rs567332457;rs2857854;rs2857853	25;17;16
cg16717637	0.302121	0.83837	9.95722	2.51679e-12	8.08493e-11	16.98	0.68731	0.989431	0.302121	15	70475396	F	II		IGR	opensea	IGR-opensea		rs557222561;rs573840235	2;33
cg06732223	0.301961	0.831881	5.38143	3.61092e-06	1.41048e-05	2.70899	0.6809	0.982861	0.301961	9	130642775	R	II		IGR	shelf	IGR-shelf	chr9:130639738-130640143	rs2026823;rs9919018;rs150452308	46;22;1
cg25335841	0.301915	0.232328	8.86845	6.12776e-11	1.11067e-09	13.746	0.0813705	0.383285	0.301915	7	38351094	F	I		IGR	island	IGR-island	chr7:38350920-38351331	rs150234116;rs369517869;rs138899460;rs546129073;rs562739869	2;3;18;32;33
cg19279342	0.301831	0.299443	13.2569	3.99685e-16	7.9297e-14	25.8668	0.148528	0.450359	0.301831	19	863054	R	I	CFD	Body	island	Body-island	chr19:862930-863227	rs188277685;rs539779993;rs10407668;rs181369145	35;29;18;2
cg09338932	0.301783	0.817042	16.342	3.59555e-19	3.44726e-16	33.0044	0.666151	0.967934	0.301783	12	133073452	F	II	FBRSL1	Body	island	Body-island	chr12:133073397-133073632	rs561458257	1
cg18231159	0.301479	0.180473	50.0307	2.44979e-37	3.41233e-33	75.2974	0.0297334	0.331212	0.301479	7	99214508	F	I	ZNF498	TSS200	island	TSS200-island	chr7:99214144-99214885	rs567952356;rs79194220	3;35
cg07970752	0.301325	0.714807	14.264	3.61295e-17	1.22014e-14	28.3123	0.564144	0.86547	0.301325	16	817463	R	I	MSLN	Body	opensea	Body-opensea		rs538679960;rs138216025;rs201169888;rs572046253;rs372418783;rs143402842;rs562393857;rs150095532	38;32;26;12;11;8;7;2
cg03089940	0.301294	0.839837	5.94844	5.84302e-07	2.81937e-06	4.52351	0.68919	0.990484	0.301294	8	21767146	R	II	DOK2	Body	shelf	Body-shelf	chr8:21769694-21770080	rs545414060;rs148406662;rs140347319	43;29;2
cg26834418	0.301272	0.31516	8.57572	1.48198e-10	2.31508e-09	12.8527	0.164524	0.465796	0.301272	11	89957033	R	II	CHORDC1	TSS1500	shore	TSS1500-shore	chr11:89955742-89956358	rs138496926;rs533650765	45;19
cg27645446	0.301253	0.820899	4.62622	3.95267e-05	0.000118668	0.342128	0.670272	0.971525	0.301253	15	49022355	R	II		IGR	opensea	IGR-opensea		rs187777184;rs533632177;rs551659480;rs79760845	30;29;15;1
cg06888746	0.301126	0.164548	5.88926	7.06868e-07	3.33388e-06	4.33337	0.0139853	0.315111	0.301126	10	105517764	F	I	SH3PXD2A	Body	opensea	Body-opensea		rs116363892;rs571376671;rs185616306;rs550814953	7;8;17;35
cg21859546	0.299889	0.35721	10.1271	1.55017e-12	5.46565e-11	17.4715	0.207266	0.507155	0.299889	12	3563766	F	II	PRMT8	Body	opensea	Body-opensea		rs559375366	6
cg06610376	0.299693	0.334159	9.25067	1.96445e-11	4.34061e-10	14.8976	0.184313	0.484006	0.299693	4	154712902	R	II		IGR	shore	IGR-shore	chr4:154713537-154714240
cg00402533	0.299472	0.589141	15.524	2.09258e-18	1.34802e-15	31.2116	0.439405	0.738876	0.299472	2	197458695	F	II	HECW2	TSS1500	shore	TSS1500-shore	chr2:197457392-197458522	rs191678559;rs113991483;rs143310253	6;7;41
cg16373817	0.29931	0.823139	5.11943	8.33454e-06	2.96276e-05	1.87911	0.673484	0.972794	0.29931	4	169480345	R	II	PALLD	Body	opensea	Body-opensea		rs535350714;rs75808128;rs112575187	16;2;1
cg01807241	0.299034	0.345002	13.2724	3.84865e-16	7.71237e-14	25.9053	0.195485	0.494519	0.299034	4	3043527	R	II		IGR	island	IGR-island	chr4:3043018-3043547	rs577131184;rs546500203;rs2857851;rs34227749;rs2857850;rs189055146;rs561010018	39;22;17;17;16;14;4
cg22047004	0.29857	0.836737	6.27681	2.03167e-07	1.11658e-06	5.57987	0.687452	0.986022	0.29857	17	816650	F	II	NXN	Body	opensea	Body-opensea		rs151279801;rs536220902;rs141683951	0;1;28
cg18063486	0.298388	0.770043	8.04649	7.49871e-10	9.04598e-09	11.2145	0.620849	0.919237	0.298388	4	1512966	R	II		IGR	shore	IGR-shore	chr4:1514184-1514520	rs544938035;rs549837184;rs530654689	32;28;3
cg14775309	0.297927	0.837661	8.36077	2.85246e-10	4.01137e-09	12.1908	0.688698	0.986625	0.297927	22	36835007	F	II		IGR	opensea	IGR-opensea		rs192872550;rs536671070;rs556505632	0;1;9
cg24625984	0.297678	0.763898	9.1467	2.67218e-11	5.59096e-10	14.586	0.615059	0.912737	0.297678	10	130279707	R	II		IGR	opensea	IGR-opensea		rs540660473;rs564990437;rs150319206	45;41;1
cg08161306	0.297462	0.612318	9.24127	2.01978e-11	4.44079e-10	14.8695	0.463587	0.761049	0.297462	22	47169227	R	II	TBC1D22A	TSS1500	opensea	TSS1500-opensea		rs114867884;rs74764259	25;24
cg22125112	0.296865	0.308874	12.0311	8.7718e-15	8.75924e-13	22.7262	0.160442	0.457307	0.296865	3	69402811	F	II	FRMD4B	Body	opensea	Body-opensea		rs533884186	37
cg03198009	0.296706	0.550702	5.4183	3.20881e-06	1.27001e-05	2.82632	0.402349	0.699054	0.296706	6	29648604	F	I		IGR	opensea	IGR-opensea		rs114184656	9
cg23603995	0.296412	0.794263	7.77416	1.74714e-09	1.85036e-08	10.361	0.646057	0.942469	0.296412	6	157198648	R	II	ARID1B	Body	opensea	Body-opensea		rs572702279;rs150171159;rs75825590;rs564508762	38;31;1;1
cg14016568	0.295826	0.394152	5.52361	2.28942e-06	9.424e-06	3.16205	0.24624	0.542065	0.295826	12	116370109	R	II		IGR	opensea	IGR-opensea		rs151205456;rs188547953	2;1
cg14157578	0.295642	0.490681	7.16606	1.18377e-08	9.49087e-08	8.43342	0.34286	0.638502	0.295642	9	110764967	F	II		IGR	opensea	IGR-opensea		rs567202513;rs10759270;rs558557622;rs145093804	0;14;34;35
cg25420767	0.295063	0.409334	7.14673	1.2586e-08	1.00047e-07	8.37175	0.261802	0.556865	0.295063	5	148620091	R	II	ABLIM3	Body	opensea	Body-opensea		rs188573039	24
cg20383801	0.294935	0.353669	11.2933	6.16345e-14	4.1066e-12	20.745	0.206202	0.501137	0.294935	2	208890514	F	II	PLEKHM3	TSS1500	shore	TSS1500-shore	chr2:208890181-208890394	rs116137281	40
cg21048050	0.294697	0.433618	8.37304	2.74739e-10	3.88767e-09	12.2287	0.286269	0.580967	0.294697	15	51912957	F	II	DMXL2	Body	shore	Body-shore	chr15:51914167-51915396	rs10519312;rs530417541;rs541895627	14;19;40
cg02155558	0.294635	0.249663	6.69786	5.26224e-08	3.44875e-07	6.93412	0.102345	0.39698	0.294635	15	43621948	F	II	ADAL	TSS1500	island	TSS1500-island	chr15:43621830-43622953	rs200675491	21
cg02917640	0.294633	0.206693	11.9261	1.15287e-14	1.08628e-12	22.4484	0.059376	0.354009	0.294633	6	37673773	F	II		IGR	island	IGR-island	chr6:37673308-37673774
cg08122386	0.293796	0.252028	6.55563	8.29916e-08	5.12338e-07	6.477	0.10513	0.398926	0.293796	6	26195954	R	II		IGR	shore	IGR-shore	chr6:26197070-26197537	rs806791;rs572344376	51;45
cg16992340	0.293711	0.778369	6.90521	2.71343e-08	1.94209e-07	7.59933	0.631514	0.925224	0.293711	19	22710698	F	II	LOC101929124	Body	opensea	Body-opensea		rs12460428;rs113134275;rs1433087;rs12462444	6;39;44;47
cg13401893	0.293553	0.490494	6.31397	1.80292e-07	1.00626e-06	5.69947	0.343718	0.637271	0.293553	6	30039432	R	I	RNF39	Body	island	Body-island	chr6:30038881-30039477	rs2301752;rs555716425	16;15
cg05624930	0.293384	0.626772	7.18159	1.12687e-08	9.09245e-08	8.48298	0.480081	0.773464	0.293384	6	52172005	F	II		IGR	island	IGR-island	chr6:52171922-52172147
cg05508168	0.29332	0.219183	9.1678	2.51013e-11	5.31152e-10	14.6494	0.0725228	0.365843	0.29332	19	41255947	R	II	C19orf54	TSS200	shore	TSS200-shore	chr19:41256317-41257234	rs541041456;rs192909597;rs4803364	45;42;29
cg17429870	0.293021	0.754252	7.11594	1.38782e-08	1.08875e-07	8.27343	0.607741	0.900762	0.293021	11	1463662	F	II	BRSK2	Body	shore	Body-shore	chr11:1464295-1464899	rs372850636;rs370004925	8;21
cg19579217	0.293011	0.629508	13.839	9.82198e-17	2.64153e-14	27.2946	0.483003	0.776014	0.293011	6	10720630	R	I		IGR	shelf	IGR-shelf	chr6:10723022-10723609	rs544076515;rs565466766;rs73438121;rs112360653;rs559997645	49;48;19;15;5
cg20992785	0.29299	0.436976	10.1741	1.35661e-12	4.91077e-11	17.6068	0.290481	0.583471	0.29299	6	168533507	F	II		IGR	shelf	IGR-shelf	chr6:168529982-168530307	rs555325617	32
cg18843803	0.292984	0.825683	4.15295	0.000170075	0.000439414	-1.08767	0.679191	0.972175	0.292984	19	31799406	R	II	TSHZ3	Body	opensea	Body-opensea
cg21958394	0.29278	0.846959	5.82661	8.64726e-07	3.98313e-06	4.1322	0.700569	0.993348	0.29278	2	145425418	F	II		IGR	opensea	IGR-opensea		rs79179815;rs566783607;rs146914137	0;20;29
cg10218876	0.292718	0.276229	8.67092	1.11079e-10	1.81963e-09	13.1442	0.12987	0.422588	0.292718	19	55660625	R	I	TNNT1	TSS200	opensea	TSS200-opensea		rs147081925;rs555309417;rs190043446	35;35;7
cg13546858	0.292536	0.523944	9.38927	1.30622e-11	3.10616e-10	15.3109	0.377676	0.670211	0.292536	1	869346	R	II	SAMD11	Body	island	Body-island	chr1:869332-871872	rs113171913;rs13303207;rs192223047;rs184313849	45;25;15;14
cg27650137	0.292447	0.847583	6.65983	5.94353e-08	3.83458e-07	6.81193	0.701359	0.993806	0.292447	14	86529489	F	II	LOC101928767	Body	opensea	Body-opensea		rs138627328;rs75570494;rs78202073;rs533357345;rs142447014;rs566621280	2;32;33;42;46;48
cg05715076	0.292298	0.586311	6.54406	8.61289e-08	5.29002e-07	6.43979	0.440162	0.732461	0.292298	14	100075957	R	II		IGR	opensea	IGR-opensea		rs189654810;rs192858689;rs574809445;rs573348902	45;22;20;1
cg25350722	0.292199	0.848908	10.7898	2.42702e-13	1.22662e-11	19.3532	0.702809	0.995008	0.292199	1	246942431	R	II		IGR	opensea	IGR-opensea		rs147783371	1
cg02813298	0.292147	0.254036	11.8476	1.41543e-14	1.27867e-12	22.2398	0.107962	0.400109	0.292147	19	863136	R	I	CFD	Body	island	Body-island	chr19:862930-863227	rs113257297;rs577832450	20;5
cg13151547	0.29163	0.842212	6.85624	3.17221e-08	2.22243e-07	7.44237	0.696397	0.988027	0.29163	12	130064554	F	II	TMEM132D	Body	opensea	Body-opensea		rs568923298	1
cg00947782	0.289086	0.353905	7.1927	1.08788e-08	8.82423e-08	8.51841	0.209362	0.498448	0.289086	6	30039142	F	I	RNF39	Body	island	Body-island	chr6:30038881-30039477
cg13872627	0.288971	0.65083	6.24914	2.22067e-07	1.20617e-06	5.49083	0.506345	0.795316	0.288971	6	31238036	R	II	HLA-C	Body	shore	Body-shore	chr6:31238852-31240120	rs41556321;rs2308628;rs41546713;rs41558713;rs1131014;rs1131015;rs61759945;rs41540117;rs2308622;rs72558149	51;47;37;36;29;28;17;11;9;2
cg23928763	0.288876	0.722319	11.9195	1.17296e-14	1.1013e-12	22.4308	0.577881	0.866757	0.288876	9	140312446	R	I	EXD3	5'UTR	island	5'UTR-island	chr9:140310894-140312457	rs573416468;rs545333014	41;37
cg02772121	0.288859	0.60994	11.8228	1.51069e-14	1.34287e-12	22.1737	0.46551	0.75437	0.288859	6	30130881	F	I	TRIM15	TSS200	opensea	TSS200-opensea		rs572977368	31
cg15555622	0.288591	0.84434	12.5447	2.35158e-15	3.17087e-13	24.0645	0.700045	0.988636	0.288591	19	11754404	R	II		IGR	shelf	IGR-shelf	chr19:11750529-11751006	rs567757455;rs138414314	9;2
cg23016068	0.288554	0.594499	10.5047	5.35273e-13	2.31698e-11	18.5503	0.450222	0.738776	0.288554	7	158905063	R	I	VIPR2	Body	shore	Body-shore	chr7:158905270-158905537	rs562004564	13
cg03160526	0.28855	0.637043	10.6161	3.92477e-13	1.80683e-11	18.8653	0.492767	0.781318	0.28855	17	80928410	R	I	B3GNTL1	Body	shore	Body-shore	chr17:80929062-80929354	rs73372864;rs78072175;rs530908476;rs543090916	16;12;3;1
cg22318901	0.288496	0.52001	13.9246	8.0159e-17	2.25007e-14	27.5014	0.375762	0.664258	0.288496	13	34253578	R	II		IGR	opensea	IGR-opensea		rs73163995;rs116547028	11;2
cg03004329	0.2884	0.556098	7.66605	2.44921e-09	2.46427e-08	10.0203	0.411898	0.700298	0.2884	15	86683313	R	II		IGR	opensea	IGR-opensea		rs184518503;rs62012442;rs74698164;rs568626783	32;31;24;14
cg24049888	0.288099	0.41478	9.46389	1.04966e-11	2.59433e-10	15.5325	0.270731	0.55883	0.288099	11	111250129	F	I	POU2AF1	1stExon	opensea	1stExon-opensea		rs548388770;rs147974379	23;34
cg21497977	0.28809	0.458483	13.8946	8.60739e-17	2.38079e-14	27.4289	0.314438	0.602528	0.28809	6	159360984	F	II		IGR	shore	IGR-shore	chr6:159360625-159360952	rs543849482	19
cg22044028	0.288063	0.257008	4.90929	1.62333e-05	5.363e-05	1.21957	0.112977	0.40104	0.288063	1	1015392	R	I		IGR	shore	IGR-shore	chr1:1016863-1017439	rs190966347;rs377575513;rs563890333;rs529484733;rs549535884;rs116693125	51;50;40;12;6;1
cg16311918	0.287996	0.840964	7.53419	3.70321e-09	3.50873e-08	9.60359	0.696966	0.984962	0.287996	5	133190225	R	II		IGR	opensea	IGR-opensea		rs117768797	2
cg05736869	0.286586	0.58434	7.00155	1.99636e-08	1.49073e-07	7.90779	0.441047	0.727633	0.286586	3	194500943	R	II	LOC100507391	Body	opensea	Body-opensea		rs12487771;rs111549594	19;1
cg21716632	0.285906	0.851585	6.81928	3.56949e-08	2.46108e-07	7.32384	0.708632	0.994538	0.285906	1	15833649	F	II	CASP9	Body	opensea	Body-opensea		rs2308942;rs550976159;rs570941032;rs2308937	0;15;33;42
cg14760916	0.285542	0.74228	6.5621	8.12874e-08	5.03155e-07	6.49781	0.599509	0.885051	0.285542	3	32497762	R	II		IGR	opensea	IGR-opensea		rs530403208	14
cg22711187	0.28526	0.240593	7.32783	7.09433e-09	6.11583e-08	8.94874	0.0979628	0.383223	0.28526	19	55660858	F	II	TNNT1	TSS200	opensea	TSS200-opensea		rs561695955;rs181656474	12;34
cg19957506	0.285232	0.851128	9.93263	2.70049e-12	8.5758e-11	16.9086	0.708512	0.993744	0.285232	6	160505619	R	II	IGF2R	Body	opensea	Body-opensea		rs548015875;rs567892725;rs527449370	29;26;1
cg20311868	0.284799	0.202528	8.50397	1.84299e-10	2.77764e-09	12.6323	0.0601283	0.344927	0.284799	7	73256971	R	I	WBSCR27	TSS200	shore	TSS200-shore	chr7:73256704-73256926	rs10233171	6
cg23080060	0.284774	0.696229	10.3966	7.24285e-13	2.95691e-11	18.2435	0.553842	0.838615	0.284774	5	61028303	F	II		IGR	opensea	IGR-opensea		rs78750435	30
cg23987493	0.284764	0.258148	5.7145	1.24009e-06	5.47838e-06	3.77266	0.115766	0.40053	0.284764	2	162101063	R	II	LOC100996579	TSS200	shore	TSS200-shore	chr2:162101439-162101650
cg00033450	0.284153	0.442553	7.41285	5.42501e-09	4.86031e-08	9.21891	0.300476	0.584629	0.284153	4	25970375	R	II		IGR	opensea	IGR-opensea		rs536896929	18
cg06583077	0.283795	0.851383	9.29605	1.71832e-11	3.89205e-10	15.0332	0.709485	0.99328	0.283795	2	240090977	R	II	HDAC4	Body	opensea	Body-opensea		rs186439681;rs564076899;rs199582864	28;15;1
cg22452837	0.283732	0.460674	6.0163	4.69675e-07	2.32688e-06	4.74167	0.318808	0.60254	0.283732	6	28664155	F	I		IGR	opensea	IGR-opensea
cg14089881	0.283687	0.593623	12.2252	5.31338e-15	5.92442e-13	23.2358	0.45178	0.735466	0.283687	1	6296630	F	I	ICMT	TSS1500	shore	TSS1500-shore	chr1:6295528-6296261	rs541682723	23
cg03066050	0.283238	0.445302	12.0222	8.97711e-15	8.91243e-13	22.7026	0.303683	0.586921	0.283238	9	110249749	R	II	KLF4	Body	island	Body-island	chr9:110249748-110252660	rs145474824;rs148401285;rs1059914	49;42;37
cg19618634	0.283218	0.20756	3.56123	0.000981011	0.00212853	-2.78458	0.065951	0.349169	0.283218	17	69085963	R	II		IGR	opensea	IGR-opensea		rs201226439;rs5821824	2;1
cg18249968	0.282458	0.852643	5.26988	5.15878e-06	1.93459e-05	2.35476	0.711414	0.993872	0.282458	21	36245584	F	II	RUNX1	Body	opensea	Body-opensea		rs117734570;rs140424648	0;1
cg11693285	0.282173	0.318123	9.4535	1.08206e-11	2.65985e-10	15.5017	0.177036	0.45921	0.282173	10	131927345	R	I		IGR	island	IGR-island	chr10:131927304-131927519	rs548431290	40
cg06249604	0.281524	0.456094	5.69767	1.30905e-06	5.74557e-06	3.71872	0.315332	0.596856	0.281524	6	30039206	F	I	RNF39	Body	island	Body-island	chr6:30038881-30039477	rs528904872;rs2301753;rs565673977	5;34;48
cg26246440	0.281129	0.857904	4.42109	7.4776e-05	0.000210032	-0.284043	0.717339	0.998469	0.281129	3	114869111	F	II		IGR	shore	IGR-shore	chr3:114865436-114867124	rs546057282	0
cg09551793	0.280939	0.567223	5.90703	6.67597e-07	3.16975e-06	4.39043	0.426754	0.707692	0.280939	10	3133735	R	II	PFKP	Body	opensea	Body-opensea		rs139653001;rs11592619;rs186848935;rs192854527;rs184775508	41;23;9;8;1
cg23212445	0.28084	0.616422	12.4239	3.19539e-15	4.02349e-13	23.7527	0.476002	0.756842	0.28084	2	176928222	R	II		IGR	shelf	IGR-shelf	chr2:176931575-176932663	rs572907715	25
cg15631638	0.2808	0.607847	7.19189	1.09069e-08	8.84375e-08	8.51581	0.467447	0.748247	0.2808	2	18249281	R	II		IGR	opensea	IGR-opensea		rs149086282;rs7419475;rs13383689;rs143115964;rs565811762	32;31;22;17;2
cg09089355	0.280581	0.85515	8.56401	1.5356e-10	2.38496e-09	12.8167	0.71486	0.995441	0.280581	13	51960210	R	II	INTS6	Body	opensea	Body-opensea		rs146668194;rs140352113	9;1
cg06848468	0.280111	0.856691	6.20124	2.59049e-07	1.37982e-06	5.33667	0.716635	0.996746	0.280111	1	1597086	F	II	CDK11B	Body	shelf	Body-shelf	chr1:1600981-1601231	rs564174168;rs533338391;rs147285260;rs188348131;rs529520031	0;3;9;10;49
cg03433313	0.279813	0.771227	6.60666	7.04686e-08	4.44313e-07	6.64108	0.631321	0.911134	0.279813	16	819064	F	II	MIR662	TSS1500	opensea	TSS1500-opensea		rs530333269;rs189603456;rs146994997	1;15;21
cg04515200	0.279809	0.256142	5.12959	8.06931e-06	2.87844e-05	1.91115	0.116237	0.396046	0.279809	5	135415762	F	II		IGR	shore	IGR-shore	chr5:135416204-135416475	rs549321749	15
cg05820861	0.279759	0.83499	7.97342	9.40232e-10	1.09497e-08	10.9861	0.695111	0.97487	0.279759	13	24882296	R	I	C1QTNF9	TSS1500	island	TSS1500-island	chr13:24882098-24882951	rs545044172;rs558697489	30;4
cg14848409	0.279632	0.85649	6.96669	2.23064e-08	1.64026e-07	7.79624	0.716674	0.996306	0.279632	1	96048160	F	II		IGR	opensea	IGR-opensea		rs182589812;rs573960883;rs555174799;rs574676786	0;1;6;30
cg24433124	0.279426	0.670369	4.07269	0.000216852	0.000546504	-1.32444	0.530656	0.810082	0.279426	6	30755968	F	II		IGR	opensea	IGR-opensea
cg16569937	0.279322	0.642001	9.06478	3.40841e-11	6.83704e-10	14.3397	0.50234	0.781662	0.279322	5	57174377	R	II		IGR	opensea	IGR-opensea		rs570996121;rs7700598;rs546434014	25;23;2
cg08761155	0.279244	0.2793	9.95937	2.50132e-12	8.04365e-11	16.9862	0.139678	0.418921	0.279244	1	111574786	F	II		IGR	opensea	IGR-opensea		rs183307617;rs1777140;rs149178982	1;8;9
cg12898220	0.279231	0.413845	8.49637	1.88609e-10	2.83329e-09	12.6089	0.274229	0.553461	0.279231	1	205819356	F	II	PM20D1	TSS200	shore	TSS200-shore	chr1:205818898-205819191	rs541147089	30
cg08010094	0.279197	0.602074	7.70486	2.16921e-09	2.22319e-08	10.1427	0.462476	0.741672	0.279197	2	139539001	F	II	NXPH2	TSS1500	shore	TSS1500-shore	chr2:139537692-139538650
cg12798157	0.279057	0.263102	10.0148	2.13475e-12	7.06772e-11	17.1469	0.123574	0.402631	0.279057	1	19600719	F	I	AKR7L	TSS200	island	TSS200-island	chr1:19600249-19600942	rs185918163;rs531655624;rs189720860;rs181862162	12;20;21;38
cg10426581	0.278887	0.365147	10.5647	4.52805e-13	2.03123e-11	18.7201	0.225703	0.50459	0.278887	7	100472382	F	I	SRRT	TSS1500	island	TSS1500-island	chr7:100472375-100473393	rs148405517	4
cg12273319	0.278223	0.356092	7.39201	5.79333e-09	5.14005e-08	9.15275	0.21698	0.495204	0.278223	19	50861262	F	II		IGR	island	IGR-island	chr19:50860846-50861263	rs531393547	18
cg22081008	0.277355	0.185921	6.78483	3.98471e-08	2.70835e-07	7.21332	0.0472436	0.324598	0.277355	11	47236131	F	II	DDB2	TSS1500	shore	TSS1500-shore	chr11:47236404-47236933	rs377410821;rs568794187;rs532019440	23;28;36
cg01498833	0.277315	0.834336	5.2395	5.68418e-06	2.10778e-05	2.25852	0.695679	0.972994	0.277315	10	113750686	F	II		IGR	opensea	IGR-opensea		rs116288907;rs562835939;rs533157042;rs545509842	0;15;43;47
cg21415084	0.277161	0.557862	3.5765	0.000938809	0.00204601	-2.74234	0.419282	0.696443	0.277161	12	84218134	F	II		IGR	opensea	IGR-opensea		rs56878260	1
cg18679732	0.276581	0.854479	6.67272	5.70313e-08	3.69914e-07	6.85337	0.716189	0.992769	0.276581	19	50525462	F	II	VRK3	5'UTR	shelf	5'UTR-shelf	chr19:50528176-50529486	rs143501330	0
cg06893020	0.276472	0.262733	14.4262	2.47956e-17	9.1343e-15	28.6954	0.124497	0.400969	0.276472	5	15209660	F	II	LOC101929454	Body	opensea	Body-opensea
cg06994898	0.276435	0.446079	16.4523	2.84979e-19	2.85847e-16	33.241	0.307861	0.584296	0.276435	10	105512519	R	II	SH3PXD2A	Body	opensea	Body-opensea		rs537875677;rs147824046	38;2
cg14151199	0.276259	0.849379	7.49104	4.24117e-09	3.93793e-08	9.46691	0.711249	0.987509	0.276259	4	30759567	F	II	PCDH7	Body	opensea	Body-opensea		rs370895947;rs34907707;rs545230932	0;1;26
cg26730347	0.275885	0.519077	9.63165	6.43617e-12	1.73613e-10	16.0281	0.381134	0.65702	0.275885	22	32438947	R	II	SLC5A1	TSS200	shore	TSS200-shore	chr22:32439046-32439442	rs564604727;rs2899172;rs546806994;rs61253698	16;8;4;2
cg14344550	0.27588	0.258502	10.8701	1.94639e-13	1.02722e-11	19.5772	0.120562	0.396441	0.27588	2	29516596	F	II	ALK	Body	opensea	Body-opensea
cg17709467	0.27538	0.211224	12.5992	2.04883e-15	2.84311e-13	24.2046	0.0735343	0.348914	0.27538	5	20972878	R	II		IGR	opensea	IGR-opensea
cg23041295	0.275223	0.292287	15.3801	2.87232e-18	1.7142e-15	30.8892	0.154675	0.429898	0.275223	5	15502456	F	II	FBXL7	Body	shore	Body-shore	chr5:15500076-15500923	rs78769953	30
cg07609662	0.275059	0.857884	5.39884	3.41525e-06	1.34239e-05	2.76435	0.720354	0.995413	0.275059	3	139174713	R	II	RBP2	Body	opensea	Body-opensea		rs144647295;rs138535723;rs141569310	13;11;1
cg15922174	0.274453	0.303158	8.5315	1.69498e-10	2.59224e-09	12.7169	0.165931	0.440385	0.274453	9	126135998	F	I	CRB2	Body	island	Body-island	chr9:126135407-126136193	rs377347664	16
cg26366181	0.273831	0.854506	6.75724	4.35208e-08	2.92304e-07	7.12477	0.717591	0.991422	0.273831	9	126148054	R	II	DENND1A	Body	opensea	Body-opensea		rs117068495;rs186531561	45;1
cg26701289	0.273784	0.140338	5.27833	5.02135e-06	1.88908e-05	2.38155	0.00344555	0.27723	0.273784	15	73611289	F	II		IGR	island	IGR-island	chr15:73611173-73611529	rs139421997;rs569571034	0;1
cg16127514	0.273424	0.768519	11.2076	7.76494e-14	4.93875e-12	20.5104	0.631807	0.905232	0.273424	10	29273678	F	II		IGR	opensea	IGR-opensea		rs536336758	17
cg03599984	0.273417	0.855598	6.64243	6.28392e-08	4.02406e-07	6.75605	0.71889	0.992307	0.273417	2	97498742	R	II	CNNM3	3'UTR	opensea	3'UTR-opensea		rs554660711;rs574538273;rs540278697;rs377754031	30;5;2;1
cg02297173	0.272963	0.681725	9.54587	8.26134e-12	2.13024e-10	15.7751	0.545244	0.818207	0.272963	5	140772023	R	II	PCDHGA8	5'UTR	shore	5'UTR-shore	chr5:140772385-140772682	rs576614359	42
cg18476566	0.27295	0.431524	9.89543	3.00462e-12	9.34259e-11	16.8003	0.295049	0.567999	0.27295	14	20482899	R	II	OR4K14	1stExon	opensea	1stExon-opensea		rs200693939;rs144784636	20;3
cg21206147	0.272897	0.346326	9.59328	7.19579e-12	1.90225e-10	15.9151	0.209877	0.482775	0.272897	2	23749087	R	II	KLHL29	5'UTR	island	5'UTR-island	chr2:23749086-23749291	rs141069213;rs367687417	35;1
cg12287936	0.27275	0.247139	10.7405	2.78065e-13	1.36689e-11	19.2151	0.110764	0.383514	0.27275	5	1800606	F	II	NDUFS6	TSS1500	island	TSS1500-island	chr5:1799461-1801905	rs145298654;rs185958217;rs557034558	4;19;39
cg09978860	0.272743	0.420437	9.50829	9.21881e-12	2.33033e-10	15.664	0.284066	0.556809	0.272743	4	56023921	F	I		IGR	island	IGR-island	chr4:56023750-56024066	rs571120913;rs536941492	36;43
cg22275543	0.272357	0.757013	12.5893	2.10049e-15	2.89899e-13	24.1793	0.620834	0.893191	0.272357	20	60096549	R	II	CDH4	Body	opensea	Body-opensea		rs73150288;rs146230262	24;1
cg22190077	0.271015	0.457334	5.44755	2.92174e-06	1.16912e-05	2.91948	0.321827	0.592842	0.271015	12	27959878	R	II		IGR	opensea	IGR-opensea		rs73088206;rs148143579	40;24
cg17747265	0.270566	0.396447	10.3491	8.27832e-13	3.29811e-11	18.1079	0.261164	0.53173	0.270566	1	1875780	F	II		IGR	island	IGR-island	chr1:1875617-1875877	rs58650322	1
cg06777732	0.27035	0.312861	5.30095	4.67115e-06	1.77169e-05	2.45331	0.177686	0.448036	0.27035	12	131118426	F	I		IGR	opensea	IGR-opensea		rs554130778;rs145592921	6;50
cg07990759	0.269797	0.864413	4.19743	0.000148552	0.000389127	-0.955646	0.729515	0.999312	0.269797	20	18178301	F	II		IGR	opensea	IGR-opensea		rs183512497;rs541052278;rs559826007	0;7;43
cg10378741	0.269753	0.743308	12.4351	3.10598e-15	3.94794e-13	23.7816	0.608431	0.878184	0.269753	12	99289904	F	II	ANKS1B	TSS1500	shore	TSS1500-shore	chr12:99288222-99289374
cg24982343	0.269713	0.593103	28.379	6.97822e-28	6.77844e-24	53.3982	0.458246	0.72796	0.269713	1	158369334	R	I	OR10T2	TSS200	opensea	TSS200-opensea		rs200138455;rs6696357	50;17
cg16078649	0.269681	0.398655	5.75607	1.08497e-06	4.86609e-06	3.90589	0.263815	0.533496	0.269681	6	30039466	R	I	RNF39	Body	island	Body-island	chr6:30038881-30039477	rs2301752;rs555716425	50;49
cg07382347	0.269314	0.361036	5.07065	9.73306e-06	3.40037e-05	1.72549	0.226379	0.495694	0.269314	6	30039408	R	I	RNF39	Body	island	Body-island	chr6:30038881-30039477	rs11753382;rs61754472	46;37
cg03904042	0.269251	0.330002	4.42529	7.38116e-05	0.00020758	-0.271315	0.195377	0.464628	0.269251	20	32255491	F	II	NECAB3	Body	island	Body-island	chr20:32254811-32255989	rs538359598;rs553916528;rs572600554	5;19;33
cg13903503	0.269216	0.263691	7.85885	1.34197e-09	1.47909e-08	10.6271	0.129083	0.398299	0.269216	11	26087609	F	II		IGR	opensea	IGR-opensea
cg03450844	0.268827	0.370991	13.3831	2.93869e-16	6.23947e-14	26.1797	0.236578	0.505404	0.268827	7	150416671	F	II	GIMAP1	Body	shore	Body-shore	chr7:150417414-150418018	rs189512093;rs73163557;rs146221004;rs543030008	20;24;25;38
cg21675464	0.268343	0.393913	9.97531	2.3898e-12	7.75187e-11	17.0325	0.259741	0.528084	0.268343	4	33717878	F	II		IGR	opensea	IGR-opensea
cg10590925	0.268281	0.739692	6.09949	3.59372e-07	1.83866e-06	5.00924	0.605552	0.873833	0.268281	11	1463620	R	II	BRSK2	Body	shore	Body-shore	chr11:1464295-1464899	rs571854614;rs145303138;rs551112202;rs375230218	49;36;12;6
cg24863693	0.268117	0.53209	8.58771	1.42908e-10	2.24498e-09	12.8894	0.398032	0.666149	0.268117	1	95776709	R	II		IGR	opensea	IGR-opensea		rs371841561	13
cg12359832	0.2681	0.77964	5.01739	1.15267e-05	3.95302e-05	1.5581	0.64559	0.91369	0.2681	16	3719945	F	II	TRAP1	Body	opensea	Body-opensea		rs150473848	6
cg20228636	0.268072	0.696895	4.43556	7.15047e-05	0.000201751	-0.240177	0.562859	0.830931	0.268072	6	29648525	F	II		IGR	opensea	IGR-opensea		rs141767002;rs2747431	10;39
cg04137096	0.267886	0.32211	13.6595	1.50752e-16	3.67906e-14	26.8587	0.188167	0.456053	0.267886	1	29828221	R	II		IGR	opensea	IGR-opensea		rs571317588;rs79276403	25;2
cg21251970	0.267312	0.676913	11.1345	9.46358e-14	5.79048e-12	20.3095	0.543257	0.810569	0.267312	9	140311919	F	I	EXD3	5'UTR	island	5'UTR-island	chr9:140310894-140312457
cg05295671	0.267086	0.160227	8.24251	4.09858e-10	5.43621e-09	11.8246	0.0266841	0.29377	0.267086	13	79234353	F	II	RNF219	TSS1500	shore	TSS1500-shore	chr13:79232822-79233417	rs549086165;rs568814598;rs369147812	0;24;48
cg17370012	0.266961	0.85801	6.70307	5.1753e-08	3.39877e-07	6.95084	0.72453	0.991491	0.266961	11	8723999	F	II	ST5	Body	opensea	Body-opensea		rs533861181;rs553632685;rs573339872	31;47;48
cg05091658	0.26694	0.522405	6.31649	1.78838e-07	9.99008e-07	5.70758	0.388935	0.655875	0.26694	10	6954856	R	II		IGR	opensea	IGR-opensea		rs141864011;rs7899837;rs544251048;rs555952608	39;35;2;1
cg12808797	0.266145	0.763841	4.69993	3.13836e-05	9.65278e-05	0.569229	0.630768	0.896914	0.266145	2	86178864	R	II		IGR	opensea	IGR-opensea		rs143727039;rs184064330	29;12
cg15458017	0.266088	0.443636	6.09064	3.69755e-07	1.88577e-06	4.98076	0.310593	0.57668	0.266088	17	9672274	R	II		IGR	shelf	IGR-shelf	chr17:9674854-9675265	rs568117741	8
cg24467349	0.265851	0.497608	7.34904	6.63466e-09	5.77668e-08	9.0162	0.364683	0.630534	0.265851	1	110254835	R	I	GSTM5	TSS200	opensea	TSS200-opensea		rs530772271;rs185770769;rs561342151;rs530235020;rs549186896;rs565912665	49;46;35;23;13;6
cg08166072	0.265759	0.441408	7.6347	2.70176e-09	2.68027e-08	9.92138	0.308528	0.574287	0.265759	2	46213920	R	II	PRKCE	Body	opensea	Body-opensea		rs574917286;rs184597313;rs557356208	51;39;26
cg13750264	0.265653	0.779579	7.35547	6.50129e-09	5.67594e-08	9.03664	0.646752	0.912405	0.265653	10	134910540	F	I	GPR123	Body	shore	Body-shore	chr10:134911976-134912483	rs113359644;rs149279537;rs199784535;rs62624493	0;3;12;45
cg03660162	0.2654	0.778743	5.12972	8.06601e-06	2.87746e-05	1.91156	0.646043	0.911443	0.2654	16	78913085	F	II	WWOX	Body	opensea	Body-opensea		rs190467067;rs547662222;rs16948711;rs536629472	0;10;30;51
cg20607287	0.265093	0.367547	8.50975	1.81082e-10	2.73743e-09	12.6501	0.235001	0.500094	0.265093	7	12443886	F	II	VWDE	TSS200	shore	TSS200-shore	chr7:12443163-12443705	rs139614344;rs185606004	39;43
cg19379125	0.264998	0.533418	9.97567	2.38738e-12	7.74642e-11	17.0335	0.400919	0.665916	0.264998	10	130538407	F	II		IGR	opensea	IGR-opensea		rs186319579;rs542201046	0;18
cg26948066	0.264593	0.860118	5.08201	9.3879e-06	3.2935e-05	1.76124	0.727821	0.992414	0.264593	1	224300453	R	II	FBXO28	TSS1500	shore	TSS1500-shore	chr1:224301835-224302472	rs543502050;rs35639743	11;6
cg15095922	0.264577	0.200423	9.28901	1.75433e-11	3.95714e-10	15.0122	0.0681344	0.332711	0.264577	5	1800542	R	I	NDUFS6	TSS1500	island	TSS1500-island	chr5:1799461-1801905	rs534775454;rs367825074	50;22
cg23482582	0.264574	0.846671	8.88405	5.84779e-11	1.0684e-09	13.7933	0.714384	0.978958	0.264574	8	146079270	F	II	COMMD5	TSS1500	shore	TSS1500-shore	chr8:146077931-146078881	rs201423140	19
cg00783877	0.264349	0.706545	9.64574	6.17805e-12	1.67945e-10	16.0696	0.57437	0.83872	0.264349	2	65955222	R	II		IGR	opensea	IGR-opensea		rs554431137;rs13015423;rs187771873	38;25;2
cg04321711	0.264116	0.835256	4.734	2.82022e-05	8.77517e-05	0.674539	0.703198	0.967314	0.264116	4	82529431	R	II		IGR	opensea	IGR-opensea		rs140664165;rs535684684;rs114737279;rs186723909;rs117534172	50;41;19;2;1
cg00122614	0.263805	0.580554	4.94153	1.46593e-05	4.8971e-05	1.32035	0.448651	0.712456	0.263805	7	1562658	R	II		IGR	opensea	IGR-opensea		rs555396742;rs67895171;rs543874731;rs67573033	41;29;14;12
cg16572876	0.263803	0.4582	8.62156	1.28973e-10	2.06102e-09	12.9932	0.326299	0.590101	0.263803	4	56024045	F	II		IGR	island	IGR-island	chr4:56023750-56024066	rs17712245;rs17774236	18;39
cg12483005	0.263733	0.785238	8.81103	7.28096e-11	1.2807e-09	13.5715	0.653371	0.917104	0.263733	1	23474871	R	II	LUZP1	5'UTR	opensea	5'UTR-opensea		rs138178761	10
cg25958766	0.263629	0.403469	8.55359	1.58495e-10	2.4496e-09	12.7848	0.271654	0.535283	0.263629	20	5485268	R	II	LOC149837	TSS200	opensea	TSS200-opensea		rs148645444	9
cg14593306	0.263558	0.500205	65.6699	6.00909e-42	9.43864e-38	85.7542	0.368426	0.631984	0.263558	19	54041847	R	II	ZNF331	TSS200	island	TSS200-island	chr19:54040812-54041857	rs575785056	2
cg22105158	0.263459	0.639641	13.2197	4.37835e-16	8.50825e-14	25.7741	0.507911	0.77137	0.263459	19	3480672	F	II	C19orf77	TSS200	shore	TSS200-shore	chr19:3481782-3482048	rs549226662	22
cg12905798	0.263229	0.431807	11.4089	4.52003e-14	3.2052e-12	21.0601	0.300193	0.563421	0.263229	21	23294344	F	II		IGR	opensea	IGR-opensea		rs190169022;rs148538633	3;29
cg08576975	0.262924	0.843006	6.5475	8.51815e-08	5.23964e-07	6.45088	0.711544	0.974468	0.262924	1	11626664	F	II		IGR	opensea	IGR-opensea		rs142823407;rs567014617;rs534514272	0;11;40
cg22443212	0.262594	0.622957	4.60724	4.19405e-05	0.000125135	0.283818	0.49166	0.754254	0.262594	17	78253912	R	II	RNF213	Body	opensea	Body-opensea		rs577192942;rs190658929;rs79437938;rs181503291;rs8073256	33;31;3;3;1
cg20070195	0.262517	0.861932	6.01271	4.75134e-07	2.35093e-06	4.73012	0.730674	0.993191	0.262517	7	36988960	F	II	ELMO1	Body	opensea	Body-opensea		rs185655890;rs10225164	0;42
cg19472310	0.261841	0.370101	5.64468	1.55204e-06	6.68092e-06	3.54907	0.23918	0.501022	0.261841	11	55125234	R	II		IGR	opensea	IGR-opensea		rs545699303;rs540350932;rs115500224;rs188087072	51;40;23;1
cg05756792	0.26184	0.685689	14.2056	4.13938e-17	1.35635e-14	28.1739	0.554769	0.816609	0.26184	19	3480603	R	I	SMIM24	TSS200	shore	TSS200-shore	chr19:3481782-3482048	rs549796546;rs563419821	42;33
cg15192736	0.261753	0.612499	12.1129	7.09773e-15	7.41718e-13	22.9414	0.481622	0.743375	0.261753	22	49448123	R	I		IGR	island	IGR-island	chr22:49447339-49448283	rs190244798;rs4823980	34;24
cg16414893	0.261716	0.555992	13.0174	7.20479e-16	1.25327e-13	25.2675	0.425134	0.68685	0.261716	6	913960	F	II		IGR	opensea	IGR-opensea		rs9505492;rs9505493	14;17
cg05543844	0.261668	0.284827	11.6642	2.29309e-14	1.87553e-12	21.7496	0.153993	0.41566	0.261668	16	863569	R	II	PRR25	Body	island	Body-island	chr16:863278-863917	rs370642584;rs528136367;rs73493265;rs201985000;rs530298017	51;25;23;19;12
cg11649415	0.26149	0.32135	10.2647	1.04992e-12	3.99655e-11	17.8668	0.190605	0.452094	0.26149	19	5336174	F	II	PTPRS	5'UTR	shore	5'UTR-shore	chr19:5335044-5335261	rs530150388;rs546944584	17;46
cg17837572	0.261468	0.85431	9.39668	1.27814e-11	3.05178e-10	15.333	0.723576	0.985044	0.261468	7	4211212	R	II	SDK1	Body	opensea	Body-opensea		rs546597595	1
cg04480106	0.261086	0.820935	8.78719	7.82218e-11	1.35826e-09	13.499	0.690392	0.951477	0.261086	5	72934606	F	II	RGNEF	5'UTR	opensea	5'UTR-opensea		rs564920564;rs79538671;rs2703640;rs139977873	17;28;32;46
cg16646600	0.260943	0.781652	10.5109	5.26031e-13	2.28468e-11	18.568	0.651181	0.912124	0.260943	1	54562543	R	II	C1orf83	3'UTR	opensea	3'UTR-opensea
cg01792601	0.26043	0.334942	7.83339	1.45264e-09	1.58236e-08	10.5472	0.204727	0.465157	0.26043	6	28446840	R	II		IGR	opensea	IGR-opensea		rs186457462	15
cg05132077	0.260302	0.566114	11.2206	7.49674e-14	4.80752e-12	20.5461	0.435963	0.696265	0.260302	22	49448320	R	I		IGR	shore	IGR-shore	chr22:49447339-49448283	rs569903850	42
cg26749518	0.260201	0.551894	8.69232	1.04123e-10	1.72443e-09	13.2096	0.421793	0.681995	0.260201	19	51506165	R	I	KLK9	3'UTR	island	3'UTR-island	chr19:51505914-51506363	rs186334167;rs2659096;rs374641889	26;19;11
cg18140268	0.259674	0.744028	7.04199	1.75536e-08	1.3334e-07	8.03714	0.614191	0.873865	0.259674	1	147781827	F	II		IGR	shore	IGR-shore	chr1:147782066-147782473	rs587674164;rs587703477	29;48
cg00652039	0.259644	0.494908	11.2996	6.06025e-14	4.05185e-12	20.7622	0.365086	0.62473	0.259644	14	26863964	F	II		IGR	opensea	IGR-opensea		rs187212177;rs139942054;rs143363109	11;23;25
cg17223846	0.259508	0.65087	12.7411	1.43367e-15	2.15823e-13	24.5677	0.521116	0.780624	0.259508	19	3480363	R	II	C19orf77	Body	shore	Body-shore	chr19:3481782-3482048	rs2074961	7
cg21224286	0.259303	0.654959	7.7489	1.89044e-09	1.97834e-08	10.2815	0.525307	0.78461	0.259303	12	1909916	R	II	CACNA2D4	Body	shelf	Body-shelf	chr12:1905277-1906765	rs576665286;rs544062409;rs560620883;rs529634924;rs114343089	39;23;16;15;7
cg04163048	0.259146	0.321178	12.3602	3.75926e-15	4.53619e-13	23.5875	0.191605	0.450751	0.259146	1	23291330	R	II	LACTBL1	Body	opensea	Body-opensea		rs530256991;rs191837284	15;1
cg16410401	0.259104	0.671531	13.0321	6.94619e-16	1.21891e-13	25.3047	0.541979	0.801083	0.259104	10	3524562	R	II	LOC105376360	Body	opensea	Body-opensea		rs549979922	15
cg11586570	0.25907	0.459791	11.1275	9.6452e-14	5.8813e-12	20.2902	0.330256	0.589327	0.25907	7	63498133	F	II		IGR	island	IGR-island	chr7:63498112-63498314	rs528114973	45
cg15607708	0.258977	0.395637	73.329	7.97755e-44	1.30875e-39	89.939	0.266149	0.525126	0.258977	19	54041308	R	I	ZNF331	TSS200	island	TSS200-island	chr19:54040812-54041857	rs546454487;rs151226749	13;1
cg14253448	0.258947	0.439741	9.69833	5.30427e-12	1.48087e-10	16.2242	0.310267	0.569215	0.258947	11	117466319	F	I	DSCAML1	Body	opensea	Body-opensea		rs547951204;rs184042793;rs558438749	0;1;50
cg07467482	0.258387	0.739645	12.0845	7.63895e-15	7.84557e-13	22.8667	0.610451	0.868838	0.258387	7	154006066	F	II	DPP6	Body	shelf	Body-shelf	chr7:154001964-154002281	rs549276612;rs567138550;rs183661546;rs189157487	1;6;28;38
cg12648671	0.258212	0.704495	13.2783	3.7929e-16	7.62756e-14	25.9201	0.575389	0.833601	0.258212	18	77377538	F	II		IGR	island	IGR-island	chr18:77376688-77377995	rs147402230;rs112534720	42;48
cg26262573	0.258069	0.549136	8.12851	5.82084e-10	7.29425e-09	11.4702	0.420102	0.678171	0.258069	7	56516129	F	II	LOC650226	TSS200	shore	TSS200-shore	chr7:56515585-56515864
cg08164151	0.258038	0.363797	4.65287	3.63669e-05	0.0001101	0.42412	0.234778	0.492816	0.258038	12	131118432	F	II		IGR	opensea	IGR-opensea		rs554130778;rs145592921	0;44
cg22920707	0.258032	0.446616	5.72655	1.19298e-06	5.29297e-06	3.81127	0.3176	0.575632	0.258032	4	90057870	F	II		IGR	opensea	IGR-opensea		rs183073923	0
cg03499639	0.257892	0.51125	62.3031	4.71012e-41	6.81806e-37	83.7438	0.382304	0.640196	0.257892	19	54041856	R	II	ZNF331	5'UTR	island	5'UTR-island	chr19:54040812-54041857	rs575785056	11
cg03124146	0.257777	0.33877	6.84808	3.25595e-08	2.27322e-07	7.4162	0.209881	0.467658	0.257777	7	63361127	R	II		IGR	island	IGR-island	chr7:63361126-63361493	rs9918695;rs142191545;rs117315652	51;37;3
cg16086782	0.25777	0.862361	6.2706	2.07263e-07	1.13608e-06	5.55989	0.733476	0.991246	0.25777	11	70741332	R	I	SHANK2	Body	opensea	Body-opensea		rs560387019	47
cg12396237	0.257291	0.865156	6.8663	3.07198e-08	2.16139e-07	7.47463	0.736511	0.993802	0.257291	8	25336262	R	II	CDCA2	Body	opensea	Body-opensea		rs1532916;rs544581771	38;1
cg03188948	0.256764	0.298819	8.18714	4.85918e-10	6.26955e-09	11.6526	0.170437	0.427201	0.256764	7	1209495	F	I		IGR	opensea	IGR-opensea		rs187286340;rs562788812;rs531664191	32;40;46
cg02962597	0.256573	0.496309	8.1994	4.67921e-10	6.07546e-09	11.6907	0.368023	0.624596	0.256573	12	117799749	R	II	NOS1	TSS200	shore	TSS200-shore	chr12:117798076-117799448	rs566979981	9
cg14759565	0.256553	0.842574	7.73355	1.98323e-09	2.06043e-08	10.2331	0.714298	0.970851	0.256553	11	65360123	R	II		IGR	island	IGR-island	chr11:65359292-65360328	rs556666995;rs576497168	18;8
cg23828686	0.256428	0.241123	8.36303	2.83283e-10	3.98817e-09	12.1978	0.112909	0.369337	0.256428	12	133177546	F	II		IGR	shore	IGR-shore	chr12:133177826-133178055	rs76366552;rs535825333	0;2
cg14667685	0.256239	0.550437	12.6422	1.83846e-15	2.61559e-13	24.3148	0.422318	0.678557	0.256239	1	39249604	F	I		IGR	opensea	IGR-opensea
cg03739172	0.256136	0.621632	13.5045	2.18929e-16	4.96842e-14	26.4792	0.493564	0.7497	0.256136	1	19046707	R	II	PAX7	Body	shelf	Body-shelf	chr1:19043390-19043828	rs78635529;rs556116119;rs190728105;rs143733012	45;41;40;39
cg27435667	0.255703	0.160875	12.9639	8.22394e-16	1.38835e-13	25.1329	0.0330232	0.288726	0.255703	14	96328764	R	II		IGR	opensea	IGR-opensea		rs535026462;rs149442219	6;2
cg12633154	0.255702	0.494826	5.24065	5.66336e-06	2.1011e-05	2.26216	0.366974	0.622677	0.255702	6	30039435	R	I	RNF39	Body	island	Body-island	chr6:30038881-30039477	rs2301752;rs555716425	19;18
cg15140721	0.25549	0.467548	6.25474	2.18102e-07	1.18749e-06	5.50886	0.339803	0.595293	0.25549	2	131010115	F	II		IGR	island	IGR-island	chr2:131009569-131010185	rs548085973	33
cg21727486	0.255282	0.339098	9.48101	9.98382e-12	2.48902e-10	15.5832	0.211457	0.466739	0.255282	11	112831501	R	II	NCAM1	TSS1500	shore	TSS1500-shore	chr11:112832524-112834490	rs553667775;rs2301228	45;44
cg23878564	0.255008	0.184955	4.29152	0.000111428	0.000300487	-0.674661	0.0574511	0.312459	0.255008	17	7287449	F	I	TNK1	Body	island	Body-island	chr17:7287198-7287940	rs373016915;rs548689113;rs570180203	17;35;49
cg21838488	0.254972	0.372153	6.21154	2.5061e-07	1.3405e-06	5.36981	0.244667	0.499639	0.254972	13	79234435	R	II	RNF219	TSS1500	shore	TSS1500-shore	chr13:79232822-79233417	rs369147812	36
cg00551609	0.254789	0.303589	8.4066	2.47966e-10	3.56489e-09	12.3323	0.176195	0.430984	0.254789	2	74214662	R	II		IGR	shelf	IGR-shelf	chr2:74211214-74212314	rs545990203	51
cg16326304	0.254635	0.862899	6.44722	1.1751e-07	6.92639e-07	6.12831	0.735581	0.990217	0.254635	17	68554917	R	II		IGR	opensea	IGR-opensea		rs546388377;rs567957873;rs112202833	45;37;2
cg10923662	0.254346	0.410501	8.70578	9.99769e-11	1.6672e-09	13.2507	0.283328	0.537674	0.254346	6	32064258	F	I	TNXB	Body	island	Body-island	chr6:32063533-32065044	rs547835381;rs375984855;rs536601819	14;17;36
cg01168595	0.253938	0.860577	12.0855	7.618e-15	7.82949e-13	22.8695	0.733608	0.987546	0.253938	12	101917028	F	II		IGR	opensea	IGR-opensea		rs115942599	40
cg26964426	0.253936	0.70443	7.73146	1.99622e-09	2.07139e-08	10.2265	0.577461	0.831398	0.253936	16	85455911	R	II		IGR	opensea	IGR-opensea
cg22790377	0.253835	0.643585	9.764	4.38671e-12	1.27019e-10	16.4167	0.516667	0.770502	0.253835	1	228291668	F	I	C1orf35	TSS1500	shore	TSS1500-shore	chr1:228289669-228291184	rs536892174;rs556883917;rs143366796	14;19;23
cg21252282	0.25375	0.833818	8.65822	1.15428e-10	1.87952e-09	13.1054	0.706943	0.960693	0.25375	9	90439702	F	II		IGR	island	IGR-island	chr9:90439605-90440092	rs554602857;rs10120917;rs540204336;rs544964689	19;22;25;47
cg04928577	0.253443	0.570435	7.69892	2.20992e-09	2.25863e-08	10.124	0.443713	0.697156	0.253443	12	63696410	F	II		IGR	opensea	IGR-opensea		rs563444628;rs577226147;rs546080616;rs139138114	10;16;28;44
cg25828445	0.253355	0.836386	4.82293	2.132e-05	6.83577e-05	0.950423	0.709709	0.963064	0.253355	12	7781288	R	II		IGR	shore	IGR-shore	chr12:7781003-7781248
cg12744031	0.253345	0.34242	5.41794	3.21254e-06	1.27132e-05	2.82516	0.215748	0.469093	0.253345	7	158751184	F	I		IGR	island	IGR-island	chr7:158750984-158751210	rs201339125	15
cg14085080	0.253173	0.190363	19.8895	3.50211e-22	1.16987e-18	40.0621	0.0637765	0.31695	0.253173	6	106565546	R	II		IGR	opensea	IGR-opensea		rs143980481;rs576185702;rs562493743	33;29;2
cg01203153	0.25299	0.187978	9.56012	7.92523e-12	2.05867e-10	15.8172	0.0614829	0.314473	0.25299	5	180643432	F	II		IGR	shore	IGR-shore	chr5:180644239-180644683	rs557541302;rs577672219;rs186586752	4;25;48
cg10196532	0.252614	0.648227	10.8341	2.1487e-13	1.11122e-11	19.4768	0.52192	0.774534	0.252614	13	50134640	R	II	RCBTB1	Body	opensea	Body-opensea		rs546710881;rs568030688	32;1
cg24608381	0.252528	0.426271	7.4967	4.16637e-09	3.87921e-08	9.48484	0.300007	0.552535	0.252528	2	139538746	F	II	NXPH2	TSS1500	shore	TSS1500-shore	chr2:139537692-139538650
cg22381686	0.252385	0.346896	11.9105	1.20096e-14	1.12285e-12	22.4068	0.220704	0.473089	0.252385	20	7746117	R	II		IGR	opensea	IGR-opensea
cg20336539	0.252267	0.42726	21.9763	9.36969e-24	4.97633e-20	43.7455	0.301126	0.553393	0.252267	5	19791054	F	II	CDH18	Body	opensea	Body-opensea		rs10473158	30
cg25108548	0.252197	0.529662	6.79229	3.89089e-08	2.6526e-07	7.23725	0.403564	0.655761	0.252197	12	13196954	F	II	KIAA1467	TSS1500	shore	TSS1500-shore	chr12:13197238-13197781	rs1872625	9
cg08835755	0.252026	0.587016	12.6073	2.00738e-15	2.80446e-13	24.2254	0.461003	0.713029	0.252026	4	1514317	R	II		IGR	island	IGR-island	chr4:1514184-1514520	rs74594811	43
cg02852959	0.251919	0.592491	12.3427	3.93075e-15	4.69689e-13	23.5422	0.466531	0.71845	0.251919	12	2944436	R	II	NRIP2	TSS1500	opensea	TSS1500-opensea		rs373853817;rs138528818;rs548743460;rs3814248	26;25;2;1
cg10318771	0.251668	0.593684	4.83771	2.03493e-05	6.55871e-05	0.996409	0.46785	0.719518	0.251668	2	207367674	R	II	ADAM23	Body	opensea	Body-opensea		rs144383143;rs561360008;rs2059303	23;19;16
cg24358785	0.251607	0.576354	13.1481	5.2191e-16	9.77909e-14	25.5954	0.450551	0.702157	0.251607	6	160783793	R	II	SLC22A3	Body	island	Body-island	chr6:160783666-160784135	rs137964079;rs563776604	13;8
cg25210835	0.251579	0.478821	7.92548	1.09097e-09	1.24211e-08	10.8361	0.353031	0.60461	0.251579	1	110254828	R	I	GSTM5	TSS200	opensea	TSS200-opensea		rs530772271;rs185770769;rs561342151;rs530235020;rs549186896	42;39;28;16;6
cg21862353	0.251388	0.634059	6.42398	1.26615e-07	7.39455e-07	6.05353	0.508365	0.759753	0.251388	2	1801628	R	II	MYT1L	Body	island	Body-island	chr2:1801618-1802060
cg03287299	0.251175	0.356324	7.68579	2.30249e-09	2.33839e-08	10.0826	0.230736	0.481911	0.251175	20	5485245	R	II	LOC149837	TSS200	opensea	TSS200-opensea		rs533435135;rs551704112	39;37
cg23530906	0.251021	0.442222	15.301	3.422e-18	1.9538e-15	30.711	0.316712	0.567733	0.251021	12	114708303	R	II		IGR	opensea	IGR-opensea		rs148678357	51
cg16300531	0.250875	0.300675	8.99167	4.23816e-11	8.19398e-10	14.1191	0.175238	0.426112	0.250875	12	118405988	R	II	KSR2	5'UTR	shore	5'UTR-shore	chr12:118406590-118407364
cg06484167	0.250397	0.416645	9.14967	2.64875e-11	5.55107e-10	14.595	0.291446	0.541844	0.250397	6	27832180	R	II	HIST1H2AL	TSS1500	shore	TSS1500-shore	chr6:27833120-27833406
cg17075502	0.249934	0.213082	10.7286	2.87399e-13	1.40286e-11	19.1816	0.0881144	0.338049	0.249934	12	125412366	R	I		IGR	shore	IGR-shore	chr12:125412891-125413165	rs537268394;rs548877923;rs567553080;rs534572414;rs554248509;rs373329344;rs12306809;rs201461577	49;43;33;32;8;6;1;1
cg12454169	0.249611	0.219651	5.45314	2.86992e-06	1.15065e-05	2.93727	0.0948457	0.344457	0.249611	2	30669597	F	II	LCLAT1	TSS1500	shore	TSS1500-shore	chr2:30669988-30670720
cg21616243	0.249382	0.86594	12.1613	6.2639e-15	6.74191e-13	23.0685	0.741249	0.990631	0.249382	12	129299702	R	II	MGC16384	TSS1500	opensea	TSS1500-opensea		rs2306683;rs189014775	29;28
cg08584759	0.249334	0.648371	6.36037	1.55315e-07	8.83455e-07	5.84883	0.523704	0.773038	0.249334	10	11912126	F	I	C10orf47	Body	island	Body-island	chr10:11911554-11912432	rs577124442;rs17851505	5;18
cg06759629	0.249251	0.213775	7.93917	1.04559e-09	1.19795e-08	10.8789	0.089149	0.3384	0.249251	4	25090198	R	II		IGR	island	IGR-island	chr4:25090106-25090510	rs536543772;rs553254160	27;9
cg18941342	0.248788	0.865359	6.91931	2.59419e-08	1.86847e-07	7.64449	0.740965	0.989753	0.248788	12	65953405	R	II	LOC100507065	Body	opensea	Body-opensea		rs189865980;rs578152227;rs117882163	29;19;1
cg24644672	0.248727	0.669562	10.2459	1.10735e-12	4.16941e-11	17.8127	0.545198	0.793926	0.248727	7	134232734	F	I	AKR1B15	TSS1500	opensea	TSS1500-opensea		rs569286720;rs537922460	11;50
cg05308744	0.248554	0.839198	4.96054	1.38028e-05	4.64227e-05	1.37987	0.714921	0.963475	0.248554	2	130956199	R	I	TUBA3E	TSS200	island	TSS200-island	chr2:130955619-130956274	rs563048382;rs112225712;rs183916985	31;6;1
cg08175041	0.248471	0.429698	21.6276	1.68088e-23	8.38443e-20	43.1512	0.305463	0.553934	0.248471	19	29885022	R	II	LOC284395	Body	opensea	Body-opensea
cg14280181	0.248398	0.492488	9.97646	2.382e-12	7.73399e-11	17.0358	0.368288	0.616687	0.248398	2	223291007	F	II	SGPP2	Body	shore	Body-shore	chr2:223288922-223290013
cg23239574	0.248108	0.532534	12.6643	1.73859e-15	2.5005e-13	24.3716	0.40848	0.656588	0.248108	1	228653136	R	I		IGR	shore	IGR-shore	chr1:228651447-228652529	rs550119477;rs76188356;rs538733206	9;8;4
cg23295647	0.248107	0.585494	15.7727	1.21639e-18	8.72679e-16	31.7638	0.46144	0.709548	0.248107	14	34269637	R	I	NPAS3	Body	island	Body-island	chr14:34268946-34270438	rs576037399;rs141427321;rs201801296;rs577922546;rs201277410;rs368649578	51;37;32;22;9;2
cg24098990	0.248037	0.851962	7.4437	4.92259e-09	4.47517e-08	9.31681	0.727943	0.97598	0.248037	17	77245306	F	II	HRNBP3	5'UTR	opensea	5'UTR-opensea		rs548049421	1
cg08376325	0.247845	0.412477	9.13784	2.74335e-11	5.71606e-10	14.5594	0.288554	0.536399	0.247845	12	22143084	R	II		IGR	opensea	IGR-opensea		rs575225522	1
cg16430428	0.2477	0.421589	9.20345	2.25868e-11	4.86956e-10	14.7563	0.297739	0.545439	0.2477	2	3642847	F	I	COLEC11	5'UTR	shore	5'UTR-shore	chr2:3642547-3642751	rs536396819;rs566349929	21;46
cg09982942	0.247615	0.555574	9.16995	2.49419e-11	5.284e-10	14.6558	0.431766	0.679381	0.247615	2	112898400	F	I	FBLN7	Body	shore	Body-shore	chr2:112895792-112897841	rs543211367	40
cg15206067	0.247277	0.631613	10.6201	3.88108e-13	1.79062e-11	18.8766	0.507975	0.755251	0.247277	9	140312163	F	I	EXD3	Body	island	Body-island	chr9:140310894-140312457	rs557202603	24
cg10842702	0.247127	0.714802	12.7613	1.36288e-15	2.07109e-13	24.6192	0.591238	0.838366	0.247127	17	58648389	R	II	LOC388406	Body	opensea	Body-opensea
cg22970003	0.247034	0.263049	7.73708	1.96149e-09	2.04107e-08	10.2442	0.139532	0.386566	0.247034	7	157406032	R	II	PTPRN2	Body	island	Body-island	chr7:157405009-157406608	rs547843425	17
cg00819895	0.246912	0.261938	10.2883	9.82198e-13	3.78544e-11	17.9344	0.138481	0.385394	0.246912	13	34361495	F	II		IGR	opensea	IGR-opensea
cg27043097	0.2468	0.466843	12.8422	1.11328e-15	1.76227e-13	24.8249	0.343443	0.590243	0.2468	13	112706377	F	II	LINC00403	Body	shore	Body-shore	chr13:112707804-112708696	rs549541198	10
cg16583552	0.246139	0.641456	11.5702	2.94144e-14	2.28729e-12	21.4966	0.518387	0.764526	0.246139	5	140553150	R	I	PCDHB7	1stExon	shore	1stExon-shore	chr5:140553681-140554637	rs574144062;rs543149365	33;20
cg07859548	0.245984	0.419367	18.2728	7.23021e-21	1.49096e-17	36.981	0.296375	0.54236	0.245984	22	49727390	F	II		IGR	opensea	IGR-opensea		rs570545165;rs185805790;rs189975557	0;20;42
cg13712544	0.24595	0.348515	12.7786	1.30495e-15	2.00036e-13	24.6634	0.22554	0.47149	0.24595	7	4163656	F	II	SDK1	Body	opensea	Body-opensea		rs562682524;rs554894182;rs116630528	1;27;36
cg27560391	0.2459	0.310106	7.73275	1.98818e-09	2.06471e-08	10.2306	0.187156	0.433056	0.2459	14	94546481	F	II	DDX24	5'UTR	shore	5'UTR-shore	chr14:94547001-94547665	rs577562853;rs3790042;rs3790041;rs575311857	4;14;21;43
cg02119792	0.245863	0.237178	7.07067	1.60242e-08	1.23309e-07	8.12881	0.114246	0.360109	0.245863	21	47010818	R	I		IGR	island	IGR-island	chr21:47009996-47011163	rs138431050	5
cg25271479	0.245859	0.361507	7.22372	9.8608e-09	8.11186e-08	8.61728	0.238577	0.484436	0.245859	11	1457346	R	II	BRSK2	Body	opensea	Body-opensea		rs199610376;rs374861632	26;23
cg09406004	0.245746	0.421335	8.51855	1.76305e-10	2.67738e-09	12.6771	0.298462	0.544208	0.245746	7	155284355	F	II		IGR	island	IGR-island	chr7:155284018-155284356	rs536093851	44
cg03959186	0.245542	0.199289	8.30885	3.34388e-10	4.5813e-09	12.0302	0.0765182	0.32206	0.245542	2	9893528	F	II		IGR	opensea	IGR-opensea		rs73160411	0
cg18047214	0.245326	0.87335	6.25002	2.21437e-07	1.20322e-06	5.49367	0.750687	0.996013	0.245326	17	73948102	R	II	ACOX1	Body	opensea	Body-opensea		rs139366785;rs149897065	2;1
cg00191458	0.24521	0.288338	12.0352	8.67877e-15	8.68161e-13	22.737	0.165733	0.410943	0.24521	5	169757859	F	II	LOC257358	TSS1500	opensea	TSS1500-opensea		rs565832969	46
cg00809820	0.24519	0.51113	5.82374	8.72755e-07	4.01546e-06	4.12298	0.388535	0.633724	0.24519	17	80708513	F	II	TBCD	TSS1500	island	TSS1500-island	chr17:80708192-80708528	rs144849238;rs138224764;rs117622449	9;11;14
cg10919664	0.245093	0.326347	7.32822	7.08553e-09	6.10979e-08	8.94999	0.2038	0.448893	0.245093	6	28945322	R	I		IGR	opensea	IGR-opensea		rs576323233;rs550025368;rs561929718	48;27;1
cg08076044	0.245073	0.278269	7.58247	3.18242e-09	3.08085e-08	9.75633	0.155732	0.400805	0.245073	17	26685074	R	II	TMEM199	Body	shore	Body-shore	chr17:26684165-26684875	rs533465964;rs190533799	37;2
cg00635356	0.24491	0.820589	7.58551	3.15219e-09	3.05519e-08	9.76595	0.698134	0.943044	0.24491	5	140603942	R	II	PCDHB14	1stExon	shore	1stExon-shore	chr5:140604453-140605304	rs568876620;rs201067198;rs61978584;rs551460821;rs61978583;rs77544263	46;44;23;22;21;8
cg12788328	0.244722	0.780015	7.27538	8.37351e-09	7.05075e-08	8.78185	0.657654	0.902376	0.244722	4	165930260	F	II		IGR	opensea	IGR-opensea		rs559147467;rs529859002;rs13124015;rs11942750	1;21;22;39
cg07534554	0.244321	0.258078	11.2053	7.81368e-14	4.9659e-12	20.5041	0.135917	0.380238	0.244321	11	111250338	F	II	POU2AF1	TSS200	opensea	TSS200-opensea		rs546552774;rs568381738;rs535631640	2;5;48
cg25478114	0.244262	0.364223	7.0283	1.83346e-08	1.38533e-07	7.99337	0.242092	0.486354	0.244262	6	19328477	R	II		IGR	opensea	IGR-opensea		rs530646598	17
cg23973310	0.243783	0.61153	8.40827	2.46704e-10	3.55038e-09	12.3375	0.489639	0.733422	0.243783	2	65955240	R	II		IGR	opensea	IGR-opensea		rs13015423;rs187771873;rs566557924	43;20;2
cg05333568	0.243733	0.408615	8.68815	1.05445e-10	1.74276e-09	13.1969	0.286749	0.530482	0.243733	1	223566794	R	II	C1orf65	5'UTR	island	5'UTR-island	chr1:223566642-223567268	rs576486474;rs563608413;rs372910030;rs57755601	35;28;9;2
cg22082780	0.243127	0.395467	7.90806	1.1516e-09	1.30013e-08	10.7815	0.273904	0.517031	0.243127	1	68452167	R	II		IGR	opensea	IGR-opensea
cg01132696	0.242991	0.523233	8.96506	4.58875e-11	8.74154e-10	14.0387	0.401737	0.644729	0.242991	6	33048558	R	I	HLA-DPB1	Body	island	Body-island	chr6:33048416-33048814	rs12722018;rs9277348;rs1042117;rs1042121	28;22;21;18
cg25705167	0.242765	0.429401	7.14119	1.28093e-08	1.01593e-07	8.35405	0.308018	0.550783	0.242765	8	106290539	F	II		IGR	opensea	IGR-opensea		rs558524414;rs117426181;rs12155641	1;28;39
cg25654768	0.242711	0.519633	9.60855	6.88319e-12	1.83559e-10	15.9601	0.398277	0.640988	0.242711	7	100618934	R	II	MUC12	Body	opensea	Body-opensea		rs73168364;rs561924573;rs113609774	49;32;31
cg25218220	0.242591	0.489135	9.08614	3.19867e-11	6.48735e-10	14.404	0.36784	0.61043	0.242591	13	46895635	R	II		IGR	opensea	IGR-opensea
cg26379759	0.242552	0.472637	14.3734	2.80181e-17	1.00165e-14	28.571	0.351361	0.593913	0.242552	1	240398016	R	II	FMN2	Body	opensea	Body-opensea
cg18795569	0.242367	0.683046	12.8935	9.79753e-16	1.59525e-13	24.9549	0.561863	0.80423	0.242367	19	3480508	F	I	C19orf77	5'UTR	shore	5'UTR-shore	chr19:3481782-3482048	rs564084227;rs533145681	37;39
cg09279736	0.242235	0.457348	5.3195	4.40228e-06	1.681e-05	2.51217	0.33623	0.578465	0.242235	6	30039403	R	I	RNF39	Body	island	Body-island	chr6:30038881-30039477	rs11753382;rs61754472	41;32
cg27296330	0.242217	0.409342	67.7209	1.80261e-42	2.89296e-38	86.9251	0.288234	0.530451	0.242217	19	54041251	R	II	ZNF331	TSS200	island	TSS200-island	chr19:54040812-54041857	rs530940167;rs143204729;rs567437803;rs58777975	43;35;34;11
cg03065785	0.242061	0.603217	11.4321	4.24863e-14	3.05546e-12	21.123	0.482187	0.724248	0.242061	7	93003791	F	II		IGR	opensea	IGR-opensea		rs573547701	28
cg15644076	0.241891	0.8698	5.84138	8.24589e-07	3.81942e-06	4.17963	0.748855	0.990746	0.241891	2	105319126	F	II		IGR	opensea	IGR-opensea		rs144155665;rs552488579	0;36
cg07965995	0.241744	0.535684	3.76953	0.000535249	0.00123269	-2.20091	0.414812	0.656556	0.241744	17	811389	R	II	NXN	Body	opensea	Body-opensea		rs532324528	7
cg04544267	0.241635	0.332408	11.4349	4.21679e-14	3.03827e-12	21.1306	0.21159	0.453225	0.241635	7	115116310	F	II		IGR	opensea	IGR-opensea
cg16559843	0.241472	0.871567	6.14125	3.14185e-07	1.63368e-06	5.14362	0.750831	0.992303	0.241472	4	2511236	F	II	RNF4	Body	opensea	Body-opensea		rs80039100;rs369919967	16;21
cg03651054	0.241427	0.530935	4.76517	2.55709e-05	8.04108e-05	0.771089	0.410222	0.651649	0.241427	13	50194643	F	II		IGR	opensea	IGR-opensea		rs558730880	44
cg15548198	0.240984	0.366412	7.0772	1.56952e-08	1.21086e-07	8.14967	0.24592	0.486904	0.240984	5	140588139	F	II	PCDHB12	TSS200	shore	TSS200-shore	chr5:140589744-140590657	rs140385391;rs576191078	0;33
cg05634630	0.240836	0.406823	9.9823	2.34249e-12	7.62556e-11	17.0528	0.286405	0.527241	0.240836	12	99251017	F	II	ANKS1B	Body	opensea	Body-opensea		rs138480083;rs192329011	39;50
cg01819759	0.240825	0.369344	4.42436	7.40253e-05	0.000208119	-0.27415	0.248932	0.489757	0.240825	13	79234251	F	II	RNF219	TSS1500	shore	TSS1500-shore	chr13:79232822-79233417
cg01767631	0.240737	0.461273	13.7348	1.25897e-16	3.21156e-14	27.0421	0.340904	0.581641	0.240737	13	20716728	F	II	GJA3	Body	island	Body-island	chr13:20716137-20717372	rs544116497	43
cg10529613	0.240493	0.582215	16.3007	3.92383e-19	3.68542e-16	32.9155	0.461968	0.702462	0.240493	14	25287305	F	II	STXBP6	Body	opensea	Body-opensea		rs112822728;rs535844759	0;43
cg25005368	0.240394	0.473875	15.8552	1.01739e-18	7.61743e-16	31.9456	0.353678	0.594072	0.240394	10	47967085	R	I		IGR	shore	IGR-shore	chr10:47967314-47967636	rs587742199;rs2669688;rs587719678;rs587772239	48;42;40;19
cg09918110	0.240248	0.556354	7.95445	9.97173e-10	1.15035e-08	10.9268	0.43623	0.676478	0.240248	5	87798170	R	II		IGR	opensea	IGR-opensea		rs8180480	10
cg02196220	0.239935	0.183327	7.60916	2.9269e-09	2.86866e-08	9.8407	0.06336	0.303295	0.239935	9	96108881	F	I	C9orf129	TSS200	island	TSS200-island	chr9:96108466-96108992	rs2248261	37
cg25396728	0.239852	0.498053	9.49463	9.59417e-12	2.40732e-10	15.6236	0.378127	0.617979	0.239852	12	248500	F	II	IQSEC3	Body	island	Body-island	chr12:247455-248501	rs146264787;rs143980472;rs558894907	20;39;45
cg16322792	0.239758	0.527439	8.56038	1.55261e-10	2.40763e-09	12.8056	0.40756	0.647319	0.239758	1	120165303	F	II	ZNF697	3'UTR	island	3'UTR-island	chr1:120165302-120166626	rs200074846;rs201661121	0;1
cg24829292	0.239653	0.456729	11.1326	9.51211e-14	5.81504e-12	20.3043	0.336903	0.576555	0.239653	11	132951838	R	II	OPCML	Body	island	Body-island	chr11:132951692-132952260
cg18443437	0.239137	0.590105	12.7965	1.24787e-15	1.93252e-13	24.7089	0.470537	0.709674	0.239137	5	3326731	F	I		IGR	shore	IGR-shore	chr5:3324644-3324973	rs142212700;rs57735331;rs555275496	1;31;33
cg16429619	0.239083	0.496759	11.2355	7.20135e-14	4.6504e-12	20.587	0.377218	0.616301	0.239083	16	12755896	R	II	CPPED1	3'UTR	opensea	3'UTR-opensea		rs567551795	51
cg12668523	0.238873	0.770487	8.74	9.01698e-11	1.5294e-09	13.3552	0.651051	0.889924	0.238873	21	46851112	R	I	COL18A1	Body	shore	Body-shore	chr21:46850573-46850841	rs183278500;rs570248943;rs117265607;rs549421050	20;15;2;1
cg15148078	0.238603	0.695847	12.7862	1.28046e-15	1.9714e-13	24.6826	0.576546	0.815149	0.238603	19	3480561	R	II	C19orf77	TSS200	shore	TSS200-shore	chr19:3481782-3482048	rs564084227;rs533145681	18;16
cg02773171	0.238427	0.751658	6.98385	2.11208e-08	1.56514e-07	7.85114	0.632444	0.870872	0.238427	13	36787282	F	II	SOHLH2	Body	shore	Body-shore	chr13:36788414-36789038	rs181347725;rs554079089	0;39
cg22237300	0.238169	0.74283	7.15959	1.20829e-08	9.66131e-08	8.41279	0.623745	0.861915	0.238169	6	52171973	R	I		IGR	island	IGR-island	chr6:52171922-52172147	rs192903324;rs146259505	42;19
cg12564567	0.237998	0.492197	7.74906	1.88946e-09	1.97754e-08	10.282	0.373197	0.611196	0.237998	11	116371188	F	I		IGR	island	IGR-island	chr11:116371182-116371606	rs573595835;rs542212290;rs562470247	7;43;45
cg12935359	0.237876	0.303347	9.71342	5.07753e-12	1.42912e-10	16.2684	0.184409	0.422284	0.237876	14	103987150	R	II	CKB	Body	island	Body-island	chr14:103987063-103989796	rs534715523;rs557704499;rs577922464;rs2071407;rs557625598;rs574200017;rs559713677	47;45;14;12;11;3;1
cg24874555	0.237833	0.319087	8.76204	8.43747e-11	1.44713e-09	13.4224	0.200171	0.438004	0.237833	19	12832212	F	II	TNPO2	5'UTR	island	5'UTR-island	chr19:12831793-12832225
cg14396892	0.237514	0.262089	8.01443	8.28069e-10	9.83692e-09	11.1144	0.143332	0.380846	0.237514	9	96623032	R	II		IGR	shore	IGR-shore	chr9:96623110-96623481	rs534135264	25
cg02238549	0.237502	0.407799	8.46693	2.06297e-10	3.05277e-09	12.5183	0.289048	0.52655	0.237502	10	131927554	F	II		IGR	shore	IGR-shore	chr10:131927304-131927519	rs180738057;rs562343131;rs531360130;rs187213365	8;32;43;45
cg10146935	0.236815	0.270795	7.27393	8.41187e-09	7.07781e-08	8.77725	0.152387	0.389202	0.236815	1	871308	R	I	SAMD11	Body	island	Body-island	chr1:869332-871872	rs201312730;rs148386909;rs146347471	38;35;34
cg00308130	0.236697	0.423108	6.19022	2.68395e-07	1.42319e-06	5.30121	0.30476	0.541457	0.236697	5	135415190	R	I		IGR	island	IGR-island	chr5:135415069-135415307
cg23881566	0.236546	0.443024	12.3086	4.28976e-15	5.02999e-13	23.4533	0.324751	0.561297	0.236546	12	119457146	R	II	SRRM4	Body	opensea	Body-opensea		rs112689272;rs149435027;rs547201193	38;37;1
cg14996263	0.236403	0.206466	7.97134	9.46309e-10	1.10122e-08	10.9796	0.0882648	0.324668	0.236403	12	7046277	F	II	ATN1	Body	island	Body-island	chr12:7046237-7047257	rs199903899;rs150801397	13;18
cg06460475	0.236271	0.657941	8.33452	3.09105e-10	4.28857e-09	12.1096	0.539806	0.776077	0.236271	11	7110148	F	I	RBMXL2	TSS200	island	TSS200-island	chr11:7110132-7111376	rs7108672;rs7120146	5;40
cg24191225	0.236058	0.17196	4.54289	5.12546e-05	0.000149761	0.086663	0.0539307	0.289989	0.236058	12	9885824	R	II	CLECL1	1stExon	opensea	1stExon-opensea		rs61913428	13
cg26913836	0.23602	0.162695	5.88774	7.10339e-07	3.34829e-06	4.32848	0.0446847	0.280705	0.23602	16	86542923	F	II	FOXF1	TSS1500	island	TSS1500-island	chr16:86541430-86545228	rs72295915	4
cg19696900	0.235997	0.297743	13.5677	1.87999e-16	4.38372e-14	26.6341	0.179744	0.415741	0.235997	1	52607582	R	I	ZFYVE9	TSS200	island	TSS200-island	chr1:52607400-52608504	rs532810725	1
cg09462640	0.23598	0.814265	9.65462	6.02096e-12	1.64554e-10	16.0957	0.696274	0.932255	0.23598	6	2246953	F	II	GMDS	TSS1500	shore	TSS1500-shore	chr6:2245118-2246153	rs143221492;rs79713739	15;33
cg06996081	0.235969	0.510341	8.12787	5.83251e-10	7.30677e-09	11.4682	0.392357	0.628325	0.235969	14	65380736	R	II	CHURC1	TSS1500	shore	TSS1500-shore	chr14:65381075-65381382
cg25740457	0.235932	0.467171	15.2738	3.63464e-18	2.04828e-15	30.6496	0.349205	0.585137	0.235932	11	6292896	F	II	CCKBR	3'UTR	shore	3'UTR-shore	chr11:6291338-6291558	rs201080709;rs141257400;rs199821533;rs551796939	1;11;26;29
cg04887675	0.235711	0.537874	11.647	2.39986e-14	1.94497e-12	21.7033	0.420018	0.655729	0.235711	13	110956761	F	II	COL4A1	Body	shelf	Body-shelf	chr13:110958891-110960590
cg19509778	0.235597	0.677232	7.04717	1.72672e-08	1.31471e-07	8.05368	0.559434	0.795031	0.235597	10	129537308	R	II	FOXI2	3'UTR	island	3'UTR-island	chr10:129534410-129537366	rs533147899;rs551373207	36;26
cg05981278	0.235473	0.878454	4.92539	1.54275e-05	5.12549e-05	1.26987	0.760717	0.996191	0.235473	13	101242541	F	II	GGACT	TSS1500	shore	TSS1500-shore	chr13:101240689-101241226	rs139779084;rs549722743;rs560411595	0;11;12
cg21903646	0.235433	0.400485	8.78043	7.98299e-11	1.38154e-09	13.4784	0.282768	0.518201	0.235433	6	28447115	R	I		IGR	opensea	IGR-opensea
cg23012310	0.23536	0.842255	8.69977	1.01807e-10	1.69248e-09	13.2324	0.724575	0.959935	0.23536	14	102050627	F	I		IGR	shore	IGR-shore	chr14:102050814-102051025
cg15196197	0.235261	0.235363	11.998	9.55915e-15	9.36186e-13	22.6388	0.117733	0.352994	0.235261	6	32064573	F	I	TNXB	Body	island	Body-island	chr6:32063533-32065044	rs369785145	10
cg27252086	0.235108	0.620581	9.63468	6.37971e-12	1.7245e-10	16.037	0.503027	0.738135	0.235108	15	43621643	R	II	LCMT2	1stExon	shore	1stExon-shore	chr15:43621830-43622953	rs200790502;rs547136693;rs113163259	46;24;11
cg27253170	0.234989	0.881746	4.00993	0.000261962	0.000647637	-1.5083	0.764252	0.999241	0.234989	2	233630405	F	II	GIGYF2	Body	opensea	Body-opensea		rs138371262;rs76160958;rs78090583;rs188588057;rs568786303;rs76055053;rs74645467	0;1;4;6;35;44;49
cg08970655	0.23493	0.673752	8.89204	5.70933e-11	1.04777e-09	13.8176	0.556287	0.791217	0.23493	9	125437326	F	II	OR1L3	TSS200	opensea	TSS200-opensea		rs182675213;rs57997958	0;23
cg17797229	0.234845	0.594964	6.9423	2.41092e-08	1.75356e-07	7.71812	0.477542	0.712386	0.234845	13	110522297	F	II		IGR	shore	IGR-shore	chr13:110521979-110522266	rs536636541;rs9583432	3;19
cg00020172	0.234685	0.580399	5.36611	3.79251e-06	1.47299e-05	2.66024	0.463056	0.697741	0.234685	6	31050373	F	II		IGR	opensea	IGR-opensea
cg09279930	0.234643	0.244724	6.68584	5.46861e-08	3.56718e-07	6.89551	0.127403	0.362046	0.234643	8	43232712	R	II		IGR	opensea	IGR-opensea		rs79766672	45
cg05731801	0.23449	0.276958	6.30147	1.87683e-07	1.04214e-06	5.65924	0.159713	0.394203	0.23449	16	10647200	R	II	EMP2	5'UTR	opensea	5'UTR-opensea		rs577951067;rs563252889;rs528952690;rs548702820;rs189118426;rs528434660;rs577999768	48;40;31;22;8;5;3
cg03953789	0.234427	0.123325	5.48123	2.62277e-06	1.06277e-05	3.02683	0.00611159	0.240539	0.234427	17	78963035	F	II		IGR	shelf	IGR-shelf	chr17:78965416-78966484	rs560798873;rs553581529	1;25
cg20663376	0.23439	0.314283	10.4468	6.292e-13	2.63876e-11	18.3863	0.197088	0.431478	0.23439	15	31372997	F	I	TRPM1	5'UTR	opensea	5'UTR-opensea		rs567715511;rs536753445	17;30
cg05886620	0.233428	0.266835	10.1325	1.52673e-12	5.39901e-11	17.4869	0.150121	0.383549	0.233428	7	1266180	F	II		IGR	shore	IGR-shore	chr7:1263496-1264364	rs186162385	50
cg03265956	0.233411	0.348059	10.7437	2.75662e-13	1.35733e-11	19.2239	0.231353	0.464764	0.233411	5	140571170	F	II	PCDHB10	TSS1500	shelf	TSS1500-shelf	chr5:140573423-140574316	rs183405409;rs187684743;rs12659392;rs530528483	4;5;8;34
cg10955144	0.233392	0.494199	10.9762	1.45574e-13	8.1912e-12	19.8722	0.377503	0.610895	0.233392	4	90790505	R	II		IGR	opensea	IGR-opensea		rs191628339	24
cg13132497	0.233322	0.685777	7.99016	8.92688e-10	1.04812e-08	11.0385	0.569116	0.802438	0.233322	15	100469152	R	II		IGR	shelf	IGR-shelf	chr15:100466480-100466691	rs556425417	23
cg03343571	0.233177	0.430287	5.69629	1.31486e-06	5.76807e-06	3.71431	0.313699	0.546876	0.233177	6	30039175	F	I	RNF39	Body	island	Body-island	chr6:30038881-30039477	rs528904872	36
cg00058938	0.232973	0.412141	8.4299	2.30949e-10	3.35755e-09	12.4042	0.295654	0.528627	0.232973	19	40724733	R	II	TTC9B	TSS1500	shore	TSS1500-shore	chr19:40723104-40724389	rs574486482	44
cg22315544	0.232906	0.325401	4.31816	0.000102681	0.00027916	-0.594674	0.208948	0.441854	0.232906	17	8066671	F	II	VAMP2	TSS1500	shore	TSS1500-shore	chr17:8065909-8066494
cg02672830	0.232885	0.582388	4.58247	4.53095e-05	0.000134098	0.207837	0.465945	0.698831	0.232885	8	6286451	R	II	MCPH1	Body	opensea	Body-opensea		rs79352762;rs562872194;rs375001782;rs57793247	36;22;20;16
cg04360047	0.232537	0.60853	12.7495	1.40392e-15	2.12296e-13	24.589	0.492262	0.724799	0.232537	13	108517592	R	II	FAM155A	Body	shore	Body-shore	chr13:108519292-108521063
cg04788957	0.232247	0.189671	9.74865	4.58569e-12	1.31669e-10	16.3717	0.073547	0.305794	0.232247	10	105438008	F	II	SH3PXD2A	Body	opensea	Body-opensea		rs541122402;rs572611051;rs541638377;rs564550818	26;33;38;39
cg22584104	0.232181	0.717091	21.312	2.87205e-23	1.35915e-19	42.6064	0.601001	0.833182	0.232181	11	11580234	F	II	GALNT18	Body	opensea	Body-opensea		rs569866687;rs538881532;rs558773240	0;2;25
cg02276826	0.231653	0.57737	8.43144	2.29868e-10	3.34446e-09	12.4089	0.461543	0.693196	0.231653	10	134778648	R	I		IGR	shore	IGR-shore	chr10:134778683-134779073	rs551290001	32
cg26096884	0.231483	0.348711	5.23322	5.79938e-06	2.14532e-05	2.23862	0.232969	0.464452	0.231483	18	19904701	R	II		IGR	opensea	IGR-opensea		rs572271904;rs116455187;rs140632051	44;3;1
cg26076054	0.231364	0.817954	8.62462	1.27782e-10	2.04539e-09	13.0026	0.702272	0.933636	0.231364	5	421317	F	I	AHRR	Body	island	Body-island	chr5:421224-421751	rs553196159	12
cg00154902	0.231339	0.656105	4.53132	5.31312e-05	0.000154616	0.051335	0.540436	0.771775	0.231339	8	1245703	R	I		IGR	island	IGR-island	chr8:1245671-1246464	rs182286410;rs574308797;rs542235544;rs562525145;rs576017562;rs200521182;rs544710623;rs60804675;rs58005542	33;22;21;12;9;6;4;2;1
cg23712018	0.23133	0.292309	6.02661	4.54349e-07	2.25954e-06	4.77482	0.176644	0.407974	0.23133	6	30039132	F	I	RNF39	Body	island	Body-island	chr6:30038881-30039477	rs9261293	6
cg21027282	0.231211	0.866808	7.06542	1.62939e-08	1.25104e-07	8.11202	0.751203	0.982414	0.231211	14	68816721	F	II	RAD51L1	Body	opensea	Body-opensea		rs147997782;rs574713930;rs190131672	0;13;24
cg08276565	0.231052	0.651957	13.9904	6.86206e-17	1.98661e-14	27.6595	0.536431	0.767484	0.231052	6	30295772	F	II	HCG18	TSS1500	shore	TSS1500-shore	chr6:30294169-30295071	rs184679111;rs188255140;rs150343286	0;40;50
cg16244155	0.230983	0.480904	14.5933	1.68769e-17	6.77134e-15	29.0869	0.365412	0.596395	0.230983	18	77905565	F	I	LOC100130522	TSS1500	island	TSS1500-island	chr18:77905297-77905566	rs8088376;rs561513906	10;41
cg21598751	0.230707	0.790782	3.81356	0.000470145	0.00109676	-2.07552	0.675429	0.906136	0.230707	1	159791473	F	II		IGR	opensea	IGR-opensea		rs571035015;rs149428053	17;39
cg26015416	0.23066	0.279973	7.91771	1.11762e-09	1.26764e-08	10.8117	0.164643	0.395303	0.23066	1	108023482	F	II	NTNG1	3'UTR	shore	3'UTR-shore	chr1:108023232-108023442	rs577255487	1
cg14097152	0.230644	0.722701	7.33655	6.90162e-09	5.97444e-08	8.97647	0.607379	0.838023	0.230644	18	68919585	F	II		IGR	opensea	IGR-opensea
cg07782112	0.230425	0.69196	5.29485	4.76314e-06	1.80263e-05	2.43395	0.576748	0.807173	0.230425	2	53107842	R	II		IGR	opensea	IGR-opensea		rs562502179;rs531633697	44;3
cg14714867	0.230407	0.856949	9.8385	3.53882e-12	1.06637e-10	16.6344	0.741746	0.972153	0.230407	10	18522735	F	II	CACNB2	Body	opensea	Body-opensea		rs186410660;rs572851276;rs371462890	0;15;28
cg09314196	0.230246	0.414874	4.48005	6.23016e-05	0.000178291	-0.105006	0.299752	0.529997	0.230246	19	22816508	R	II	ZNF492	TSS1500	shore	TSS1500-shore	chr19:22817274-22817546	rs556088581	12
cg13571460	0.23008	0.732469	5.39886	3.41498e-06	1.34228e-05	2.76443	0.617429	0.847509	0.23008	9	124989337	F	I	LHX6	Body	island	Body-island	chr9:124987743-124991086	rs112043881	44
cg25910261	0.230064	0.29321	6.20211	2.58329e-07	1.37648e-06	5.33945	0.178178	0.408242	0.230064	7	157405965	F	II	PTPRN2	Body	island	Body-island	chr7:157405009-157406608
cg13270055	0.230046	0.631171	8.96899	4.53521e-11	8.6581e-10	14.0506	0.516148	0.746194	0.230046	22	36960499	R	II	CACNG2	Body	island	Body-island	chr22:36960369-36961054	rs547867640	46
cg22088683	0.229979	0.234318	8.32407	3.19155e-10	4.40663e-09	12.0773	0.119328	0.349308	0.229979	8	145639037	R	I	SLC39A4	Body	island	Body-island	chr8:145637965-145639182	rs541760813	35
cg06666376	0.229942	0.745697	12.2747	4.67934e-15	5.36661e-13	23.3649	0.630726	0.860668	0.229942	19	3480596	R	II	C19orf77	TSS200	shore	TSS200-shore	chr19:3481782-3482048	rs533145681;rs549796546;rs563419821	51;35;26
cg03543603	0.229939	0.703277	6.53497	8.86742e-08	5.42366e-07	6.41058	0.588307	0.818246	0.229939	5	172675282	R	II		IGR	shelf	IGR-shelf	chr5:172670829-172671824	rs116281588;rs58703935	48;1
cg06478143	0.229684	0.430384	10.5614	4.56963e-13	2.0451e-11	18.7109	0.315542	0.545226	0.229684	19	55669059	R	II	TNNI3	1stExon	shore	1stExon-shore	chr19:55667532-55668465	rs376861481;rs181036338;rs186540595;rs12973773;rs557391836	31;27;19;6;1
cg19635571	0.229434	0.347649	8.60853	1.34166e-10	2.13008e-09	12.9533	0.232932	0.462366	0.229434	1	149145020	F	II		IGR	shore	IGR-shore	chr1:149146208-149146697
cg06619939	0.228557	0.627018	17.561	2.93578e-20	4.63102e-17	35.5547	0.51274	0.741297	0.228557	11	15732102	F	II		IGR	opensea	IGR-opensea		rs530221099	19
cg26465113	0.228429	0.797052	14.5523	1.85413e-17	7.27499e-15	28.9912	0.682837	0.911267	0.228429	1	3631545	R	II	TP73	Body	shelf	Body-shelf	chr1:3634633-3635101	rs183810182;rs143086801;rs116847685	45;22;1
cg10212854	0.228413	0.511083	10.5519	4.69168e-13	2.08839e-11	18.6841	0.396877	0.625289	0.228413	15	96714775	F	II	NR2F2-AS1	Body	opensea	Body-opensea		rs56332871	41
cg00919305	0.228339	0.315337	12.6391	1.85248e-15	2.62994e-13	24.3071	0.201168	0.429506	0.228339	12	130751482	R	II		IGR	opensea	IGR-opensea		rs561852863	1
cg05144928	0.228129	0.439349	7.88268	1.2461e-09	1.38865e-08	10.7019	0.325285	0.553414	0.228129	16	68481543	F	II	SMPD3	5'UTR	island	5'UTR-island	chr16:68480864-68482822	rs79952065	27
cg18918831	0.228019	0.666728	5.27625	5.05484e-06	1.90035e-05	2.37495	0.552719	0.780738	0.228019	3	195489782	R	II	MUC4	Body	island	Body-island	chr3:195489669-195489943	rs185379165	25
cg14468236	0.227943	0.502402	8.80728	7.3636e-11	1.29277e-09	13.5601	0.388431	0.616374	0.227943	4	3746931	F	II		IGR	shore	IGR-shore	chr4:3748224-3748581	rs59428165;rs187195266	7;41
cg14307477	0.22762	0.72458	8.19665	4.71906e-10	6.11827e-09	11.6822	0.61077	0.83839	0.22762	19	51330469	R	I	KLK15	Body	island	Body-island	chr19:51330212-51330470	rs61752560	48
cg04046629	0.227572	0.586102	10.3543	8.15761e-13	3.2595e-11	18.1228	0.472316	0.699888	0.227572	11	60775831	F	II	CD6	Body	island	Body-island	chr11:60775036-60776307	rs112093706;rs75939429	25;33
cg06205333	0.227443	0.811678	4.14118	0.000176258	0.000453733	-1.12249	0.697957	0.9254	0.227443	1	112161618	R	II	RAP1A	TSS1500	shore	TSS1500-shore	chr1:112162204-112162837	rs537599812;rs76509717;rs573908662;rs146647744;rs77446670;rs78946135;rs545358774	48;44;23;15;12;8;1
cg15728517	0.227352	0.881515	4.45349	6.7646e-05	0.000191921	-0.185764	0.767839	0.995191	0.227352	5	179267827	F	II	C5orf45	Body	opensea	Body-opensea		rs148820960	1
cg13155609	0.227293	0.778403	8.10878	6.18627e-10	7.68629e-09	11.4088	0.664757	0.89205	0.227293	10	27235260	R	II		IGR	opensea	IGR-opensea		rs180992623;rs74558274;rs533204198;rs78592595;rs549900274	28;19;9;8;2
cg22459517	0.227237	0.751396	4.16341	0.000164756	0.000427083	-1.05668	0.637777	0.865014	0.227237	19	55587193	R	II	EPS8L1	TSS200	opensea	TSS200-opensea		rs72402545	15
cg17369140	0.227055	0.442321	2.53966	0.01514	0.0251325	-5.35861	0.328794	0.555849	0.227055	3	150066466	F	II		IGR	opensea	IGR-opensea		rs56255754;rs71619334	0;0
cg07694252	0.226987	0.808625	18.4475	5.15986e-21	1.12183e-17	37.3244	0.695131	0.922118	0.226987	8	108440954	R	II	ANGPT1	Body	opensea	Body-opensea		rs28373703;rs4734967;rs534047087;rs138777305	44;30;16;1
cg15822155	0.226771	0.393954	11.0107	1.32499e-13	7.60449e-12	19.9677	0.280569	0.50734	0.226771	16	54396006	R	II		IGR	opensea	IGR-opensea		rs190122124	29
cg01056004	0.226673	0.459558	7.31887	7.29781e-09	6.2667e-08	8.92027	0.346221	0.572894	0.226673	10	98948259	F	II		IGR	shelf	IGR-shelf	chr10:98945062-98946239	rs183658584	48
cg01866359	0.22666	0.700173	13.0714	6.30478e-16	1.12835e-13	25.4032	0.586843	0.813503	0.22666	10	16564102	R	II	C1QL3	TSS200	shore	TSS200-shore	chr10:16561604-16563822	rs577705116;rs186576057	45;1
cg12954512	0.226611	0.414209	7.32026	7.26598e-09	6.24366e-08	8.92467	0.300904	0.527514	0.226611	7	158750244	R	I		IGR	island	IGR-island	chr7:158750223-158750498	rs142156039	3
cg15742848	0.226524	0.433517	8.55025	1.6011e-10	2.47171e-09	12.7745	0.320255	0.546779	0.226524	2	169769501	R	I		IGR	opensea	IGR-opensea		rs139448986	46
cg05825244	0.226446	0.587125	7.61569	2.86759e-09	2.81828e-08	9.86133	0.473902	0.700348	0.226446	20	2730488	F	I	EBF4	Body	island	Body-island	chr20:2729997-2730797	rs377613370	24
cg14519997	0.226352	0.682916	9.1637	2.54086e-11	5.36608e-10	14.6371	0.56974	0.796092	0.226352	9	14321079	R	II		IGR	shore	IGR-shore	chr9:14322393-14322985
cg12064373	0.226303	0.557498	6.09654	3.62795e-07	1.85405e-06	4.99976	0.444346	0.670649	0.226303	11	1457153	F	I	BRSK2	Body	opensea	Body-opensea		rs551352724;rs566965384;rs533993381	0;27;37
cg08709360	0.226249	0.869572	7.31035	7.49714e-09	6.41497e-08	8.89314	0.756447	0.982697	0.226249	1	1003376	R	I		IGR	island	IGR-island	chr1:1002663-1005318	rs143659346;rs527441912	39;6
cg04392082	0.226244	0.48815	9.49097	9.69713e-12	2.42812e-10	15.6127	0.375028	0.601272	0.226244	4	186732926	F	I	SORBS2	5'UTR	opensea	5'UTR-opensea
cg24871213	0.226205	0.344135	4.95019	1.4263e-05	4.77933e-05	1.34744	0.231033	0.457237	0.226205	20	51026767	F	II		IGR	opensea	IGR-opensea		rs151327319;rs567612670;rs536543063;rs4140429;rs573254876	0;1;9;17;35
cg03436911	0.226193	0.625317	8.37918	2.69631e-10	3.82757e-09	12.2477	0.51222	0.738413	0.226193	20	44942251	F	II		IGR	shore	IGR-shore	chr20:44941342-44941569	rs565481071	6
cg04242577	0.226155	0.668197	10.7503	2.7068e-13	1.33753e-11	19.2424	0.55512	0.781275	0.226155	4	25657921	R	II	SLC34A2	5'UTR	shore	5'UTR-shore	chr4:25657119-25657547	rs144422076	6
cg24503407	0.22604	0.331462	8.07232	6.92327e-10	8.45738e-09	11.2951	0.218442	0.444482	0.22604	1	205819492	R	II	PM20D1	TSS1500	shore	TSS1500-shore	chr1:205818898-205819191
cg14161159	0.226039	0.775862	6.4257	1.25919e-07	7.3578e-07	6.05905	0.662843	0.888882	0.226039	2	132481826	F	I	C2orf27A	5'UTR	opensea	5'UTR-opensea		rs530605416	12
cg07189381	0.225995	0.280572	9.11015	2.97835e-11	6.11322e-10	14.4762	0.167575	0.39357	0.225995	19	55660514	F	II	TNNT1	5'UTR	opensea	5'UTR-opensea		rs539247551;rs549910857;rs9636153;rs535492396	0;1;23;28
cg07681579	0.225819	0.206697	10.1962	1.27444e-12	4.66853e-11	17.6701	0.0937869	0.319606	0.225819	12	54954396	R	II	PDE1B	TSS1500	opensea	TSS1500-opensea		rs567419718;rs145176906;rs1874308	50;44;42
cg09133363	0.225723	0.237759	9.73144	4.81967e-12	1.37002e-10	16.3213	0.124898	0.35062	0.225723	2	85153928	F	I		IGR	opensea	IGR-opensea		rs561898862	50
cg04857380	0.225676	0.646162	8.82655	6.94907e-11	1.23189e-09	13.6187	0.533324	0.758999	0.225676	9	137966942	F	II	OLFM1	TSS200	shore	TSS200-shore	chr9:137967110-137967727	rs563267119;rs530745614	1;40
cg14979509	0.225633	0.706122	8.69972	1.01823e-10	1.69271e-09	13.2322	0.593306	0.818939	0.225633	3	157807694	R	II		IGR	opensea	IGR-opensea		rs529213935	27
cg05790550	0.225633	0.269296	8.48917	1.92785e-10	2.88504e-09	12.5868	0.15648	0.382113	0.225633	9	96108842	F	I	C9orf129	TSS200	island	TSS200-island	chr9:96108466-96108992	rs551049305	7
cg01178624	0.225566	0.678069	8.46545	2.07228e-10	3.0644e-09	12.5137	0.565286	0.790852	0.225566	11	65360327	R	I	KCNK7	3'UTR	island	3'UTR-island	chr11:65359292-65360328	rs186767215	10
cg13079538	0.225537	0.505625	9.85357	3.38872e-12	1.02971e-10	16.6784	0.392857	0.618394	0.225537	3	29556979	F	II	RBMS3	Body	opensea	Body-opensea		rs536852882;rs181107296;rs570707009	1;41;50
cg09774589	0.22545	0.146769	5.65041	1.52372e-06	6.57318e-06	3.56741	0.0340445	0.259494	0.22545	8	9009347	F	II	PPP1R3B	TSS1500	island	TSS1500-island	chr8:9008058-9009353	rs190948025;rs544578384	5;44
cg26526883	0.225396	0.533414	11.0373	1.23238e-13	7.1705e-12	20.0413	0.420716	0.646112	0.225396	6	168549936	R	II		IGR	opensea	IGR-opensea		rs6933250;rs150662650	39;27
cg06421590	0.225327	0.361792	10.0801	1.77215e-12	6.0751e-11	17.3357	0.249129	0.474456	0.225327	4	3043752	R	II		IGR	shore	IGR-shore	chr4:3043018-3043547	rs552448503	3
cg09815769	0.225275	0.558113	10.4974	5.46268e-13	2.35598e-11	18.5297	0.445475	0.67075	0.225275	1	119539738	F	II		IGR	shelf	IGR-shelf	chr1:119543056-119543454	rs572312379;rs542794573;rs561115788	1;32;43
cg21785034	0.225255	0.259363	10.2187	1.19588e-12	4.4342e-11	17.7347	0.146735	0.37199	0.225255	7	142494439	R	II		IGR	shore	IGR-shore	chr7:142494563-142495248	rs544068766	2
cg27209610	0.225131	0.590208	11.1164	9.93969e-14	6.02257e-12	20.2596	0.477642	0.702773	0.225131	2	86218199	R	II		IGR	opensea	IGR-opensea		rs12714165;rs547574590;rs59200187;rs527479899	40;32;23;2
cg19717060	0.224958	0.355418	9.51048	9.16007e-12	2.31818e-10	15.6705	0.242939	0.467897	0.224958	17	70553078	F	II		IGR	opensea	IGR-opensea		rs140457991	1
cg20509117	0.224913	0.717379	9.43439	1.14435e-11	2.78338e-10	15.445	0.604922	0.829836	0.224913	7	22767314	R	I	IL6	Body	opensea	Body-opensea		rs34277345	33
cg21469772	0.224894	0.788755	4.35555	9.15297e-05	0.000251762	-0.482138	0.676308	0.901202	0.224894	9	124989294	R	II	LHX6	Body	island	Body-island	chr9:124987743-124991086
cg05685892	0.224841	0.438514	7.65239	2.55618e-09	2.55619e-08	9.97723	0.326094	0.550935	0.224841	6	30421091	R	I		IGR	shore	IGR-shore	chr6:30418844-30419630	rs72502524;rs72502525;rs555882670	46;11;2
cg01777861	0.224839	0.410471	9.25788	1.9231e-11	4.26593e-10	14.9192	0.298051	0.522891	0.224839	4	56023843	R	I		IGR	island	IGR-island	chr4:56023750-56024066	rs140153787;rs143776139	39;18
cg20290983	0.224499	0.172958	7.25871	8.82685e-09	7.37536e-08	8.72877	0.0607083	0.285208	0.224499	6	43655470	F	I	MRPS18A	1stExon	island	1stExon-island	chr6:43655271-43655618	rs145399807;rs199785567;rs149209493;rs34855626;rs551206492	21;28;34;38;50
cg16287373	0.224492	0.409962	4.8771	1.79712e-05	5.87283e-05	1.11911	0.297715	0.522208	0.224492	21	16421300	R	II	NRIP1	5'UTR	opensea	5'UTR-opensea		rs531180093;rs75094276;rs564780506;rs75544707;rs145675324	35;12;3;1;1
cg11945929	0.224377	0.41151	8.86485	6.19438e-11	1.12035e-09	13.735	0.299322	0.523699	0.224377	7	158750384	F	I		IGR	island	IGR-island	chr7:158750223-158750498	rs568144709;rs373129109;rs557408872;rs577364566	19;27;40;48
cg18346412	0.223899	0.407337	6.04064	4.343e-07	2.17168e-06	4.81993	0.295388	0.519287	0.223899	1	111929363	F	II	LOC441897	Body	opensea	Body-opensea		rs569017968;rs538148713	1;25
cg15009596	0.223875	0.75926	6.45089	1.16136e-07	6.85691e-07	6.1401	0.647322	0.871197	0.223875	15	85177792	F	II	SCAND2P	Body	shore	Body-shore	chr15:85176628-85177414	rs143928074;rs182750864;rs548681198;rs568618417	0;5;17;24
cg06134980	0.223833	0.735869	5.52677	2.26632e-06	9.33864e-06	3.17215	0.623953	0.847785	0.223833	15	50551582	F	II	HDC	Body	opensea	Body-opensea		rs186256956;rs189210699;rs569898464;rs17796788;rs142154386;rs2238292	0;4;10;13;41;50
cg10735475	0.223786	0.333577	11.2733	6.50527e-14	4.29213e-12	20.6902	0.221683	0.44547	0.223786	13	112984976	R	II		IGR	island	IGR-island	chr13:112984966-112985733	rs116612394;rs75540967	36;24
cg01093878	0.2237	0.557792	7.84448	1.40336e-09	1.53714e-08	10.582	0.445943	0.669642	0.2237	2	131512663	R	II	FAM123C	TSS1500	shore	TSS1500-shore	chr2:131513363-131514183	rs535854330	5
cg21606490	0.223284	0.226871	7.83396	1.45008e-09	1.58009e-08	10.5489	0.115229	0.338513	0.223284	1	108023428	F	II	NTNG1	Body	island	Body-island	chr1:108023232-108023442	rs377123625;rs554194868	31;41
cg13835168	0.223278	0.646039	3.61574	0.000838268	0.00184722	-2.63344	0.5344	0.757678	0.223278	6	29648756	F	II		IGR	opensea	IGR-opensea		rs369674623;rs146035947;rs416560	0;16;29
cg27432784	0.223178	0.331415	6.01011	4.79134e-07	2.36814e-06	4.72175	0.219826	0.443004	0.223178	5	1246254	F	II	SLC6A18	3'UTR	island	3'UTR-island	chr5:1245901-1246927	rs576399070;rs140436341;rs543467452	0;5;24
cg26916936	0.223125	0.478291	8.69628	1.02886e-10	1.7073e-09	13.2217	0.366728	0.589854	0.223125	11	121970613	F	II	LOC399959	Body	opensea	Body-opensea		rs556377162;rs574586029;rs535643276	24;31;44
cg04068313	0.223112	0.477628	5.4584	2.82188e-06	1.13366e-05	2.95406	0.366072	0.589183	0.223112	7	73304732	R	II		IGR	opensea	IGR-opensea
cg08419873	0.223111	0.137911	3.90476	0.000358761	0.000859933	-1.81363	0.0263559	0.249467	0.223111	13	27296010	R	I		IGR	opensea	IGR-opensea		rs35546739;rs541872611	47;37
cg22737241	0.222911	0.392201	8.20741	4.56534e-10	5.95201e-09	11.7156	0.280745	0.503656	0.222911	10	557605	F	II	DIP2C	Body	opensea	Body-opensea		rs372330595;rs575213387	1;49
cg12211867	0.222652	0.253038	8.14542	5.52524e-10	6.97784e-09	11.5229	0.141712	0.364364	0.222652	1	108023441	F	II	NTNG1	Body	island	Body-island	chr1:108023232-108023442	rs377123625;rs554194868;rs577255487	18;28;42
cg11935738	0.222568	0.41686	6.50003	9.91923e-08	5.98057e-07	6.29819	0.305576	0.528144	0.222568	6	29520752	F	II		IGR	shore	IGR-shore	chr6:29521110-29521833	rs564100007;rs142258899;rs557884462;rs446145;rs562085911	18;21;35;35;36
cg15374193	0.222403	0.829797	4.90265	1.65775e-05	5.46447e-05	1.19883	0.718595	0.940998	0.222403	4	10412521	R	I		IGR	opensea	IGR-opensea		rs77935206;rs112582821	35;29
cg17817949	0.222399	0.377237	8.95613	4.71289e-11	8.93674e-10	14.0117	0.266038	0.488437	0.222399	16	73777761	R	II		IGR	opensea	IGR-opensea		rs113229897	19
cg04522821	0.222345	0.522665	49.0658	5.2238e-37	7.14154e-33	74.5439	0.411493	0.633838	0.222345	19	54041329	R	II	ZNF331	TSS200	island	TSS200-island	chr19:54040812-54041857	rs546454487;rs151226749;rs73051520;rs116537769	34;22;8;4
cg15844419	0.222281	0.709254	6.81582	3.6091e-08	2.48462e-07	7.31276	0.598113	0.820394	0.222281	21	46850665	R	II	COL18A1	Body	island	Body-island	chr21:46850573-46850841	rs531583672;rs529735189;rs550180972;rs374838285;rs529438629	33;18;13;12;1
cg25372693	0.222241	0.372471	10.9688	1.48537e-13	8.31924e-12	19.8517	0.26135	0.483592	0.222241	3	118959985	R	II	B4GALT4	TSS1500	shore	TSS1500-shore	chr3:118959339-118959934	rs183563740	39
cg09436290	0.222022	0.811728	11.2567	6.801e-14	4.44317e-12	20.6451	0.700718	0.922739	0.222022	16	89663612	R	II	CPNE7	3'UTR	shore	3'UTR-shore	chr16:89661799-89662043	rs374618119;rs534200147;rs138232916	49;38;17
cg21648202	0.222021	0.755012	18.4776	4.86957e-21	1.06992e-17	37.3833	0.644001	0.866022	0.222021	19	14171331	F	II	PALM3	TSS1500	shelf	TSS1500-shelf	chr19:14168142-14168512	rs138722116	0
cg08316083	0.222018	0.300204	7.7135	2.11144e-09	2.17202e-08	10.17	0.189195	0.411213	0.222018	19	1796207	R	I	ATP8B3	Body	island	Body-island	chr19:1795922-1797001	rs8100856;rs371916781;rs373323935	43;42;26
cg24329783	0.22197	0.504308	8.38839	2.62153e-10	3.73737e-09	12.2761	0.393323	0.615294	0.22197	1	161160887	R	II	ADAMTS4	3'UTR	opensea	3'UTR-opensea		rs538312174;rs34884997	44;17
cg10507304	0.221954	0.392208	6.99696	2.02573e-08	1.50948e-07	7.89311	0.281231	0.503185	0.221954	6	27637520	F	II		IGR	opensea	IGR-opensea		rs144338750	34
cg23730781	0.221787	0.740981	9.64378	6.2133e-12	1.68755e-10	16.0638	0.630088	0.851875	0.221787	6	28832571	F	II		IGR	shore	IGR-shore	chr6:28831682-28832134	rs144946026;rs538376618	2;41
cg15736220	0.221662	0.6135	10.6991	3.11773e-13	1.49856e-11	19.0989	0.502669	0.724332	0.221662	7	183875	R	II		IGR	shelf	IGR-shelf	chr7:186352-186673	rs143922118;rs10244166;rs548455826;rs533240058;rs551834998	45;32;28;8;2
cg09428340	0.221647	0.662484	8.27002	3.76658e-10	5.06465e-09	11.9099	0.55166	0.773308	0.221647	6	163570371	F	I	PACRG	Body	island	Body-island	chr6:163570162-163570814	rs76592503;rs540469616	18;51
cg07602229	0.221622	0.204158	11.0533	1.1799e-13	6.91803e-12	20.0855	0.0933465	0.314969	0.221622	11	124671093	R	II	MSANTD2	TSS1500	shore	TSS1500-shore	chr11:124669377-124670519
cg11480278	0.221585	0.231419	8.15203	5.41384e-10	6.85919e-09	11.5435	0.120626	0.342211	0.221585	17	83580	R	II	RPH3AL	Body	shore	Body-shore	chr17:85009-85414	rs115729759;rs368345743	8;1
cg24994319	0.221516	0.329439	9.04105	3.65793e-11	7.24999e-10	14.2682	0.218681	0.440197	0.221516	6	25027586	F	II		IGR	opensea	IGR-opensea		rs547970813;rs143691563	24;47
cg16591159	0.221418	0.449816	8.51939	1.75851e-10	2.67191e-09	12.6797	0.339107	0.560525	0.221418	16	31487813	F	II	TGFB1I1	Body	island	Body-island	chr16:31487152-31488967	rs148448987	0
cg16961923	0.221416	0.887185	5.57811	1.92205e-06	8.06789e-06	3.33613	0.776477	0.997893	0.221416	4	153146998	R	II		IGR	opensea	IGR-opensea		rs540292735;rs554636573;rs186490815	49;13;1
cg20676602	0.221279	0.219633	5.80539	9.258e-07	4.2309e-06	4.06412	0.108993	0.330272	0.221279	17	45402355	R	II	THCAT158	TSS1500	shore	TSS1500-shore	chr17:45400874-45401440	rs547217131;rs371212667;rs535719063	28;17;3
cg05730183	0.221177	0.244738	10.0232	2.08441e-12	6.93529e-11	17.1711	0.134149	0.355326	0.221177	5	146831807	F	II	DPYSL3	Body	shore	Body-shore	chr5:146832560-146833938
cg27404186	0.221158	0.701308	9.05953	3.46213e-11	6.92448e-10	14.3238	0.590729	0.811887	0.221158	2	242843821	R	I		IGR	island	IGR-island	chr2:242843760-242844198	rs28390289;rs145228326;rs3935292;rs186406461;rs113419434;rs112712033	51;49;46;30;7;6
cg11282156	0.221123	0.193282	10.0107	2.16006e-12	7.13711e-11	17.135	0.0827208	0.303844	0.221123	3	63428840	F	II	SYNPR	5'UTR	opensea	5'UTR-opensea		rs575627270	42
cg18740583	0.221096	0.589087	6.45008	1.16437e-07	6.87207e-07	6.13751	0.478539	0.699635	0.221096	19	43202312	F	II		IGR	island	IGR-island	chr19:43202099-43202313	rs10411164	18
cg25359168	0.221053	0.541105	12.571	2.20003e-15	3.00268e-13	24.1322	0.430579	0.651632	0.221053	20	39331340	F	II		IGR	opensea	IGR-opensea		rs534836816;rs143867112	1;23
cg07262395	0.220858	0.527838	6.90524	2.71318e-08	1.94193e-07	7.59942	0.417409	0.638268	0.220858	10	111966094	F	II	MXI1	TSS1500	shore	TSS1500-shore	chr10:111967428-111970723
cg22062068	0.220816	0.716371	9.75821	4.4608e-12	1.28775e-10	16.3997	0.605963	0.826779	0.220816	11	7110074	R	II	RBMXL2	TSS200	shore	TSS200-shore	chr11:7110132-7111376	rs528775101;rs560920522	46;37
cg19844266	0.220769	0.73631	4.89331	1.7074e-05	5.60998e-05	1.16968	0.625925	0.846694	0.220769	18	10702425	R	II	PIEZO2	Body	opensea	Body-opensea		rs62095593;rs551147528;rs140488514	34;25;2
cg19624462	0.220762	0.876986	6.21117	2.50906e-07	1.34189e-06	5.36863	0.766604	0.987367	0.220762	8	128668032	F	II		IGR	opensea	IGR-opensea		rs564117371;rs75181808;rs549856839;rs80040063	0;1;4;20
cg15265085	0.220654	0.381845	13.1706	4.9388e-16	9.34639e-14	25.6516	0.271518	0.492172	0.220654	6	32064588	F	I	TNXB	Body	island	Body-island	chr6:32063533-32065044
cg06211550	0.220616	0.447257	4.61025	4.15476e-05	0.00012408	0.293075	0.336949	0.557565	0.220616	16	3230726	F	I		IGR	shelf	IGR-shelf	chr16:3232835-3234048	rs568523790;rs531013946	5;8
cg18688293	0.22057	0.239605	10.5015	5.39964e-13	2.33291e-11	18.5415	0.12932	0.34989	0.22057	6	142409417	F	II	NMBR	1stExon	shore	1stExon-shore	chr6:142409473-142410112	rs143952823;rs371812387	0;29
cg26119877	0.220438	0.585082	9.4552	1.07667e-11	2.64929e-10	15.5067	0.474863	0.695301	0.220438	14	37530475	F	II	SLC25A21	Body	opensea	Body-opensea		rs544796786;rs149017590;rs186073215	0;14;36
cg27612324	0.220434	0.245107	7.42226	5.26646e-09	4.73854e-08	9.24879	0.13489	0.355324	0.220434	12	133177383	F	II		IGR	shore	IGR-shore	chr12:133177826-133178055
cg21050234	0.220346	0.426589	10.0618	1.86714e-12	6.33443e-11	17.2828	0.316416	0.536762	0.220346	18	10726518	F	I	FAM38B	Body	island	Body-island	chr18:10726247-10726667	rs540061106;rs546595778;rs186053510;rs192130545;rs540617759	6;7;12;13;47
cg26113488	0.220246	0.31061	7.69315	2.25012e-09	2.29318e-08	10.1058	0.200486	0.420733	0.220246	1	39249433	F	II		IGR	opensea	IGR-opensea		rs148886887	12
cg26283170	0.220069	0.558397	8.55572	1.57476e-10	2.43589e-09	12.7913	0.448362	0.668431	0.220069	11	132951950	R	I	OPCML	Body	island	Body-island	chr11:132951692-132952260	rs576408811	1
cg03165014	0.219976	0.267194	9.62306	6.59887e-12	1.77302e-10	16.0028	0.157206	0.377182	0.219976	13	102106348	F	I	ITGBL1	Body	island	Body-island	chr13:102106165-102106488	rs114011815	43
cg26886462	0.219964	0.298577	17.2432	5.56717e-20	7.68209e-17	34.9033	0.188595	0.408559	0.219964	5	155108449	R	I		IGR	island	IGR-island	chr5:155107504-155108934	rs569899608;rs181806372;rs530029901	48;23;6
cg17537241	0.21982	0.886044	8.62738	1.26718e-10	2.03134e-09	13.011	0.776134	0.995954	0.21982	18	13590450	F	II	LDLRAD4	Body	opensea	Body-opensea		rs78561478	0
cg22590804	0.219768	0.887537	4.61228	4.12851e-05	0.000123375	0.299309	0.777653	0.997421	0.219768	16	28990828	R	II	SPNS1	Body	opensea	Body-opensea		rs191946718;rs117877777	4;1
cg05542681	0.21963	0.184404	9.77029	4.30784e-12	1.25147e-10	16.4351	0.0745894	0.294219	0.21963	16	744328	R	I	FBXL16	Body	island	Body-island	chr16:743924-745943
cg11929279	0.219535	0.340419	9.92171	2.78638e-12	8.7937e-11	16.8768	0.230652	0.450187	0.219535	2	58675439	F	II		IGR	opensea	IGR-opensea		rs533640869;rs10557281;rs558763784;rs577091423	14;26;36;41
cg10960055	0.219471	0.318353	4.97886	1.30248e-05	4.40969e-05	1.43723	0.208618	0.428088	0.219471	6	28664226	R	II		IGR	opensea	IGR-opensea		rs16894216	15
cg03277049	0.219173	0.515101	17.7926	1.85186e-20	3.17197e-17	36.0237	0.405514	0.624687	0.219173	3	156534076	F	I		IGR	island	IGR-island	chr3:156533839-156535131	rs566984479;rs534020492;rs555382845;rs377000090	0;12;24;45
cg19382688	0.21915	0.312731	13.407	2.77247e-16	5.97417e-14	26.2389	0.203156	0.422306	0.21915	7	112727944	R	II	GPR85	TSS1500	opensea	TSS1500-opensea		rs181014431	51
cg15067806	0.219123	0.304595	9.00675	4.05179e-11	7.89193e-10	14.1646	0.195033	0.414156	0.219123	1	149146748	F	I		IGR	shore	IGR-shore	chr1:149148145-149148374	rs587688897;rs7521007;rs182738039	0;45;51
cg03343190	0.21906	0.714609	6.22402	2.40752e-07	1.2947e-06	5.40997	0.605079	0.824139	0.21906	7	33525946	R	II	BBS9	Body	opensea	Body-opensea		rs548797730	35
cg01540911	0.219029	0.872472	6.1018	3.56706e-07	1.82647e-06	5.01669	0.762957	0.981986	0.219029	7	129283500	R	II	NRF1	5'UTR	opensea	5'UTR-opensea		rs73466667	23
cg10615765	0.218981	0.26711	7.38779	5.87096e-09	5.19843e-08	9.13935	0.15762	0.376601	0.218981	5	42991657	R	II		IGR	shore	IGR-shore	chr5:42992033-42992955	rs145219246	42
cg12906381	0.218978	0.599535	6.17068	2.85807e-07	1.5036e-06	5.23832	0.490046	0.709024	0.218978	22	32599516	F	I	RFPL2	TSS200	opensea	TSS200-opensea		rs542369262;rs117148492	17;24
cg13185413	0.218911	0.348105	4.72138	2.93417e-05	9.09317e-05	0.635507	0.238649	0.45756	0.218911	6	30039202	F	I	RNF39	Body	island	Body-island	chr6:30038881-30039477	rs528904872;rs2301753	9;38
cg14223966	0.218689	0.644924	8.6717	1.10819e-10	1.81604e-09	13.1466	0.535579	0.754268	0.218689	9	74061323	F	II		IGR	shore	IGR-shore	chr9:74061513-74062097	rs536818068	42
cg19492423	0.218678	0.644784	7.30163	7.7065e-09	6.56853e-08	8.86541	0.535445	0.754123	0.218678	19	18700933	F	II	C19orf60	Body	shore	Body-shore	chr19:18699422-18700554	rs56137020	29
cg08065408	0.218438	0.450336	6.86027	3.1317e-08	2.19849e-07	7.45528	0.341117	0.559555	0.218438	6	29520774	R	II		IGR	shore	IGR-shore	chr6:29521110-29521833	rs147622766;rs564100007;rs142258899	41;6;3
cg24334149	0.218421	0.657992	7.64072	2.65132e-09	2.63722e-08	9.94038	0.548782	0.767203	0.218421	2	71175539	F	II	ATP6V1B1	Body	opensea	Body-opensea		rs34723947	14
cg11479503	0.21838	0.829899	5.40713	3.32569e-06	1.31115e-05	2.79076	0.720709	0.939089	0.21838	9	124989052	F	I	LHX6	Body	island	Body-island	chr9:124987743-124991086	rs566800306;rs534092061	29;41
cg23593208	0.218301	0.412749	7.20807	1.0362e-08	8.46329e-08	8.5674	0.303598	0.521899	0.218301	19	22778462	R	II	GOLGA2P9	TSS1500	opensea	TSS1500-opensea		rs561215066;rs528309755	20;6
cg24699670	0.2182	0.176615	6.26727	2.09494e-07	1.14678e-06	5.54917	0.0675145	0.285715	0.2182	19	55660614	R	II	TNNT1	TSS200	opensea	TSS200-opensea		rs147081925;rs555309417	24;24
cg06869292	0.218003	0.221189	3.04025	0.00418305	0.00788072	-4.16432	0.112188	0.330191	0.218003	1	182038423	F	II		IGR	opensea	IGR-opensea		rs559214310;rs533006952	26;38
cg13400512	0.217997	0.303534	10.1071	1.64124e-12	5.71928e-11	17.4136	0.194536	0.412532	0.217997	6	32064578	F	I	TNXB	Body	island	Body-island	chr6:32063533-32065044	rs369785145	5
cg07167872	0.217931	0.258947	6.89605	2.7939e-08	1.99138e-07	7.56996	0.149982	0.367913	0.217931	1	205819463	F	II	PM20D1	TSS200	shore	TSS200-shore	chr1:205818898-205819191
cg12504925	0.217819	0.565142	13.7631	1.17676e-16	3.04606e-14	27.1108	0.456233	0.674052	0.217819	13	93373145	R	II	GPC5-AS1	TSS1500	opensea	TSS1500-opensea
cg03363289	0.217756	0.512283	5.06314	9.96821e-06	3.47368e-05	1.70186	0.403405	0.621161	0.217756	9	124990165	R	II	LHX6	Body	island	Body-island	chr9:124987743-124991086
cg02174634	0.217547	0.284704	9.8921	3.03343e-12	9.41322e-11	16.7907	0.17593	0.393477	0.217547	8	37824306	F	II	ADRB3	TSS200	shore	TSS200-shore	chr8:37822486-37824008	rs138472359;rs143108105;rs576404402	4;16;24
cg05136264	0.217501	0.793271	5.93082	6.18387e-07	2.96429e-06	4.46689	0.68452	0.902021	0.217501	9	124989408	R	II	LHX6	Body	island	Body-island	chr9:124987743-124991086	rs112043881	29
cg01980311	0.217498	0.336145	7.36881	6.23332e-09	5.47396e-08	9.07903	0.227396	0.444894	0.217498	3	130235479	R	II		IGR	shore	IGR-shore	chr3:130235989-130236203
cg00055486	0.217204	0.583328	9.07855	3.27168e-11	6.6127e-10	14.3811	0.474726	0.69193	0.217204	2	236411200	R	II	AGAP1	Body	opensea	Body-opensea		rs541509370	2
cg11126410	0.217144	0.462012	9.36453	1.4047e-11	3.29815e-10	15.2373	0.35344	0.570584	0.217144	3	128841191	F	I	RAB43	TSS1500	shore	TSS1500-shore	chr3:128839934-128840633	rs4569676	39
cg25178900	0.217135	0.511307	10.6403	3.66963e-13	1.71128e-11	18.9335	0.40274	0.619875	0.217135	10	27546458	R	II		IGR	shore	IGR-shore	chr10:27547668-27548402	rs76752176;rs145944371;rs139796919;rs61607571;rs537458108;rs550968563;rs2488368;rs536585933	41;25;24;21;19;18;17;16
cg26144909	0.217048	0.594038	9.54836	8.20152e-12	2.11659e-10	15.7825	0.485514	0.702562	0.217048	5	2262036	F	I		IGR	opensea	IGR-opensea		rs565551121;rs532739983;rs76603580	14;17;38
cg16004875	0.216939	0.469418	6.97774	2.15352e-08	1.59144e-07	7.83161	0.360948	0.577887	0.216939	1	18902086	F	II		IGR	opensea	IGR-opensea
cg19312667	0.216817	0.114598	5.49283	2.52702e-06	1.02831e-05	3.06382	0.00618925	0.223006	0.216817	4	25090491	F	II		IGR	island	IGR-island	chr4:25090106-25090510
cg18202521	0.216813	0.237829	10.5829	4.30454e-13	1.95148e-11	18.7715	0.129423	0.346236	0.216813	1	19600702	F	I	AKR7L	TSS200	island	TSS200-island	chr1:19600249-19600942	rs185918163;rs531655624;rs189720860	29;37;38
cg18220774	0.216727	0.526065	10.4659	5.9644e-13	2.52838e-11	18.4405	0.417701	0.634428	0.216727	18	25284971	F	II		IGR	opensea	IGR-opensea		rs191999196	1
cg09656629	0.216664	0.194824	5.57642	1.93251e-06	8.10675e-06	3.33073	0.0864921	0.303156	0.216664	6	162572090	F	II	PARK2	Body	opensea	Body-opensea		rs546275841;rs566272425	1;14
cg21714849	0.216615	0.88751	6.33063	1.70888e-07	9.59758e-07	5.75312	0.779202	0.995817	0.216615	6	126413224	F	II		IGR	opensea	IGR-opensea
cg02612650	0.21649	0.215325	5.81353	9.01894e-07	4.1346e-06	4.09022	0.10708	0.323569	0.21649	6	26195910	F	II		IGR	shore	IGR-shore	chr6:26197070-26197537	rs572344376	1
cg13215003	0.216169	0.635355	9.49907	9.47041e-12	2.38137e-10	15.6367	0.52727	0.743439	0.216169	10	69161353	R	II	CTNNA3	Body	opensea	Body-opensea		rs529943711;rs144645925;rs139299250	5;2;1
cg23009546	0.216158	0.882727	5.45273	2.87365e-06	1.15198e-05	2.93598	0.774648	0.990806	0.216158	6	21245934	R	II		IGR	opensea	IGR-opensea		rs184944857;rs79055409	5;1
cg20893180	0.216157	0.702109	19.6898	5.03458e-22	1.54864e-18	39.6927	0.594031	0.810188	0.216157	8	36957379	R	I		IGR	opensea	IGR-opensea		rs547200418;rs1111119;rs75364851;rs527425935	33;12;5;2
cg20765022	0.216089	0.546985	15.5293	2.0685e-18	1.33601e-15	31.2233	0.438941	0.65503	0.216089	20	59795417	F	II		IGR	opensea	IGR-opensea		rs111654672	46
cg15321211	0.216082	0.274984	7.85488	1.35866e-09	1.49502e-08	10.6147	0.166943	0.383025	0.216082	10	43905515	R	II	HNRNPF	TSS1500	shore	TSS1500-shore	chr10:43902580-43904792	rs75867460;rs79613970;rs78976649;rs58609636;rs548674753	51;49;48;34;33
cg03173536	0.21596	0.180957	11.0221	1.28455e-13	7.41327e-12	19.9992	0.0729772	0.288938	0.21596	7	138794915	R	II	ZC3HAV1	TSS1500	shore	TSS1500-shore	chr7:138793113-138794608	rs7792792;rs188745730	38;18
cg23691961	0.215891	0.224413	10.2674	1.04201e-12	3.97324e-11	17.8744	0.116467	0.332359	0.215891	4	46126373	F	II	GABRG1	TSS1500	opensea	TSS1500-opensea		rs561472300	30
cg23926898	0.215866	0.534266	6.64337	6.26507e-08	4.01324e-07	6.75906	0.426333	0.642199	0.215866	7	126496590	R	II	GRM8	Body	opensea	Body-opensea		rs185638996	2
cg04095097	0.215753	0.439321	6.32979	1.71351e-07	9.61974e-07	5.75041	0.331445	0.547198	0.215753	10	15515112	F	II		IGR	opensea	IGR-opensea		rs567758276;rs12263141	25;41
cg06581201	0.215527	0.390925	8.44991	2.17278e-10	3.18874e-09	12.4659	0.283162	0.498689	0.215527	6	168534038	R	II		IGR	shelf	IGR-shelf	chr6:168529982-168530307	rs185559079	35
cg02251754	0.215478	0.640388	14.1476	4.74155e-17	1.50052e-14	28.0357	0.532649	0.748127	0.215478	1	28572299	F	II		IGR	shore	IGR-shore	chr1:28573701-28574022	rs12129745;rs577628797	18;39
cg25744433	0.215476	0.17401	4.24736	0.000127559	0.000339287	-0.806833	0.066272	0.281748	0.215476	16	83760920	F	II	CDH13	Body	opensea	Body-opensea		rs189177038;rs80137223;rs7199442;rs556113734	11;18;33;39
cg20646939	0.21507	0.568199	34.687	3.40149e-31	3.92363e-27	61.1141	0.460664	0.675734	0.21507	19	54040774	R	II	ZNF331	TSS1500	shore	TSS1500-shore	chr19:54040812-54041857	rs189503788;rs13344121	34;26
cg04134958	0.215036	0.766031	10.6432	3.64073e-13	1.6997e-11	18.9415	0.658513	0.873549	0.215036	2	236761574	F	II	AGAP1	Body	opensea	Body-opensea		rs367772066;rs555718818;rs572479216;rs144935130;rs564567080	1;5;17;40;44
cg23424043	0.214782	0.293365	10.0589	1.8825e-12	6.3776e-11	17.2745	0.185974	0.400756	0.214782	7	138795004	F	II	ZC3HAV1	TSS1500	shore	TSS1500-shore	chr7:138793113-138794608	rs564087358;rs13244713	34;50
cg10546219	0.214755	0.25359	11.8076	1.57214e-14	1.38615e-12	22.1331	0.146212	0.360967	0.214755	17	29336262	R	II		IGR	island	IGR-island	chr17:29335397-29336452	rs573090889	12
cg00681735	0.214692	0.223862	10.5762	4.38494e-13	1.98088e-11	18.7527	0.116516	0.331208	0.214692	9	138594241	F	II	KCNT1	Body	island	Body-island	chr9:138593527-138594253	rs370583132;rs373341130;rs555216022;rs573431990;rs5901089;rs372348322;rs565565753;rs577204309;rs544572817	1;11;23;25;26;38;46;48;50
cg27339021	0.214689	0.245361	11.884	1.28678e-14	1.18729e-12	22.3367	0.138016	0.352705	0.214689	1	51700771	F	II	RNF11	TSS1500	shore	TSS1500-shore	chr1:51701767-51702542	rs148963124;rs118158276	24;34
cg16590166	0.214536	0.738075	7.17577	1.14788e-08	9.24087e-08	8.46439	0.630807	0.845344	0.214536	21	46668753	F	II		IGR	opensea	IGR-opensea		rs115801629;rs2838841	1;24
cg17363540	0.214437	0.619136	9.49936	9.46244e-12	2.37993e-10	15.6376	0.511917	0.726354	0.214437	11	57001479	R	II	APLNR	Body	opensea	Body-opensea		rs535521539	1
cg16206744	0.214281	0.27719	10.3547	8.14882e-13	3.25689e-11	18.1239	0.17005	0.38433	0.214281	6	28832274	F	II		IGR	shore	IGR-shore	chr6:28831682-28832134	rs537830294	21
cg04156016	0.21426	0.610859	5.71684	1.23081e-06	5.44195e-06	3.78015	0.503729	0.717989	0.21426	5	1868137	F	II		IGR	opensea	IGR-opensea
cg03835123	0.21408	0.87469	7.94073	1.04054e-09	1.19303e-08	10.8838	0.767649	0.98173	0.21408	19	19585737	R	II	GATAD2A	Body	opensea	Body-opensea		rs530994206;rs550282510;rs190149543;rs539069865;rs552973277;rs138976249	47;30;23;22;20;1
cg15059639	0.213966	0.565635	4.29697	0.000109581	0.000295975	-0.658306	0.458652	0.672618	0.213966	2	171220061	R	II	MYO3B	Body	opensea	Body-opensea		rs571924177;rs368575809;rs554167065	35;17;1
cg14544666	0.213862	0.389154	9.2465	1.98879e-11	4.38546e-10	14.8851	0.282223	0.496085	0.213862	5	179634789	F	I	RASGEF1C	5'UTR	island	5'UTR-island	chr5:179634577-179634875
cg21551271	0.213758	0.606259	9.72851	4.86063e-12	1.37911e-10	16.3127	0.49938	0.713138	0.213758	16	867552	R	II		IGR	island	IGR-island	chr16:867032-867833	rs12325335;rs12325665;rs542434944	13;11;1
cg20638675	0.213726	0.381471	8.03872	7.68093e-10	9.2308e-09	11.1903	0.274608	0.488334	0.213726	10	45374906	R	I		IGR	opensea	IGR-opensea		rs77138182;rs61741221;rs139367387	45;24;2
cg11076280	0.21371	0.65216	8.41893	2.3881e-10	3.4538e-09	12.3704	0.545305	0.759015	0.21371	17	64733766	R	II	PRKCA	Body	opensea	Body-opensea		rs557411958;rs9909890;rs9909896;rs9910289	43;42;30;28
cg14804593	0.213656	0.608079	7.32406	7.17932e-09	6.17875e-08	8.93675	0.501251	0.714907	0.213656	4	189139691	R	II		IGR	opensea	IGR-opensea		rs553259688	45
cg07136909	0.213638	0.540659	4.02599	0.000249617	0.000620134	-1.46136	0.43384	0.647478	0.213638	11	71278894	F	II		IGR	opensea	IGR-opensea		rs545411445;rs9651752	12;21
cg26983198	0.213591	0.300091	23.7199	5.65366e-25	3.80452e-21	46.5998	0.193295	0.406886	0.213591	11	1952756	R	II	TNNT3	Body	shelf	Body-shelf	chr11:1948915-1949188	rs549710603;rs568301117;rs190847274;rs34597931	44;23;18;9
cg22993038	0.213457	0.887869	5.18434	6.77775e-06	2.46535e-05	2.08402	0.781141	0.994598	0.213457	3	32432449	R	II	CMTM7	TSS1500	shore	TSS1500-shore	chr3:32433104-32434162
cg13045351	0.213383	0.271402	7.18407	1.11807e-08	9.03327e-08	8.49087	0.16471	0.378093	0.213383	6	28092048	F	II	ZSCAN16	TSS1500	opensea	TSS1500-opensea		rs151284479;rs537143572	8;23
cg22832557	0.21334	0.566421	8.73398	9.1822e-11	1.55239e-09	13.3368	0.45975	0.673091	0.21334	19	52996083	F	I	ZNF578	5'UTR	island	5'UTR-island	chr19:52995940-52996595	rs531956204;rs549592028;rs36680;rs186921593;rs190420592;rs142506248	2;8;21;25;32;44
cg07355428	0.213315	0.48879	14.4093	2.57842e-17	9.39535e-15	28.6556	0.382132	0.595447	0.213315	1	169519798	R	II	F5	Body	opensea	Body-opensea		rs13306331	35
cg17565627	0.213281	0.145214	10.2247	1.17558e-12	4.37409e-11	17.7521	0.0385738	0.251855	0.213281	2	198651111	R	I	BOLL	TSS1500	island	TSS1500-island	chr2:198649751-198651599	rs557057253;rs577142070	8;3
cg02258724	0.21328	0.461729	7.88859	1.22344e-09	1.3673e-08	10.7204	0.355089	0.568369	0.21328	19	53832577	F	II		IGR	island	IGR-island	chr19:53832371-53832578	rs529998853;rs547882135;rs566424716	0;28;43
cg07136108	0.213274	0.295277	11.5691	2.95018e-14	2.29209e-12	21.4935	0.18864	0.401914	0.213274	11	61545187	F	I	C11orf9	Body	island	Body-island	chr11:61544727-61545563
cg10047845	0.213176	0.735979	10.6705	3.37525e-13	1.59882e-11	19.0184	0.629391	0.842567	0.213176	16	87184939	R	II		IGR	opensea	IGR-opensea		rs140644457;rs142154134;rs183070246	49;28;1
cg24819596	0.213152	0.840239	6.56787	7.97973e-08	4.95081e-07	6.51637	0.733663	0.946815	0.213152	2	86135013	F	II		IGR	opensea	IGR-opensea		rs528422195	40
cg06493301	0.213062	0.523998	12.5375	2.39478e-15	3.2167e-13	24.046	0.417467	0.630529	0.213062	1	30478976	F	II		IGR	opensea	IGR-opensea		rs555415847;rs147149065;rs452132	17;19;20
cg18362325	0.213003	0.556908	6.80711	3.71094e-08	2.54591e-07	7.28481	0.450406	0.663409	0.213003	20	51649472	R	II	TSHZ2	Body	opensea	Body-opensea
cg01200177	0.21281	0.469274	11.3579	5.18228e-14	3.57984e-12	20.9212	0.362869	0.575679	0.21281	2	128616082	F	II	POLR2D	TSS1500	shore	TSS1500-shore	chr2:128615479-128616004
cg07028396	0.212771	0.649507	9.88125	3.12948e-12	9.65729e-11	16.7591	0.543121	0.755892	0.212771	10	93805682	F	I		IGR	island	IGR-island	chr10:93805512-93805845	rs77303354;rs569811153	24;39
cg12615327	0.212605	0.294508	7.01798	1.89467e-08	1.4247e-07	7.96035	0.188206	0.400811	0.212605	9	134989512	F	II		IGR	opensea	IGR-opensea		rs187594166	39
cg03486986	0.212567	0.360622	8.46233	2.09206e-10	3.08938e-09	12.5041	0.254339	0.466906	0.212567	13	112986285	R	I		IGR	shore	IGR-shore	chr13:112984966-112985733	rs574361980	13
cg01598144	0.212567	0.450148	11.5691	2.94993e-14	2.29209e-12	21.4936	0.343864	0.556431	0.212567	2	21856440	R	II		IGR	opensea	IGR-opensea		rs553531929;rs111401484	29;24
cg19419650	0.212492	0.492194	11.858	1.37741e-14	1.25214e-12	22.2675	0.385948	0.598441	0.212492	19	7929643	F	II	EVI5L	3'UTR	shore	3'UTR-shore	chr19:7926590-7928752	rs12563	47
cg02312438	0.212433	0.492391	10.9174	1.70982e-13	9.27999e-12	19.7088	0.386175	0.598608	0.212433	2	168148419	R	II		IGR	shore	IGR-shore	chr2:168149033-168150797	rs556045271;rs575997374	48;43
cg10489650	0.212428	0.279853	5.94041	5.996e-07	2.88493e-06	4.4977	0.173639	0.386067	0.212428	18	3512188	R	II	DLGAP1	Body	opensea	Body-opensea
cg16590635	0.212339	0.789067	16.0797	6.27952e-19	5.27396e-16	32.4368	0.682897	0.895237	0.212339	16	87641681	R	I	JPH3	Body	opensea	Body-opensea		rs11859934;rs370007708	51;27
cg01711360	0.212299	0.362447	10.1941	1.28194e-12	4.68924e-11	17.6642	0.256297	0.468596	0.212299	4	158492770	R	II	LOC340017	TSS1500	opensea	TSS1500-opensea		rs556325399;rs550496923;rs72972514	26;4;1
cg05351887	0.212236	0.492699	7.73429	1.97863e-09	2.05621e-08	10.2355	0.386581	0.598817	0.212236	16	3988869	R	I		IGR	shore	IGR-shore	chr16:3989006-3989348	rs11644414	43
cg20689962	0.212123	0.395682	4.84542	1.98607e-05	6.41775e-05	1.0204	0.28962	0.501743	0.212123	1	28390766	R	II	EYA3	Body	opensea	Body-opensea		rs143020616;rs531345596	36;1
cg14485097	0.21207	0.462196	10.5071	5.31672e-13	2.30369e-11	18.5572	0.356161	0.568231	0.21207	7	4671479	F	II		IGR	opensea	IGR-opensea		rs114659408	15
cg17916960	0.212039	0.341256	5.12767	8.11875e-06	2.89412e-05	1.9051	0.235236	0.447275	0.212039	15	79447300	F	II		IGR	opensea	IGR-opensea		rs540472721;rs554438223	33;49
cg12537405	0.212025	0.777365	8.05655	7.26895e-10	8.81113e-09	11.2459	0.671352	0.883378	0.212025	10	134898881	F	II		IGR	shore	IGR-shore	chr10:134896690-134897151	rs139015917;rs73397172	0;37
cg17737967	0.211992	0.317884	10.0532	1.91313e-12	6.46357e-11	17.2581	0.211888	0.42388	0.211992	19	12758716	R	I	MAN2B1	Body	island	Body-island	chr19:12758273-12758754	rs537549918;rs559044566	46;8
cg15296105	0.211798	0.245643	9.29856	1.70565e-11	3.86846e-10	15.0407	0.139744	0.351542	0.211798	17	80407753	F	II	C17orf62	Body	shore	Body-shore	chr17:80408294-80408879
cg15484811	0.211677	0.415994	10.5096	5.28011e-13	2.29173e-11	18.5642	0.310156	0.521832	0.211677	15	90808161	F	II	NGRN	TSS1500	shore	TSS1500-shore	chr15:90808574-90809251
cg20577102	0.211392	0.815207	15.397	2.767e-18	1.66481e-15	30.9272	0.709511	0.920903	0.211392	20	39966297	R	II		IGR	shelf	IGR-shelf	chr20:39968607-39968860	rs562877866;rs531712854;rs551822761	29;2;1
cg24389739	0.211331	0.133371	10.1439	1.47821e-12	5.26017e-11	17.5197	0.0277051	0.239036	0.211331	12	117804882	F	II		IGR	opensea	IGR-opensea		rs557438973;rs571048219	9;16
cg22933800	0.211285	0.244679	3.25669	0.00231843	0.0046254	-3.60625	0.139037	0.350322	0.211285	6	32605704	R	II	HLA-DQA1	Body	opensea	Body-opensea		rs9272465;rs28383347;rs9272466;rs111541957;rs9272467	51;17;10;7;1
cg20946898	0.211126	0.41747	10.0979	1.68468e-12	5.83568e-11	17.3871	0.311906	0.523033	0.211126	7	34131103	R	II	BMPER	Body	opensea	Body-opensea
cg06634914	0.211018	0.216395	10.3941	7.29431e-13	2.97249e-11	18.2363	0.110886	0.321904	0.211018	12	30354611	F	II		IGR	island	IGR-island	chr12:30353915-30354612	rs74080675	31
cg16481365	0.210816	0.669498	8.59817	1.38444e-10	2.18536e-09	12.9215	0.56409	0.774906	0.210816	14	105554352	F	II		IGR	island	IGR-island	chr14:105553233-105554883
cg04898039	0.210751	0.840469	17.1377	6.89948e-20	9.16095e-17	34.6849	0.735094	0.945845	0.210751	7	2151184	F	II	MAD1L1	Body	shelf	Body-shelf	chr7:2154677-2155252
cg05885717	0.210284	0.877237	5.40183	3.38263e-06	1.33096e-05	2.77388	0.772096	0.982379	0.210284	2	53681296	R	II		IGR	opensea	IGR-opensea
cg10864200	0.210215	0.616641	5.5249	2.27994e-06	9.38926e-06	3.16618	0.511533	0.721749	0.210215	4	720809	R	I	PCGF3	5'UTR	shelf	5'UTR-shelf	chr4:724335-726070	rs536335195	17
cg09745688	0.210211	0.247583	7.07948	1.55817e-08	1.20312e-07	8.15698	0.142478	0.352689	0.210211	16	2908918	R	II	PRSS22	TSS1500	shore	TSS1500-shore	chr16:2907574-2907836	rs542695422;rs570520195;rs531313289	39;20;1
cg27535148	0.210102	0.325946	9.3395	1.51194e-11	3.50295e-10	15.1628	0.220895	0.430997	0.210102	6	70768321	R	II	COL19A1	Body	opensea	Body-opensea		rs576424515;rs545179546	38;21
cg22682154	0.21006	0.237414	7.75354	1.86324e-09	1.95445e-08	10.2961	0.132384	0.342444	0.21006	19	57683164	F	II		IGR	shore	IGR-shore	chr19:57683596-57683850	rs67651132;rs550011316	7;38
cg19623624	0.209934	0.630383	6.21544	2.47484e-07	1.32604e-06	5.38237	0.525416	0.73535	0.209934	10	135278901	R	I	LOC619207	Body	island	Body-island	chr10:135278716-135279116
cg17263723	0.209923	0.883901	11.4499	4.05177e-14	2.94321e-12	21.1712	0.778939	0.988862	0.209923	12	99226052	R	II	ANKS1B	5'UTR	opensea	5'UTR-opensea
cg22425438	0.20984	0.352246	8.61758	1.30537e-10	2.08188e-09	12.981	0.247326	0.457166	0.20984	7	157807917	R	II	PTPRN2	Body	opensea	Body-opensea
cg00056497	0.209822	0.600747	9.36595	1.39882e-11	3.28676e-10	15.2416	0.495836	0.705658	0.209822	10	134785521	R	II		IGR	opensea	IGR-opensea		rs544919126;rs561571913;rs530194496	39;32;17
cg02771260	0.209815	0.726142	4.58289	4.52505e-05	0.000133943	0.209118	0.621234	0.831049	0.209815	11	59836817	R	II	MS4A3	Body	opensea	Body-opensea		rs554833380	49
cg00156147	0.209798	0.264927	10.6694	3.38546e-13	1.60293e-11	19.0153	0.160028	0.369826	0.209798	5	166721949	R	II	TENM2	Body	opensea	Body-opensea
cg13983884	0.209755	0.374593	6.57297	7.85042e-08	4.88166e-07	6.53275	0.269716	0.479471	0.209755	1	154717993	F	II	KCNN3	Body	opensea	Body-opensea		rs539848372;rs531976757	1;44
cg25250132	0.209753	0.308691	27.1409	3.73573e-27	3.32273e-23	51.6967	0.203814	0.413567	0.209753	10	43704423	F	II	RASGEF1A	5'UTR	opensea	5'UTR-opensea		rs530024918;rs148132655;rs78637676;rs534173374	0;1;13;43
cg27483342	0.209565	0.325122	8.39571	2.56353e-10	3.66679e-09	12.2987	0.22034	0.429905	0.209565	7	156400881	F	II		IGR	shore	IGR-shore	chr7:156400018-156400712	rs191649226;rs563872604	3;45
cg24913501	0.209028	0.348085	10.1616	1.40572e-12	5.05116e-11	17.5707	0.243571	0.4526	0.209028	13	61776390	R	II		IGR	opensea	IGR-opensea		rs528199107;rs141659732	39;2
cg05806864	0.208993	0.438524	8.04862	7.44937e-10	8.99706e-09	11.2212	0.334028	0.54302	0.208993	19	12758681	R	II	MAN2B1	Body	island	Body-island	chr19:12758273-12758754	rs570034271;rs537549918	26;11
cg05431947	0.208905	0.285338	12.9604	8.29625e-16	1.39609e-13	25.124	0.180886	0.389791	0.208905	11	12621248	F	II		IGR	opensea	IGR-opensea		rs527369484	32
cg06875181	0.208894	0.596998	6.29081	1.94221e-07	1.07375e-06	5.62495	0.492551	0.701445	0.208894	17	76649257	R	II		IGR	opensea	IGR-opensea		rs576610420;rs539178782;rs558954026	49;48;8
cg20891558	0.208889	0.588728	3.92742	0.000335347	0.000809193	-1.74816	0.484284	0.693173	0.208889	2	74357851	R	II		IGR	island	IGR-island	chr2:74357574-74358014
cg14453935	0.208821	0.54656	10.8038	2.3353e-13	1.18906e-11	19.3923	0.44215	0.650971	0.208821	18	77398086	F	II		IGR	island	IGR-island	chr18:77397556-77398898	rs577793374	16
cg07926092	0.208719	0.186808	4.36389	8.92087e-05	0.000246001	-0.456983	0.0824487	0.291168	0.208719	13	79233506	F	II	RNF219	TSS200	shore	TSS200-shore	chr13:79232822-79233417	rs571799950;rs539054231;rs140850275;rs144607965;rs55662326;rs146683807	26;30;34;38;40;48
cg05194983	0.208711	0.188858	10.4639	5.99792e-13	2.53909e-11	18.4348	0.0845025	0.293213	0.208711	5	180257804	F	II	HEIH	Body	shore	Body-shore	chr5:180258186-180258784	rs544833300;rs140839816;rs539313529	22;26;47
cg12584458	0.208687	0.550174	5.28771	4.87304e-06	1.83973e-05	2.41131	0.445831	0.654518	0.208687	6	28447107	R	II		IGR	opensea	IGR-opensea
cg20212940	0.20855	0.558913	12.7711	1.32974e-15	2.03034e-13	24.6442	0.454638	0.663189	0.20855	10	31121906	F	II		IGR	opensea	IGR-opensea
cg02511570	0.208529	0.283685	5.02642	1.12012e-05	3.85373e-05	1.58644	0.179421	0.38795	0.208529	17	45402380	R	II	THCAT158	TSS1500	shore	TSS1500-shore	chr17:45400874-45401440	rs371212667;rs535719063;rs184239587	42;28;10
cg16299898	0.208512	0.826638	11.7348	1.90354e-14	1.61786e-12	21.9388	0.722382	0.930894	0.208512	17	49124570	R	II	SPAG9	TSS1500	opensea	TSS1500-opensea		rs115585511	1
cg01773685	0.208492	0.733513	6.6197	6.75853e-08	4.28546e-07	6.68299	0.629267	0.837759	0.208492	19	51330453	R	II	KLK15	Body	island	Body-island	chr19:51330212-51330470	rs61752560	32
cg04850286	0.208457	0.674535	10.3218	8.93854e-13	3.51019e-11	18.03	0.570306	0.778763	0.208457	10	81895943	F	II	PLAC9	Body	shelf	Body-shelf	chr10:81892222-81892640	rs566537750;rs575219314;rs2789698;rs575291250	0;1;27;38
cg10756887	0.208359	0.200693	6.30051	1.88259e-07	1.04501e-06	5.65617	0.0965129	0.304872	0.208359	22	24105692	F	II	C22orf15	Body	opensea	Body-opensea		rs561158031	44
cg25115524	0.208355	0.888443	9.97405	2.39842e-12	7.77711e-11	17.0288	0.784266	0.99262	0.208355	5	137621045	F	II	CDC25C	3'UTR	opensea	3'UTR-opensea		rs150884142;rs565771354;rs138254117;rs535945792	0;1;34;37
cg20675222	0.208251	0.439584	9.54061	8.38904e-12	2.15796e-10	15.7596	0.335459	0.54371	0.208251	11	7725394	R	II	OVCH2	Body	opensea	Body-opensea		rs537543826;rs551052165	51;1
cg09092986	0.208184	0.892792	8.23165	4.23764e-10	5.59193e-09	11.7909	0.7887	0.996884	0.208184	2	202829997	F	II		IGR	opensea	IGR-opensea		rs75779658;rs16838517	0;20
cg10929690	0.208184	0.71524	8.79571	7.62425e-11	1.3305e-09	13.5249	0.611148	0.819332	0.208184	18	77376689	R	II		IGR	island	IGR-island	chr18:77376688-77377995	rs549776966	28
cg16363684	0.208177	0.287444	8.56372	1.53694e-10	2.38679e-09	12.8159	0.183355	0.391532	0.208177	4	184264223	R	II		IGR	opensea	IGR-opensea		rs531160613;rs201373337;rs551276606;rs79573677	45;38;37;25
cg08712303	0.208086	0.731685	5.73774	1.15082e-06	5.12701e-06	3.84713	0.627641	0.835728	0.208086	20	42417112	R	II		IGR	opensea	IGR-opensea		rs541604626;rs139800052	44;6
cg14228592	0.208082	0.314696	8.71015	9.86656e-11	1.6488e-09	13.2641	0.210655	0.418737	0.208082	8	145639181	R	I	SLC39A4	Body	island	Body-island	chr8:145637965-145639182
cg04912338	0.208073	0.194757	9.74215	4.67267e-12	1.33651e-10	16.3527	0.0907208	0.298794	0.208073	22	26299446	R	II	MYO18B	Body	opensea	Body-opensea
cg04154653	0.208046	0.781572	5.30069	4.67512e-06	1.77296e-05	2.45247	0.677549	0.885596	0.208046	1	1133248	F	I	TTLL10	3'UTR	shore	3'UTR-shore	chr1:1132827-1133218	rs12026794;rs140292943;rs532341063;rs552494217;rs569124997;rs12031928;rs554976890	6;13;14;20;23;25;36
cg26393629	0.207869	0.404402	5.37242	3.71669e-06	1.44704e-05	2.6803	0.300467	0.508337	0.207869	14	21191859	F	II		IGR	island	IGR-island	chr14:21191657-21191860	rs555927862;rs574261240	8;24
cg25620760	0.207809	0.55475	8.93705	4.9895e-11	9.37362e-10	13.9539	0.450845	0.658654	0.207809	3	170202937	R	II	SLC7A14	Body	opensea	Body-opensea		rs543885426	12
cg12296550	0.2078	0.650083	6.78592	3.9709e-08	2.70019e-07	7.21681	0.546183	0.753983	0.2078	6	32728862	R	II	HLA-DQB2	Body	shore	Body-shore	chr6:32729342-32729877	rs551555533	49
cg04551846	0.207793	0.42561	12.2333	5.20387e-15	5.82857e-13	23.2569	0.321713	0.529506	0.207793	6	69677797	F	II	ADGRB3	Body	opensea	Body-opensea
cg11612700	0.207757	0.23822	8.92654	5.14903e-11	9.61484e-10	13.9221	0.134342	0.342099	0.207757	13	112985677	F	I	LINC01044	TSS200	island	TSS200-island	chr13:112984966-112985733	rs368747420;rs115879779;rs191835421;rs527411816;rs9577706	0;10;26;43;47
cg27600938	0.207704	0.151232	5.82706	8.63463e-07	3.97801e-06	4.13366	0.0473801	0.255085	0.207704	10	23478530	R	II		IGR	shelf	IGR-shelf	chr10:23480697-23482455
cg11766577	0.207476	0.795486	6.45908	1.13121e-07	6.70468e-07	6.16646	0.691748	0.899224	0.207476	21	47581405	R	I	C21orf56	Body	island	Body-island	chr21:47580492-47582065	rs200257589	18
cg22475353	0.207463	0.44024	115.984	1.18856e-51	2.19362e-47	106.643	0.336508	0.543971	0.207463	19	54041163	R	I	ZNF331	TSS200	island	TSS200-island	chr19:54040812-54041857	rs559930911	2
cg09035930	0.20742	0.700252	4.49505	5.94688e-05	0.00017101	-0.0593284	0.596542	0.803963	0.20742	12	129282057	R	II	SLC15A4	Body	shore	Body-shore	chr12:129280256-129280486	rs542606416;rs559391183	18;14
cg04876245	0.207348	0.497577	7.66546	2.45373e-09	2.46802e-08	10.0185	0.393903	0.601251	0.207348	1	149148208	F	II		IGR	island	IGR-island	chr1:149148145-149148374
cg02466830	0.207315	0.281989	6.41558	1.30079e-07	7.57116e-07	6.02648	0.178332	0.385647	0.207315	3	98376390	R	I		IGR	island	IGR-island	chr3:98376316-98376542	rs562410043;rs548405114	42;11
cg23656083	0.207273	0.658649	9.45881	1.06535e-11	2.62565e-10	15.5174	0.555013	0.762286	0.207273	6	88757371	R	I	SPACA1	TSS200	island	TSS200-island	chr6:88757292-88757879	rs574905252;rs536122523;rs563738138	41;18;6
cg02820566	0.207101	0.763063	4.86564	1.86331e-05	6.06432e-05	1.08339	0.659513	0.866613	0.207101	7	187254	F	I		IGR	shore	IGR-shore	chr7:186352-186673	rs148327776;rs529428123	30;41
cg23489630	0.207072	0.789562	4.88062	1.77722e-05	5.81445e-05	1.1301	0.686026	0.893098	0.207072	19	44645078	F	II	ZNF234	TSS1500	shore	TSS1500-shore	chr19:44645494-44646069	rs75796618	12
cg01516851	0.206937	0.347719	6.29263	1.93091e-07	1.06832e-06	5.6308	0.244251	0.451188	0.206937	6	28945338	R	I		IGR	opensea	IGR-opensea		rs550025368;rs561929718	43;17
cg26505274	0.206919	0.673779	12.6706	1.71155e-15	2.47123e-13	24.3875	0.57032	0.777239	0.206919	12	121474114	R	II	OASL	Body	opensea	Body-opensea		rs567450426;rs536404123;rs115946609	29;25;11
cg10788694	0.20688	0.639228	13.5776	1.83541e-16	4.29878e-14	26.6585	0.535788	0.742668	0.20688	7	127225940	F	II	GCC1	TSS1500	island	TSS1500-island	chr7:127225200-127225950	rs373790797;rs536861810	8;51
cg16653991	0.206877	0.342835	3.82174	0.000458913	0.00107333	-2.05212	0.239396	0.446274	0.206877	10	123244536	F	II	FGFR2	Body	opensea	Body-opensea		rs192642579;rs558233821;rs578157818;rs3135808;rs560368431	0;1;4;14;48
cg21788897	0.206801	0.165332	5.31785	4.42557e-06	1.68906e-05	2.50693	0.0619315	0.268732	0.206801	8	145639074	R	I	SLC39A4	Body	island	Body-island	chr8:145637965-145639182	rs563557198	10
cg03940650	0.206716	0.509541	5.86409	7.6649e-07	3.58084e-06	4.25254	0.406183	0.612899	0.206716	1	230312724	F	II	GALNT2	Body	opensea	Body-opensea		rs551617120;rs571747202;rs183593156	10;28;33
cg20716515	0.206716	0.36378	8.3607	2.8531e-10	4.01211e-09	12.1906	0.260422	0.467138	0.206716	19	44172263	F	I	PLAUR	Body	shore	Body-shore	chr19:44172916-44173252	rs540503930	45
cg14530513	0.20669	0.278788	9.53532	8.51929e-12	2.1856e-10	15.744	0.175443	0.382133	0.20669	2	86948810	F	II	RMND5A	Body	shore	Body-shore	chr2:86946401-86948451	rs535978626;rs148311361;rs572487582;rs545907006;rs28527279;rs577072056;rs150787612	1;12;14;17;25;31;35
cg18587137	0.206664	0.856389	7.78348	1.69707e-09	1.80499e-08	10.3903	0.753057	0.959721	0.206664	14	103593503	R	I	TNFAIP2	Body	island	Body-island	chr14:103593234-103593923
cg04706123	0.206577	0.783164	14.0441	6.04616e-17	1.79764e-14	27.7883	0.679876	0.886452	0.206577	2	120638824	R	II	PTPN4	Body	opensea	Body-opensea
cg14194263	0.20657	0.318274	12.8947	9.76771e-16	1.59182e-13	24.958	0.214989	0.421559	0.20657	9	136075669	F	I		IGR	island	IGR-island	chr9:136075388-136075701	rs13295207	10
cg05719902	0.206569	0.545661	12.7062	1.56483e-15	2.30998e-13	24.4787	0.442377	0.648946	0.206569	7	138348774	R	II	SVOPL	Body	shore	Body-shore	chr7:138348962-138349444	rs562150173;rs575526787	43;19
cg23106045	0.206492	0.506617	6.7351	4.67135e-08	3.10871e-07	7.05369	0.403371	0.609863	0.206492	1	149162430	F	II		IGR	island	IGR-island	chr1:149162389-149162615	rs587734957;rs587630479	1;8
cg07087293	0.206451	0.1269	10.5318	4.96262e-13	2.18137e-11	18.6271	0.0236746	0.230126	0.206451	16	23313392	R	I	SCNN1B	TSS200	island	TSS200-island	chr16:23313239-23313946	rs187099952	48
cg16885113	0.206302	0.789039	3.26345	0.00227538	0.00454775	-3.58844	0.685888	0.89219	0.206302	6	29648507	F	II		IGR	opensea	IGR-opensea		rs141767002	28
cg14503395	0.206289	0.725363	6.54396	8.61555e-08	5.29139e-07	6.43948	0.622218	0.828507	0.206289	9	126128745	R	I	CRB2	Body	island	Body-island	chr9:126128196-126128757	rs550133416;rs568491931	29;26
cg11376198	0.206166	0.319913	9.11382	2.94609e-11	6.05997e-10	14.4872	0.21683	0.422995	0.206166	1	19600730	F	I	AKR7L	TSS200	island	TSS200-island	chr1:19600249-19600942	rs185918163;rs531655624;rs189720860;rs181862162	1;9;10;27
cg18434912	0.206116	0.708331	3.12061	0.0033674	0.00647863	-3.95982	0.605273	0.811389	0.206116	6	111194786	F	II	AMD1	TSS1500	shore	TSS1500-shore	chr6:111195383-111197576	rs543915626	30
cg00915671	0.206052	0.240444	7.57551	3.25271e-09	3.1389e-08	9.73431	0.137418	0.34347	0.206052	19	55660870	F	II	TNNT1	TSS200	opensea	TSS200-opensea		rs561695955;rs181656474	0;22
cg24434056	0.206014	0.609264	13.0358	6.88299e-16	1.20984e-13	25.314	0.506257	0.71227	0.206014	13	112550360	F	II		IGR	shelf	IGR-shelf	chr13:112547458-112548130	rs531363807;rs149762515	1;38
cg24998527	0.205996	0.506338	8.13693	5.67185e-10	7.13479e-09	11.4964	0.403339	0.609336	0.205996	1	42611607	F	I		IGR	island	IGR-island	chr1:42611485-42611691
cg03600259	0.205967	0.33746	8.83825	6.70925e-11	1.19659e-09	13.6543	0.234476	0.440443	0.205967	6	164052180	F	II		IGR	island	IGR-island	chr6:164051485-164052323	rs533766825	49
cg13861099	0.205766	0.406399	9.84884	3.43506e-12	1.04093e-10	16.6646	0.303516	0.509282	0.205766	2	211368502	R	II	CPS1	Body	opensea	Body-opensea		rs189228485;rs192812734;rs184928775;rs151045100	48;37;28;15
cg18948646	0.205721	0.874149	4.79815	2.30507e-05	7.32942e-05	0.873415	0.771288	0.97701	0.205721	4	83674694	F	II	SCD5	Body	opensea	Body-opensea		rs376448257;rs551060985	0;2
cg10321204	0.20551	0.302928	14.6978	1.32884e-17	5.62826e-15	29.3302	0.200174	0.405683	0.20551	14	106397847	F	II	KIAA0125	Body	opensea	Body-opensea
cg27213238	0.205502	0.535469	10.0214	2.09475e-12	6.96245e-11	17.1661	0.432717	0.63822	0.205502	6	10530035	F	II	GCNT2	Body	opensea	Body-opensea		rs150542637;rs139794913;rs200966417	0;1;30
cg04398451	0.205391	0.802429	8.5114	1.80178e-10	2.72577e-09	12.6551	0.699734	0.905124	0.205391	17	18023971	R	I	MYO15A	Body	island	Body-island	chr17:18022195-18024868
cg25154586	0.205346	0.352427	8.59525	1.39678e-10	2.20225e-09	12.9126	0.249754	0.4551	0.205346	4	175444627	F	II	HPGD	TSS1500	shore	TSS1500-shore	chr4:175443406-175443837
cg17688837	0.205285	0.175092	8.47573	2.00839e-10	2.98627e-09	12.5454	0.0724497	0.277734	0.205285	4	25090665	R	II		IGR	shore	IGR-shore	chr4:25090106-25090510
cg14773178	0.205269	0.444205	6.79126	3.90366e-08	2.66015e-07	7.23396	0.34157	0.546839	0.205269	5	1868261	R	II		IGR	opensea	IGR-opensea		rs540676149	2
cg03695236	0.205196	0.359499	8.00129	8.62448e-10	1.01806e-08	11.0733	0.256901	0.462097	0.205196	7	157369121	R	II	PTPRN2	Body	island	Body-island	chr7:157369120-157369394
cg01538731	0.205181	0.714393	7.44072	4.96899e-09	4.51047e-08	9.30735	0.611802	0.816984	0.205181	16	87757018	F	II	KLHDC4	Body	shelf	Body-shelf	chr16:87754008-87754285	rs530249897;rs548666854;rs184082619	1;33;45
cg18302375	0.205173	0.435578	7.71993	2.06944e-09	2.13548e-08	10.1902	0.332992	0.538165	0.205173	11	6641073	R	II	TPP1	TSS1500	opensea	TSS1500-opensea		rs539088987	22
cg11486821	0.20514	0.402102	6.85896	3.1448e-08	2.20632e-07	7.45109	0.299532	0.504672	0.20514	11	75265714	F	II		IGR	opensea	IGR-opensea		rs7123968;rs543476927;rs557454131	6;44;50
cg00815399	0.205136	0.365848	5.29112	4.82024e-06	1.82189e-05	2.42212	0.26328	0.468416	0.205136	7	158750607	F	II		IGR	shore	IGR-shore	chr7:158750984-158751210	rs117176373;rs140376692;rs563441650	0;17;25
cg08657705	0.205113	0.581807	11.3553	5.2183e-14	3.60135e-12	20.9141	0.479251	0.684364	0.205113	5	30662916	R	II		IGR	opensea	IGR-opensea		rs547204946;rs147994694	14;1
cg11301254	0.205072	0.49247	12.4396	3.0707e-15	3.91237e-13	23.7932	0.389934	0.595006	0.205072	5	40756440	F	II	TTC33	TSS1500	shore	TSS1500-shore	chr5:40755537-40756257	rs560157885;rs527384845;rs552347890	6;12;32
cg05526015	0.204901	0.749838	5.11713	8.39579e-06	2.982e-05	1.87186	0.647388	0.852288	0.204901	6	170553845	F	I		IGR	opensea	IGR-opensea		rs200240887;rs78951380;rs71556023;rs6939406;rs554909896	22;29;30;32;35
cg15214448	0.204883	0.297963	8.8799	5.92088e-11	1.07935e-09	13.7807	0.195521	0.400404	0.204883	17	13506230	R	I	HS3ST3A1	TSS1500	shore	TSS1500-shore	chr17:13503829-13505559	rs1005639	27
cg09066676	0.204852	0.758482	8.40745	2.4733e-10	3.55758e-09	12.3349	0.656056	0.860908	0.204852	16	819526	F	II	MIR662	TSS1500	opensea	TSS1500-opensea		rs138619784;rs370383908;rs112488695;rs372080972	0;1;22;35
cg22010065	0.204845	0.208863	11.1268	9.66384e-14	5.88878e-12	20.2882	0.106441	0.311286	0.204845	19	59085427	F	II	MZF1	TSS1500	shore	TSS1500-shore	chr19:59086697-59087299	rs76582686	34
cg15627136	0.204834	0.604826	8.70544	1.00078e-10	1.66833e-09	13.2497	0.502409	0.707243	0.204834	13	112986635	F	II		IGR	shore	IGR-shore	chr13:112984966-112985733	rs570019757;rs538066923;rs114409612	18;32;35
cg25838818	0.204817	0.205478	4.41274	7.67319e-05	0.000214952	-0.309357	0.103069	0.307886	0.204817	2	108905173	F	II	SULT1C2	5'UTR	opensea	5'UTR-opensea		rs562343448	12
cg10409680	0.204802	0.108128	4.5012	5.83444e-05	0.000168134	-0.0405869	0.00572653	0.210529	0.204802	6	31239320	R	II	HLA-C	Body	island	Body-island	chr6:31238852-31240120	rs540545214;rs9264665;rs41562920;rs9264666;rs41544813;rs17879195;rs7383157;rs544242633	51;43;38;26;25;17;16;9
cg09842314	0.204467	0.270683	5.25899	5.3413e-06	1.99496e-05	2.32025	0.168449	0.372916	0.204467	9	101299351	F	II	GABBR2	Body	opensea	Body-opensea		rs546402678;rs188346329;rs115014563	0;6;48
cg02775129	0.204391	0.296423	10.4945	5.50733e-13	2.3708e-11	18.5214	0.194227	0.398618	0.204391	4	119771670	F	II		IGR	opensea	IGR-opensea		rs554941519;rs113359732;rs554144566	1;11;19
cg09926178	0.204234	0.495124	8.33299	3.10549e-10	4.30536e-09	12.1049	0.393007	0.597241	0.204234	1	229569101	F	II	ACTA1	5'UTR	island	5'UTR-island	chr1:229567206-229570684
cg14958041	0.20417	0.777251	6.02566	4.55749e-07	2.26575e-06	4.77175	0.675166	0.879336	0.20417	9	95675546	R	II		IGR	island	IGR-island	chr9:95675545-95675773	rs539869486	19
cg16387046	0.204165	0.261693	7.76797	1.78118e-09	1.88091e-08	10.3415	0.159611	0.363776	0.204165	12	55248207	F	II	MUCL1	TSS200	opensea	TSS200-opensea		rs574091953;rs569866997	1;16
cg14921437	0.204127	0.26381	5.2164	6.11915e-06	2.25064e-05	2.18538	0.161747	0.365874	0.204127	20	32255988	F	II	NECAB3	Body	island	Body-island	chr20:32254811-32255989	rs536898716	19
cg11091397	0.20412	0.880131	5.0175	1.15227e-05	3.95182e-05	1.55843	0.778071	0.982191	0.20412	8	35979179	F	II		IGR	opensea	IGR-opensea		rs537273510;rs114086333;rs2843912;rs2702507;rs139851424	8;9;22;24;42
cg06053528	0.203995	0.886399	6.13594	3.19605e-07	1.65838e-06	5.12652	0.784402	0.988396	0.203995	1	156047061	R	II	MEX3A	Body	island	Body-island	chr1:156046343-156047384
cg02023728	0.203923	0.632685	8.31142	3.31759e-10	4.55104e-09	12.0381	0.530724	0.734647	0.203923	11	77925099	R	II	USP35	3'UTR	shelf	3'UTR-shelf	chr11:77921113-77921380	rs541355309;rs564437874;rs533402049	46;43;33
cg06657721	0.20392	0.462785	7.04824	1.72081e-08	1.31078e-07	8.05713	0.360825	0.564745	0.20392	6	25027618	R	I		IGR	opensea	IGR-opensea		rs543585194;rs186259511;rs190616412;rs547970813	46;45;42;10
cg22547540	0.203852	0.665036	13.6222	1.64885e-16	3.95597e-14	26.7676	0.56311	0.766963	0.203852	6	32055007	R	II	TNXB	Body	shore	Body-shore	chr6:32055067-32055601	rs182372085;rs187015845;rs377704711	51;36;22
cg13126279	0.203835	0.79622	6.43073	1.23901e-07	7.25443e-07	6.07524	0.694302	0.898137	0.203835	21	47581558	F	I	C21orf56	Body	island	Body-island	chr21:47580492-47582065	rs148543005;rs555420090	17;19
cg08590069	0.203803	0.654464	8.16057	5.27338e-10	6.70934e-09	11.57	0.552563	0.756366	0.203803	8	101118899	F	II	RGS22	TSS1500	shore	TSS1500-shore	chr8:101117922-101118693	rs545499852;rs565269880	10;13
cg23387904	0.203755	0.528424	8.53112	1.69691e-10	2.5944e-09	12.7158	0.426546	0.630301	0.203755	14	97228930	R	II		IGR	opensea	IGR-opensea		rs528262034	23
cg19642077	0.203754	0.868668	4.88722	1.74056e-05	5.70757e-05	1.15069	0.766791	0.970545	0.203754	8	144877434	F	II	SCRIB	ExonBnd	opensea	ExonBnd-opensea		rs144589736;rs200246577;rs548052372;rs559894214	0;15;16;40
cg13348458	0.203743	0.268256	7.11204	1.40508e-08	1.10027e-07	8.26099	0.166385	0.370128	0.203743	6	27569671	F	II		IGR	opensea	IGR-opensea
cg11300809	0.203682	0.439219	11.2776	6.42884e-14	4.25006e-12	20.7022	0.337378	0.54106	0.203682	2	223288637	F	II	SGPP2	TSS1500	shore	TSS1500-shore	chr2:223288922-223290013	rs564248238	15
cg26851661	0.203667	0.440128	6.79707	3.83193e-08	2.61746e-07	7.25259	0.338295	0.541961	0.203667	19	16045708	R	II	CYP4F11	TSS200	opensea	TSS200-opensea		rs555398475;rs116066796;rs564465132	27;19;18
cg14185918	0.203595	0.364166	10.6439	3.63343e-13	1.69726e-11	18.9436	0.262369	0.465964	0.203595	9	110249966	F	I	KLF4	Body	island	Body-island	chr9:110249748-110252660	rs61749200;rs571824051;rs539270836;rs200477740	18;25;47;49
cg10208897	0.20348	0.755093	7.74105	1.93733e-09	2.0202e-08	10.2567	0.653353	0.856833	0.20348	5	178548229	R	I	ADAMTS2	Body	island	Body-island	chr5:178547421-178548701	rs183270135;rs186800326;rs537929778	36;35;26
cg14497223	0.203416	0.492088	8.58574	1.43763e-10	2.25632e-09	12.8834	0.39038	0.593796	0.203416	6	168534096	R	I		IGR	shelf	IGR-shelf	chr6:168529982-168530307	rs545515845;rs554059082;rs572567425;rs117601120	28;23;9;8
cg18649823	0.20334	0.203455	6.8821	2.92096e-08	2.0692e-07	7.52527	0.101785	0.305125	0.20334	19	55660591	R	II	TNNT1	1stExon	opensea	1stExon-opensea		rs535492396;rs147081925;rs555309417	51;1;1
cg10149723	0.203177	0.679174	9.3074	1.66181e-11	3.78892e-10	15.0671	0.577585	0.780762	0.203177	12	130655153	F	II		IGR	opensea	IGR-opensea		rs573034531;rs141198667;rs113977462	0;28;44
cg19261727	0.203132	0.227649	9.73543	4.76427e-12	1.35752e-10	16.333	0.126082	0.329215	0.203132	10	105438068	F	II	SH3PXD2A	Body	opensea	Body-opensea		rs142466220;rs12357919	16;44
cg01597387	0.203131	0.196206	8.53989	1.65233e-10	2.537e-09	12.7427	0.0946407	0.297771	0.203131	14	24458208	R	II	DHRS4L2	1stExon	shore	1stExon-shore	chr14:24457864-24458100	rs548328923;rs2273946;rs143897302;rs372560000;rs148680889;rs147724387;rs538646288	49;48;26;14;10;9;2
cg13207212	0.203097	0.545548	6.23218	2.34516e-07	1.26567e-06	5.43623	0.444	0.647096	0.203097	4	40892564	R	II	APBB2	Body	opensea	Body-opensea		rs569337793;rs140849635	30;23
cg14156797	0.203071	0.543957	5.36071	3.85859e-06	1.49545e-05	2.64308	0.442422	0.645493	0.203071	15	51537082	F	II	CYP19A1	5'UTR	opensea	5'UTR-opensea		rs10851499	45
cg12830684	0.203032	0.669804	11.7607	1.77791e-14	1.53512e-12	22.0081	0.568288	0.77132	0.203032	1	10613540	R	II	PEX14	Body	opensea	Body-opensea		rs10157119;rs142666655	45;11
cg21699894	0.202992	0.221186	12.2694	4.74274e-15	5.42499e-13	23.3513	0.11969	0.322682	0.202992	20	42545443	R	II	TOX2	5'UTR	shore	5'UTR-shore	chr20:42543097-42545137	rs535150823	25
cg23664553	0.202975	0.23833	8.84592	6.55644e-11	1.17422e-09	13.6776	0.136843	0.339817	0.202975	2	131768474	R	II	ARHGEF4	Body	opensea	Body-opensea		rs559382025;rs72998309;rs150512054	37;36;26
cg23206461	0.202926	0.72037	6.44141	1.19724e-07	7.04083e-07	6.10961	0.618907	0.821833	0.202926	1	147782116	F	II		IGR	island	IGR-island	chr1:147782066-147782473
cg00250645	0.202771	0.574946	8.27592	3.69905e-10	4.98848e-09	11.9282	0.473561	0.676332	0.202771	8	72534391	R	II		IGR	opensea	IGR-opensea		rs188823109;rs116133976	2;1
cg09332180	0.202675	0.635209	8.20949	4.53623e-10	5.92107e-09	11.7221	0.533872	0.736547	0.202675	19	55661387	R	II	TNNT1	TSS1500	opensea	TSS1500-opensea		rs191635978;rs181787125;rs3842419	51;28;7
cg25858657	0.202577	0.645154	11.6951	2.11352e-14	1.75728e-12	21.8324	0.543866	0.746443	0.202577	3	70157409	R	II		IGR	opensea	IGR-opensea
cg25317025	0.202515	0.492833	3.35525	0.00176144	0.00361038	-3.34474	0.391575	0.59409	0.202515	18	47019823	R	II	RPL17	TSS1500	shore	TSS1500-shore	chr18:47018434-47018948	rs538805256;rs558902536;rs144169341	31;29;23
cg07891179	0.202511	0.363384	10.1401	1.49423e-12	5.30671e-11	17.5088	0.262129	0.46464	0.202511	7	29923883	R	II	WIPF3	Body	island	Body-island	chr7:29923882-29924264	rs138069702	19
cg19409174	0.202356	0.728921	8.89867	5.59706e-11	1.03057e-09	13.8377	0.627743	0.830099	0.202356	4	7635247	F	II	SORCS2	Body	opensea	Body-opensea		rs540411601;rs555319055;rs75516484;rs111768271;rs544728690;rs562837653	1;8;25;28;33;44
cg07582825	0.202253	0.766887	11.8416	1.43806e-14	1.29358e-12	22.2237	0.66576	0.868014	0.202253	3	152769889	R	II		IGR	opensea	IGR-opensea		rs539706085;rs140503577	45;10
cg19421526	0.202237	0.19653	7.79262	1.64941e-09	1.76187e-08	10.419	0.0954112	0.297648	0.202237	10	99734513	F	II	CRTAC1	Body	opensea	Body-opensea
cg08911368	0.202069	0.219341	6.44991	1.165e-07	6.87511e-07	6.13696	0.118306	0.320375	0.202069	8	11471085	R	I		IGR	island	IGR-island	chr8:11471014-11471249
cg18735015	0.202042	0.520225	10.6597	3.47715e-13	1.6369e-11	18.9882	0.419204	0.621246	0.202042	10	105428506	R	II	SH3PXD2A	Body	island	Body-island	chr10:105428505-105428713	rs532378420;rs200905891;rs553118583;rs552204391	40;29;26;16
cg01672042	0.201865	0.640146	11.3111	5.87627e-14	3.95813e-12	20.7935	0.539214	0.741078	0.201865	16	49623820	F	II	ZNF423	Body	opensea	Body-opensea		rs548823344;rs559263299;rs528069133;rs551384570	1;9;16;27
cg11737298	0.201641	0.393163	10.285	9.91375e-13	3.81423e-11	17.925	0.292343	0.493983	0.201641	11	132217395	F	II		IGR	opensea	IGR-opensea		rs573197199	19
cg22324939	0.201558	0.256683	9.50946	9.18731e-12	2.32379e-10	15.6675	0.155904	0.357462	0.201558	4	46126346	R	II	GABRG1	TSS1500	opensea	TSS1500-opensea		rs563350609;rs530987511	50;2
cg18111500	0.201516	0.253576	7.30981	7.50989e-09	6.42437e-08	8.89143	0.152818	0.354334	0.201516	14	61655727	F	II		IGR	opensea	IGR-opensea		rs111410012	4
cg27010141	0.201341	0.287986	3.42299	0.00145536	0.00303972	-3.1625	0.187316	0.388657	0.201341	22	43259569	F	II		IGR	opensea	IGR-opensea		rs116478396;rs138875468;rs372336579	12;27;46
cg01121071	0.201312	0.565938	13.3216	3.41255e-16	7.03179e-14	26.0276	0.465282	0.666594	0.201312	8	144690705	R	II	PYCRL	Body	shore	Body-shore	chr8:144691400-144692269	rs189930517	35
cg15837280	0.201191	0.290334	4.84327	1.99961e-05	6.45662e-05	1.01369	0.189739	0.39093	0.201191	5	135415258	R	II		IGR	island	IGR-island	chr5:135415069-135415307	rs534061156	8
cg23053921	0.201174	0.748309	9.88771	3.07197e-12	9.50683e-11	16.7779	0.647723	0.848896	0.201174	20	55563274	R	II		IGR	opensea	IGR-opensea		rs531155944	26
cg00492979	0.201137	0.512237	10.9949	1.38331e-13	7.86156e-12	19.924	0.411669	0.612806	0.201137	10	105428385	F	II	SH3PXD2A	Body	shore	Body-shore	chr10:105428505-105428713	rs200454434;rs149386041;rs201923565;rs560078713	1;21;30;39
cg10875753	0.201129	0.667028	10.109	1.63233e-12	5.69446e-11	17.4191	0.566464	0.767592	0.201129	4	3733842	R	II		IGR	opensea	IGR-opensea		rs190611506	1
cg03643149	0.200817	0.53106	84.2878	3.37267e-46	5.79034e-42	95.1503	0.430651	0.631469	0.200817	19	54041519	R	I	ZNF331	TSS1500	island	TSS1500-island	chr19:54040812-54041857	rs78844064;rs543025203;rs116964125;rs528346333;rs185947297	41;40;29;17;10
cg19637330	0.200773	0.590909	4.5228	5.45573e-05	0.000158314	0.0253185	0.490522	0.691296	0.200773	1	19110922	R	I		IGR	island	IGR-island	chr1:19110720-19110932	rs554232081;rs572540981;rs546017432	48;46;1
cg18105675	0.200748	0.698944	7.9383	1.04841e-09	1.2007e-08	10.8762	0.59857	0.799318	0.200748	2	3642400	F	II	COLEC11	TSS1500	shore	TSS1500-shore	chr2:3642547-3642751	rs568572572;rs182929289;rs556613305	1;2;12
cg23682160	0.200706	0.145573	11.147	9.14872e-14	5.63757e-12	20.3439	0.0452198	0.245926	0.200706	1	41446243	F	II	CTPS1	5'UTR	shore	5'UTR-shore	chr1:41444870-41446116	rs541978496;rs74068292	13;45
cg17050756	0.200681	0.488619	8.53513	1.67637e-10	2.56816e-09	12.7281	0.388279	0.58896	0.200681	6	21771976	F	II	FLJ22536	Body	opensea	Body-opensea		rs4710984;rs4710985	14;19
cg15319693	0.20052	0.629322	5.71249	1.24813e-06	5.50957e-06	3.76622	0.529062	0.729582	0.20052	4	185283811	F	II		IGR	opensea	IGR-opensea		rs553360877;rs73874613	1;16
cg09363586	0.200483	0.531864	8.34837	2.96271e-10	4.14007e-09	12.1525	0.431622	0.632105	0.200483	14	78996548	R	II	NRXN3	5'UTR	opensea	5'UTR-opensea		rs149313392	1
cg22850128	0.200361	0.721971	5.91144	6.58181e-07	3.13058e-06	4.40462	0.621791	0.822152	0.200361	1	68654112	F	II	GPR177	Body	opensea	Body-opensea		rs551848298;rs111530492;rs551001108;rs539580245;rs184186382	0;1;5;6;49
cg08712702	0.200355	0.739252	9.92242	2.78067e-12	8.78056e-11	16.8789	0.639075	0.83943	0.200355	19	29051914	R	II	LOC100420587	Body	opensea	Body-opensea		rs531296335	26
cg13301003	-0.200049	0.464454	-15.2795	3.58911e-18	2.02571e-15	30.6624	0.564478	0.364429	-0.200049	11	32449254	R	II	WT1	Body	island	Body-island	chr11:32448261-32449744	rs532391898;rs545790313	26;2
cg06220604	-0.200062	0.441494	-11.7048	2.06007e-14	1.72234e-12	21.8585	0.541525	0.341463	-0.200062	3	187465654	F	II		IGR	shelf	IGR-shelf	chr3:187461974-187462197
cg12969515	-0.200076	0.72257	-9.82892	3.63775e-12	1.09e-10	16.6065	0.822608	0.622532	-0.200076	4	189031530	R	II		IGR	shelf	IGR-shelf	chr4:189027609-189028033
cg10573303	-0.200077	0.400372	-9.32621	1.57227e-11	3.61709e-10	15.1232	0.500411	0.300334	-0.200077	19	13690312	F	II		IGR	opensea	IGR-opensea
cg16582803	-0.200087	0.287094	-7.3995	5.65827e-09	5.03735e-08	9.17651	0.387138	0.187051	-0.200087	2	219763642	F	II		IGR	shore	IGR-shore	chr2:219762987-219763537	rs182291324	36
cg02580250	-0.200087	0.536361	-9.6644	5.85245e-12	1.6071e-10	16.1245	0.636404	0.436317	-0.200087	10	134807902	R	II		IGR	shore	IGR-shore	chr10:134807176-134807445	rs535294955;rs558398801	34;2
cg00797104	-0.200133	0.648877	-7.91144	1.13959e-09	1.28878e-08	10.7921	0.748943	0.54881	-0.200133	6	32847605	R	II	PPP1R2P1	Body	island	Body-island	chr6:32847498-32847846
cg24122922	-0.200134	0.589952	-10.971	1.4766e-13	8.2821e-12	19.8577	0.690019	0.489884	-0.200134	20	24449392	R	II	TMEM90B	TSS1500	shore	TSS1500-shore	chr20:24449844-24452037
cg06640123	-0.20017	0.887011	-8.74325	8.92923e-11	1.51731e-09	13.3651	0.987096	0.786926	-0.20017	10	21638844	R	II		IGR	opensea	IGR-opensea		rs185626483;rs531465783	51;43
cg14303369	-0.200177	0.57379	-8.86329	6.22334e-11	1.12455e-09	13.7303	0.673878	0.473702	-0.200177	15	58702812	R	II		IGR	opensea	IGR-opensea		rs57648561;rs564268752	51;15
cg00179374	-0.200209	0.464516	-12.3549	3.81016e-15	4.58488e-13	23.5738	0.564621	0.364412	-0.200209	7	132259150	R	II	PLXNA4	5'UTR	shore	5'UTR-shore	chr7:132260474-132262527
cg22575379	-0.200239	0.389187	-9.4123	1.22088e-11	2.93852e-10	15.3794	0.489306	0.289067	-0.200239	3	131080235	R	II	NUDT16P	TSS1500	shore	TSS1500-shore	chr3:131080578-131081191	rs528565709;rs548813378	38;35
cg16870655	-0.200276	0.77891	-5.91947	6.41385e-07	3.0609e-06	4.43043	0.879048	0.678772	-0.200276	19	57996678	R	II		IGR	shelf	IGR-shelf	chr19:57999025-57999613
cg21206482	-0.200359	0.453188	-12.9019	9.59451e-16	1.56983e-13	24.9762	0.553368	0.353009	-0.200359	10	102847560	R	II		IGR	opensea	IGR-opensea		rs149932958;rs547839892;rs183175157	50;20;12
cg07008029	-0.200417	0.580114	-2.62566	0.0122423	0.0207566	-5.16391	0.680322	0.479905	-0.200417	3	38778453	R	II	SCN10A	Body	opensea	Body-opensea		rs73826306	1
cg09829303	-0.200422	0.791676	-12.1499	6.45024e-15	6.89222e-13	23.0387	0.891887	0.691465	-0.200422	7	134419774	R	II		IGR	opensea	IGR-opensea
cg18168310	-0.200466	0.634235	-10.1497	1.45397e-12	5.19133e-11	17.5365	0.734468	0.534002	-0.200466	11	68920771	R	II		IGR	shelf	IGR-shelf	chr11:68924690-68924957	rs554779754;rs74539665;rs557457580	26;5;1
cg22035305	-0.200471	0.714339	-11.219	7.52894e-14	4.82272e-12	20.5418	0.814574	0.614103	-0.200471	14	103844660	F	II		IGR	opensea	IGR-opensea		rs117400454;rs549061543;rs569494710	1;18;41
cg06791446	-0.20048	0.764708	-4.44081	7.03527e-05	0.000198816	-0.224249	0.864948	0.664468	-0.20048	10	123355268	F	II	FGFR2	5'UTR	shore	5'UTR-shore	chr10:123356616-123358285	rs559510722	6
cg05110013	-0.200508	0.721434	-9.42134	1.18895e-11	2.87517e-10	15.4062	0.821688	0.62118	-0.200508	3	197091595	R	II		IGR	opensea	IGR-opensea		rs114388371;rs145502277;rs73072619;rs535186924;rs116580321	44;24;19;2;1
cg21052415	-0.200554	0.459521	-11.1026	1.03184e-13	6.1966e-12	20.2217	0.559798	0.359244	-0.200554	13	25746587	R	II	FAM123A	TSS1500	shore	TSS1500-shore	chr13:25743998-25746127	rs555525686	7
cg21881798	-0.200567	0.207011	-9.31205	1.63919e-11	3.74487e-10	15.0809	0.307294	0.106727	-0.200567	11	8931708	F	II	C11orf17	TSS1500	shore	TSS1500-shore	chr11:8932573-8933294	rs56769123;rs528830552	17;36
cg14592065	-0.200672	0.679197	-12.2557	4.91235e-15	5.5801e-13	23.3155	0.779533	0.578861	-0.200672	17	38209993	F	II	MED24	5'UTR	shore	5'UTR-shore	chr17:38210767-38210975
cg12918116	-0.200692	0.616643	-11.9943	9.65311e-15	9.43635e-13	22.6288	0.716989	0.516298	-0.200692	13	46961947	F	II	KIAA0226L	TSS1500	shore	TSS1500-shore	chr13:46960684-46961670	rs369249979	43
cg11530334	-0.200721	0.594659	-9.11261	2.95665e-11	6.07814e-10	14.4836	0.69502	0.494298	-0.200721	8	140116248	F	II		IGR	opensea	IGR-opensea		rs538507944	33
cg27416647	-0.200823	0.418187	-7.69344	2.24807e-09	2.29154e-08	10.1067	0.518598	0.317775	-0.200823	15	96630572	R	II		IGR	opensea	IGR-opensea		rs555097194;rs568583232	46;3
cg10420854	-0.200862	0.318684	-7.16917	1.17215e-08	9.41076e-08	8.44334	0.419115	0.218253	-0.200862	6	41207397	R	II		IGR	opensea	IGR-opensea		rs558156681	37
cg09235303	-0.201043	0.636908	-9.55565	8.02906e-12	2.07957e-10	15.804	0.73743	0.536387	-0.201043	3	104941789	F	II		IGR	opensea	IGR-opensea		rs6788719;rs552415288	20;38
cg12001491	-0.201118	0.475188	-7.54594	3.56908e-09	3.40045e-08	9.64077	0.575747	0.374629	-0.201118	1	26645487	R	II	CD52	Body	opensea	Body-opensea		rs529276049	38
cg09140241	-0.201214	0.344641	-12.0712	7.90632e-15	8.05517e-13	22.8317	0.445248	0.244035	-0.201214	13	38069293	F	II		IGR	opensea	IGR-opensea		rs530935036;rs550745017;rs111749962;rs567559891	0;31;39;41
cg18766336	-0.201226	0.537142	-11.7104	2.02994e-14	1.70294e-12	21.8734	0.637755	0.436529	-0.201226	11	84566936	F	II	DLG2	Body	opensea	Body-opensea		rs189818501	4
cg15132169	-0.201321	0.304003	-7.45131	4.80597e-09	4.38557e-08	9.34096	0.404664	0.203343	-0.201321	6	149805995	R	II	ZC3H12D	5'UTR	opensea	5'UTR-opensea		rs77825679;rs573461123	45;2
cg07186199	-0.201364	0.505436	-8.50367	1.84467e-10	2.77971e-09	12.6313	0.606118	0.404754	-0.201364	14	95243243	F	II		IGR	shelf	IGR-shelf	chr14:95239375-95239679	rs143664402;rs531522489;rs550052644	9;30;49
cg15618908	-0.201398	0.629268	-6.75012	4.45224e-08	2.98109e-07	7.10192	0.729967	0.52857	-0.201398	5	173141761	R	II		IGR	opensea	IGR-opensea		rs181451826;rs567080037;rs567625398	50;41;13
cg17557552	-0.201513	0.616163	-7.55705	3.4467e-09	3.29991e-08	9.67593	0.71692	0.515406	-0.201513	14	102028833	F	II	DIO3	1stExon	island	1stExon-island	chr14:102025989-102031567	rs556348259	18
cg14721981	-0.201514	0.79762	-7.64839	2.5884e-09	2.58392e-08	9.9646	0.898377	0.696863	-0.201514	20	21381070	R	II		IGR	shelf	IGR-shelf	chr20:21376358-21378245	rs142517674	26
cg05200715	-0.201598	0.640892	-9.87095	3.22348e-12	9.89156e-11	16.7291	0.741691	0.540093	-0.201598	12	75603748	F	II	KCNC2	TSS1500	shore	TSS1500-shore	chr12:75601081-75601752	rs561972012;rs527268196	30;40
cg15007972	-0.201636	0.772887	-15.3616	2.99215e-18	1.7714e-15	30.8476	0.873705	0.672069	-0.201636	20	60076206	R	II	CDH4	Body	opensea	Body-opensea		rs6121415;rs111664305;rs111456014	14;12;3
cg18414791	-0.201642	0.418225	-9.60686	6.91705e-12	1.84315e-10	15.9551	0.519046	0.317404	-0.201642	22	35627516	F	II	LINC01399	TSS1500	opensea	TSS1500-opensea		rs535635041;rs555640701	8;33
cg05715033	-0.201673	0.387563	-12.3864	3.51567e-15	4.32281e-13	23.6556	0.4884	0.286727	-0.201673	20	58357946	F	II	PHACTR3	Body	opensea	Body-opensea		rs538798520;rs541637442;rs184604915;rs575181345;rs59181473	0;1;8;16;48
cg22925115	-0.201749	0.102114	-5.8184	8.87873e-07	4.07742e-06	4.10585	0.202988	0.00123915	-0.201749	3	128598937	F	II	ACAD9	Body	shore	Body-shore	chr3:128598176-128598703	rs530705306;rs150464422	7;27
cg11557463	-0.201886	0.496667	-7.1473	1.25636e-08	9.98982e-08	8.37354	0.59761	0.395724	-0.201886	7	79754567	F	II		IGR	opensea	IGR-opensea		rs567273350;rs189121886	0;49
cg24122826	-0.201897	0.638613	-10.5343	4.92833e-13	2.17056e-11	18.6342	0.739561	0.537665	-0.201897	11	107578640	R	I	SLN	Body	opensea	Body-opensea		rs375547331;rs150600037	38;10
cg19809596	-0.201897	0.659068	-14.0356	6.16786e-17	1.82573e-14	27.7681	0.760016	0.558119	-0.201897	19	19665973	F	II		IGR	opensea	IGR-opensea		rs563040107	0
cg15088171	-0.201906	0.325581	-18.4618	5.02028e-21	1.09976e-17	37.3523	0.426534	0.224629	-0.201906	16	19788716	R	II	IQCK	Body	opensea	Body-opensea
cg10163895	-0.202033	0.556961	-6.59324	7.35642e-08	4.61314e-07	6.59795	0.657978	0.455945	-0.202033	1	151712510	R	II		IGR	opensea	IGR-opensea		rs11586446	24
cg12631586	-0.202243	0.683497	-11.8007	1.60073e-14	1.40732e-12	22.1148	0.784618	0.582376	-0.202243	4	6941677	F	II	TBC1D14	Body	opensea	Body-opensea		rs535131397;rs4234790;rs568664958	10;16;30
cg15969090	-0.202277	0.501315	-14.8646	9.09637e-18	4.22082e-15	29.7159	0.602453	0.400176	-0.202277	14	93930814	R	II	UNC79	5'UTR	opensea	5'UTR-opensea		rs78242593;rs183397660	41;2
cg10281566	-0.202343	0.751672	-9.41825	1.19976e-11	2.8973e-10	15.3971	0.852843	0.6505	-0.202343	1	47016401	R	II	KNCN	Body	opensea	Body-opensea		rs115404802	2
cg02684740	-0.202359	0.796743	-11.272	6.52782e-14	4.30354e-12	20.6867	0.897922	0.695563	-0.202359	2	207508916	F	II	LOC200726	5'UTR	shore	5'UTR-shore	chr2:207506774-207507422	rs562181739;rs529763674;rs546312781;rs566086163	4;9;17;50
cg25050175	-0.202397	0.657417	-8.44146	2.2295e-10	3.25987e-09	12.4398	0.758615	0.556218	-0.202397	16	34809318	F	II		IGR	island	IGR-island	chr16:34808455-34809874	rs540247526;rs565610525;rs532662157	6;37;43
cg15592194	-0.202398	0.662088	-13.2375	4.19106e-16	8.21651e-14	25.8186	0.763287	0.560888	-0.202398	5	79033226	R	II	CMYA5	Body	opensea	Body-opensea		rs150027467;rs374758490;rs187131012	13;12;1
cg14336501	-0.202419	0.806961	-8.92656	5.14861e-11	9.61431e-10	13.9222	0.90817	0.705751	-0.202419	17	35424059	F	II		IGR	opensea	IGR-opensea		rs563282182;rs8066472	40;42
cg02183757	-0.202481	0.639388	-6.50452	9.77718e-08	5.90708e-07	6.31265	0.740628	0.538148	-0.202481	3	141594088	R	II	ATP1B3	TSS1500	shore	TSS1500-shore	chr3:141594486-141596288
cg10701640	-0.202547	0.443151	-7.62207	2.81087e-09	2.77079e-08	9.88147	0.544425	0.341878	-0.202547	17	43249399	R	II		IGR	shelf	IGR-shelf	chr17:43246839-43247167	rs138912458;rs542195130	41;20
cg19077019	-0.202557	0.435995	-11.8184	1.52806e-14	1.35554e-12	22.162	0.537274	0.334716	-0.202557	20	1974961	F	II	PDYN	TSS1500	opensea	TSS1500-opensea		rs563404290;rs116052588	11;22
cg04909099	-0.202667	0.708328	-10.3966	7.24327e-13	2.95692e-11	18.2434	0.809662	0.606994	-0.202667	20	48094875	F	II	KCNB1	Body	shelf	Body-shelf	chr20:48098512-48099560	rs554333692;rs565979288;rs539125701	0;9;17
cg10181330	-0.202739	0.287028	-7.27697	8.3315e-09	7.02122e-08	8.78691	0.388398	0.185658	-0.202739	6	29818243	F	I		IGR	island	IGR-island	chr6:29818085-29818341	rs28457697	24
cg23353602	-0.202869	0.537829	-5.91723	6.46028e-07	3.07995e-06	4.42323	0.639264	0.436395	-0.202869	16	8396009	R	II		IGR	opensea	IGR-opensea		rs574533980;rs541938112	44;39
cg20517941	-0.202893	0.573959	-5.02475	1.12607e-05	3.87214e-05	1.58119	0.675405	0.472512	-0.202893	2	201600636	F	II	LOC100507140	TSS1500	opensea	TSS1500-opensea		rs181523335;rs577259105;rs538146719;rs555847119;rs185973935	0;7;26;46;51
cg15820033	-0.202963	0.456212	-7.55322	3.4884e-09	3.33446e-08	9.66381	0.557694	0.354731	-0.202963	19	5229816	R	II	PTPRS	Body	island	Body-island	chr19:5229565-5229840	rs150723318;rs531193372	42;2
cg21041694	-0.20297	0.44299	-9.97178	2.41409e-12	7.81761e-11	17.0222	0.544475	0.341506	-0.20297	3	9623509	F	II		IGR	opensea	IGR-opensea		rs528697528	33
cg01347674	-0.20304	0.699742	-18.3192	6.60924e-21	1.38614e-17	37.0724	0.801262	0.598222	-0.20304	11	118134073	R	II	MPZL2	Body	opensea	Body-opensea		rs538627493;rs189554439;rs565852816;rs374658370;rs939274;rs939273	51;39;38;37;10;8
cg14056993	-0.203103	0.250305	-7.62045	2.82512e-09	2.78298e-08	9.87638	0.351856	0.148754	-0.203103	3	65342883	F	II	MAGI1	Body	island	Body-island	chr3:65342203-65342884	rs567367061;rs144814315	7;20
cg11969952	-0.203248	0.807175	-11.1397	9.33165e-14	5.72701e-12	20.3238	0.908799	0.70555	-0.203248	22	46872898	F	II	CELSR1	Body	opensea	Body-opensea		rs564661296	50
cg13727946	-0.203256	0.39669	-11.9957	9.61653e-15	9.40682e-13	22.6327	0.498318	0.295062	-0.203256	19	8953473	F	II	MBD3L1	1stExon	opensea	1stExon-opensea		rs113467034;rs144536799;rs189510894	11;44;47
cg26105779	-0.203287	0.510687	-17.2864	5.10007e-20	7.19902e-17	34.9925	0.61233	0.409043	-0.203287	20	46647724	R	II		IGR	opensea	IGR-opensea		rs183115882;rs6090774;rs6066584;rs6066585;rs71337425;rs577507630;rs140260766	51;46;14;13;12;2;1
cg07534945	-0.203339	0.697643	-8.64153	1.21406e-10	1.95982e-09	13.0543	0.799312	0.595973	-0.203339	7	100819944	R	II	NAT16	5'UTR	shore	5'UTR-shore	chr7:100817759-100817975	rs187079434;rs546637859	46;1
cg15037663	-0.203467	0.615431	-11.6323	2.49494e-14	2.00465e-12	21.6638	0.717164	0.513698	-0.203467	7	24797835	R	II	DFNA5	TSS1500	shore	TSS1500-shore	chr7:24796541-24797487	rs144717295;rs185904190;rs148665050;rs573168144	50;36;28;3
cg01383724	-0.203489	0.552709	-3.10103	0.00355103	0.00679679	-4.00995	0.654453	0.450964	-0.203489	9	23587629	F	II	LOC101929563	Body	opensea	Body-opensea		rs548069407;rs567905446;rs536837368;rs549990931	0;1;19;38
cg27233027	-0.203518	0.61532	-12.8832	1.00507e-15	1.62538e-13	24.9289	0.717079	0.513561	-0.203518	1	169294011	R	II	NME7	Body	opensea	Body-opensea		rs185673428	25
cg10312296	-0.203539	0.682419	-9.11061	2.9743e-11	6.10696e-10	14.4776	0.784189	0.58065	-0.203539	16	34404524	R	II	UBE2MP1	Body	island	Body-island	chr16:34404515-34404780	rs561308734	14
cg06767025	-0.20357	0.866248	-7.81631	1.532e-09	1.65581e-08	10.4935	0.968033	0.764463	-0.20357	1	145110972	F	II	SEC22B	Body	opensea	Body-opensea		rs56298609	0
cg11835493	-0.203577	0.502131	-12.3176	4.19185e-15	4.94108e-13	23.4768	0.60392	0.400343	-0.203577	16	82050159	R	II		IGR	opensea	IGR-opensea		rs182977483;rs145987869;rs575968150	44;39;15
cg04558084	-0.203666	0.445086	-9.59427	7.17502e-12	1.89731e-10	15.918	0.546919	0.343253	-0.203666	3	179660438	F	II	PEX5L	5'UTR	opensea	5'UTR-opensea		rs115609651;rs115208338;rs556828862	7;18;40
cg10283695	-0.203778	0.408952	-7.76234	1.81278e-09	1.90898e-08	10.3238	0.51084	0.307063	-0.203778	11	107465210	F	II	ELMOD1	5'UTR	shelf	5'UTR-shelf	chr11:107461743-107462648	rs530185750	7
cg19806221	-0.203811	0.531349	-7.94013	1.04247e-09	1.19491e-08	10.882	0.633255	0.429444	-0.203811	8	37824765	R	II	ADRB3	TSS1500	shore	TSS1500-shore	chr8:37822486-37824008	rs35710466;rs538613616	44;21
cg00600477	-0.203825	0.404749	-6.32401	1.74567e-07	9.77947e-07	5.73179	0.506662	0.302837	-0.203825	8	144715010	R	II		IGR	shelf	IGR-shelf	chr8:144717866-144718798	rs572702399;rs74803510	47;27
cg26882438	-0.20389	0.505464	-13.0547	6.56983e-16	1.16469e-13	25.3613	0.607409	0.403519	-0.20389	3	122399120	R	II	PARP14	TSS1500	shore	TSS1500-shore	chr3:122399655-122400190	rs143064631	25
cg14298830	-0.203926	0.549474	-4.22033	0.000138534	0.000365415	-0.887469	0.651437	0.447511	-0.203926	20	23168700	R	II		IGR	opensea	IGR-opensea		rs551522174;rs571317826	37;21
cg27041937	-0.20395	0.441408	-11.7409	1.87318e-14	1.59684e-12	21.9551	0.543383	0.339433	-0.20395	8	35744496	R	II		IGR	opensea	IGR-opensea		rs570048558;rs187948489	22;2
cg17848407	-0.203995	0.296109	-5.78336	9.93788e-07	4.5033e-06	3.99343	0.398106	0.194111	-0.203995	5	126408806	R	II	FLJ44606	5'UTR	shore	5'UTR-shore	chr5:126409006-126409327
cg17240415	-0.204063	0.66022	-7.91804	1.11646e-09	1.26657e-08	10.8128	0.762251	0.558188	-0.204063	12	91755459	F	II		IGR	opensea	IGR-opensea		rs570449632;rs539596974	36;42
cg25401874	-0.204216	0.74673	-21.4749	2.17619e-23	1.05695e-19	42.8886	0.848838	0.644622	-0.204216	12	53886067	R	II	MAP3K12	5'UTR	shore	5'UTR-shore	chr12:53886562-53887101
cg19006947	-0.204232	0.8322	-4.76548	2.55456e-05	8.03365e-05	0.772064	0.934316	0.730084	-0.204232	11	64034861	R	II	PLCB3	Body	island	Body-island	chr11:64034860-64035066	rs200347031;rs562555278	41;13
cg07679219	-0.204243	0.626205	-6.83147	3.43325e-08	2.37979e-07	7.36293	0.728326	0.524084	-0.204243	12	77417738	F	I	E2F7	3'UTR	opensea	3'UTR-opensea		rs199582222;rs183049485;rs202120365	20;38;51
cg16240781	-0.20436	0.654898	-10.7113	3.01424e-13	1.45812e-11	19.1332	0.757078	0.552718	-0.20436	2	45234379	F	II	SIX2	Body	shore	Body-shore	chr2:45235511-45237792	rs544160292	15
cg00793774	-0.204513	0.116411	-5.26684	5.20915e-06	1.95144e-05	2.34511	0.218668	0.0141545	-0.204513	10	104403707	R	II	TRIM8	TSS1500	island	TSS1500-island	chr10:104401821-104404968	rs546064729	46
cg22902505	-0.204536	0.516904	-13.4325	2.60657e-16	5.69313e-14	26.3017	0.619172	0.414636	-0.204536	4	81119473	F	II	PRDM8	5'UTR	shore	5'UTR-shore	chr4:81118137-81118603	rs535758439	40
cg06832695	-0.204719	0.623354	-10.8711	1.9408e-13	1.02517e-11	19.5802	0.725714	0.520995	-0.204719	6	1524166	R	II		IGR	island	IGR-island	chr6:1524153-1524543	rs2569871;rs554426713	42;40
cg25677261	-0.204739	0.688869	-6.81825	3.58125e-08	2.468e-07	7.32054	0.791239	0.5865	-0.204739	15	102009856	R	I	PCSK6	Body	opensea	Body-opensea		rs28570254;rs139560336;rs559743281;rs6598482;rs541571091	50;43;42;26;1
cg03466930	-0.204972	0.366884	-11.6088	2.65499e-14	2.10439e-12	21.6007	0.46937	0.264398	-0.204972	13	20703169	F	II		IGR	shore	IGR-shore	chr13:20701817-20702634
cg23743573	-0.205016	0.650099	-7.79748	1.62457e-09	1.73952e-08	10.4343	0.752607	0.547591	-0.205016	11	89867420	F	II	NAALAD2	TSS1500	opensea	TSS1500-opensea		rs541260318;rs138867320	1;30
cg17284127	-0.20506	0.433403	-6.22101	2.43089e-07	1.30544e-06	5.4003	0.535933	0.330873	-0.20506	11	96575855	R	II		IGR	opensea	IGR-opensea
cg06007042	-0.205105	0.488472	-7.83933	1.42601e-09	1.558e-08	10.5658	0.591025	0.38592	-0.205105	3	77092180	F	II	ROBO2	5'UTR	shelf	5'UTR-shelf	chr3:77088498-77089198	rs535700983	49
cg26585119	-0.205175	0.409936	-11.3228	5.69344e-14	3.86034e-12	20.8256	0.512523	0.307349	-0.205175	5	134736001	R	II	H2AFY	TSS1500	shore	TSS1500-shore	chr5:134734096-134735261	rs565194509;rs148917870	25;9
cg12171866	-0.205203	0.106908	-5.6783	1.39311e-06	6.07081e-06	3.6567	0.209509	0.00430626	-0.205203	8	59720666	F	I	TOX	Body	opensea	Body-opensea		rs201487566	50
cg22575605	-0.205229	0.710015	-10.6475	3.59748e-13	1.68366e-11	18.9536	0.812629	0.6074	-0.205229	14	98760402	F	II		IGR	opensea	IGR-opensea		rs186533970;rs74922581;rs570892500	0;31;38
cg10296715	-0.205358	0.608091	-8.35406	2.91163e-10	4.08136e-09	12.17	0.710769	0.505412	-0.205358	5	45888975	R	II		IGR	opensea	IGR-opensea		rs181877696;rs186508307;rs116793382	43;35;2
cg26460320	-0.205397	0.437821	-7.43824	5.008e-09	4.54063e-08	9.29948	0.540519	0.335122	-0.205397	12	130699347	R	II		IGR	opensea	IGR-opensea		rs563221216;rs141592061;rs542166133;rs561939561;rs527757330	49;39;32;13;2
cg18265608	-0.205478	0.483211	-7.04813	1.72142e-08	1.31121e-07	8.05677	0.58595	0.380472	-0.205478	11	44087367	F	II	ACCS	TSS1500	shore	TSS1500-shore	chr11:44087518-44088165	rs544688577	46
cg09831942	-0.205482	0.8125	-5.34466	4.06193e-06	1.56493e-05	2.59207	0.915241	0.709759	-0.205482	7	155297923	R	II	CNPY1	Body	opensea	Body-opensea
cg24724583	-0.205506	0.450949	-14.5247	1.97574e-17	7.63776e-15	28.9265	0.553702	0.348196	-0.205506	17	37307313	R	II	PLXDC1	Body	shore	Body-shore	chr17:37307498-37307775	rs369459060;rs531759264	25;24
cg00457450	-0.205526	0.752814	-7.52004	3.87154e-09	3.64385e-08	9.55879	0.855577	0.650051	-0.205526	3	15107267	R	II	MRPS25	TSS1500	shore	TSS1500-shore	chr3:15106459-15106971
cg05897163	-0.205583	0.776094	-11.2594	6.75308e-14	4.42047e-12	20.6522	0.878886	0.673302	-0.205583	17	37782302	F	II	PPP1R1B	TSS1500	shore	TSS1500-shore	chr17:37783314-37783919	rs571409375;rs538602977	1;11
cg03546163	-0.205652	0.556803	-10.3504	8.24603e-13	3.28791e-11	18.1118	0.659629	0.453977	-0.205652	6	35654363	R	II	FKBP5	5'UTR	shore	5'UTR-shore	chr6:35655607-35656856
cg16731007	-0.2057	0.699683	-10.4502	6.23241e-13	2.61988e-11	18.3959	0.802533	0.596833	-0.2057	14	50219079	R	II	KLHDC1	3'UTR	opensea	3'UTR-opensea		rs553070116;rs187184298	49;10
cg19228034	-0.205704	0.677498	-11.3203	5.73221e-14	3.88199e-12	20.8187	0.78035	0.574646	-0.205704	7	92672812	R	II		IGR	island	IGR-island	chr7:92672789-92673016
cg10659908	-0.205713	0.505592	-7.20426	1.04877e-08	8.55124e-08	8.55526	0.608449	0.402736	-0.205713	12	109796147	R	II	LINC01486	Body	opensea	Body-opensea
cg15981851	-0.205717	0.352318	-10.4521	6.1993e-13	2.60866e-11	18.4013	0.455177	0.24946	-0.205717	2	236773924	F	I	AGAP1	Body	island	Body-island	chr2:236773883-236774084	rs548948169	32
cg09167632	-0.205836	0.573117	-9.72903	4.85339e-12	1.37759e-10	16.3142	0.676035	0.470199	-0.205836	2	228690907	R	II		IGR	opensea	IGR-opensea		rs547812314;rs76575250	44;2
cg02010711	-0.205866	0.27895	-10.9678	1.48955e-13	8.33447e-12	19.8488	0.381883	0.176017	-0.205866	6	31126864	R	II	CCHCR1	TSS1500	shore	TSS1500-shore	chr6:31125894-31126561	rs549328057;rs117007878	29;21
cg04457177	-0.205972	0.777932	-11.0358	1.23746e-13	7.19268e-12	20.0371	0.880918	0.674945	-0.205972	3	159572833	R	II	SCHIP1	Body	opensea	Body-opensea		rs188963615;rs557673187;rs148131370;rs546377494;rs564530455	50;35;11;3;1
cg16842039	-0.206092	0.31409	-12.791	1.26534e-15	1.95425e-13	24.6947	0.417136	0.211044	-0.206092	9	138029495	F	II		IGR	opensea	IGR-opensea		rs76802846	24
cg14188774	-0.206103	0.363806	-6.20823	2.53291e-07	1.35301e-06	5.35916	0.466858	0.260755	-0.206103	7	42896343	F	II		IGR	opensea	IGR-opensea
cg03453279	-0.206121	0.367591	-16.1796	5.07352e-19	4.50136e-16	32.6539	0.470651	0.264531	-0.206121	5	111748369	F	II	EPB41L4A	Body	opensea	Body-opensea		rs544415150	0
cg24112454	-0.20614	0.423558	-11.5982	2.73079e-14	2.14924e-12	21.5721	0.526628	0.320488	-0.20614	14	93896430	F	II	KIAA1409	5'UTR	shore	5'UTR-shore	chr14:93896736-93897466	rs182107225;rs534181441	1;5
cg15229628	-0.206166	0.35546	-8.32061	3.22553e-10	4.44656e-09	12.0666	0.458543	0.252377	-0.206166	20	31757047	R	II	BPIFA2	Body	opensea	Body-opensea		rs201683810	31
cg25597625	-0.206183	0.449051	-8.18468	4.89607e-10	6.30843e-09	11.645	0.552143	0.34596	-0.206183	6	24583496	F	II	KIAA0319	Body	opensea	Body-opensea		rs11967803	15
cg20408276	-0.206215	0.648221	-7.92172	1.1038e-09	1.25457e-08	10.8243	0.751329	0.545114	-0.206215	2	38300586	R	II	CYP1B1	Body	shore	Body-shore	chr2:38301276-38304518	rs567521200	1
cg06999008	-0.206254	0.362422	-7.39435	5.75083e-09	5.10744e-08	9.16017	0.465549	0.259295	-0.206254	16	34258406	F	II		IGR	shore	IGR-shore	chr16:34256748-34257750	rs185922158	1
cg25558228	-0.206364	0.644921	-8.38729	2.63036e-10	3.7475e-09	12.2727	0.748103	0.541739	-0.206364	2	119480064	F	II		IGR	opensea	IGR-opensea		rs79725768;rs568219472	0;24
cg02359712	-0.206379	0.503328	-9.72766	4.87252e-12	1.3816e-10	16.3102	0.606517	0.400138	-0.206379	5	77280597	F	II		IGR	opensea	IGR-opensea		rs190593633;rs568075316;rs533840288	0;1;7
cg04127907	-0.206477	0.375118	-7.4423	4.94431e-09	4.49171e-08	9.31237	0.478356	0.271879	-0.206477	9	117424416	R	II		IGR	opensea	IGR-opensea		rs548511008	2
cg21231262	-0.206481	0.513346	-8.13756	5.66073e-10	7.12287e-09	11.4984	0.616587	0.410106	-0.206481	9	122521448	R	II		IGR	opensea	IGR-opensea		rs557506965;rs187652936	28;2
cg09555818	-0.206513	0.662288	-9.193	2.32961e-11	4.99322e-10	14.725	0.765544	0.559032	-0.206513	19	45449301	R	II	APOC2	1stExon	opensea	1stExon-opensea		rs183066391;rs2288911;rs561256642	45;19;6
cg06406444	-0.206518	0.63034	-21.4366	2.32266e-23	1.12071e-19	42.8223	0.733599	0.527081	-0.206518	22	45971480	F	II	FBLN1	Body	opensea	Body-opensea		rs574921177;rs3788654	1;10
cg26438105	-0.206622	0.597731	-8.88878	5.76548e-11	1.05624e-09	13.8077	0.701042	0.49442	-0.206622	18	5892119	R	II	TMEM200C	TSS200	shore	TSS200-shore	chr18:5890292-5891682
cg20044118	-0.206636	0.600026	-12.8615	1.0611e-15	1.69776e-13	24.8737	0.703344	0.496708	-0.206636	13	55419681	F	II		IGR	opensea	IGR-opensea		rs555212784;rs148077820;rs553966034;rs573973414	0;33;41;51
cg13479685	-0.206685	0.809003	-5.60809	1.74561e-06	7.41134e-06	3.43201	0.912345	0.705661	-0.206685	6	109767832	R	II	MICAL1	Body	opensea	Body-opensea		rs529683752;rs9480959;rs559670753	50;31;9
cg01529995	-0.206748	0.50738	-7.9666	9.60318e-10	1.11482e-08	10.9648	0.610754	0.404006	-0.206748	18	51436331	R	II		IGR	opensea	IGR-opensea		rs187865114;rs575834129	50;40
cg08889394	-0.206773	0.768955	-9.99361	2.26794e-12	7.42742e-11	17.0856	0.872341	0.665568	-0.206773	11	66278839	R	II	BBS1	Body	opensea	Body-opensea		rs562875897	13
cg26162813	-0.206788	0.774442	-8.49956	1.86786e-10	2.80956e-09	12.6187	0.877837	0.671048	-0.206788	2	48844984	F	II	GTF2A1L	1stExon	island	1stExon-island	chr2:48844751-48844985	rs372803755;rs183087993;rs575766204;rs546365149;rs202125672;rs187235608	0;11;17;45;47;50
cg03362840	-0.206899	0.372508	-10.5683	4.48239e-13	2.01479e-11	18.7304	0.475958	0.269059	-0.206899	7	134464295	F	II	CALD1	5'UTR	opensea	5'UTR-opensea		rs181477680;rs539384885	30;31
cg26583412	-0.206971	0.393732	-4.57549	4.63057e-05	0.000136735	0.186456	0.497218	0.290247	-0.206971	5	110062780	R	II	TMEM232	TSS1500	opensea	TSS1500-opensea		rs188569507;rs373482931;rs28445756;rs180740473	40;22;19;1
cg01614746	-0.206992	0.174485	-11.2949	6.13776e-14	4.09133e-12	20.7493	0.277981	0.0709891	-0.206992	6	78360046	R	II		IGR	island	IGR-island	chr6:78359857-78360344
cg22354468	-0.207087	0.487088	-9.96514	2.4604e-12	7.93584e-11	17.003	0.590632	0.383545	-0.207087	1	210317453	R	II	SYT14	Body	opensea	Body-opensea
cg13716995	-0.207098	0.546162	-11.9686	1.03214e-14	9.95125e-13	22.5608	0.649711	0.442613	-0.207098	11	92822693	R	II		IGR	opensea	IGR-opensea		rs563909626	1
cg22000999	-0.207151	0.506043	-11.6014	2.70731e-14	2.13394e-12	21.5808	0.609618	0.402468	-0.207151	17	49927748	R	II	CA10	Body	opensea	Body-opensea		rs112999996;rs555868605;rs575697687;rs544424702	45;24;13;2
cg16661792	-0.207169	0.549016	-7.19443	1.08196e-08	8.78292e-08	8.52391	0.6526	0.445431	-0.207169	20	55862697	R	II		IGR	opensea	IGR-opensea		rs570169266;rs186676276;rs567918818	33;6;1
cg09966866	-0.207199	0.637668	-9.00083	4.12395e-11	8.00525e-10	14.1468	0.741267	0.534068	-0.207199	1	20643184	R	II	VWA5B1	Body	opensea	Body-opensea		rs78336444	49
cg02524346	-0.207203	0.806844	-5.19125	6.63021e-06	2.41717e-05	2.10584	0.910445	0.703242	-0.207203	8	600233	F	I		IGR	island	IGR-island	chr8:599904-600309	rs547219652;rs567305435;rs116872372	22;38;48
cg01540595	-0.207223	0.5455	-8.97926	4.39818e-11	8.44387e-10	14.0816	0.649111	0.441888	-0.207223	1	75590960	F	II		IGR	island	IGR-island	chr1:75590817-75591354
cg17423900	-0.207247	0.576745	-8.80004	7.52571e-11	1.31601e-09	13.5381	0.680368	0.473121	-0.207247	14	52537003	R	II	NID2	TSS1500	shore	TSS1500-shore	chr14:52534581-52536722	rs541459680	46
cg15097580	-0.207286	0.649418	-12.2584	4.87845e-15	5.55013e-13	23.3226	0.753062	0.545775	-0.207286	18	57489327	F	II		IGR	opensea	IGR-opensea		rs555622034;rs118043947;rs180789140;rs564106583;rs533165492	12;33;34;43;45
cg01503679	-0.20735	0.513017	-8.23166	4.23741e-10	5.59179e-09	11.7909	0.616692	0.409342	-0.20735	10	37598001	F	II	LINC00993	TSS200	opensea	TSS200-opensea		rs567618163;rs536286347	4;40
cg14135027	-0.207421	0.422649	-7.80403	1.59176e-09	1.71036e-08	10.4549	0.526359	0.318939	-0.207421	12	54541189	F	II		IGR	opensea	IGR-opensea		rs77184065	42
cg12559179	-0.207658	0.623301	-8.2823	3.62741e-10	4.90522e-09	11.9479	0.72713	0.519472	-0.207658	19	5337225	R	II	PTPRS	5'UTR	shore	5'UTR-shore	chr19:5338788-5339130
cg05566582	-0.207799	0.644298	-10.0863	1.74126e-12	5.98897e-11	17.3536	0.748198	0.540399	-0.207799	7	157257942	F	II		IGR	shelf	IGR-shelf	chr7:157260938-157261221	rs180901908;rs184954789	31;43
cg24010952	-0.207803	0.354551	-8.12799	5.83025e-10	7.30454e-09	11.4686	0.458452	0.250649	-0.207803	14	96670862	F	II	BDKRB2	TSS1500	opensea	TSS1500-opensea
cg04132394	-0.207819	0.690056	-9.71815	5.00851e-12	1.41315e-10	16.2823	0.793965	0.586146	-0.207819	15	24157349	R	II		IGR	opensea	IGR-opensea		rs568671997;rs535651426;rs367703709	25;22;4
cg12224816	-0.207846	0.884735	-7.45018	4.82319e-09	4.39889e-08	9.33736	0.988658	0.780812	-0.207846	10	651182	F	II	DIP2C	Body	shore	Body-shore	chr10:652259-652528
cg05719140	-0.207907	0.554649	-10.8361	2.13683e-13	1.10624e-11	19.4825	0.658603	0.450696	-0.207907	1	63782426	R	II		IGR	island	IGR-island	chr1:63782394-63790471	rs534454773	46
cg13256398	-0.207921	0.778304	-8.70121	1.01364e-10	1.68645e-09	13.2368	0.882264	0.674343	-0.207921	10	64579265	R	II	EGR2	TSS1500	shore	TSS1500-shore	chr10:64574660-64578778	rs563073868;rs184892306	41;26
cg05850769	-0.208082	0.406511	-5.2789	5.01227e-06	1.88606e-05	2.38335	0.510552	0.30247	-0.208082	14	88470085	R	II	GPR65	TSS1500	opensea	TSS1500-opensea		rs9671908;rs566046715;rs191756590	38;32;1
cg21873971	-0.208095	0.688927	-7.96965	9.51271e-10	1.10607e-08	10.9744	0.792975	0.58488	-0.208095	3	122832670	R	II	PDIA5	Body	opensea	Body-opensea		rs146566914	47
cg14102530	-0.208184	0.5605	-6.861	3.12435e-08	2.19394e-07	7.45764	0.664592	0.456408	-0.208184	20	52680924	F	II	BCAS1	5'UTR	opensea	5'UTR-opensea		rs539071767;rs6123350	20;29
cg11330431	-0.208211	0.611319	-8.82966	6.88453e-11	1.2224e-09	13.6282	0.715424	0.507213	-0.208211	3	137023689	F	II		IGR	opensea	IGR-opensea		rs557270862;rs565812843	0;45
cg03593336	-0.208235	0.227371	-8.40444	2.49607e-10	3.58545e-09	12.3257	0.331489	0.123253	-0.208235	1	99471295	R	II	LPPR5	TSS1500	shore	TSS1500-shore	chr1:99469932-99470968	rs539301971;rs10783105	50;47
cg13502125	-0.208236	0.598386	-9.28578	1.77112e-11	3.98779e-10	15.0025	0.702504	0.494268	-0.208236	1	147826191	F	I		IGR	island	IGR-island	chr1:147826167-147826388	rs61259440;rs142066629;rs587594976;rs372146720	5;24;35;48
cg19386998	-0.208293	0.795307	-5.74725	1.11617e-06	4.98996e-06	3.87762	0.899453	0.69116	-0.208293	6	28351829	F	II	ZSCAN12	Body	shore	Body-shore	chr6:28351122-28351441	rs11332738;rs568895450	1;27
cg11918743	-0.20844	0.482687	-9.55688	8.00036e-12	2.07373e-10	15.8076	0.586907	0.378467	-0.20844	5	176291130	R	II	UNC5A	Body	opensea	Body-opensea		rs571490894	2
cg13153466	-0.208514	0.519635	-9.83334	3.59177e-12	1.07872e-10	16.6194	0.623892	0.415378	-0.208514	11	123008499	R	II	ASAM	Body	opensea	Body-opensea		rs12283311	34
cg11917991	-0.208572	0.544206	-14.8377	9.66874e-18	4.42521e-15	29.6538	0.648492	0.43992	-0.208572	19	18345112	F	II	PDE4C	5'UTR	shore	5'UTR-shore	chr19:18343496-18344196	rs543674578	21
cg09880955	-0.208607	0.249028	-13.2193	4.38209e-16	8.51328e-14	25.7732	0.353331	0.144724	-0.208607	14	29240904	F	II	LINC01551	TSS1500	shelf	TSS1500-shelf	chr14:29243403-29243763
cg18756775	-0.208649	0.251726	-3.87286	0.000394445	0.000936371	-1.90554	0.356051	0.147402	-0.208649	12	96617873	F	II	ELK3	Body	opensea	Body-opensea		rs546337684;rs183778352;rs4762139	4;14;33
cg06584218	-0.208655	0.74147	-7.49511	4.18727e-09	3.89556e-08	9.4798	0.845797	0.637143	-0.208655	5	2643172	R	II		IGR	island	IGR-island	chr5:2643105-2643309	rs2308173;rs71606450	26;22
cg02345146	-0.20867	0.461816	-11.0021	1.35633e-13	7.73923e-12	19.944	0.566151	0.357481	-0.20867	1	85512957	F	II	MCOLN3	5'UTR	shore	5'UTR-shore	chr1:85513509-85514555	rs555774542;rs572363338	24;50
cg14983838	-0.208744	0.321764	-5.26704	5.20582e-06	1.95032e-05	2.34575	0.426136	0.217391	-0.208744	19	29218262	F	II		IGR	island	IGR-island	chr19:29218001-29218733	rs7259294;rs7259296;rs570802146	30;32;44
cg23204263	-0.208773	0.523076	-10.2364	1.13742e-12	4.25916e-11	17.7855	0.627462	0.418689	-0.208773	16	6532866	F	II	RBFOX1	5'UTR	shore	5'UTR-shore	chr16:6533019-6533983
cg08828193	-0.208885	0.737767	-9.76176	4.41523e-12	1.277e-10	16.4101	0.84221	0.633325	-0.208885	10	179725	R	II	ZMYND11	TSS1500	shore	TSS1500-shore	chr10:180582-182452
cg05812200	-0.208964	0.49262	-8.69429	1.03507e-10	1.71616e-09	13.2156	0.597103	0.388138	-0.208964	4	16463145	R	II		IGR	opensea	IGR-opensea		rs577435371;rs540087254;rs560025601	48;38;8
cg16014202	-0.208981	0.671681	-7.2548	8.93664e-09	7.45343e-08	8.71633	0.776172	0.56719	-0.208981	19	45052300	R	II	CEACAM22P	Body	opensea	Body-opensea		rs541444129;rs549399094;rs147754661	38;4;2
cg17683386	-0.209031	0.363579	-12.4053	3.35036e-15	4.16534e-13	23.7046	0.468095	0.259064	-0.209031	12	70838853	F	II		IGR	opensea	IGR-opensea		rs541896987;rs142432690	16;37
cg12957797	-0.209066	0.54361	-6.10897	3.48575e-07	1.78979e-06	5.03974	0.648143	0.439077	-0.209066	14	88156815	F	II		IGR	opensea	IGR-opensea		rs145174179;rs548502884	5;22
cg07501939	-0.209072	0.594935	-11.0973	1.04696e-13	6.27208e-12	20.2069	0.699471	0.490399	-0.209072	20	44905520	F	II	CDH22	5'UTR	opensea	5'UTR-opensea		rs141066622;rs185784041;rs150244057	0;1;2
cg13972793	-0.209074	0.529964	-10.3126	9.17314e-13	3.58288e-11	18.0037	0.634501	0.425427	-0.209074	5	140751454	R	II	PCDHGA4	Body	island	Body-island	chr5:140751298-140751883	rs201850389;rs549873232	43;27
cg14158622	-0.209081	0.759764	-7.27595	8.35846e-09	7.04049e-08	8.78366	0.864304	0.655223	-0.209081	17	77138152	F	II	RBFOX3	5'UTR	shelf	5'UTR-shelf	chr17:77133927-77134175	rs76204854;rs147727435;rs1975865;rs142537109	1;11;13;16
cg12811011	-0.209083	0.851934	-5.74739	1.11565e-06	4.98802e-06	3.87808	0.956475	0.747393	-0.209083	15	69827705	R	II		IGR	opensea	IGR-opensea		rs150752400	1
cg25103417	-0.209145	0.331213	-12.4909	2.69509e-15	3.53398e-13	23.9259	0.435785	0.226641	-0.209145	3	157812018	R	II		IGR	shore	IGR-shore	chr3:157812053-157812764
cg18547326	-0.209269	0.491992	-12.4535	2.96374e-15	3.80647e-13	23.8293	0.596627	0.387358	-0.209269	17	45282523	R	II		IGR	opensea	IGR-opensea		rs140671873;rs545544443	51;36
cg01812146	-0.209269	0.578867	-11.6566	2.33945e-14	1.90593e-12	21.7292	0.683502	0.474232	-0.209269	1	94704178	F	II	ARHGAP29	TSS1500	shore	TSS1500-shore	chr1:94702690-94703344
cg07959070	-0.20929	0.767563	-4.84733	1.97411e-05	6.38321e-05	1.02636	0.872208	0.662919	-0.20929	22	50026188	F	II	C22orf34	Body	island	Body-island	chr22:50025085-50026415	rs373428903	19
cg02286533	-0.209332	0.662523	-11.2708	6.54794e-14	4.31219e-12	20.6836	0.767189	0.557857	-0.209332	17	41278179	F	I	BRCA1	TSS1500	island	TSS1500-island	chr17:41278134-41278460
cg07403350	-0.209492	0.831938	-6.07575	3.879e-07	1.96713e-06	4.93287	0.936685	0.727192	-0.209492	13	108867111	F	II	LIG4	5'UTR	island	5'UTR-island	chr13:108867107-108867364	rs1805387	19
cg19990022	-0.209512	0.541279	-7.79381	1.64327e-09	1.75648e-08	10.4228	0.646035	0.436523	-0.209512	5	140430619	R	II	PCDHB1	TSS1500	opensea	TSS1500-opensea		rs545785021	2
cg00300828	-0.209525	0.532056	-8.30976	3.33451e-10	4.57084e-09	12.033	0.636819	0.427294	-0.209525	5	3395436	R	II		IGR	opensea	IGR-opensea
cg01988325	-0.209528	0.447219	-6.7526	4.41707e-08	2.96106e-07	7.10989	0.551983	0.342455	-0.209528	5	54467378	F	II	MIR449B	TSS1500	shore	TSS1500-shore	chr5:54468783-54469324
cg23561957	-0.209536	0.723172	-9.64692	6.15701e-12	1.67503e-10	16.0731	0.82794	0.618404	-0.209536	3	186382416	F	II	HRG	TSS1500	opensea	TSS1500-opensea		rs181443813;rs535781538;rs556971866;rs186553879;rs545351312	0;35;38;44;45
cg27524988	-0.209572	0.795642	-8.66922	1.11651e-10	1.82745e-09	13.139	0.900427	0.690856	-0.209572	6	24583477	R	II	KIAA0319	Body	opensea	Body-opensea		rs76711490	2
cg20659967	-0.209606	0.471062	-12.1911	5.80097e-15	6.34542e-13	23.1465	0.575865	0.366259	-0.209606	20	22588572	F	II	LINC01384	TSS1500	opensea	TSS1500-opensea		rs530877905;rs550988741	1;47
cg24202119	-0.209634	0.686496	-10.0575	1.89006e-12	6.39763e-11	17.2704	0.791313	0.581678	-0.209634	5	35938692	R	II	CAPSL	1stExon	opensea	1stExon-opensea		rs189841399;rs574796384	27;19
cg03071876	-0.209661	0.556642	-13.6473	1.55232e-16	3.76104e-14	26.829	0.661473	0.451811	-0.209661	17	45929434	F	II	SP6	5'UTR	shore	5'UTR-shore	chr17:45928211-45928710	rs188913661	48
cg03117697	-0.209691	0.622397	-9.23571	2.05319e-11	4.50231e-10	14.8529	0.727242	0.517552	-0.209691	4	148491949	R	II		IGR	opensea	IGR-opensea		rs556402280;rs112002684	50;13
cg15350062	-0.20975	0.587945	-10.654	3.53313e-13	1.65806e-11	18.972	0.69282	0.48307	-0.20975	7	157843949	F	II	PTPRN2	Body	opensea	Body-opensea		rs531323340;rs551020519;rs193186322;rs142079628	0;1;35;36
cg20318229	-0.209809	0.822057	-10.2872	9.85496e-13	3.79497e-11	17.931	0.926961	0.717153	-0.209809	15	58060307	F	II		IGR	opensea	IGR-opensea		rs148432920;rs533826893;rs553698101	16;43;47
cg15084585	-0.209872	0.267833	-4.19284	0.000150645	0.000394037	-0.969301	0.372769	0.162897	-0.209872	8	105342650	R	II		IGR	shore	IGR-shore	chr8:105342213-105342558
cg15534755	-0.209876	0.617299	-9.19524	2.31423e-11	4.96661e-10	14.7317	0.722237	0.512361	-0.209876	11	117069859	F	II	TAGLN	TSS200	opensea	TSS200-opensea		rs574823853;rs12288081;rs577355567;rs532491996;rs17523113	1;2;40;41;42
cg01138967	-0.209883	0.686043	-8.65867	1.15271e-10	1.87729e-09	13.1068	0.790985	0.581101	-0.209883	19	1732905	F	II		IGR	shore	IGR-shore	chr19:1734221-1734627	rs147851726	21
cg08479752	-0.209929	0.243106	-8.3024	3.41055e-10	4.6582e-09	12.0102	0.348071	0.138142	-0.209929	19	54567279	F	II	VSTM1	TSS200	opensea	TSS200-opensea		rs577224353;rs544607218	4;40
cg21476494	-0.210058	0.345407	-8.93312	5.04851e-11	9.46473e-10	13.942	0.450435	0.240378	-0.210058	12	116043958	R	II		IGR	opensea	IGR-opensea		rs7972925	41
cg02313909	-0.210284	0.675331	-6.39598	1.38528e-07	7.99517e-07	5.96342	0.780473	0.570189	-0.210284	21	48081257	R	II	PRMT2	Body	island	Body-island	chr21:48081241-48081849	rs539192612;rs76674087;rs569564917	46;44;6
cg11488168	-0.210356	0.606993	-6.74678	4.49999e-08	3.00911e-07	7.09121	0.712171	0.501815	-0.210356	5	140226860	F	II	PCDHA9	TSS1500	shore	TSS1500-shore	chr5:140228129-140228576
cg09646392	-0.210463	0.36433	-10.8126	2.27931e-13	1.16542e-11	19.4169	0.469561	0.259098	-0.210463	13	108921052	F	II	TNFSF13B	TSS1500	opensea	TSS1500-opensea		rs552252761;rs143090576;rs528731136	20;29;38
cg03768175	-0.210488	0.385925	-9.79371	4.02636e-12	1.18542e-10	16.5036	0.491169	0.280681	-0.210488	18	76615402	F	II		IGR	shore	IGR-shore	chr18:76616616-76617519	rs56328030;rs73973904;rs118118375	12;29;41
cg13401823	-0.210516	0.555465	-12.6976	1.59897e-15	2.34864e-13	24.4567	0.660723	0.450207	-0.210516	1	204910715	F	II	NFASC	5'UTR	opensea	5'UTR-opensea		rs368299919;rs561892010	27;36
cg10940969	-0.210724	0.48132	-10.2471	1.10351e-12	4.15876e-11	17.8162	0.586682	0.375959	-0.210724	6	80176276	F	II		IGR	opensea	IGR-opensea		rs183331736;rs2629470;rs558748779	1;13;29
cg03253449	-0.210896	0.469592	-9.69128	5.41372e-12	1.50521e-10	16.2035	0.57504	0.364145	-0.210896	9	14213559	R	II	NFIB	Body	opensea	Body-opensea		rs73645013	13
cg02342749	-0.210918	0.469655	-9.50276	9.36886e-12	2.36098e-10	15.6476	0.575114	0.364196	-0.210918	5	163724070	F	II		IGR	opensea	IGR-opensea		rs183145785;rs554065856;rs573155335	3;24;51
cg07244927	-0.210936	0.458963	-7.17043	1.16748e-08	9.37913e-08	8.44735	0.564431	0.353496	-0.210936	16	62067937	F	II	CDH8	5'UTR	shore	5'UTR-shore	chr16:62069121-62070634	rs117369189;rs146008984	2;29
cg08723608	-0.210937	0.733366	-13.1431	5.28301e-16	9.86878e-14	25.5831	0.838835	0.627897	-0.210937	7	100080506	R	II	C7orf51	TSS1500	shore	TSS1500-shore	chr7:100080693-100081371	rs60844404;rs537828237	34;16
cg02167149	-0.21094	0.372654	-10.731	2.85471e-13	1.39549e-11	19.1884	0.478124	0.267184	-0.21094	8	10683167	R	II	MIR1322	TSS1500	opensea	TSS1500-opensea		rs7840785	42
cg14413680	-0.211023	0.874771	-3.43095	0.00142292	0.0029783	-3.14095	0.980283	0.76926	-0.211023	7	2539342	F	II		IGR	opensea	IGR-opensea		rs542661720;rs75857619;rs371635108;rs1465226;rs2158552;rs76476918	1;3;14;28;29;47
cg06425263	-0.211048	0.278081	-11.4899	3.64103e-14	2.70909e-12	21.2798	0.383605	0.172557	-0.211048	16	10230939	R	II	GRIN2A	Body	opensea	Body-opensea		rs1070482;rs138296967;rs373549395	33;8;2
cg12576854	-0.211177	0.736388	-6.0075	4.83176e-07	2.38561e-06	4.71335	0.841976	0.630799	-0.211177	8	73794075	F	II	KCNB2	Body	opensea	Body-opensea		rs187853624;rs71525191;rs551477781;rs191096797	1;15;21;22
cg10634217	-0.211214	0.106028	-3.27944	0.00217663	0.00436944	-3.54627	0.211636	0.000421261	-0.211214	6	160211790	F	II	TCP1	TSS1500	island	TSS1500-island	chr6:160209941-160212015	rs185072735;rs527624130;rs547558809;rs189062652	0;43;46;50
cg10882226	-0.211293	0.547951	-11.1168	9.92766e-14	6.01725e-12	20.2609	0.653598	0.442305	-0.211293	10	50977288	F	II		IGR	shore	IGR-shore	chr10:50976347-50977137	rs560295332	22
cg21038596	-0.211404	0.700068	-8.69552	1.03124e-10	1.71049e-09	13.2194	0.80577	0.594366	-0.211404	4	187867954	R	II		IGR	opensea	IGR-opensea		rs188831183;rs73873966	50;2
cg01689404	-0.211421	0.416987	-8.80631	7.38509e-11	1.29572e-09	13.5572	0.522697	0.311277	-0.211421	17	35423942	F	II		IGR	opensea	IGR-opensea		rs555135054;rs538959433;rs8066318	0;11;39
cg16524733	-0.211527	0.53947	-6.79858	3.81341e-08	2.60668e-07	7.25745	0.645233	0.433707	-0.211527	11	117070046	F	I	TAGLN	5'UTR	opensea	5'UTR-opensea		rs550318408;rs140488382;rs539571833;rs576624822;rs182357785	0;4;6;37;42
cg03161606	-0.211583	0.301089	-7.10983	1.41497e-08	1.10695e-07	8.25394	0.406881	0.195298	-0.211583	19	29218774	F	II		IGR	shore	IGR-shore	chr19:29218001-29218733	rs112023365;rs565497122	34;47
cg21942855	-0.211591	0.475207	-7.43546	5.05196e-09	4.57424e-08	9.29067	0.581003	0.369412	-0.211591	8	64876908	R	II	LOC102724623	Body	opensea	Body-opensea		rs141285723;rs536025411	40;1
cg13227806	-0.211619	0.375624	-12.6388	1.85403e-15	2.63115e-13	24.3062	0.481434	0.269815	-0.211619	3	113811946	R	II		IGR	opensea	IGR-opensea		rs111235415;rs566151744;rs533851604	47;42;17
cg09476154	-0.211764	0.785394	-9.11736	2.91523e-11	6.00873e-10	14.4979	0.891276	0.679512	-0.211764	1	43472373	R	II		IGR	shore	IGR-shore	chr1:43472867-43473334	rs537422287	7
cg22125457	-0.211766	0.648144	-11.7189	1.98502e-14	1.67382e-12	21.8962	0.754028	0.542261	-0.211766	1	157055554	R	II		IGR	opensea	IGR-opensea		rs552842694	51
cg19646445	-0.211807	0.124934	-8.17995	4.96781e-10	6.3836e-09	11.6303	0.230837	0.0190305	-0.211807	1	215740697	R	I	KCTD3	TSS200	island	TSS200-island	chr1:215740507-215741266	rs533853732	43
cg14471191	-0.211821	0.665863	-10.5034	5.37137e-13	2.32301e-11	18.5468	0.771773	0.559953	-0.211821	10	117818509	F	II	GFRA1	3'UTR	opensea	3'UTR-opensea		rs373783787;rs147345918;rs556161225;rs577546202;rs180554	1;16;34;48;51
cg00291837	-0.211842	0.69667	-12.014	9.17159e-15	9.06891e-13	22.6809	0.802591	0.590749	-0.211842	1	55460884	F	II		IGR	shore	IGR-shore	chr1:55462688-55463010	rs575120992;rs544069443	28;31
cg21178959	-0.211898	0.321992	-7.52885	3.7659e-09	3.55949e-08	9.58667	0.427941	0.216043	-0.211898	5	148617305	R	II	ABLIM3	Body	opensea	Body-opensea		rs79537741;rs545040628	48;44
cg18097189	-0.212002	0.499238	-16.0019	7.41776e-19	6.04925e-16	32.2672	0.605239	0.393237	-0.212002	3	154147955	F	II	GPR149	TSS1500	shore	TSS1500-shore	chr3:154146347-154146965
cg20876376	-0.212003	0.573676	-10.7496	2.7118e-13	1.33902e-11	19.2405	0.679677	0.467674	-0.212003	19	57647053	R	II	ZIM3	Body	opensea	Body-opensea		rs7251328;rs34471789	40;13
cg19668256	-0.212017	0.574539	-8.0954	6.447e-10	7.96014e-09	11.3671	0.680548	0.468531	-0.212017	20	59963549	R	II	CDH4	Body	shelf	Body-shelf	chr20:59965576-59965790
cg14763798	-0.212073	0.624084	-14.7758	1.11263e-17	4.93923e-15	29.5109	0.73012	0.518047	-0.212073	2	133431884	F	II	NCKAP5	Body	shelf	Body-shelf	chr2:133426652-133428870
cg19278519	-0.212104	0.598297	-14.9427	7.62608e-18	3.66768e-15	29.8953	0.704349	0.492244	-0.212104	2	26757549	R	II	OTOF	Body	opensea	Body-opensea		rs138638840;rs529986910;rs529476405;rs551227286;rs187765696	47;25;4;2;1
cg15991698	-0.212141	0.374042	-11.3693	5.02576e-14	3.49494e-12	20.9523	0.480113	0.267972	-0.212141	5	152070195	R	II		IGR	opensea	IGR-opensea		rs554027250;rs2964250;rs77365752;rs147790546;rs74315927	33;27;14;2;1
cg20764575	-0.212196	0.698477	-9.66918	5.77198e-12	1.58849e-10	16.1385	0.804575	0.592379	-0.212196	7	24797884	F	II	DFNA5	TSS1500	shore	TSS1500-shore	chr7:24796541-24797487	rs141234843;rs114485002	17;25
cg01913259	-0.212236	0.708119	-9.32286	1.58784e-11	3.64765e-10	15.1132	0.814237	0.602002	-0.212236	15	27189193	F	II	GABRA5	Body	opensea	Body-opensea		rs8030385	45
cg13700506	-0.212265	0.628961	-9.34788	1.47514e-11	3.43526e-10	15.1878	0.735094	0.522829	-0.212265	20	29892486	R	II	DEFB116	Body	opensea	Body-opensea		rs149372395;rs563911460	44;7
cg23362884	-0.212315	0.427758	-8.36719	2.79698e-10	3.94568e-09	12.2106	0.533916	0.321601	-0.212315	10	112404974	R	II	RBM20	Body	shore	Body-shore	chr10:112402953-112404328	rs141514053	45
cg27279796	-0.212344	0.605684	-8.94682	4.84587e-11	9.146e-10	13.9835	0.711856	0.499512	-0.212344	22	41075227	F	II	MCHR1	5'UTR	opensea	5'UTR-opensea		rs75587339;rs133071;rs576164810;rs57730909;rs555571428;rs200376752;rs201272518;rs560560295	1;5;9;10;21;36;40;41
cg09929763	-0.212482	0.752588	-8.03569	7.75325e-10	9.30347e-09	11.1808	0.858829	0.646347	-0.212482	11	358332	F	II		IGR	shore	IGR-shore	chr11:355947-356447	rs549842354	40
cg12500951	-0.212596	0.663337	-11.4694	3.84621e-14	2.82812e-12	21.2241	0.769635	0.557039	-0.212596	11	2315045	F	I		IGR	opensea	IGR-opensea		rs556946391;rs111686428;rs546120695;rs140259994	1;26;33;43
cg27018912	-0.212707	0.234063	-10.9556	1.53982e-13	8.55736e-12	19.8151	0.340416	0.127709	-0.212707	4	81118602	F	II	PRDM8	TSS200	island	TSS200-island	chr4:81118137-81118603	rs548650306;rs139327367	1;40
cg04053063	-0.21272	0.289213	-11.4372	4.19107e-14	3.02177e-12	21.1368	0.395573	0.182853	-0.21272	5	140226838	F	II	PCDHA9	TSS1500	shore	TSS1500-shore	chr5:140228129-140228576
cg22099896	-0.212758	0.226786	-3.96417	0.000300473	0.000733023	-1.64157	0.333165	0.120407	-0.212758	9	138593874	R	I	KCNT1	TSS200	island	TSS200-island	chr9:138593527-138594253	rs558284042;rs112971337	34;3
cg01266390	-0.212835	0.626413	-11.3551	5.22171e-14	3.60324e-12	20.9135	0.73283	0.519996	-0.212835	10	125034002	F	II		IGR	opensea	IGR-opensea		rs560610686;rs572458700	0;34
cg07815522	-0.212862	0.643531	-12.1486	6.47266e-15	6.91018e-13	23.0351	0.749962	0.5371	-0.212862	3	122282157	R	II	PARP9	5'UTR	shore	5'UTR-shore	chr3:122283002-122283594	rs185281554;rs550960104	47;38
cg19239201	-0.2129	0.678798	-5.14711	7.63148e-06	2.73904e-05	1.96643	0.785248	0.572348	-0.2129	5	140246767	R	II	PCDHA11	TSS1500	shelf	TSS1500-shelf	chr5:140248789-140249140	rs181243123	30
cg11935638	-0.21302	0.44058	-15.6658	1.53466e-18	1.0537e-15	31.5272	0.547091	0.33407	-0.21302	3	184972145	R	II	EHHADH	TSS1500	shore	TSS1500-shore	chr3:184971641-184972002	rs147576183	50
cg03820499	-0.213088	0.602154	-11.1744	8.49488e-14	5.31732e-12	20.4192	0.708698	0.49561	-0.213088	13	100152928	F	II	LINC01232	TSS1500	shore	TSS1500-shore	chr13:100153365-100154138
cg09173348	-0.213096	0.462711	-9.28535	1.77339e-11	3.9918e-10	15.0012	0.569259	0.356163	-0.213096	17	37322431	F	II	ARL5C	TSS200	shore	TSS200-shore	chr17:37321482-37322099	rs3025201	10
cg01640287	-0.213206	0.879244	-4.83117	2.07733e-05	6.67983e-05	0.976055	0.985847	0.772641	-0.213206	13	24418308	F	I	MIPEP	Body	opensea	Body-opensea		rs376809567;rs16765;rs75245871;rs76824328	5;6;12;49
cg16590012	-0.213343	0.652493	-4.65826	3.57591e-05	0.000108467	0.440708	0.759164	0.545821	-0.213343	1	1265354	F	I	TAS1R3	TSS1500	island	TSS1500-island	chr1:1265206-1265429	rs562236333;rs528037532;rs547629292;rs113309872;rs554821979	18;22;23;47;50
cg00674440	-0.213498	0.3836	-5.23796	5.71236e-06	2.11689e-05	2.25362	0.490349	0.276851	-0.213498	11	47339067	F	II	MADD	Body	opensea	Body-opensea		rs547628135;rs183137945	0;24
cg02907402	-0.213563	0.734424	-8.62406	1.28001e-10	2.04819e-09	13.0008	0.841206	0.627642	-0.213563	6	30079425	R	II	TRIM31	Body	opensea	Body-opensea		rs375911294;rs201869087	41;5
cg07673020	-0.213605	0.312141	-5.72289	1.20709e-06	5.34871e-06	3.79954	0.418944	0.205338	-0.213605	7	42896801	R	II		IGR	opensea	IGR-opensea		rs141917272	48
cg04638486	-0.213645	0.11083	-14.895	8.49295e-18	4.01142e-15	29.7858	0.217652	0.00400731	-0.213645	5	52856570	R	I	NDUFS4	1stExon	shore	1stExon-shore	chr5:52856665-52856870	rs188911977;rs538161240;rs146259362;rs571429136;rs201430870	33;30;9;8;3
cg13500354	-0.213738	0.54629	-8.26996	3.76735e-10	5.06541e-09	11.9097	0.65316	0.439421	-0.213738	6	168617491	R	II		IGR	opensea	IGR-opensea		rs539705540;rs551720382;rs55993434;rs535050127	23;17;14;13
cg09307272	-0.213807	0.611758	-12.5243	2.47624e-15	3.30512e-13	24.012	0.718661	0.504854	-0.213807	10	1314803	R	II	ADARB2	Body	opensea	Body-opensea		rs192262312	6
cg19211382	-0.213833	0.817134	-7.82677	1.48291e-09	1.61061e-08	10.5264	0.92405	0.710218	-0.213833	21	15645810	F	II	ABCC13	TSS1500	opensea	TSS1500-opensea		rs540985989;rs561569228;rs575072361;rs543690285	31;41;42;44
cg17446685	-0.213874	0.453684	-10.5706	4.4535e-13	2.00473e-11	18.737	0.560621	0.346747	-0.213874	20	55533014	F	II		IGR	opensea	IGR-opensea
cg01097406	-0.214182	0.186971	-10.067	1.83962e-12	6.25731e-11	17.2978	0.294062	0.0798795	-0.214182	16	89675127	R	II		IGR	opensea	IGR-opensea		rs80089054	19
cg17248924	-0.214233	0.387171	-4.38725	8.30121e-05	0.000230631	-0.386457	0.494287	0.280054	-0.214233	5	110062384	R	II	TMEM232	TSS200	opensea	TSS200-opensea		rs555348551;rs573602126;rs17132311;rs192685596;rs141039636;rs545211760	49;46;42;15;13;6
cg13011362	-0.214356	0.113853	-10.7815	2.48341e-13	1.24975e-11	19.3299	0.22103	0.00667467	-0.214356	2	176961603	F	II		IGR	shore	IGR-shore	chr2:176962179-176962487	rs551533880	29
cg08177015	-0.214393	0.631184	-11.7686	1.74164e-14	1.50927e-12	22.0291	0.73838	0.523987	-0.214393	19	18902527	F	II	COMP	TSS1500	shore	TSS1500-shore	chr19:18899037-18902284
cg06876311	-0.214428	0.546937	-11.5209	3.35273e-14	2.53885e-12	21.3636	0.654151	0.439723	-0.214428	22	38479181	R	II	SLC16A8	TSS200	shore	TSS200-shore	chr22:38476836-38478839	rs565766594	1
cg12899381	-0.214441	0.736408	-8.04523	7.52806e-10	9.07455e-09	11.2106	0.843628	0.629187	-0.214441	18	5891602	R	II	TMEM200C	1stExon	island	1stExon-island	chr18:5890292-5891682	rs549658527	3
cg13309828	-0.214544	0.521438	-10.7875	2.44251e-13	1.23285e-11	19.3467	0.628709	0.414166	-0.214544	5	140223264	F	II	PCDHA6	Body	shore	Body-shore	chr5:140221007-140221381	rs181500612;rs147955219	9;27
cg11230031	-0.21456	0.648556	-9.74266	4.66576e-12	1.33496e-10	16.3542	0.755836	0.541276	-0.21456	6	165115084	F	II		IGR	opensea	IGR-opensea		rs527707973	29
cg18626683	-0.214689	0.789717	-9.60701	6.91396e-12	1.8426e-10	15.9555	0.897062	0.682373	-0.214689	1	170659175	R	II	PRRX1	Body	opensea	Body-opensea		rs577157677;rs534803342	42;37
cg04512003	-0.214732	0.293723	-10.7685	2.57433e-13	1.28668e-11	19.2934	0.401089	0.186356	-0.214732	22	22734941	R	II		IGR	opensea	IGR-opensea		rs192959507;rs185374240;rs530803280	29;4;3
cg25498107	-0.214891	0.297618	-6.00074	4.93798e-07	2.43153e-06	4.69162	0.405063	0.190172	-0.214891	15	41100233	R	II	DNAJC17	TSS1500	shore	TSS1500-shore	chr15:41099243-41099878
cg12764003	-0.214908	0.764142	-13.1396	5.32867e-16	9.91458e-14	25.5743	0.871596	0.656688	-0.214908	12	113787273	R	II		IGR	opensea	IGR-opensea		rs559179614;rs80311476;rs77577739	37;11;0
cg02205957	-0.214946	0.569641	-8.77183	8.19248e-11	1.41215e-09	13.4522	0.677114	0.462168	-0.214946	1	89737118	F	II	GBP5	5'UTR	opensea	5'UTR-opensea		rs138057639;rs574230082;rs3840441	1;35;44
cg00811334	-0.214964	0.324912	-10.8737	1.92718e-13	1.01987e-11	19.5873	0.432394	0.217429	-0.214964	2	79739254	R	II	CTNNA2	TSS1500	shore	TSS1500-shore	chr2:79739696-79740243	rs142520939;rs371550741	38;6
cg13437682	-0.214975	0.570018	-5.91962	6.41079e-07	3.05962e-06	4.4309	0.677505	0.46253	-0.214975	10	123356219	R	II	FGFR2	TSS200	shore	TSS200-shore	chr10:123356616-123358285	rs547686207;rs2936871;rs1231198	48;46;24
cg07658357	-0.215013	0.426357	-10.4279	6.63544e-13	2.75423e-11	18.3323	0.533863	0.31885	-0.215013	12	114839476	R	II	TBX5	Body	shore	Body-shore	chr12:114840853-114841063	rs557519704;rs543261653	32;7
cg00075467	-0.215203	0.557021	-8.37968	2.69222e-10	3.82258e-09	12.2492	0.664622	0.44942	-0.215203	2	9983094	F	II	TAF1B	TSS1500	shore	TSS1500-shore	chr2:9983263-9983901	rs142444090	16
cg05358404	-0.215219	0.751696	-11.4814	3.72526e-14	2.75771e-12	21.2565	0.859305	0.644086	-0.215219	20	62288950	F	II	RTEL1	TSS1500	island	TSS1500-island	chr20:62288941-62290058	rs568002637;rs537129958	21;27
cg03935495	-0.215233	0.547868	-7.15518	1.2253e-08	9.77703e-08	8.39872	0.655484	0.440251	-0.215233	14	22782660	F	II		IGR	opensea	IGR-opensea		rs558098849;rs75542890;rs543668213;rs12883938	1;21;26;36
cg09233315	-0.215254	0.335387	-7.1137	1.39769e-08	1.09538e-07	8.2663	0.443014	0.22776	-0.215254	22	42949450	F	II	SERHL2	TSS1500	shore	TSS1500-shore	chr22:42949592-42950304	rs538336410	18
cg22693638	-0.21533	0.419645	-11.4674	3.8662e-14	2.83892e-12	21.2188	0.527309	0.31198	-0.21533	1	14698418	F	II		IGR	opensea	IGR-opensea
cg10480476	-0.215347	0.554424	-9.14192	2.71033e-11	5.65747e-10	14.5717	0.662098	0.446751	-0.215347	19	47918372	R	II	MEIS3	Body	shelf	Body-shelf	chr19:47922251-47922777	rs147207869;rs140625776;rs112656048;rs549923749;rs569993736	41;39;33;7;2
cg14692106	-0.215368	0.260116	-11.5688	2.95187e-14	2.29317e-12	21.493	0.3678	0.152432	-0.215368	4	7940389	R	II	AFAP1	5'UTR	shore	5'UTR-shore	chr4:7940563-7941853	rs79807020	46
cg12821292	-0.215757	0.659799	-9.80355	3.91371e-12	1.15797e-10	16.5323	0.767678	0.551921	-0.215757	11	35576615	R	II		IGR	opensea	IGR-opensea		rs558923529	1
cg03139896	-0.215923	0.471978	-10.3085	9.27921e-13	3.61532e-11	17.9921	0.579939	0.364016	-0.215923	7	103085613	F	II	LOC101927870	TSS200	shore	TSS200-shore	chr7:103086344-103086840	rs2965084	6
cg27424906	-0.215927	0.832376	-7.57656	3.24199e-09	3.12969e-08	9.73764	0.940339	0.724413	-0.215927	1	62662166	F	II	L1TD1	5'UTR	shore	5'UTR-shore	chr1:62660555-62660946	rs555471409	47
cg17217296	-0.215994	0.628595	-4.86262	1.88114e-05	6.11529e-05	1.07398	0.736592	0.520598	-0.215994	1	159046937	F	II	AIM2	TSS1500	opensea	TSS1500-opensea		rs116289675;rs182021350;rs184579859	1;8;42
cg25516803	-0.216105	0.343315	-10.675	3.33344e-13	1.58185e-11	19.031	0.451367	0.235263	-0.216105	3	42307519	F	II	CCK	TSS1500	island	TSS1500-island	chr3:42306149-42307520	rs534292811	25
cg16478437	-0.216175	0.454162	-5.76168	1.06554e-06	4.78964e-06	3.92391	0.562249	0.346074	-0.216175	1	37008217	R	II		IGR	opensea	IGR-opensea		rs183964653	19
cg24648119	-0.216269	0.520824	-12.6602	1.75662e-15	2.52151e-13	24.3611	0.628959	0.41269	-0.216269	5	140242639	R	II	PCDHA6	Body	island	Body-island	chr5:140242073-140243007	rs563115859;rs530548492;rs551841671;rs570398935	32;17;14;1
cg01245135	-0.216314	0.269637	-19.3392	9.5897e-22	2.66147e-18	39.037	0.377794	0.16148	-0.216314	18	53253483	R	II	TCF4	5'UTR	shelf	5'UTR-shelf	chr18:53257018-53257309	rs557906510	40
cg12296098	-0.216353	0.589716	-10.9205	1.69514e-13	9.22064e-12	19.7176	0.697892	0.481539	-0.216353	4	108074656	F	II		IGR	opensea	IGR-opensea
cg21352562	-0.216356	0.597114	-8.63516	1.23768e-10	1.99172e-09	13.0348	0.705292	0.488936	-0.216356	20	60328373	F	II	CDH4	Body	opensea	Body-opensea		rs73915385;rs372045162	12;33
cg16979303	-0.216389	0.688597	-7.05192	1.70084e-08	1.29803e-07	8.06887	0.796792	0.580403	-0.216389	5	136789279	R	II	SPOCK1	Body	opensea	Body-opensea		rs528286736;rs564900268	14;2
cg01386493	-0.216465	0.650657	-8.40381	2.50091e-10	3.59134e-09	12.3237	0.75889	0.542425	-0.216465	8	37824529	R	II	ADRB3	TSS1500	shore	TSS1500-shore	chr8:37822486-37824008	rs140004878;rs149355534;rs561595814	34;33;23
cg20474564	-0.216574	0.819246	-9.63026	6.46216e-12	1.742e-10	16.024	0.927533	0.710959	-0.216574	1	7913890	F	II	UTS2	TSS1500	opensea	TSS1500-opensea		rs188196382;rs576842122;rs545187904;rs191289527;rs138772078	0;1;6;49;50
cg07723251	-0.216583	0.392276	-10.5688	4.47654e-13	2.0129e-11	18.7318	0.500567	0.283985	-0.216583	17	50237742	R	II	CA10	TSS1500	shore	TSS1500-shore	chr17:50235175-50236466
cg12903859	-0.216683	0.199799	-13.8333	9.95489e-17	2.66853e-14	27.281	0.308141	0.0914577	-0.216683	22	17398643	F	II		IGR	opensea	IGR-opensea		rs73145646;rs552641886	0;48
cg14968427	-0.216874	0.864824	-3.60049	0.000876033	0.00192203	-2.67582	0.973261	0.756387	-0.216874	11	96018125	R	II	MAML2	Body	opensea	Body-opensea		rs554318064;rs75494414	36;1
cg06513368	-0.216875	0.446554	-11.9994	9.52646e-15	9.33603e-13	22.6423	0.554991	0.338116	-0.216875	16	86963802	F	II		IGR	shore	IGR-shore	chr16:86965271-86965496	rs541306184;rs141149305;rs151028976;rs35794697;rs144872976	4;13;19;42;48
cg11862551	-0.216895	0.197866	-7.91359	1.13201e-09	1.28173e-08	10.7988	0.306314	0.0894191	-0.216895	6	29817963	F	I		IGR	shore	IGR-shore	chr6:29818085-29818341	rs2734988;rs3094178;rs9258567;rs28728909	32;37;41;47
cg18762249	-0.216901	0.628411	-10.2141	1.2115e-12	4.48082e-11	17.7215	0.736861	0.51996	-0.216901	17	77283027	R	II	RBFOX3	5'UTR	opensea	5'UTR-opensea		rs562688463;rs7223429;rs564693044	39;15;2
cg12871743	-0.217004	0.728885	-8.40815	2.46801e-10	3.55163e-09	12.3371	0.837387	0.620382	-0.217004	18	157716	F	II	USP14	TSS1500	shore	TSS1500-shore	chr18:158278-159311	rs551172914;rs114826110	1;49
cg03641043	-0.217083	0.415766	-6.35556	1.57736e-07	8.95365e-07	5.83333	0.524308	0.307225	-0.217083	5	178435888	F	II		IGR	opensea	IGR-opensea		rs573045780;rs560816331	0;37
cg23496321	-0.217114	0.564978	-7.51377	3.94861e-09	3.70572e-08	9.53893	0.673535	0.456421	-0.217114	4	182397326	R	II		IGR	opensea	IGR-opensea		rs545886185	7
cg20376076	-0.217228	0.60549	-11.1814	8.33599e-14	5.23788e-12	20.4383	0.714104	0.496876	-0.217228	2	10689575	R	II		IGR	opensea	IGR-opensea		rs565554172	2
cg21668832	-0.217351	0.148663	-12.2802	4.61294e-15	5.31108e-13	23.3795	0.257339	0.0399881	-0.217351	6	25278956	F	II	LRRC16A	TSS1500	shore	TSS1500-shore	chr6:25279131-25279890	rs116827077;rs545632802;rs377285278;rs66848440	15;22;23;33
cg06372145	-0.217373	0.697039	-7.73703	1.96183e-09	2.04136e-08	10.2441	0.805726	0.588353	-0.217373	20	29979846	F	II	DEFB119	TSS1500	opensea	TSS1500-opensea		rs561292905	24
cg07865216	-0.217598	0.568397	-14.7177	1.27009e-17	5.44996e-15	29.3762	0.677196	0.459598	-0.217598	10	98910008	R	II	SLIT1	Body	opensea	Body-opensea		rs545279248;rs371080997	10;8
cg07139547	-0.217672	0.548823	-22.3471	5.07685e-24	2.83935e-20	44.3687	0.657659	0.439988	-0.217672	6	38540063	F	II	BTBD9	Body	opensea	Body-opensea
cg16548352	-0.217776	0.650185	-11.0903	1.06679e-13	6.37431e-12	20.1878	0.759073	0.541297	-0.217776	2	42652272	R	II		IGR	opensea	IGR-opensea		rs188138038;rs372875775	19;2
cg07028733	-0.217785	0.685768	-8.35734	2.88256e-10	4.04668e-09	12.1802	0.79466	0.576875	-0.217785	10	29228804	R	II		IGR	opensea	IGR-opensea		rs573973632;rs544475533	45;36
cg00272317	-0.21782	0.389079	-10.2114	1.22053e-12	4.50794e-11	17.714	0.497989	0.280169	-0.21782	16	26657023	R	II		IGR	opensea	IGR-opensea
cg22449370	-0.21786	0.6679	-8.09372	6.48044e-10	7.99487e-09	11.3619	0.77683	0.55897	-0.21786	7	153586022	R	II	DPP6	Body	shore	Body-shore	chr7:153583317-153585666	rs569811197	1
cg26122203	-0.217896	0.45639	-10.5462	4.76659e-13	2.11434e-11	18.668	0.565338	0.347442	-0.217896	5	9361881	F	II	SEMA5A	Body	opensea	Body-opensea		rs531505875;rs17196628	44;46
cg25330361	-0.217921	0.13206	-6.67591	5.64525e-08	3.66643e-07	6.86361	0.24102	0.0230991	-0.217921	10	135342413	R	I	CYP2E1	Body	island	Body-island	chr10:135341255-135342561	rs541672303;rs558353954	26;4
cg07845873	-0.217932	0.217394	-8.92364	5.19381e-11	9.68476e-10	13.9133	0.32636	0.108428	-0.217932	3	67022802	R	II		IGR	opensea	IGR-opensea		rs528831168;rs142513633;rs151000017;rs191405160	13;3;2;1
cg01267120	-0.218002	0.757529	-9.30945	1.65179e-11	3.77051e-10	15.0732	0.86653	0.648528	-0.218002	14	100757365	R	II		IGR	shore	IGR-shore	chr14:100758608-100759439	rs546870002;rs116275064	6;1
cg11507052	-0.218066	0.540406	-9.43206	1.15219e-11	2.79902e-10	15.4381	0.649439	0.431373	-0.218066	13	95618902	R	II		IGR	shore	IGR-shore	chr13:95619883-95620977
cg02119091	-0.218085	0.174472	-7.96142	9.75867e-10	1.12992e-08	10.9486	0.283514	0.0654292	-0.218085	8	11553749	R	II		IGR	shore	IGR-shore	chr8:11555099-11555603	rs12674489;rs530543990	49;21
cg16560493	-0.218162	0.404029	-10.1702	1.37181e-12	4.95486e-11	17.5955	0.513111	0.294948	-0.218162	2	235160800	F	II		IGR	opensea	IGR-opensea		rs193083251;rs571370581;rs536967211;rs550815080	1;4;9;34
cg02341737	-0.218208	0.388855	-9.48817	9.77701e-12	2.44497e-10	15.6044	0.497958	0.279751	-0.218208	3	141944952	R	II	GK5	TSS1500	shore	TSS1500-shore	chr3:141943946-141944573	rs115899095;rs546557410;rs6765793	34;32;31
cg27046335	-0.218234	0.493967	-13.6344	1.6011e-16	3.85771e-14	26.7975	0.603084	0.38485	-0.218234	5	35198290	F	II	PRLR	5'UTR	opensea	5'UTR-opensea		rs139015137;rs566737592;rs7703435;rs182742899;rs149884517	0;30;34;35;38
cg09068086	-0.218392	0.159527	-4.31345	0.000104178	0.000282803	-0.608845	0.268723	0.0503311	-0.218392	2	110970204	F	I	NCRNA00116	Body	island	Body-island	chr2:110969852-110970222	rs78272927	27
cg12777182	-0.218412	0.495958	-5.42924	3.09835e-06	1.23116e-05	2.86114	0.605164	0.386752	-0.218412	6	8111248	F	II		IGR	opensea	IGR-opensea		rs537398430	32
cg21517022	-0.218429	0.84922	-4.25781	0.000123546	0.000329676	-0.775592	0.958435	0.740006	-0.218429	18	30030173	R	II	GAREM	Body	opensea	Body-opensea		rs574769838	1
cg19473377	-0.218462	0.36977	-14.8281	9.88041e-18	4.50812e-15	29.6318	0.479001	0.260539	-0.218462	2	38891148	F	II		IGR	opensea	IGR-opensea		rs139679212;rs570697622	1;26
cg00647232	-0.218516	0.670272	-10.7714	2.55384e-13	1.27838e-11	19.3015	0.779529	0.561014	-0.218516	1	177938408	F	II	SEC16B	5'UTR	opensea	5'UTR-opensea		rs188416873;rs181200192;rs6682862	1;8;29
cg21934747	-0.218657	0.846161	-9.07462	3.31009e-11	6.67635e-10	14.3693	0.95549	0.736833	-0.218657	14	51466466	F	II	TRIM9	Body	opensea	Body-opensea		rs17123388;rs75724366;rs17802253;rs564785825	0;8;18;30
cg22713460	-0.218731	0.23869	-26.4643	9.62226e-27	8.25995e-23	50.7367	0.348056	0.129325	-0.218731	9	72289582	R	II		IGR	shore	IGR-shore	chr9:72286804-72288081	rs140149179	29
cg00449201	-0.218741	0.623657	-11.2359	7.19396e-14	4.64807e-12	20.588	0.733027	0.514286	-0.218741	19	50193437	F	II	CPT1C	TSS1500	island	TSS1500-island	chr19:50193020-50194798	rs45613034;rs546582373	0;15
cg08742575	-0.218769	0.253833	-6.06086	4.06932e-07	2.05071e-06	4.88498	0.363217	0.144448	-0.218769	21	47604166	F	I	C21orf56	5'UTR	shore	5'UTR-shore	chr21:47602431-47602740	rs532802380;rs551714437	36;46
cg22920932	-0.218772	0.638513	-6.12913	3.26685e-07	1.69054e-06	5.1046	0.747899	0.529127	-0.218772	5	140172958	F	II	PCDHA2	TSS1500	shore	TSS1500-shore	chr5:140174573-140174888	rs180915988;rs373553215	24;48
cg12427846	-0.218956	0.531304	-9.89397	3.01717e-12	9.37499e-11	16.7961	0.640782	0.421826	-0.218956	22	49768516	R	II		IGR	shelf	IGR-shelf	chr22:49764995-49765272	rs570562390;rs739051	44;12
cg07096305	-0.219018	0.127848	-4.78943	2.36923e-05	7.51007e-05	0.846335	0.237357	0.0183394	-0.219018	6	2875723	F	I		IGR	island	IGR-island	chr6:2875601-2875811	rs557495514;rs574309142	41;51
cg03923277	-0.219048	0.380761	-8.76113	8.46067e-11	1.45037e-09	13.4196	0.490286	0.271237	-0.219048	12	104359732	R	II	TDG	1stExon	island	1stExon-island	chr12:104359406-104360023
cg03223881	-0.219223	0.56008	-11.2405	7.10575e-14	4.60235e-12	20.6005	0.669691	0.450468	-0.219223	10	133857863	R	II		IGR	opensea	IGR-opensea		rs28667652;rs544892323;rs561581482	45;9;4
cg18190225	-0.219255	0.515975	-10.6197	3.88519e-13	1.79203e-11	18.8756	0.625603	0.406348	-0.219255	13	27947286	R	II		IGR	opensea	IGR-opensea		rs530378748;rs550224861;rs563267840;rs531992206	27;25;2;1
cg07983767	-0.219421	0.822492	-9.82319	3.69834e-12	1.10514e-10	16.5897	0.932202	0.712781	-0.219421	3	45984158	F	II	CXCR6	TSS1500	opensea	TSS1500-opensea		rs542429559	1
cg10926435	-0.219473	0.666349	-10.1446	1.47536e-12	5.25281e-11	17.5217	0.776086	0.556612	-0.219473	1	47923504	R	II		IGR	opensea	IGR-opensea		rs553377306	34
cg07381391	-0.219493	0.62792	-6.7281	4.777e-08	3.16962e-07	7.03124	0.737666	0.518173	-0.219493	19	389308	F	II		IGR	shore	IGR-shore	chr19:387964-388350	rs569662687	0
cg01416657	-0.219521	0.570211	-14.1565	4.6439e-17	1.47773e-14	28.0568	0.679971	0.46045	-0.219521	1	205392241	R	II	LEMD1	TSS1500	opensea	TSS1500-opensea		rs577519523;rs540175879;rs368605303	18;2;1
cg03191962	-0.219562	0.526844	-11.5494	3.10857e-14	2.3895e-12	21.4404	0.636625	0.417063	-0.219562	9	135753193	F	II	C9orf98	Body	shore	Body-shore	chr9:135753347-135754384	rs7027831	22
cg05843340	-0.219583	0.112503	-5.02335	1.13106e-05	3.88735e-05	1.57682	0.222294	0.00271147	-0.219583	5	68628618	R	I		IGR	island	IGR-island	chr5:68628422-68628739
cg15958350	-0.219644	0.167093	-7.3987	5.67245e-09	5.04858e-08	9.17399	0.276915	0.057271	-0.219644	20	51026829	R	II		IGR	opensea	IGR-opensea		rs4140429;rs573254876	47;29
cg25303761	-0.219704	0.343485	-4.22594	0.000136183	0.000359851	-0.870749	0.453337	0.233633	-0.219704	1	31256028	R	II		IGR	opensea	IGR-opensea		rs570736641	24
cg10668325	-0.219743	0.680765	-8.55346	1.58559e-10	2.45044e-09	12.7844	0.790636	0.570893	-0.219743	15	90438236	F	II	AP3S2	TSS1500	shore	TSS1500-shore	chr15:90437025-90437602
cg14708411	-0.219793	0.659533	-2.83622	0.00716632	0.0128079	-4.66836	0.769429	0.549636	-0.219793	5	1060679	F	I	SLC12A7	Body	island	Body-island	chr5:1060584-1060809	rs2241608;rs568077465;rs529353447;rs111297355	6;18;24;41
cg10752745	-0.219834	0.375976	-6.72231	4.86643e-08	3.22143e-07	7.01262	0.485893	0.266059	-0.219834	3	158991106	R	II	SCHIP1	5'UTR	opensea	5'UTR-opensea		rs557285325;rs572503072	32;23
cg16954765	-0.219865	0.703308	-8.24478	4.07012e-10	5.40323e-09	11.8316	0.81324	0.593375	-0.219865	1	5159913	F	II		IGR	opensea	IGR-opensea		rs149872290;rs117673170	31;45
cg16663497	-0.219969	0.635593	-7.80367	1.59356e-09	1.71195e-08	10.4538	0.745578	0.525609	-0.219969	5	140472925	R	II	PCDHB2	TSS1500	shelf	TSS1500-shelf	chr5:140475599-140476607
cg27572370	-0.220056	0.591658	-11.7787	1.69575e-14	1.47627e-12	22.0562	0.701686	0.481629	-0.220056	10	14002394	F	II	FRMD4A	Body	opensea	Body-opensea
cg13925692	-0.220069	0.333989	-7.21394	1.01709e-08	8.33009e-08	8.58613	0.444023	0.223954	-0.220069	3	350789	F	II	CHL1	5'UTR	island	5'UTR-island	chr3:350660-350893	rs141854523;rs528674027;rs150371827	17;19;44
cg16118803	-0.2201	0.518272	-7.82342	1.49847e-09	1.62499e-08	10.5158	0.628322	0.408222	-0.2201	6	29629716	F	II	MOG	Body	opensea	Body-opensea		rs370358759;rs539197659	15;43
cg09806151	-0.220123	0.398291	-12.1811	5.95262e-15	6.47291e-13	23.1203	0.508353	0.28823	-0.220123	2	23358544	R	II		IGR	opensea	IGR-opensea		rs149633375	1
cg08311343	-0.220311	0.733356	-8.49692	1.88292e-10	2.82894e-09	12.6106	0.843511	0.623201	-0.220311	7	92324861	R	II	CDK6	Body	opensea	Body-opensea		rs550268445;rs142548762;rs150513912	49;31;12
cg15380598	-0.220312	0.318809	-7.23638	9.47333e-09	7.83668e-08	8.65763	0.428965	0.208653	-0.220312	7	52017943	R	II		IGR	opensea	IGR-opensea		rs527736781;rs150313152;rs567699517	8;2;1
cg16301246	-0.220348	0.638359	-5.81266	9.0442e-07	4.14469e-06	4.08743	0.748533	0.528185	-0.220348	2	25312230	R	II	EFR3B	Body	opensea	Body-opensea		rs567537820;rs538359017	32;1
cg13595143	-0.220365	0.662101	-6.27702	2.03029e-07	1.11589e-06	5.58055	0.772283	0.551919	-0.220365	9	472966	F	II		IGR	shelf	IGR-shelf	chr9:470108-470324	rs577526794;rs142433967;rs146129512;rs529024524	29;44;45;48
cg21904340	-0.220444	0.200806	-12.0309	8.77777e-15	8.76402e-13	22.7255	0.311028	0.0905841	-0.220444	1	89743574	R	II		IGR	opensea	IGR-opensea		rs562259678	36
cg18812198	-0.220463	0.761456	-8.80753	7.35808e-11	1.29193e-09	13.5609	0.871688	0.651225	-0.220463	11	68715658	R	II		IGR	opensea	IGR-opensea		rs516510	14
cg07142523	-0.220501	0.283265	-9.89259	3.02916e-12	9.40352e-11	16.7921	0.393515	0.173014	-0.220501	19	45970509	F	II	FOSB	TSS1500	shore	TSS1500-shore	chr19:45970799-45972668	rs186929638	1
cg09573658	-0.220548	0.634214	-8.88056	5.9092e-11	1.07766e-09	13.7827	0.744489	0.52394	-0.220548	1	11561956	F	II	PTCHD2	Body	island	Body-island	chr1:11561366-11562156
cg08570243	-0.220608	0.237107	-3.65046	0.000757986	0.00168666	-2.53654	0.347411	0.126803	-0.220608	2	110969853	R	II	NCRNA00116	Body	island	Body-island	chr2:110969852-110970222	rs115993184	44
cg11804239	-0.220687	0.39684	-8.29549	3.48361e-10	4.74054e-09	11.9888	0.507184	0.286497	-0.220687	3	180970464	R	II		IGR	opensea	IGR-opensea		rs182612525;rs113251163;rs186270675	38;34;2
cg02101355	-0.220772	0.722692	-9.21851	2.16029e-11	4.6929e-10	14.8014	0.833078	0.612306	-0.220772	11	121970694	R	II	LOC399959	Body	opensea	Body-opensea		rs535643276;rs553744595	39;1
cg03808001	-0.220792	0.231892	-6.54053	8.71092e-08	5.34104e-07	6.42844	0.342288	0.121496	-0.220792	13	112860456	R	II		IGR	opensea	IGR-opensea		rs532633256;rs371887462;rs548714038;rs192406079	38;37;33;1
cg01161644	-0.220804	0.68408	-15.9561	8.18531e-19	6.48362e-16	32.167	0.794482	0.573678	-0.220804	16	28270238	R	II		IGR	shore	IGR-shore	chr16:28270452-28270674	rs578173325	1
cg04764455	-0.220821	0.779305	-4.00015	0.00026977	0.000665031	-1.53685	0.889716	0.668895	-0.220821	4	109754441	F	II	COL25A1	Body	opensea	Body-opensea		rs533057827	13
cg15225071	-0.220859	0.678207	-6.8331	3.41541e-08	2.36929e-07	7.36816	0.788636	0.567777	-0.220859	11	129246791	F	II	BARX2	Body	shore	Body-shore	chr11:129245108-129246395	rs1493539;rs573978895	6;47
cg25402687	-0.220888	0.870413	-4.84875	1.96531e-05	6.35791e-05	1.03077	0.980857	0.759969	-0.220888	12	114393323	F	II	RBM19	Body	opensea	Body-opensea		rs574242079;rs74734506	0;1
cg03477052	-0.22089	0.557369	-15.3977	2.76296e-18	1.66385e-15	30.9287	0.667814	0.446924	-0.22089	9	29211210	R	II		IGR	shore	IGR-shore	chr9:29212171-29212819	rs574245964	2
cg00707406	-0.220922	0.531627	-10.111	1.6228e-12	5.66734e-11	17.425	0.642088	0.421166	-0.220922	5	140167620	R	II	PCDHA1	Body	island	Body-island	chr5:140167091-140168139	rs368549830;rs148397611;rs142582355;rs200716185	47;41;22;3
cg26635366	-0.220982	0.113576	-16.3181	3.78192e-19	3.58175e-16	32.953	0.224067	0.00308548	-0.220982	16	30710347	R	I	SRCAP	TSS200	island	TSS200-island	chr16:30709274-30710364	rs551683357	49
cg01966334	-0.220998	0.429223	-8.65187	1.17667e-10	1.90987e-09	13.086	0.539722	0.318724	-0.220998	2	128378434	F	II	MYO7B	Body	shelf	Body-shelf	chr2:128381585-128381890	rs530573815;rs550258726;rs142675379	0;3;25
cg06816668	-0.221001	0.674384	-13.272	3.85203e-16	7.71705e-14	25.9044	0.784885	0.563884	-0.221001	3	74664210	F	II		IGR	shore	IGR-shore	chr3:74663506-74664121	rs529507125	1
cg04268624	-0.221002	0.790206	-8.20736	4.56601e-10	5.95267e-09	11.7155	0.900707	0.679705	-0.221002	5	43037285	F	II		IGR	island	IGR-island	chr5:43037259-43037520
cg00672936	-0.221285	0.63493	-18.1743	8.75394e-21	1.70094e-17	36.7863	0.745573	0.524288	-0.221285	8	38832728	F	II	HTRA4	Body	shore	Body-shore	chr8:38831592-38832353	rs201547387;rs138161345	14;47
cg13850921	-0.221286	0.679074	-11.0373	1.23227e-13	7.17041e-12	20.0414	0.789716	0.568431	-0.221286	7	13869826	R	II		IGR	opensea	IGR-opensea		rs193008785;rs150318132;rs563657374;rs574251860;rs77091061	42;26;8;3;1
cg04131969	-0.221476	0.517117	-2.22312	0.0319982	0.0492553	-6.03378	0.627855	0.406379	-0.221476	2	33951647	R	II	MYADML	Body	shore	Body-shore	chr2:33952422-33952684	rs559880668;rs3217586	33;9
cg22924061	-0.221494	0.646912	-4.80524	2.25419e-05	7.18443e-05	0.895435	0.757659	0.536165	-0.221494	7	29131602	F	II	CPVL	Body	opensea	Body-opensea
cg11577375	-0.221563	0.581295	-8.31942	3.23729e-10	4.45961e-09	12.0629	0.692077	0.470514	-0.221563	19	50668992	R	II		IGR	shelf	IGR-shelf	chr19:50666147-50666514	rs532468094;rs550704111;rs143919979	41;6;4
cg19003146	-0.221578	0.604189	-10.0722	1.81249e-12	6.18584e-11	17.3129	0.714979	0.4934	-0.221578	2	49382242	R	II	FSHR	TSS1500	opensea	TSS1500-opensea		rs544792619;rs149392745;rs527347116;rs548586002;rs567123961;rs531315332	47;34;6;5;4;1
cg21758314	-0.221581	0.485424	-4.96965	1.34103e-05	4.52551e-05	1.40839	0.596214	0.374634	-0.221581	14	103439105	F	II	CDC42BPB	Body	opensea	Body-opensea		rs35880350;rs554001689;rs577259468	21;24;47
cg27585222	-0.221676	0.676043	-7.68362	2.31819e-09	2.35187e-08	10.0758	0.78688	0.565205	-0.221676	2	114737730	R	I		IGR	shore	IGR-shore	chr2:114736853-114737689	rs13411523;rs560338200;rs572063843	38;34;21
cg15295732	-0.221684	0.719214	-11.4663	3.87764e-14	2.84415e-12	21.2158	0.830056	0.608372	-0.221684	17	43942128	F	II	LOC100128977	Body	opensea	Body-opensea		rs60457468;rs536097153;rs555804925	0;24;48
cg22473097	-0.221699	0.2808	-10.2517	1.08937e-12	4.11679e-11	17.8293	0.39165	0.169951	-0.221699	6	29818300	R	II		IGR	island	IGR-island	chr6:29818085-29818341	rs28457697;rs112473692;rs573222860	35;7;2
cg11219547	-0.221747	0.516174	-8.11752	6.02168e-10	7.51049e-09	11.436	0.627048	0.405301	-0.221747	2	103066509	R	II	IL18RAP	Body	opensea	Body-opensea		rs369310417;rs576023115	31;27
cg13077366	-0.221752	0.223862	-6.31407	1.80231e-07	1.00596e-06	5.69981	0.334738	0.112986	-0.221752	18	34908626	F	II	BRUNOL4	Body	opensea	Body-opensea		rs183866848;rs187542244	1;25
cg19692240	-0.221798	0.533204	-8.81063	7.28978e-11	1.28204e-09	13.5703	0.644103	0.422305	-0.221798	13	21748982	R	II	MRPL57	TSS1500	shore	TSS1500-shore	chr13:21750287-21751332
cg16101574	-0.221988	0.5325	-2.54193	0.0150563	0.0250069	-5.35354	0.643494	0.421506	-0.221988	7	7291514	R	II		IGR	opensea	IGR-opensea		rs191527811;rs77564791;rs34881328;rs570411210	34;30;7;1
cg07899016	-0.222049	0.461234	-9.40673	1.24101e-11	2.97737e-10	15.3628	0.572258	0.350209	-0.222049	5	140588299	F	II	PCDHB12	5'UTR	shore	5'UTR-shore	chr5:140589744-140590657	rs10568970;rs190897279;rs535975195	17;25;37
cg05782440	-0.22215	0.62624	-14.1798	4.39758e-17	1.42389e-14	28.1123	0.737315	0.515166	-0.22215	3	45268453	F	II	TMEM158	TSS1500	shore	TSS1500-shore	chr3:45266477-45268039	rs553038846	31
cg10034970	-0.222155	0.353331	-11.9282	1.14659e-14	1.08229e-12	22.4539	0.464408	0.242253	-0.222155	19	54447133	R	II		IGR	shore	IGR-shore	chr19:54445231-54445745
cg16675581	-0.222164	0.656412	-3.14241	0.00317347	0.00614199	-3.90377	0.767493	0.54533	-0.222164	1	19637256	R	II	AKR7A2	Body	shore	Body-shore	chr1:19638207-19639309	rs577509202;rs544951300;rs77957193;rs186492564;rs11455967	39;17;10;2;1
cg08950410	-0.222219	0.24372	-10.0128	2.14666e-12	7.09953e-11	17.1413	0.35483	0.132611	-0.222219	11	30047362	F	II		IGR	opensea	IGR-opensea
cg19338452	-0.222274	0.563977	-9.94067	2.63896e-12	8.41674e-11	16.9319	0.675114	0.45284	-0.222274	12	87007189	F	II	MGAT4C	5'UTR	opensea	5'UTR-opensea
cg00061907	-0.22231	0.498993	-8.96841	4.54308e-11	8.67043e-10	14.0488	0.610148	0.387838	-0.22231	11	8931485	F	II	AKIP1	TSS1500	shore	TSS1500-shore	chr11:8932573-8933294	rs571873289;rs541202942;rs141414144;rs186733885	0;25;38;39
cg17573270	-0.222323	0.578629	-9.18372	2.39455e-11	5.10633e-10	14.6971	0.68979	0.467468	-0.222323	22	42950376	R	II	SERHL2	Body	shore	Body-shore	chr22:42949592-42950304	rs541193774;rs5751306	35;17
cg14693404	-0.222336	0.50792	-10.4253	6.68354e-13	2.76946e-11	18.325	0.619088	0.396752	-0.222336	2	49382423	R	II	FSHR	TSS1500	opensea	TSS1500-opensea		rs566185392;rs536708268;rs555022023	31;28;27
cg08527324	-0.222393	0.401057	-14.0692	5.69907e-17	1.72289e-14	27.8485	0.512254	0.289861	-0.222393	17	54655325	R	I		IGR	opensea	IGR-opensea		rs534623685	15
cg00622689	-0.222416	0.596705	-9.04427	3.62307e-11	7.1914e-10	14.2778	0.707913	0.485497	-0.222416	3	141944946	R	II	GK5	TSS1500	shore	TSS1500-shore	chr3:141943946-141944573	rs115899095;rs546557410;rs6765793	28;26;25
cg15834814	-0.222476	0.550031	-9.93539	2.67924e-12	8.5226e-11	16.9166	0.661268	0.438793	-0.222476	19	9609704	R	II	ZNF560	TSS1500	shore	TSS1500-shore	chr19:9608804-9609343	rs141281532	8
cg02218768	-0.22261	0.114168	-4.42875	7.30275e-05	0.000205605	-0.260843	0.225473	0.00286295	-0.22261	19	4064604	R	II	ZBTB7A	5'UTR	island	5'UTR-island	chr19:4064086-4067980	rs539959986	37
cg20335213	-0.222618	0.701281	-14.1465	4.75328e-17	1.50268e-14	28.0331	0.81259	0.589972	-0.222618	1	94704048	R	II	ARHGAP29	TSS1500	shore	TSS1500-shore	chr1:94702690-94703344	rs527563357;rs547686018	37;21
cg19290821	-0.222754	0.581762	-12.0046	9.39782e-15	9.24433e-13	22.6561	0.693139	0.470385	-0.222754	6	134953171	F	II		IGR	opensea	IGR-opensea		rs551990674;rs571889823	1;49
cg05593559	-0.222934	0.874496	-4.5583	4.8853e-05	0.000143456	0.13382	0.985963	0.763029	-0.222934	10	76998104	R	II		IGR	shelf	IGR-shelf	chr10:76993892-76995953	rs143262172;rs534873197;rs552694556;rs1259508;rs544814252	51;45;29;14;5
cg09649653	-0.222961	0.430291	-10.8012	2.35207e-13	1.19554e-11	19.385	0.541771	0.31881	-0.222961	15	86899296	F	II	AGBL1	Body	opensea	Body-opensea
cg06712755	-0.223006	0.314195	-8.29274	3.51311e-10	4.77436e-09	11.9803	0.425698	0.202692	-0.223006	19	31183872	F	II		IGR	opensea	IGR-opensea
cg16172549	-0.223016	0.586992	-11.2456	7.00836e-14	4.55125e-12	20.6145	0.6985	0.475484	-0.223016	1	161229214	F	II	PCP4L1	Body	shore	Body-shore	chr1:161228477-161229028	rs375348034;rs150224979	3;10
cg16915863	-0.223125	0.731173	-7.02881	1.83049e-08	1.38338e-07	7.995	0.842735	0.61961	-0.223125	12	54523294	F	I	LOC400043	Body	shelf	Body-shelf	chr12:54519768-54520457	rs371305043;rs371271390	26;45
cg25960090	-0.223145	0.811371	-12.4535	2.96351e-15	3.80647e-13	23.8293	0.922943	0.699798	-0.223145	5	127277370	R	II		IGR	opensea	IGR-opensea		rs187696954	11
cg14390254	-0.22324	0.725507	-7.95663	9.90474e-10	1.14395e-08	10.9336	0.837127	0.613887	-0.22324	11	48345293	F	II	OR4C3	TSS1500	opensea	TSS1500-opensea		rs78003098;rs79591077;rs73463975;rs549117281	0;2;44;50
cg07871717	-0.223254	0.728584	-8.91096	5.39476e-11	9.99256e-10	13.8749	0.840211	0.616957	-0.223254	12	121268034	F	II	SPPL3	Body	opensea	Body-opensea		rs576545555	32
cg24873157	-0.223405	0.505102	-10.4355	6.49539e-13	2.70455e-11	18.354	0.616805	0.3934	-0.223405	8	70377380	F	II	SULF1	TSS1500	opensea	TSS1500-opensea		rs560924112;rs529728288;rs549773674;rs149248993	0;1;31;41
cg17200510	-0.223478	0.407624	-11.228	7.34898e-14	4.73208e-12	20.5663	0.519363	0.295886	-0.223478	11	40743861	F	II	LRRC4C	5'UTR	opensea	5'UTR-opensea		rs181393490;rs186249678	0;51
cg24604310	-0.223577	0.344576	-13.6611	1.50175e-16	3.6686e-14	26.8627	0.456365	0.232787	-0.223577	1	20864944	F	II		IGR	opensea	IGR-opensea		rs528096625;rs546139830;rs571033342	0;2;22
cg19628603	-0.223656	0.632855	-10.0672	1.83816e-12	6.25319e-11	17.2987	0.744683	0.521027	-0.223656	6	32847596	R	II	PPP1R2P1	Body	island	Body-island	chr6:32847498-32847846
cg17319891	-0.223726	0.444703	-9.11926	2.8989e-11	5.98375e-10	14.5036	0.556567	0.33284	-0.223726	1	38226240	R	II	EPHA10	3'UTR	shore	3'UTR-shore	chr1:38227079-38227741	rs111671228;rs561566334;rs530400742	37;11;2
cg23452259	-0.223751	0.654442	-10.7818	2.48121e-13	1.24905e-11	19.3308	0.766318	0.542566	-0.223751	2	219823559	R	II	CDK5R2	TSS1500	shore	TSS1500-shore	chr2:219824151-219825864	rs531044448	3
cg07872305	-0.223851	0.588344	-7.69763	2.21882e-09	2.26651e-08	10.1199	0.700269	0.476419	-0.223851	16	49192671	F	II		IGR	opensea	IGR-opensea		rs545439497	1
cg06712674	-0.22389	0.526319	-10.9201	1.69703e-13	9.22796e-12	19.7164	0.638264	0.414374	-0.22389	1	88231424	R	II		IGR	opensea	IGR-opensea		rs55967533;rs189631373	24;12
cg11683714	-0.223946	0.740703	-13.6934	1.39008e-16	3.46812e-14	26.9413	0.852676	0.628731	-0.223946	5	159807259	R	II		IGR	opensea	IGR-opensea		rs149724231;rs145539323	15;1
cg07672908	-0.224	0.392227	-12.6196	1.9462e-15	2.7367e-13	24.2569	0.504227	0.280227	-0.224	4	174912114	R	II		IGR	opensea	IGR-opensea		rs565123304;rs112118387	47;16
cg14057711	-0.224004	0.497029	-8.76039	8.47962e-11	1.45301e-09	13.4173	0.609031	0.385027	-0.224004	17	22203489	R	II		IGR	opensea	IGR-opensea		rs553540106;rs565584454	28;27
cg01084194	-0.224037	0.636727	-12.83	1.14774e-15	1.80494e-13	24.7939	0.748746	0.524708	-0.224037	19	6092564	F	II	RFX2	5'UTR	opensea	5'UTR-opensea		rs530875432;rs550644867	39;48
cg20393901	-0.224131	0.604786	-11.377	4.92295e-14	3.44085e-12	20.9733	0.716852	0.492721	-0.224131	2	19320934	R	II		IGR	opensea	IGR-opensea		rs112121444	1
cg01883540	-0.224159	0.716225	-13.714	1.32333e-16	3.34109e-14	26.9913	0.828305	0.604145	-0.224159	4	120646965	F	II		IGR	opensea	IGR-opensea
cg17758362	-0.224269	0.314743	-8.17135	5.10107e-10	6.52554e-09	11.6036	0.426877	0.202608	-0.224269	15	25405035	R	II		IGR	opensea	IGR-opensea		rs76973808;rs544201730	37;1
cg16530382	-0.224354	0.30722	-8.30815	3.35102e-10	4.58922e-09	12.028	0.419397	0.195043	-0.224354	17	37123671	F	II	FBXO47	TSS200	opensea	TSS200-opensea
cg08120187	-0.224412	0.423401	-8.28055	3.64684e-10	4.92797e-09	11.9425	0.535607	0.311195	-0.224412	1	98517540	F	II		IGR	shore	IGR-shore	chr1:98519001-98519983	rs560652943;rs529700117;rs549454936	0;17;47
cg03867429	-0.22467	0.413953	-7.86662	1.30993e-09	1.44892e-08	10.6515	0.526288	0.301618	-0.22467	7	57483183	F	II		IGR	shore	IGR-shore	chr7:57484168-57485070	rs562634446;rs574677214	8;34
cg27369772	-0.224754	0.563957	-14.564	1.80516e-17	7.1379e-15	29.0184	0.676334	0.45158	-0.224754	12	86036826	R	II		IGR	opensea	IGR-opensea		rs576310111;rs10863031;rs558140195	32;23;2
cg04237288	-0.22478	0.762736	-19.2774	1.07541e-21	2.90809e-18	38.9204	0.875125	0.650346	-0.22478	8	70501407	R	II	SULF1	Body	opensea	Body-opensea		rs201530049;rs567829685;rs144460641	9;7;1
cg06994016	-0.224786	0.778985	-12.2555	4.9151e-15	5.58236e-13	23.315	0.891378	0.666593	-0.224786	10	45406847	F	II	TMEM72	5'UTR	opensea	5'UTR-opensea
cg09858955	-0.22486	0.417806	-17.818	1.76091e-20	3.03025e-17	36.0749	0.530236	0.305376	-0.22486	2	58135951	F	II	VRK2	5'UTR	opensea	5'UTR-opensea
cg11785460	-0.224955	0.737829	-23.2109	1.25923e-24	7.81191e-21	45.786	0.850306	0.625352	-0.224955	3	16097537	F	II		IGR	opensea	IGR-opensea		rs145023807	43
cg08376453	-0.22501	0.231523	-10.232	1.1515e-12	4.3047e-11	17.7731	0.344028	0.119018	-0.22501	14	65347685	F	II		IGR	shore	IGR-shore	chr14:65346111-65347346	rs562898283	24
cg09501381	-0.225091	0.667813	-14.293	3.37654e-17	1.15642e-14	28.3811	0.780359	0.555267	-0.225091	17	76918946	F	II	TIMP2	Body	shore	Body-shore	chr17:76920684-76921961	rs536953299;rs11654008	0;26
cg26052357	-0.225091	0.651429	-10.117	1.59534e-12	5.59128e-11	17.4423	0.763974	0.538883	-0.225091	1	91303544	R	II		IGR	shore	IGR-shore	chr1:91300979-91301891	rs532018622	26
cg19927508	-0.225153	0.4508	-11.6128	2.62706e-14	2.08898e-12	21.6114	0.563376	0.338223	-0.225153	16	31439191	R	II	COX6A2	Body	island	Body-island	chr16:31438891-31439682	rs200813960;rs12240;rs148307890;rs141932185	41;23;21;16
cg13668339	-0.225236	0.716668	-8.36475	2.81799e-10	3.97075e-09	12.2031	0.829286	0.60405	-0.225236	3	67704244	R	II	SUCLG2	Body	shore	Body-shore	chr3:67704628-67705051
cg12810354	-0.225348	0.637191	-9.67184	5.7276e-12	1.57827e-10	16.1463	0.749865	0.524517	-0.225348	4	46996987	F	II	GABRA4	TSS1500	shore	TSS1500-shore	chr4:46995128-46995872	rs546068188	51
cg11611580	-0.225392	0.488817	-9.31398	1.6299e-11	3.72665e-10	15.0867	0.601513	0.376121	-0.225392	6	114661277	F	II		IGR	shelf	IGR-shelf	chr6:114663328-114664859	rs551627694	10
cg13251916	-0.225441	0.297951	-12.0667	7.99998e-15	8.13152e-13	22.8198	0.410671	0.185231	-0.225441	16	86377209	F	II	LINC00917	Body	opensea	Body-opensea		rs536202151;rs71388034	8;45
cg15894129	-0.225532	0.582924	-10.7543	2.67698e-13	1.32626e-11	19.2537	0.69569	0.470158	-0.225532	11	69521774	R	II		IGR	shore	IGR-shore	chr11:69517840-69519929
cg19443707	-0.225547	0.338858	-7.7902	1.6619e-09	1.77322e-08	10.4114	0.451632	0.226085	-0.225547	8	31354807	R	II		IGR	opensea	IGR-opensea		rs2247267	51
cg03340356	-0.225556	0.315462	-12.5518	2.30987e-15	3.12373e-13	24.0827	0.42824	0.202684	-0.225556	1	67600835	R	II		IGR	shore	IGR-shore	chr1:67600390-67600715	rs539280773;rs116180595	44;16
cg26312951	-0.225735	0.350995	-13.5633	1.89996e-16	4.41772e-14	26.6234	0.463862	0.238127	-0.225735	21	42797847	R	II	MX1	TSS200	shore	TSS200-shore	chr21:42798146-42798884	rs376577608;rs567802636	5;2
cg15214334	-0.225779	0.600366	-8.37164	2.75918e-10	3.90197e-09	12.2244	0.713255	0.487476	-0.225779	20	36871432	F	II	KIAA1755	Body	opensea	Body-opensea		rs181520553	0
cg07989895	-0.225803	0.308056	-11.978	1.0072e-14	9.75287e-13	22.5857	0.420958	0.195155	-0.225803	2	212333938	F	II	ERBB4	Body	opensea	Body-opensea
cg01050920	-0.225836	0.358267	-9.47106	1.02786e-11	2.54916e-10	15.5537	0.471185	0.245349	-0.225836	6	123109741	R	II	SMPDL3A	TSS1500	shore	TSS1500-shore	chr6:123110288-123110878	rs73550144;rs573647867;rs531704845	49;31;8
cg25374269	-0.225861	0.316361	-2.80776	0.00771375	0.0136873	-4.73685	0.429292	0.203431	-0.225861	13	44887281	F	II		IGR	opensea	IGR-opensea		rs183863622;rs537633241;rs150322512	36;46;48
cg16661099	-0.225896	0.720642	-5.30603	4.59593e-06	1.74674e-05	2.46943	0.83359	0.607694	-0.225896	19	52741019	F	II		IGR	opensea	IGR-opensea		rs113641295;rs547181792	29;45
cg26859099	-0.225944	0.692059	-12.932	8.9023e-16	1.47986e-13	25.0523	0.805032	0.579087	-0.225944	11	13794724	F	II		IGR	opensea	IGR-opensea		rs567258339;rs377011503;rs187906489	0;1;33
cg16320788	-0.225977	0.721164	-7.33992	6.8284e-09	5.9205e-08	8.98721	0.834153	0.608176	-0.225977	8	73794096	F	II	KCNB2	Body	opensea	Body-opensea		rs551477781;rs191096797;rs537249824	0;1;33
cg14752720	-0.226066	0.540374	-11.6525	2.36489e-14	1.92275e-12	21.7182	0.653407	0.427341	-0.226066	12	96185640	F	II	NTN4	TSS1500	shore	TSS1500-shore	chr12:96183873-96185199	rs550123881;rs113453927;rs115098274	12;21;23
cg18284575	-0.226114	0.431082	-5.66046	1.47532e-06	6.38788e-06	3.59957	0.544139	0.318025	-0.226114	14	69095594	F	II		IGR	shore	IGR-shore	chr14:69095051-69095407
cg19488804	-0.226122	0.617516	-9.98868	2.30013e-12	7.51252e-11	17.0713	0.730577	0.504455	-0.226122	5	176216823	R	II		IGR	opensea	IGR-opensea		rs143055645;rs114703949	5;2
cg07473187	-0.226123	0.770374	-7.95389	9.98909e-10	1.15208e-08	10.925	0.883435	0.657312	-0.226123	22	49942309	F	II	C22orf34	Body	opensea	Body-opensea		rs763123;rs528321447	0;20
cg16681597	-0.226153	0.120399	-7.43803	5.01124e-09	4.5429e-08	9.29883	0.233476	0.00732295	-0.226153	1	219347410	R	II	LYPLAL1	Body	island	Body-island	chr1:219347109-219347572	rs183514421;rs527515282	36;20
cg09208311	-0.226227	0.559514	-10.8461	2.07916e-13	1.08169e-11	19.5102	0.672628	0.446401	-0.226227	11	126781400	F	II	KIRREL3	Body	opensea	Body-opensea		rs558724464;rs575306681;rs544433333;rs147029576	1;13;38;43
cg04610667	-0.226234	0.738584	-9.72801	4.86761e-12	1.38057e-10	16.3112	0.8517	0.625467	-0.226234	7	75704037	F	I		IGR	opensea	IGR-opensea		rs373637352;rs530028382;rs548138379;rs563445160;rs191250561	0;1;14;15;16
cg26808478	-0.22638	0.651329	-8.436	2.26691e-10	3.30553e-09	12.423	0.764519	0.538139	-0.22638	1	6760926	F	II	DNAJC11	Body	shore	Body-shore	chr1:6761295-6762131	rs11808315	13
cg03534453	-0.226414	0.482768	-9.15375	2.61686e-11	5.49609e-10	14.6072	0.595975	0.369561	-0.226414	5	140537884	R	II	PCDHB17	Body	shore	Body-shore	chr5:140536896-140537766	rs540135699;rs560058700;rs151003300	10;4;1
cg23236408	-0.226482	0.524256	-10.1518	1.44525e-12	5.16704e-11	17.5426	0.637497	0.411015	-0.226482	3	87039150	R	II	VGLL3	Body	shore	Body-shore	chr3:87039610-87040516	rs547971226	1
cg10597099	-0.226528	0.445298	-4.54074	5.15971e-05	0.000150643	0.0801198	0.558562	0.332034	-0.226528	5	110062725	R	II	TMEM232	TSS1500	opensea	TSS1500-opensea		rs537477049;rs141860290	40;6
cg18591228	-0.226542	0.399485	-9.52546	8.76815e-12	2.23593e-10	15.7148	0.512756	0.286214	-0.226542	11	3175552	R	II	OSBPL5	5'UTR	opensea	5'UTR-opensea		rs79660079	41
cg26174004	-0.226596	0.362144	-9.19434	2.32039e-11	4.97693e-10	14.729	0.475442	0.248846	-0.226596	9	117969635	R	II	2022-12-01	5'UTR	opensea	5'UTR-opensea		rs574861454	30
cg26703456	-0.226605	0.353515	-14.0433	6.05745e-17	1.80027e-14	27.7864	0.466818	0.240213	-0.226605	2	226264821	R	I	KIAA1486	TSS1500	opensea	TSS1500-opensea
cg25290227	-0.226664	0.589771	-10.7426	2.76486e-13	1.36048e-11	19.2209	0.703103	0.47644	-0.226664	10	113944114	F	II	GPAM	TSS1500	shore	TSS1500-shore	chr10:113943283-113943657
cg02895403	-0.226839	0.748708	-10.1581	1.41965e-12	5.09056e-11	17.5607	0.862127	0.635288	-0.226839	22	44933941	R	II		IGR	opensea	IGR-opensea		rs553922982;rs576921724;rs546301800	45;38;21
cg13399903	-0.226946	0.427104	-6.38133	1.45203e-07	8.32903e-07	5.91627	0.540577	0.313631	-0.226946	15	50352288	F	II	ATP8B4	Body	opensea	Body-opensea		rs569327599	28
cg05789250	-0.226949	0.291766	-6.21428	2.48411e-07	1.3302e-06	5.37863	0.40524	0.178292	-0.226949	6	31804306	F	II	C6orf48	5'UTR	shore	5'UTR-shore	chr6:31802598-31802823	rs149682571	1
cg19774368	-0.227092	0.270894	-7.68409	2.31479e-09	2.34884e-08	10.0772	0.38444	0.157347	-0.227092	2	119916807	F	II	C1QL2	TSS1500	shore	TSS1500-shore	chr2:119914126-119916663	rs545879750	49
cg14073481	-0.227112	0.116568	-11.7753	1.71111e-14	1.48753e-12	22.0471	0.230124	0.00301203	-0.227112	20	35724391	F	I	RBL1	5'UTR	island	5'UTR-island	chr20:35724039-35724644	rs111280246;rs548054654;rs544209566	16;33;50
cg09668030	-0.22713	0.203809	-10.463	6.01326e-13	2.54339e-11	18.4323	0.317374	0.0902443	-0.22713	1	27852173	R	II		IGR	shelf	IGR-shelf	chr1:27854416-27854963	rs572397456	18
cg23915527	-0.227199	0.407078	-5.75242	1.09775e-06	4.91654e-06	3.89421	0.520678	0.293479	-0.227199	1	161368787	F	II		IGR	shore	IGR-shore	chr1:161368863-161369932	rs61608953	43
cg10542770	-0.227219	0.494224	-11.0251	1.27402e-13	7.36925e-12	20.0076	0.607833	0.380614	-0.227219	8	144183439	F	II		IGR	opensea	IGR-opensea		rs4607586;rs35066977	7;32
cg10292706	-0.227269	0.178232	-5.14184	7.76064e-06	2.78003e-05	1.9498	0.291867	0.0645978	-0.227269	8	22091875	F	II		IGR	shelf	IGR-shelf	chr8:22089367-22089668	rs551408420;rs57413400;rs143229011	12;13;49
cg09031776	-0.22729	0.494595	-10.7108	3.01849e-13	1.45951e-11	19.1318	0.60824	0.38095	-0.22729	10	117735350	R	II		IGR	opensea	IGR-opensea		rs112214929	29
cg16781885	-0.227335	0.63835	-10.1866	1.30964e-12	4.77e-11	17.6425	0.752018	0.524683	-0.227335	4	172973467	F	II	GALNTL6	Body	opensea	Body-opensea		rs188473403;rs371342666;rs192919835	1;24;40
cg21917405	-0.227487	0.2353	-4.40084	7.96017e-05	0.000222152	-0.345347	0.349043	0.121557	-0.227487	6	111302637	R	II	RPF2	TSS1500	shore	TSS1500-shore	chr6:111303114-111303485	rs73763438;rs187365535;rs553504473;rs34994540	47;39;37;7
cg03578957	-0.227508	0.532232	-12.0091	9.28857e-15	9.16249e-13	22.668	0.645986	0.418478	-0.227508	3	134742944	F	II	EPHB1	Body	opensea	Body-opensea		rs544950386;rs143115201;rs150073565	1;5;36
cg23733394	-0.227783	0.43369	-5.03177	1.10125e-05	3.79577e-05	1.60325	0.547581	0.319798	-0.227783	1	839752	R	II		IGR	island	IGR-island	chr1:839694-840619
cg04870470	-0.227793	0.648662	-12.3194	4.17279e-15	4.92412e-13	23.4814	0.762559	0.534765	-0.227793	1	101359714	R	II	EXTL2	5'UTR	shore	5'UTR-shore	chr1:101360588-101360832	rs533553964;rs183921492;rs201632667;rs566871747	28;23;9;2
cg12793466	-0.227824	0.435176	-7.79401	1.64223e-09	1.75553e-08	10.4234	0.549088	0.321264	-0.227824	10	109673222	R	II	LINC01435	Body	shore	Body-shore	chr10:109674196-109674964	rs530669684;rs11274947	23;0
cg14218481	-0.228077	0.607542	-8.70166	1.01229e-10	1.68466e-09	13.2382	0.72158	0.493503	-0.228077	19	38281219	R	II		IGR	island	IGR-island	chr19:38281090-38281424
cg04242078	-0.228119	0.392114	-15.1082	5.25798e-18	2.74129e-15	30.2738	0.506174	0.278055	-0.228119	16	86527164	R	II		IGR	shore	IGR-shore	chr16:86528271-86529013	rs368911292;rs533486224	26;3
cg16480681	-0.228248	0.319058	-9.69083	5.42085e-12	1.5068e-10	16.2021	0.433182	0.204934	-0.228248	21	33765751	R	II	URB1-AS1	Body	island	Body-island	chr21:33765512-33765752	rs545491510;rs553832594;rs112478729	51;48;6
cg04710276	-0.228331	0.115971	-5.03611	1.08617e-05	3.74908e-05	1.61689	0.230137	0.0018052	-0.228331	6	31164994	F	II	HCG27	TSS1500	shore	TSS1500-shore	chr6:31165412-31165923	rs534786661;rs543305335;rs200345282;rs28397278;rs139479165	5;16;17;18;38
cg04264070	-0.228396	0.472509	-9.86292	3.29878e-12	1.00782e-10	16.7056	0.586706	0.358311	-0.228396	19	55887704	F	II	TMEM190	TSS1500	shore	TSS1500-shore	chr19:55889005-55889476	rs150654041;rs551569555;rs139768860	1;8;21
cg06598290	-0.228703	0.618229	-12.308	4.2957e-15	5.03212e-13	23.4519	0.73258	0.503877	-0.228703	8	20093156	R	II		IGR	opensea	IGR-opensea		rs563891733;rs11204102	46;15
cg03762366	-0.228783	0.632683	-9.6141	6.77286e-12	1.81153e-10	15.9764	0.747075	0.518292	-0.228783	12	54366214	F	II	HOXC11	TSS1500	shore	TSS1500-shore	chr12:54366815-54369103	rs541864591	1
cg19398821	-0.228827	0.407321	-4.50365	5.7902e-05	0.000166987	-0.0331137	0.521734	0.292907	-0.228827	5	110062608	F	II	TMEM232	TSS200	opensea	TSS200-opensea		rs372424679;rs534093592;rs377005687	0;3;29
cg26655345	-0.228867	0.540078	-9.31343	1.63255e-11	3.73201e-10	15.0851	0.654511	0.425644	-0.228867	9	14209709	F	II	NFIB	Body	opensea	Body-opensea		rs566115892;rs111728470	4;47
cg08787039	-0.228901	0.498355	-9.28717	1.76387e-11	3.9745e-10	15.0067	0.612805	0.383904	-0.228901	1	182921857	F	II	C1orf14	Body	island	Body-island	chr1:182921819-182922644
cg11099959	-0.229074	0.316464	-10.2251	1.17423e-12	4.37015e-11	17.7532	0.431001	0.201927	-0.229074	11	125109947	R	II	PKNOX2	5'UTR	opensea	5'UTR-opensea		rs554451476;rs117834337	45;1
cg23694371	-0.229402	0.65354	-8.82411	7.00024e-11	1.23963e-09	13.6113	0.768241	0.538839	-0.229402	15	26967579	F	II	GABRB3	Body	opensea	Body-opensea
cg16205674	-0.229427	0.559479	-10.6086	4.00689e-13	1.83854e-11	18.8442	0.674193	0.444766	-0.229427	3	10068804	R	II	CIDECP	TSS1500	shore	TSS1500-shore	chr3:10067898-10068265	rs547570520	26
cg15553776	-0.229548	0.863085	-5.16316	7.25122e-06	2.61805e-05	2.01709	0.977859	0.748311	-0.229548	5	141158703	F	II		IGR	opensea	IGR-opensea		rs186443148;rs546838498;rs13170638;rs145689489	0;1;21;40
cg19665696	-0.229644	0.395563	-2.65839	0.0112804	0.019278	-5.08861	0.510385	0.280741	-0.229644	7	949154	F	II	ADAP1	Body	island	Body-island	chr7:948294-949168	rs183967277;rs188254748;rs548364791;rs372298172;rs537539958;rs557532696	11;12;13;14;31;41
cg00712036	-0.229721	0.408018	-11.3988	4.64461e-14	3.27658e-12	21.0324	0.522878	0.293157	-0.229721	22	34452021	R	II		IGR	opensea	IGR-opensea
cg06032337	-0.229828	0.320613	-2.31175	0.0260935	0.0410191	-5.85158	0.435527	0.205699	-0.229828	6	29648468	F	II		IGR	opensea	IGR-opensea		rs3129057;rs114013701;rs2747430	0;22;38
cg27027478	-0.229895	0.486927	-10.8171	2.25127e-13	1.15359e-11	19.4295	0.601874	0.371979	-0.229895	19	32252576	F	II		IGR	opensea	IGR-opensea		rs528466296;rs551617454	8;29
cg18158385	-0.229963	0.122085	-13.6458	1.55794e-16	3.77217e-14	26.8253	0.237067	0.007104	-0.229963	1	95392678	F	I	CNN3	5'UTR	island	5'UTR-island	chr1:95391837-95393116	rs568604421	51
cg02506694	-0.230055	0.769078	-7.20458	1.0477e-08	8.54389e-08	8.55629	0.884105	0.65405	-0.230055	11	47333791	R	II	MADD	Body	opensea	Body-opensea		rs74236439	7
cg20390711	-0.230087	0.802892	-7.81665	1.53038e-09	1.65435e-08	10.4946	0.917935	0.687848	-0.230087	6	127796683	F	I	C6orf174	Body	island	Body-island	chr6:127796286-127797356
cg21098323	-0.230121	0.653663	-10.762	2.62074e-13	1.30426e-11	19.2752	0.768724	0.538603	-0.230121	19	54605642	F	II	OSCAR	TSS1500	shore	TSS1500-shore	chr19:54605985-54606590	rs189985386;rs587701756;rs587607356	14;25;26
cg14340928	-0.230154	0.262925	-6.3335	1.6932e-07	9.52046e-07	5.76236	0.378002	0.147848	-0.230154	5	126408756	R	II	FLJ44606	5'UTR	shore	5'UTR-shore	chr5:126409006-126409327
cg08498208	-0.230241	0.336217	-17.131	6.99403e-20	9.26982e-17	34.671	0.451337	0.221097	-0.230241	6	108445534	F	II		IGR	opensea	IGR-opensea
cg19976449	-0.230354	0.624426	-6.67082	5.73806e-08	3.7186e-07	6.84724	0.739603	0.509249	-0.230354	5	140246626	R	II	PCDHA6	Body	shelf	Body-shelf	chr5:140248789-140249140	rs560327933;rs188716908	18;2
cg11036485	-0.230441	0.49775	-7.40293	5.59729e-09	4.99149e-08	9.18742	0.61297	0.38253	-0.230441	15	43924717	F	II	CATSPER2	Body	opensea	Body-opensea		rs563591786;rs150090886	0;46
cg27575622	-0.230449	0.827128	-4.00218	0.000268131	0.000661411	-1.53093	0.942352	0.711904	-0.230449	17	203392	F	II	RPH3AL	TSS1500	shelf	TSS1500-shelf	chr17:205475-206667	rs117136506;rs576474494;rs543575934;rs58321207	11;14;46;50
cg20538800	-0.230547	0.427179	-13.2395	4.17047e-16	8.18616e-14	25.8236	0.542452	0.311905	-0.230547	1	118077997	F	II		IGR	opensea	IGR-opensea
cg13202534	-0.230695	0.548956	-14.6755	1.39846e-17	5.84267e-15	29.2782	0.664303	0.433608	-0.230695	11	111170911	F	II	COLCA1	5'UTR	shore	5'UTR-shore	chr11:111169304-111170428	rs150070122;rs539273685;rs557398120	24;35;36
cg22799420	-0.230828	0.535856	-9.3705	1.38026e-11	3.25132e-10	15.2551	0.65127	0.420442	-0.230828	14	102028994	F	II	DIO3	3'UTR	island	3'UTR-island	chr14:102025989-102031567	rs562125429	20
cg05813131	-0.230896	0.626884	-6.39754	1.37837e-07	7.96054e-07	5.96843	0.742332	0.511436	-0.230896	12	119498879	F	II	SRRM4	Body	opensea	Body-opensea		rs150752045;rs11064650	5;34
cg12033692	-0.230981	0.646814	-4.5152	5.58613e-05	0.000161695	0.00212018	0.762304	0.531323	-0.230981	17	74822890	R	II		IGR	opensea	IGR-opensea		rs186846677	14
cg26360697	-0.230983	0.465112	-14.0512	5.94584e-17	1.77711e-14	27.8054	0.580604	0.34962	-0.230983	5	1673409	R	I		IGR	opensea	IGR-opensea		rs11960630;rs11957721;rs142569964;rs11958395;rs377119853;rs186309945	47;43;41;36;28;13
cg23958373	-0.231004	0.716596	-5.56597	1.9984e-06	8.35154e-06	3.29736	0.832098	0.601094	-0.231004	8	599963	F	I		IGR	island	IGR-island	chr8:599904-600309	rs529081609;rs377138651	33;49
cg08570894	-0.231049	0.638353	-9.83109	3.61516e-12	1.08416e-10	16.6128	0.753878	0.522828	-0.231049	2	6465940	R	II		IGR	opensea	IGR-opensea		rs183536739	15
cg14834903	-0.231108	0.123845	-6.15978	2.96007e-07	1.5506e-06	5.20324	0.239399	0.00829071	-0.231108	14	73712902	F	II	PAPLN	Body	island	Body-island	chr14:73712288-73712911	rs12895249;rs148927614;rs188288125	20;24;47
cg08280341	-0.231121	0.650357	-10.2692	1.03671e-12	3.95648e-11	17.8796	0.765918	0.534797	-0.231121	2	164594200	R	II		IGR	shore	IGR-shore	chr2:164592917-164593511	rs562035151	49
cg14522232	-0.231176	0.478216	-10.1955	1.27688e-12	4.67475e-11	17.6682	0.593804	0.362628	-0.231176	19	58977406	R	II	ZNF324	TSS1500	shore	TSS1500-shore	chr19:58978209-58978958	rs551950364;rs568954113;rs537200633	28;25;24
cg17571335	-0.231244	0.696518	-10.5456	4.77474e-13	2.11681e-11	18.6663	0.81214	0.580896	-0.231244	11	128559701	R	II		IGR	shore	IGR-shore	chr11:128560103-128560537	rs530542721	5
cg26628164	-0.231453	0.119416	-6.2568	2.16662e-07	1.18078e-06	5.51549	0.235143	0.00368963	-0.231453	16	54407662	R	II		IGR	opensea	IGR-opensea
cg00374263	-0.231562	0.411133	-7.70931	2.13928e-09	2.19656e-08	10.1567	0.526914	0.295352	-0.231562	14	75229370	R	II	YLPM1	TSS1500	shore	TSS1500-shore	chr14:75229927-75230531
cg01620164	-0.231639	0.437516	-7.28666	8.07998e-09	6.83908e-08	8.81777	0.553335	0.321697	-0.231639	2	164590272	R	I	FIGN	Body	shelf	Body-shelf	chr2:164592917-164593511	rs142027713;rs112153080	18;7
cg14379286	-0.231641	0.667064	-9.80938	3.84843e-12	1.14223e-10	16.5494	0.782885	0.551244	-0.231641	3	131755140	F	II	CPNE4	TSS1500	shore	TSS1500-shore	chr3:131753880-131754139	rs185588517;rs9816526;rs139783928;rs565902548	0;27;30;33
cg07330481	-0.231772	0.565755	-12.4233	3.20038e-15	4.02634e-13	23.7512	0.681641	0.44987	-0.231772	17	37322330	F	I	ARL5C	1stExon	shore	1stExon-shore	chr17:37321482-37322099
cg02531227	-0.231773	0.540305	-7.46534	4.5983e-09	4.22295e-08	9.38546	0.656191	0.424418	-0.231773	12	129460621	R	II	GLT1D1	Body	opensea	Body-opensea		rs187586950;rs534287109	50;49
cg05498618	-0.231886	0.642264	-8.93261	5.05623e-11	9.47536e-10	13.9405	0.758207	0.526321	-0.231886	9	36036451	R	II	RECK	TSS1500	shore	TSS1500-shore	chr9:36036798-36037564	rs11452642	41
cg23122286	-0.231903	0.425231	-10.9056	1.76566e-13	9.5159e-12	19.6762	0.541182	0.309279	-0.231903	2	33598358	F	II	LTBP1	Body	opensea	Body-opensea		rs551908172;rs565440958;rs115073122	17;23;42
cg15546638	-0.231959	0.540399	-6.48654	1.0358e-07	6.21005e-07	6.2548	0.656379	0.42442	-0.231959	15	93277793	F	II		IGR	opensea	IGR-opensea		rs564825720;rs187408961;rs142495608;rs555129822	2;23;42;43
cg24179888	-0.232062	0.519259	-9.86032	3.32351e-12	1.01378e-10	16.6981	0.635289	0.403228	-0.232062	7	103968431	R	II	LHFPL3	TSS1500	shore	TSS1500-shore	chr7:103968783-103969959	rs560416763	2
cg03012280	-0.232163	0.618504	-8.4959	1.88879e-10	2.83665e-09	12.6075	0.734585	0.502422	-0.232163	15	41098255	R	II	ZFYVE19	TSS1500	shore	TSS1500-shore	chr15:41099243-41099878
cg25694500	-0.232213	0.634725	-7.23655	9.46817e-09	7.83302e-08	8.65818	0.750832	0.518619	-0.232213	2	205299847	R	II		IGR	opensea	IGR-opensea		rs16841256;rs543975532	32;2
cg11382589	-0.232299	0.668747	-12.4425	3.04807e-15	3.88773e-13	23.8007	0.784897	0.552598	-0.232299	17	22052191	F	II		IGR	island	IGR-island	chr17:22051902-22052192	rs537137307	48
cg01143938	-0.232335	0.66432	-11.444	4.11512e-14	2.97838e-12	21.1554	0.780487	0.548152	-0.232335	22	48606263	F	II		IGR	shore	IGR-shore	chr22:48605157-48605507	rs6007814;rs565663791;rs115355768;rs148371976;rs9306510	10;11;15;47;48
cg06621691	-0.232374	0.803646	-10.4636	6.00401e-13	2.54079e-11	18.4338	0.919833	0.687459	-0.232374	7	4175814	F	II	SDK1	Body	opensea	Body-opensea		rs567834705;rs530436496;rs555614848;rs550066724	0;1;49;50
cg10912203	-0.23242	0.855209	-6.3928	1.39948e-07	8.06662e-07	5.9532	0.971419	0.738999	-0.23242	9	117656633	F	II	TNFSF8	Body	opensea	Body-opensea		rs538529661;rs3833492	0;1
cg12067423	-0.232448	0.170796	-4.40834	7.77807e-05	0.000217592	-0.322665	0.28702	0.0545719	-0.232448	15	85141633	F	II		IGR	shelf	IGR-shelf	chr15:85144078-85144611	rs538202794	22
cg16286844	-0.232509	0.423641	-9.39009	1.30308e-11	3.10019e-10	15.3134	0.539895	0.307386	-0.232509	12	130819699	F	II		IGR	shelf	IGR-shelf	chr12:130822360-130822696	rs529774757	26
cg04266675	-0.23257	0.805846	-9.71993	4.98282e-12	1.40713e-10	16.2875	0.922131	0.689562	-0.23257	6	166823234	F	II	RPS6KA2	3'UTR	shelf	3'UTR-shelf	chr6:166825827-166826439	rs539560870;rs558285506	0;20
cg22790973	-0.232657	0.124946	-7.68516	2.30706e-09	2.34219e-08	10.0806	0.241274	0.00861738	-0.232657	12	51566990	R	I	TFCP2	TSS1500	island	TSS1500-island	chr12:51566680-51567072	rs182374568	20
cg12672189	-0.232754	0.658359	-7.80596	1.58219e-09	1.70184e-08	10.461	0.774736	0.541982	-0.232754	6	32427868	R	II		IGR	opensea	IGR-opensea		rs28732235	29
cg26964592	-0.232843	0.654485	-6.42554	1.25982e-07	7.36097e-07	6.05855	0.770907	0.538063	-0.232843	6	32904621	R	II	HLA-DMB	Body	opensea	Body-opensea		rs201587294;rs147976515;rs2071556;rs569713901	33;28;22;2
cg27546766	-0.232914	0.602031	-8.49916	1.87011e-10	2.8128e-09	12.6175	0.718488	0.485574	-0.232914	5	140174004	F	II	PCDHA2	TSS1500	shore	TSS1500-shore	chr5:140175666-140176813	rs568346333	0
cg02382795	-0.233032	0.545693	-11.6977	2.0991e-14	1.74839e-12	21.8394	0.662208	0.429177	-0.233032	7	73021225	F	II	MLXIPL	Body	shore	Body-shore	chr7:73021486-73021720	rs375748033	17
cg26721759	-0.233079	0.295163	-12.0014	9.47556e-15	9.2985e-13	22.6477	0.411702	0.178623	-0.233079	11	133616965	F	II		IGR	opensea	IGR-opensea		rs147950245	43
cg17709391	-0.233257	0.388275	-10.078	1.78248e-12	6.10316e-11	17.3298	0.504903	0.271646	-0.233257	13	101480751	R	II	NALCN-AS1	Body	opensea	Body-opensea		rs183474408;rs369705271;rs553549532;rs111680971;rs542242255	47;24;12;8;5
cg08423879	-0.233292	0.619459	-12.1278	6.82997e-15	7.20207e-13	22.9805	0.736105	0.502813	-0.233292	12	103437918	R	II		IGR	opensea	IGR-opensea		rs73176077;rs181444296;rs566033309	50;46;1
cg04732548	-0.233298	0.487839	-9.45022	1.0925e-11	2.67976e-10	15.492	0.604488	0.371189	-0.233298	7	63601086	F	II		IGR	opensea	IGR-opensea		rs145526888;rs559212883;rs577641402;rs183780364	33;36;45;51
cg04949153	-0.233462	0.371722	-11.666	2.28222e-14	1.86934e-12	21.7544	0.488453	0.254991	-0.233462	3	62704506	R	II	CADPS	Body	opensea	Body-opensea		rs181719240	31
cg20918537	-0.233554	0.77504	-10.9239	1.67969e-13	9.15414e-12	19.7269	0.891817	0.658263	-0.233554	15	51913620	R	II	DMXL2	Body	shore	Body-shore	chr15:51914167-51915396	rs147908163	5
cg13952948	-0.233674	0.146793	-8.81815	7.12675e-11	1.25819e-09	13.5932	0.263631	0.0299561	-0.233674	9	111881453	R	II	C9orf5	Body	shore	Body-shore	chr9:111881482-111882278	rs148711729;rs571914314;rs538846666;rs142258669;rs575224146	46;44;14;9;5
cg00530438	-0.233705	0.457445	-14.583	1.72827e-17	6.8823e-15	29.0627	0.574297	0.340592	-0.233705	7	106606094	F	II		IGR	opensea	IGR-opensea		rs147543525;rs59266081;rs186654401	1;20;28
cg09371276	-0.233754	0.79515	-10.0762	1.79162e-12	6.1289e-11	17.3247	0.912027	0.678273	-0.233754	8	25766160	F	II	EBF2	Body	opensea	Body-opensea		rs577159373;rs538245087;rs74844693;rs575260871	1;16;17;42
cg03683199	-0.233966	0.458883	-8.3336	3.09974e-10	4.29886e-09	12.1068	0.575867	0.3419	-0.233966	1	243636778	F	II	SDCCAG8	Body	shore	Body-shore	chr1:243637639-243638142	rs190078719	0
cg18561199	-0.234003	0.556789	-3.04454	0.00413519	0.00779919	-4.15349	0.673791	0.439788	-0.234003	14	95027379	F	II	SERPINA4	TSS1500	opensea	TSS1500-opensea		rs543785330;rs561924696	1;4
cg26901676	-0.234005	0.379215	-7.26342	8.69643e-09	7.28271e-08	8.74376	0.496217	0.262212	-0.234005	21	37312327	F	II		IGR	opensea	IGR-opensea		rs547093389;rs146621758	27;37
cg03649429	-0.234039	0.773967	-4.79656	2.31666e-05	7.36125e-05	0.868469	0.890986	0.656947	-0.234039	5	74798138	R	II	COL4A3BP	Body	opensea	Body-opensea
cg20961509	-0.234062	0.607072	-11.5389	3.19576e-14	2.44228e-12	21.4123	0.724103	0.490041	-0.234062	10	35248420	F	II		IGR	opensea	IGR-opensea		rs554825617;rs11813047	33;34
cg17737388	-0.234095	0.425359	-7.03472	1.79641e-08	1.36065e-07	8.0139	0.542407	0.308311	-0.234095	1	85724454	R	II	C1orf52	Body	shore	Body-shore	chr1:85724701-85725524	rs200464617;rs376026595	44;29
cg21719704	-0.23412	0.320459	-11.7549	1.8054e-14	1.5525e-12	21.9925	0.437519	0.203399	-0.23412	19	55948588	R	II	SHISA7	Body	shelf	Body-shelf	chr19:55951800-55952103	rs189561755	21
cg14792081	-0.23413	0.122241	-6.60063	7.18436e-08	4.51837e-07	6.62169	0.239306	0.00517596	-0.23413	1	65468460	F	I		IGR	island	IGR-island	chr1:65468272-65468828	rs561492075;rs113927749	23;34
cg11789820	-0.234514	0.450984	-11.8817	1.29457e-14	1.1921e-12	22.3306	0.568241	0.333727	-0.234514	14	58059860	F	II	SLC35F4	Body	opensea	Body-opensea		rs541868816;rs563925299;rs576029694;rs546384621	1;23;41;49
cg03146625	-0.234519	0.555005	-10.0267	2.06317e-12	6.87699e-11	17.1815	0.672264	0.437745	-0.234519	12	54448729	F	I	HOXC4	Body	shore	Body-shore	chr12:54447744-54448091
cg25142479	-0.234543	0.693628	-8.1848	4.89418e-10	6.30656e-09	11.6454	0.810899	0.576356	-0.234543	6	70993440	R	II	COL9A1	Body	shore	Body-shore	chr6:70992040-70992912	rs371825000;rs41265347;rs538316927	49;41;28
cg15126021	-0.234597	0.41642	-11.8017	1.59664e-14	1.40448e-12	22.1174	0.533718	0.299121	-0.234597	5	1672851	R	II		IGR	opensea	IGR-opensea		rs570859363	9
cg03741590	-0.234694	0.500131	-6.74034	4.59363e-08	3.06403e-07	7.07053	0.617478	0.382784	-0.234694	8	82281930	R	II		IGR	opensea	IGR-opensea		rs539686862;rs553847974	41;1
cg16831962	-0.234817	0.479116	-12.6018	2.03559e-15	2.83059e-13	24.2112	0.596525	0.361707	-0.234817	7	31017752	R	II	GHRHR	Body	opensea	Body-opensea		rs117992256;rs183931429;rs143946740	27;2;1
cg00718620	-0.234875	0.361076	-9.03046	3.77527e-11	7.44308e-10	14.2362	0.478513	0.243638	-0.234875	20	61866613	F	II	BIRC7	TSS1500	opensea	TSS1500-opensea		rs115604738;rs575855029;rs546328456	0;16;37
cg06917450	-0.234939	0.559011	-4.30909	0.00010558	0.000286226	-0.621924	0.67648	0.441541	-0.234939	1	38156652	F	II	C1orf109	TSS1500	shore	TSS1500-shore	chr1:38157295-38158586
cg15851066	-0.23494	0.35323	-7.11697	1.3833e-08	1.0857e-07	8.27671	0.4707	0.23576	-0.23494	5	140226947	R	II	PCDHA9	TSS1500	shore	TSS1500-shore	chr5:140228129-140228576	rs184822768;rs77090367	26;18
cg21862992	-0.234942	0.623647	-5.69586	1.31667e-06	5.77489e-06	3.71294	0.741118	0.506175	-0.234942	11	68658383	F	II		IGR	opensea	IGR-opensea		rs571916673;rs539311343	1;39
cg20077230	-0.235149	0.26876	-12.5155	2.53223e-15	3.36077e-13	23.9893	0.386334	0.151186	-0.235149	3	67022852	R	I		IGR	opensea	IGR-opensea		rs191405160	51
cg16296300	-0.235162	0.558802	-8.50498	1.83732e-10	2.77119e-09	12.6354	0.676383	0.441221	-0.235162	3	33957462	R	II		IGR	opensea	IGR-opensea		rs569384573;rs536762366	2;1
cg14944696	-0.235257	0.431472	-9.41288	1.21881e-11	2.93506e-10	15.3811	0.5491	0.313843	-0.235257	3	115155686	R	II		IGR	opensea	IGR-opensea		rs544398088;rs9826938;rs575358315	43;40;2
cg14331029	-0.235287	0.573561	-8.23286	4.22191e-10	5.57396e-09	11.7946	0.691205	0.455918	-0.235287	14	96658912	R	II		IGR	opensea	IGR-opensea		rs540165530	3
cg03245831	-0.235426	0.157865	-7.08806	1.51629e-08	1.17518e-07	8.18438	0.275578	0.0401521	-0.235426	17	6656617	F	II		IGR	opensea	IGR-opensea		rs187182852;rs575797810;rs1983178	0;16;19
cg06414816	-0.235488	0.411315	-6.58132	7.64307e-08	4.76909e-07	6.5596	0.529059	0.293571	-0.235488	5	110062837	R	II	TMEM232	TSS1500	opensea	TSS1500-opensea		rs543287607;rs138750563;rs28625714	45;16;13
cg27003165	-0.235639	0.601491	-7.34174	6.78929e-09	5.89259e-08	8.993	0.719311	0.483672	-0.235639	1	162381929	R	II	SH2D1B	TSS200	opensea	TSS200-opensea
cg22017032	-0.235712	0.413676	-12.2278	5.27805e-15	5.89037e-13	23.2425	0.531533	0.29582	-0.235712	16	72128544	R	II	DHX38	5'UTR	shore	5'UTR-shore	chr16:72127129-72127341
cg12116192	-0.235724	0.635502	-10.2807	1.00349e-12	3.85181e-11	17.9126	0.753364	0.51764	-0.235724	8	27730485	F	I	SCARA5	Body	opensea	Body-opensea		rs558197266;rs575818518;rs538086797;rs60701351	1;6;20;50
cg10219192	-0.235777	0.390539	-9.25105	1.96226e-11	4.33654e-10	14.8987	0.508427	0.27265	-0.235777	5	180542623	F	II		IGR	shore	IGR-shore	chr5:180541651-180541898	rs562648347;rs531496899	28;34
cg00449347	-0.235794	0.477911	-8.60111	1.37219e-10	2.16928e-09	12.9305	0.595808	0.360014	-0.235794	5	173491521	R	II	HMP19	Body	opensea	Body-opensea		rs113565126;rs549488718	31;1
cg08030358	-0.235815	0.645478	-12.6266	1.91206e-15	2.69692e-13	24.2749	0.763385	0.52757	-0.235815	19	5448636	F	II		IGR	opensea	IGR-opensea		rs8111224;rs143661767;rs151034347;rs73538707	0;40;44;45
cg12218079	-0.235891	0.459079	-9.86349	3.2934e-12	1.00647e-10	16.7073	0.577024	0.341133	-0.235891	6	48037415	F	II	PTCHD4	TSS1500	shore	TSS1500-shore	chr6:48036137-48036410	rs562921099;rs530745737;rs139396075;rs79733504	0;23;30;36
cg11266682	-0.236159	0.381728	-8.28408	3.60763e-10	4.88241e-09	11.9535	0.499807	0.263649	-0.236159	4	10021025	F	II	SLC2A9	Body	island	Body-island	chr4:10020481-10021026	rs548254683	45
cg24088508	-0.23627	0.546244	-2.88217	0.00635826	0.011497	-4.55681	0.664379	0.428109	-0.23627	1	38156462	R	II	C1orf109	TSS1500	shore	TSS1500-shore	chr1:38157295-38158586	rs542589108;rs678511	40;37
cg07052083	-0.236335	0.615862	-6.28529	1.97701e-07	1.09032e-06	5.60717	0.73403	0.497695	-0.236335	15	76826531	R	II	SCAPER	Body	opensea	Body-opensea		rs532244447;rs547520699;rs559352988;rs183469402;rs548438752	49;37;23;6;1
cg11793897	-0.236548	0.686221	-6.57364	7.83345e-08	4.87288e-07	6.53492	0.804495	0.567947	-0.236548	4	155666468	F	II	LRAT	Body	shore	Body-shore	chr4:155664819-155665833	rs56983649	23
cg25540032	-0.236742	0.625517	-9.22215	2.13717e-11	4.65014e-10	14.8123	0.743888	0.507146	-0.236742	2	98885650	F	II	VWA3B	Body	opensea	Body-opensea		rs564848839	24
cg11896246	-0.236773	0.484533	-10.1404	1.49304e-12	5.30352e-11	17.5096	0.602919	0.366146	-0.236773	5	19988629	F	II	CDH18	TSS1500	opensea	TSS1500-opensea		rs139600968;rs530074153	28;34
cg26251192	-0.236818	0.358072	-2.68369	0.0105851	0.0182061	-5.02996	0.476481	0.239663	-0.236818	14	74003199	R	II	ACOT1	TSS1500	shore	TSS1500-shore	chr14:74004122-74004683
cg23642632	-0.236819	0.650548	-11.0046	1.34712e-13	7.69856e-12	19.9509	0.768958	0.532139	-0.236819	2	183903927	R	II	NCKAP1	TSS1500	shore	TSS1500-shore	chr2:183902402-183903625	rs184780919;rs143306303	14;2
cg17091577	-0.236914	0.473367	-11.2039	7.84238e-14	4.98028e-12	20.5003	0.591824	0.35491	-0.236914	6	30854233	F	II	DDR1	5'UTR	shore	5'UTR-shore	chr6:30852102-30852676	rs574897218	25
cg13094926	-0.236978	0.764984	-9.57261	7.64194e-12	1.99743e-10	15.8541	0.883473	0.646496	-0.236978	1	53704978	F	II	MAGOH	TSS1500	shore	TSS1500-shore	chr1:53703959-53704642	rs568122691	3
cg02954903	-0.237013	0.628327	-9.73578	4.75943e-12	1.3565e-10	16.334	0.746833	0.509821	-0.237013	3	112359935	R	II	CCDC80	1stExon	opensea	1stExon-opensea		rs6807798	11
cg25932443	-0.237089	0.504298	-10.3754	7.68743e-13	3.10509e-11	18.183	0.622842	0.385753	-0.237089	1	39005813	F	II		IGR	opensea	IGR-opensea		rs79589685;rs539086176;rs547622522	1;29;37
cg15070513	-0.237096	0.502718	-11.0528	1.18136e-13	6.92493e-12	20.0842	0.621266	0.38417	-0.237096	17	37782685	F	II	PPP1R1B	TSS1500	shore	TSS1500-shore	chr17:37783314-37783919	rs181637774;rs548594430;rs560922454;rs149529378	0;1;8;46
cg04736217	-0.237312	0.484764	-7.25211	9.01317e-09	7.507e-08	8.70775	0.60342	0.366109	-0.237312	6	31804461	R	II	C6orf48	5'UTR	shore	5'UTR-shore	chr6:31802598-31802823	rs45540338;rs113611046;rs534707161	25;2;1
cg03464017	-0.237387	0.669133	-8.82548	6.97159e-11	1.23532e-09	13.6154	0.787826	0.550439	-0.237387	6	16217761	R	II		IGR	opensea	IGR-opensea		rs150438608;rs138296899;rs115197806;rs557157928;rs142777794;rs546122691;rs192119150;rs77259661;rs114510481;rs561467773;rs139017673;rs552957913;rs563954710;rs149442766	51;48;39;34;30;28;25;23;18;17;12;11;2;1
cg11601967	-0.237455	0.689528	-7.51454	3.93915e-09	3.69797e-08	9.54135	0.808255	0.5708	-0.237455	7	1886391	F	II	MAD1L1	Body	shore	Body-shore	chr7:1885033-1885402	rs561234374	31
cg16253144	-0.237527	0.393372	-6.94586	2.38366e-08	1.73625e-07	7.72955	0.512136	0.274608	-0.237527	1	243637243	F	II	SDCCAG8	Body	shore	Body-shore	chr1:243637639-243638142
cg12082202	-0.237593	0.122988	-10.7125	3.00426e-13	1.45406e-11	19.1366	0.241784	0.00419115	-0.237593	22	21356477	R	I	FLJ39582	Body	island	Body-island	chr22:21355973-21356824	rs191458878;rs529829476	46;7
cg01062020	-0.237633	0.380872	-4.68523	3.28634e-05	0.000100586	0.523851	0.499688	0.262055	-0.237633	1	162382848	R	II	SH2D1B	TSS1500	opensea	TSS1500-opensea
cg25030262	-0.237818	0.512543	-10.5903	4.2159e-13	1.91754e-11	18.7926	0.631452	0.393634	-0.237818	15	25092069	F	II	SNRPN	5'UTR	shore	5'UTR-shore	chr15:25093191-25093582	rs28405860	10
cg02327257	-0.237828	0.741512	-9.45307	1.08343e-11	2.66231e-10	15.5004	0.860425	0.622598	-0.237828	15	23908757	F	II		IGR	opensea	IGR-opensea		rs190501928	19
cg17205907	-0.237847	0.22641	-10.5805	4.3324e-13	1.96074e-11	18.765	0.345334	0.107487	-0.237847	6	46749715	F	II		IGR	opensea	IGR-opensea		rs116460535	7
cg13071569	-0.237865	0.382358	-9.34858	1.47212e-11	3.4291e-10	15.1898	0.50129	0.263425	-0.237865	12	107296946	F	II		IGR	opensea	IGR-opensea		rs79829404	31
cg15965180	-0.237975	0.840372	-14.4888	2.14592e-17	8.13665e-15	28.8424	0.959359	0.721384	-0.237975	8	134334447	R	II		IGR	opensea	IGR-opensea		rs553974286;rs572193505	18;1
cg00576075	-0.238044	0.647905	-13.4636	2.41702e-16	5.38255e-14	26.3785	0.766927	0.528883	-0.238044	1	85725654	R	II	C1orf52	TSS1500	shore	TSS1500-shore	chr1:85724701-85725524	rs568652169;rs534558176	26;24
cg16513345	-0.238192	0.120912	-4.04272	0.000237363	0.000592865	-1.4124	0.240008	0.00181581	-0.238192	2	97001281	F	II	NCAPH	TSS1500	shore	TSS1500-shore	chr2:97001429-97001898	rs13423628	44
cg06036677	-0.238411	0.531621	-11.2168	7.57432e-14	4.8438e-12	20.5357	0.650827	0.412416	-0.238411	1	1052664	F	II	C1orf159	TSS1500	shore	TSS1500-shore	chr1:1050515-1050830	rs114959855;rs549040924	3;22
cg26584465	-0.238622	0.580983	-5.89757	6.88212e-07	3.25613e-06	4.36007	0.700293	0.461672	-0.238622	3	149095006	R	II	TM4SF1	Body	opensea	Body-opensea		rs543915882;rs563822474;rs368410043	46;28;21
cg21460047	-0.238755	0.518717	-7.50891	4.00945e-09	3.75437e-08	9.52352	0.638095	0.39934	-0.238755	2	231881853	F	II		IGR	opensea	IGR-opensea		rs576060209	0
cg09080847	-0.238798	0.486348	-11.4563	3.98287e-14	2.90402e-12	21.1886	0.605747	0.366949	-0.238798	3	38796815	F	II	SCN10A	Body	opensea	Body-opensea		rs186353077	15
cg08234689	-0.238868	0.660801	-8.69225	1.04146e-10	1.72469e-09	13.2094	0.780235	0.541367	-0.238868	7	127910927	F	I		IGR	island	IGR-island	chr7:127910860-127911287	rs557485795	39
cg00105415	-0.23912	0.691768	-9.5321	8.59978e-12	2.20243e-10	15.7344	0.811328	0.572208	-0.23912	10	64579276	R	II	EGR2	TSS1500	shore	TSS1500-shore	chr10:64574660-64578778	rs184892306	37
cg20877230	-0.239178	0.609833	-5.32069	4.38561e-06	1.67525e-05	2.51593	0.729422	0.490244	-0.239178	8	6876684	F	II	DEFA3	TSS1500	opensea	TSS1500-opensea		rs71509225;rs545579825;rs562611888;rs183017529;rs73661326;rs71509226;rs562337779;rs527991409;rs71535998	0;11;15;20;22;32;38;44;46
cg05213296	-0.239245	0.165078	-4.83618	2.04479e-05	6.58706e-05	0.991639	0.2847	0.0454552	-0.239245	6	111302729	R	II	RPF2	TSS1500	shore	TSS1500-shore	chr6:111303114-111303485	rs34317355	13
cg12977772	-0.239362	0.270256	-10.5483	4.73933e-13	2.10541e-11	18.6739	0.389937	0.150574	-0.239362	5	72714340	F	II		IGR	shore	IGR-shore	chr5:72715407-72715997	rs116974622	47
cg06142341	-0.239437	0.420579	-10.1742	1.35643e-12	4.91039e-11	17.6069	0.540297	0.30086	-0.239437	2	73089222	R	II		IGR	shore	IGR-shore	chr2:73089746-73090016	rs565571217;rs536257289;rs554338646;rs10706980;rs111414313	46;42;28;20;15
cg21493483	-0.23944	0.41769	-13.0099	7.33953e-16	1.27311e-13	25.2486	0.53741	0.29797	-0.23944	2	236044744	F	II		IGR	opensea	IGR-opensea
cg06243115	-0.239502	0.348872	-11.5466	3.13127e-14	2.40374e-12	21.433	0.468623	0.229121	-0.239502	18	65258106	F	II	LOC643542	Body	opensea	Body-opensea
cg17170839	-0.23953	0.613358	-10.4719	5.86529e-13	2.49452e-11	18.4575	0.733123	0.493593	-0.23953	4	176733409	F	II	GPM6A	1stExon	opensea	1stExon-opensea		rs139008815;rs62338073;rs201180260	25;41;43
cg00871273	-0.239566	0.695425	-7.40239	5.60686e-09	4.99863e-08	9.1857	0.815207	0.575642	-0.239566	17	64513973	F	II	PRKCA	Body	opensea	Body-opensea		rs146091724;rs9897383	36;41
cg23876123	-0.239997	0.772873	-5.20701	6.30512e-06	2.3116e-05	2.15569	0.892871	0.652874	-0.239997	20	60053469	F	II	CDH4	Body	opensea	Body-opensea		rs552980373;rs374755874;rs539630930	2;18;24
cg05496603	-0.24021	0.576354	-8.69639	1.02851e-10	1.70688e-09	13.2221	0.696459	0.456249	-0.24021	6	44237813	F	II	TMEM151B	TSS1500	shore	TSS1500-shore	chr6:44238131-44238689	rs182771374	4
cg08871608	-0.240443	0.146076	-9.30383	1.67937e-11	3.81977e-10	15.0564	0.266298	0.0258545	-0.240443	19	40729274	F	I	CNTD2	Body	island	Body-island	chr19:40729087-40729430	rs569301505;rs536695271	0;9
cg22727124	-0.240494	0.124203	-5.16975	7.10035e-06	2.5694e-05	2.03793	0.244451	0.0039563	-0.240494	15	90304165	F	II		IGR	opensea	IGR-opensea		rs556821725;rs574990476;rs542106530	1;12;41
cg17459778	-0.240663	0.582213	-11.8095	1.56431e-14	1.38122e-12	22.1382	0.702545	0.461882	-0.240663	4	189321136	F	II		IGR	opensea	IGR-opensea		rs559122212;rs575829847	22;32
cg20423791	-0.240861	0.501206	-12.1425	6.57433e-15	6.99243e-13	23.0193	0.621636	0.380776	-0.240861	8	26948979	R	II		IGR	opensea	IGR-opensea		rs562393093	1
cg19838022	-0.240996	0.583567	-13.4852	2.29392e-16	5.1583e-14	26.4317	0.704065	0.463069	-0.240996	3	35680332	R	II	ARPP21	TSS1500	shore	TSS1500-shore	chr3:35680509-35681628	rs561996748;rs192560531;rs547628526	36;35;24
cg17304295	-0.241104	0.123271	-4.48106	6.2106e-05	0.000177797	-0.10192	0.243823	0.00271935	-0.241104	5	68628725	F	II	CCDC125	TSS200	island	TSS200-island	chr5:68628422-68628739	rs570674782;rs577230623;rs556407466	11;27;30
cg03219968	-0.241286	0.136678	-16.1708	5.17025e-19	4.55477e-16	32.6347	0.257321	0.016035	-0.241286	1	217310383	R	I	ESRRG	5'UTR	shore	5'UTR-shore	chr1:217310749-217311178	rs74368712;rs561828299	21;1
cg16201634	-0.241444	0.54118	-9.92222	2.78227e-12	8.78375e-11	16.8783	0.661901	0.420458	-0.241444	1	9146357	F	II		IGR	opensea	IGR-opensea
cg19638749	-0.241525	0.23539	-8.6473	1.19306e-10	1.93236e-09	13.072	0.356153	0.114628	-0.241525	2	70312615	R	II		IGR	shore	IGR-shore	chr2:70313200-70315490	rs577583790	12
cg09053247	-0.241666	0.646545	-9.20117	2.27395e-11	4.896e-10	14.7495	0.767378	0.525712	-0.241666	3	44802549	R	II	KIF15	TSS1500	shore	TSS1500-shore	chr3:44802852-44803618
cg15430876	-0.241895	0.654713	-8.11535	6.06203e-10	7.55278e-09	11.4292	0.775661	0.533766	-0.241895	6	150894782	R	II		IGR	opensea	IGR-opensea		rs551920890;rs565075389;rs527760842	44;16;10
cg04589828	-0.241969	0.593596	-12.5948	2.07168e-15	2.86781e-13	24.1934	0.714581	0.472612	-0.241969	12	34495086	R	II		IGR	island	IGR-island	chr12:34493973-34496968	rs565634507;rs142218799;rs200395597	40;32;8
cg22804476	-0.242001	0.601413	-11.2696	6.56963e-14	4.32262e-12	20.6802	0.722413	0.480413	-0.242001	22	22748465	F	II		IGR	opensea	IGR-opensea		rs387756	33
cg02889884	-0.242038	0.658852	-14.6137	1.61048e-17	6.5218e-15	29.1345	0.779871	0.537833	-0.242038	5	151297558	F	II	GLRA1	5'UTR	opensea	5'UTR-opensea		rs183009695;rs566323570	0;9
cg11575295	-0.242178	0.181209	-5.81753	8.90364e-07	4.08753e-06	4.10305	0.302298	0.0601199	-0.242178	7	158250911	F	II	PTPRN2	Body	shore	Body-shore	chr7:158247888-158249312	rs541923556	11
cg06540739	-0.242263	0.71232	-9.73656	4.74881e-12	1.354e-10	16.3363	0.833452	0.591189	-0.242263	16	34979252	F	II		IGR	opensea	IGR-opensea		rs530002094;rs181932798;rs560139705;rs527762632;rs552681429;rs185363169;rs116215537	0;1;6;8;9;18;37
cg02748479	-0.2423	0.603088	-10.7173	2.9653e-13	1.43878e-11	19.1498	0.724238	0.481938	-0.2423	16	12994049	F	II	SHISA9	TSS1500	shore	TSS1500-shore	chr16:12994574-12997690	rs115872248;rs11644362	1;48
cg09433222	-0.242333	0.475547	-12.4544	2.95666e-15	3.80201e-13	23.8317	0.596713	0.35438	-0.242333	1	67600822	F	II	C1orf141	TSS200	shore	TSS200-shore	chr1:67600390-67600715
cg13012494	-0.242418	0.206549	-6.26751	2.09328e-07	1.146e-06	5.54996	0.327758	0.0853397	-0.242418	21	47604986	F	I	C21orf56	TSS1500	shelf	TSS1500-shelf	chr21:47601020-47601229
cg26541517	-0.242492	0.583623	-6.77535	4.10731e-08	2.78083e-07	7.1829	0.704869	0.462377	-0.242492	13	46407790	F	II	SIAH3	Body	opensea	Body-opensea		rs141723946;rs147185215	0;23
cg19458741	-0.242817	0.349401	-4.50207	5.8187e-05	0.000167728	-0.0379345	0.470809	0.227992	-0.242817	5	31268955	F	II	CDH6	Body	opensea	Body-opensea		rs11957560;rs374097808;rs6891192	13;30;36
cg05382424	-0.242938	0.493834	-6.84853	3.25125e-08	2.27058e-07	7.41765	0.615303	0.372364	-0.242938	6	10886573	F	II	SYCP2L	TSS1500	shore	TSS1500-shore	chr6:10887184-10887622	rs12211124;rs187343292	12;29
cg24102817	-0.242944	0.722908	-7.31614	7.36123e-09	6.31382e-08	8.91156	0.844379	0.601436	-0.242944	6	32427898	F	II		IGR	opensea	IGR-opensea		rs17209119;rs150848225;rs546118748;rs17209126;rs528503109	1;34;46;48;50
cg18831642	-0.243027	0.12226	-4.08459	0.000209201	0.000529181	-1.28946	0.243774	0.000746993	-0.243027	10	69609574	R	II		IGR	island	IGR-island	chr10:69609477-69609722	rs7097008	36
cg08467416	-0.243142	0.49535	-9.02188	3.87298e-11	7.60277e-10	14.2103	0.616921	0.37378	-0.243142	5	49597832	R	II		IGR	opensea	IGR-opensea		rs568022096;rs533749793	24;21
cg09094263	-0.243432	0.424915	-11.8653	1.35148e-14	1.23464e-12	22.2868	0.546631	0.303199	-0.243432	10	50909198	R	II	C10orf53	Body	opensea	Body-opensea
cg17003879	-0.243472	0.690453	-8.545	1.62687e-10	2.50371e-09	12.7584	0.812189	0.568717	-0.243472	15	25509195	F	II	SNORD115-45	TSS1500	opensea	TSS1500-opensea		rs548626684	1
cg04546413	-0.243509	0.44182	-6.46521	1.10919e-07	6.58997e-07	6.18617	0.563575	0.320065	-0.243509	19	29218101	R	I		IGR	island	IGR-island	chr19:29218001-29218733	rs192701261;rs182816668	6;5
cg01270206	-0.243858	0.356843	-10.9242	1.67825e-13	9.14829e-12	19.7277	0.478772	0.234914	-0.243858	20	55199493	R	II		IGR	shore	IGR-shore	chr20:55200279-55206789	rs191445860	48
cg22938429	-0.24392	0.658875	-10.4083	7.00992e-13	2.88061e-11	18.2766	0.780835	0.536915	-0.24392	20	45039383	R	II		IGR	shelf	IGR-shelf	chr20:45034723-45035418
cg14530169	-0.243936	0.602339	-8.9329	5.05189e-11	9.46963e-10	13.9414	0.724307	0.480371	-0.243936	2	26771246	R	II	OTOF	Body	opensea	Body-opensea		rs192629658;rs28884226	27;15
cg15281812	-0.243939	0.217006	-10.4777	5.77119e-13	2.46217e-11	18.4739	0.338975	0.0950364	-0.243939	10	120000777	R	II		IGR	opensea	IGR-opensea
cg03251378	-0.244018	0.314228	-11.5325	3.25143e-14	2.47841e-12	21.3948	0.436237	0.192218	-0.244018	19	55485037	F	II	NLRP2	Body	opensea	Body-opensea		rs560597638;rs140382764;rs559257325;rs145529329;rs560208623	0;1;10;32;43
cg21386573	-0.244128	0.509167	-9.42543	1.17478e-11	2.84557e-10	15.4184	0.631231	0.387103	-0.244128	1	94219800	R	II		IGR	opensea	IGR-opensea		rs566106739;rs11807845;rs181979468	45;15;2
cg06921596	-0.244169	0.318665	-6.18266	2.75007e-07	1.45364e-06	5.27685	0.440749	0.196581	-0.244169	7	960452	F	II	ADAP1	1stExon	shore	1stExon-shore	chr7:960048-960351
cg12016809	-0.244183	0.202837	-5.58034	1.90834e-06	8.01693e-06	3.34326	0.324929	0.0807456	-0.244183	21	47604291	F	II	C21orf56	5'UTR	shore	5'UTR-shore	chr21:47602431-47602740	rs548951607;rs73384670	3;16
cg26392719	-0.244459	0.735917	-8.59807	1.38488e-10	2.1857e-09	12.9212	0.858146	0.613687	-0.244459	13	21952146	R	II	ZDHHC20	Body	shore	Body-shore	chr13:21951293-21951717	rs562745280;rs200313060	21;1
cg15161959	-0.244464	0.441429	-10.3418	8.44861e-13	3.3535e-11	18.0872	0.563661	0.319197	-0.244464	2	177020616	R	II		IGR	shelf	IGR-shelf	chr2:177024501-177025692	rs564701884;rs532266110;rs371138565;rs563894421	50;45;36;25
cg15870818	-0.244633	0.550168	-13.333	3.31972e-16	6.8919e-14	26.0557	0.672484	0.427851	-0.244633	3	180319597	F	II	TTC14	TSS1500	shore	TSS1500-shore	chr3:180319823-180320393	rs561429675	30
cg00748053	-0.244716	0.295426	-10.9011	1.78765e-13	9.60342e-12	19.6636	0.417784	0.173068	-0.244716	8	34137602	R	II		IGR	opensea	IGR-opensea		rs75944187;rs372220303	11;2
cg15656686	-0.244728	0.576387	-12.1637	6.22567e-15	6.7076e-13	23.0747	0.698751	0.454023	-0.244728	6	30854551	F	II	DDR1	5'UTR	shore	5'UTR-shore	chr6:30852102-30852676	rs192011632;rs547986913	10;23
cg09965419	-0.244729	0.77691	-10.0744	1.80085e-12	6.15378e-11	17.3194	0.899274	0.654545	-0.244729	6	30854186	F	II	DDR1	5'UTR	shore	5'UTR-shore	chr6:30852102-30852676	rs544811917;rs374213800	36;38
cg06188083	-0.244953	0.500271	-13.3388	3.27298e-16	6.8121e-14	26.0701	0.622748	0.377794	-0.244953	10	91093005	F	II	IFIT3	Body	opensea	Body-opensea		rs534669331;rs117933108	1;43
cg25902816	-0.24496	0.593339	-13.8725	9.06949e-17	2.48073e-14	27.3757	0.71582	0.470859	-0.24496	1	99729593	R	II	LPPR4	TSS1500	shore	TSS1500-shore	chr1:99729982-99730335	rs74112458	50
cg02662417	-0.245118	0.695172	-7.73829	1.95408e-09	2.03456e-08	10.2481	0.817731	0.572613	-0.245118	6	157161545	R	II	ARID1B	Body	opensea	Body-opensea		rs142149705;rs114165353;rs562251425	24;23;1
cg00822007	-0.245152	0.53867	-10.5912	4.20572e-13	1.91425e-11	18.7951	0.661246	0.416094	-0.245152	16	63619095	R	II		IGR	opensea	IGR-opensea		rs145792168	51
cg25710010	-0.245276	0.490007	-11.4135	4.46567e-14	3.17586e-12	21.0724	0.612645	0.367369	-0.245276	1	164721372	R	II	PBX1	Body	opensea	Body-opensea		rs563125207;rs74121211;rs542259686	39;21;1
cg01456663	-0.245429	0.660388	-9.21647	2.17335e-11	4.71635e-10	14.7953	0.783102	0.537673	-0.245429	7	152720150	R	II		IGR	opensea	IGR-opensea		rs140049657;rs62498127;rs537647	22;19;15
cg09275980	-0.245524	0.784692	-15.665	1.53722e-18	1.0537e-15	31.5255	0.907454	0.66193	-0.245524	15	25350925	F	II	SNORD116-29	TSS1500	opensea	TSS1500-opensea		rs539402620	13
cg07925824	-0.245538	0.859272	-5.58612	1.87323e-06	7.88736e-06	3.36175	0.982041	0.736503	-0.245538	12	129442906	F	II	GLT1D1	Body	opensea	Body-opensea		rs140079309;rs1616468;rs578081727	0;31;45
cg11878555	-0.245647	0.349118	-5.14137	7.77223e-06	2.78366e-05	1.94832	0.471942	0.226295	-0.245647	1	31920316	F	II		IGR	opensea	IGR-opensea		rs10659863	1
cg13471254	-0.245686	0.585205	-7.70053	2.1988e-09	2.24886e-08	10.1291	0.708048	0.462362	-0.245686	9	131081198	R	II	TRUB2	Body	shelf	Body-shelf	chr9:131084541-131085471	rs572081204	34
cg08222382	-0.245724	0.715241	-9.62548	6.55254e-12	1.76263e-10	16.01	0.838103	0.592379	-0.245724	16	6534317	F	II	RBFOX1	5'UTR	shore	5'UTR-shore	chr16:6533019-6533983	rs563398944;rs117459789;rs192834868;rs142236044	10;30;32;34
cg00423153	-0.245748	0.397285	-11.6696	2.2607e-14	1.85595e-12	21.764	0.520159	0.27441	-0.245748	2	229046785	F	I	SPHKAP	TSS1500	shore	TSS1500-shore	chr2:229045957-229046553	rs140630767	26
cg24460113	-0.246006	0.424564	-13.1956	4.64384e-16	8.91138e-14	25.7142	0.547567	0.301562	-0.246006	11	34938874	F	II	APIP	TSS1500	shore	TSS1500-shore	chr11:34937328-34938380	rs532317354	42
cg13480937	-0.246062	0.342504	-7.58939	3.11407e-09	3.02393e-08	9.77821	0.465536	0.219473	-0.246062	1	177112230	F	II	ASTN1	Body	opensea	Body-opensea		rs189130338;rs530068897	0;1
cg08292485	-0.24626	0.472972	-8.97508	4.45349e-11	8.53032e-10	14.069	0.596102	0.349841	-0.24626	20	29993663	F	II	DEFB121	Body	opensea	Body-opensea
cg22690975	-0.246344	0.775442	-9.61059	6.84241e-12	1.82683e-10	15.9661	0.898615	0.65227	-0.246344	4	183933931	R	II		IGR	opensea	IGR-opensea		rs73872908	24
cg01830271	-0.246382	0.795501	-10.1476	1.4626e-12	5.21418e-11	17.5305	0.918692	0.67231	-0.246382	6	31275148	R	II		IGR	shore	IGR-shore	chr6:31276241-31276526	rs9264951;rs74568989	50;37
cg07347151	-0.246473	0.254815	-5.29361	4.78214e-06	1.80908e-05	2.43	0.378052	0.131579	-0.246473	10	134843793	F	II		IGR	shore	IGR-shore	chr10:134843465-134843776	rs116800960	46
cg07747299	-0.246698	0.188501	-5.75272	1.09669e-06	4.91242e-06	3.89518	0.31185	0.0651524	-0.246698	21	47604052	F	II	C21orf56	5'UTR	shore	5'UTR-shore	chr21:47602431-47602740	rs557997318;rs145516731;rs78331376;rs562307207;rs529021252	1;5;9;24;41
cg07893425	-0.246724	0.404035	-11.3326	5.54601e-14	3.78191e-12	20.8523	0.527397	0.280673	-0.246724	19	3024507	F	II	TLE2	Body	opensea	Body-opensea		rs537096646;rs544884656;rs185031138	0;34;37
cg11857140	-0.246826	0.725161	-12.0071	9.33735e-15	9.19587e-13	22.6627	0.848574	0.601748	-0.246826	11	126372533	F	II	KIRREL3	Body	opensea	Body-opensea		rs10790809;rs543452286	17;41
cg11612852	-0.246867	0.653819	-12.501	2.62671e-15	3.45906e-13	23.952	0.777252	0.530385	-0.246867	4	21699745	F	II	KCNIP4	5'UTR	opensea	5'UTR-opensea
cg00863893	-0.246876	0.551575	-6.53596	8.83939e-08	5.40911e-07	6.41376	0.675013	0.428137	-0.246876	17	76876239	F	I	TIMP2	Body	opensea	Body-opensea		rs147613517;rs573034606;rs542177243;rs555589774;rs141673840	19;20;23;24;25
cg25713558	-0.246895	0.590715	-9.51161	9.12969e-12	2.31183e-10	15.6738	0.714162	0.467267	-0.246895	14	80678153	F	II	DIO2	TSS200	opensea	TSS200-opensea		rs186692464;rs531868319	24;37
cg08122652	-0.246943	0.774254	-12.7173	1.52193e-15	2.2584e-13	24.507	0.897725	0.650782	-0.246943	3	122281939	R	II	PARP9	5'UTR	shore	5'UTR-shore	chr3:122283002-122283594	rs141713495	43
cg07187855	-0.247028	0.564207	-8.39703	2.55322e-10	3.65395e-09	12.3028	0.687721	0.440693	-0.247028	6	30854161	F	I	DDR1	5'UTR	shore	5'UTR-shore	chr6:30852102-30852676	rs575957497	6
cg09645818	-0.247184	0.590638	-7.76392	1.80386e-09	1.90105e-08	10.3287	0.71423	0.467046	-0.247184	11	10764592	R	II		IGR	opensea	IGR-opensea		rs10840484;rs148899355;rs188417095;rs569780838	49;43;39;1
cg00911488	-0.247244	0.129318	-12.6822	1.66213e-15	2.42023e-13	24.4173	0.25294	0.00569584	-0.247244	4	106068604	F	II	TET2	5'UTR	shore	5'UTR-shore	chr4:106067473-106067968	rs541293943;rs564247421;rs78264833;rs184925499	14;26;42;48
cg20304048	-0.247377	0.724201	-8.13157	5.76631e-10	7.23505e-09	11.4798	0.847889	0.600513	-0.247377	22	23035508	F	II		IGR	opensea	IGR-opensea		rs3815000	23
cg01267150	-0.247585	0.375823	-11.8813	1.29605e-14	1.19287e-12	22.3294	0.499616	0.252031	-0.247585	10	14014651	F	II	FRMD4A	Body	opensea	Body-opensea		rs181909011;rs533552600	0;13
cg22942576	-0.24765	0.714404	-10.8304	2.17041e-13	1.12048e-11	19.4666	0.83823	0.590579	-0.24765	1	201476775	R	II	CSRP1	TSS1500	shore	TSS1500-shore	chr1:201475885-201476516	rs151100453;rs541455715;rs561361742;rs115055431	24;20;9;5
cg12709196	-0.247663	0.136404	-5.75661	1.08308e-06	4.85863e-06	3.90763	0.260236	0.012573	-0.247663	1	26616481	F	II	UBXN11	Body	opensea	Body-opensea		rs116644819	1
cg00462971	-0.247768	0.601276	-8.79849	7.56088e-11	1.32147e-09	13.5334	0.72516	0.477392	-0.247768	3	194784405	F	II		IGR	shore	IGR-shore	chr3:194785977-194786549	rs2676839;rs55806011;rs73890640;rs548177240;rs566499076	6;14;23;39;51
cg09788690	-0.247878	0.714018	-12.6831	1.65855e-15	2.41596e-13	24.4195	0.837956	0.590079	-0.247878	16	16891301	F	II		IGR	opensea	IGR-opensea		rs113677962	34
cg20068058	-0.24819	0.541449	-11.9002	1.23356e-14	1.14766e-12	22.3796	0.665544	0.417354	-0.24819	11	46317859	R	II	CREB3L1	Body	shore	Body-shore	chr11:46316875-46317485
cg16887334	-0.248209	0.577908	-8.14726	5.49402e-10	6.94566e-09	11.5286	0.702013	0.453804	-0.248209	20	3052151	F	I	OXT	TSS200	island	TSS200-island	chr20:3052097-3053103	rs532596883	0
cg12262617	-0.248251	0.246714	-2.8612	0.00671583	0.0120814	-4.60786	0.370839	0.122588	-0.248251	5	150677795	F	II	SLC36A3	Body	opensea	Body-opensea		rs374655843;rs3926389;rs55836179	1;11;46
cg10379346	-0.248292	0.722154	-4.64674	3.70705e-05	0.000112003	0.405258	0.8463	0.598009	-0.248292	10	123355239	R	II	FGFR2	5'UTR	shore	5'UTR-shore	chr10:123356616-123358285	rs11200027	49
cg18888461	-0.248404	0.445005	-10.5426	4.81484e-13	2.13203e-11	18.6578	0.569207	0.320803	-0.248404	11	18477379	F	I	LDHAL6A	1stExon	island	1stExon-island	chr11:18477298-18477756	rs114199578;rs553943855	17;33
cg23732978	-0.248486	0.555677	-9.53658	8.48815e-12	2.1794e-10	15.7477	0.67992	0.431434	-0.248486	20	57414274	F	II	GNASAS	Body	shore	Body-shore	chr20:57414595-57414896	rs3761263;rs561160848	6;48
cg11653271	-0.248525	0.12773	-5.86063	7.75081e-07	3.61622e-06	4.24142	0.251992	0.00346746	-0.248525	16	103723	F	II	SNRNP25	TSS200	island	TSS200-island	chr16:103424-104190	rs111982583;rs184723664;rs114449217;rs375127028	9;12;15;25
cg10494249	-0.24862	0.487058	-11.2433	7.05214e-14	4.57526e-12	20.6082	0.611368	0.362748	-0.24862	12	79120134	F	II		IGR	opensea	IGR-opensea		rs571365039;rs537187825;rs557081350	1;12;42
cg16823976	-0.248653	0.376904	-17.0391	8.43825e-20	1.09289e-16	34.4799	0.50123	0.252577	-0.248653	1	247499595	F	II		IGR	shelf	IGR-shelf	chr1:247494249-247495840	rs555204039;rs576780294	1;14
cg16092154	-0.248732	0.35195	-7.79973	1.61322e-09	1.72979e-08	10.4414	0.476316	0.227584	-0.248732	1	55414179	R	II		IGR	opensea	IGR-opensea		rs540974119;rs557893882	21;19
cg25277809	-0.248784	0.298952	-4.06858	0.000219562	0.000552651	-1.33653	0.423344	0.17456	-0.248784	2	128453484	F	II		IGR	shore	IGR-shore	chr2:128453174-128453446	rs187032610;rs11692777	20;23
cg02921382	-0.248786	0.656848	-11.2263	7.38263e-14	4.75126e-12	20.5617	0.781241	0.532455	-0.248786	8	95655439	F	II	ESRP1	Body	shore	Body-shore	chr8:95653898-95654733	rs113585322;rs140064719	35;50
cg12298207	-0.248821	0.608611	-12.9828	7.84844e-16	1.33966e-13	25.1805	0.733021	0.4842	-0.248821	20	60690127	R	II		IGR	opensea	IGR-opensea
cg13233929	-0.248885	0.129228	-8.20189	4.64356e-10	6.0364e-09	11.6985	0.253671	0.0047854	-0.248885	13	111267830	R	I	CARKD	TSS200	island	TSS200-island	chr13:111267780-111268778	rs548185181;rs566506648	41;28
cg11265221	-0.249073	0.397267	-7.17959	1.13406e-08	9.14152e-08	8.47658	0.521804	0.272731	-0.249073	4	175241684	F	II	CEP44	Body	opensea	Body-opensea		rs553534085	42
cg11977491	-0.249134	0.632311	-10.7968	2.38076e-13	1.20771e-11	19.3727	0.756878	0.507745	-0.249134	7	8472697	F	II	NXPH1	TSS1500	shore	TSS1500-shore	chr7:8473139-8475199	rs575618984	6
cg25731039	-0.24932	0.458246	-9.11693	2.91899e-11	6.015e-10	14.4966	0.582906	0.333586	-0.24932	12	54120216	F	II	CALCOCO1	5'UTR	opensea	5'UTR-opensea
cg00259046	-0.249349	0.707462	-9.40884	1.23334e-11	2.9631e-10	15.3691	0.832136	0.582788	-0.249349	11	50257771	F	II	LOC441601	TSS200	island	TSS200-island	chr11:50257255-50257772	rs10794225	9
cg15981785	-0.24955	0.537525	-9.80402	3.90838e-12	1.15672e-10	16.5337	0.6623	0.41275	-0.24955	18	50243464	R	II	DCC	Body	opensea	Body-opensea		rs190017762;rs578144601;rs77425490	29;2;1
cg17503287	-0.249574	0.128535	-19.708	4.86968e-22	1.52979e-18	39.7266	0.253322	0.00374829	-0.249574	10	79793425	R	II	RPS24	TSS200	shore	TSS200-shore	chr10:79793494-79793952	rs531463766;rs548772037	47;4
cg11877105	-0.249583	0.752682	-12.5683	2.21515e-15	3.02109e-13	24.1253	0.877473	0.62789	-0.249583	18	44038721	R	II	RNF165	3'UTR	opensea	3'UTR-opensea		rs75140478	40
cg04448014	-0.249625	0.655707	-11.7567	1.79685e-14	1.54665e-12	21.9974	0.78052	0.530895	-0.249625	10	23459015	R	II		IGR	shelf	IGR-shelf	chr10:23461300-23461610	rs547209392;rs75920703;rs143907504	45;30;29
cg06279296	-0.250083	0.309216	-8.06568	7.06672e-10	8.60698e-09	11.2744	0.434257	0.184174	-0.250083	10	601816	F	II	DIP2C	Body	opensea	Body-opensea		rs569292180;rs112108307;rs554919151;rs74722649;rs375166823;rs183551561	0;16;18;44;45;48
cg17939448	-0.250118	0.53757	-3.06778	0.00388464	0.00737101	-4.09463	0.662629	0.412511	-0.250118	4	77200832	F	II	FAM47E	Body	opensea	Body-opensea		rs116817705;rs576579296;rs11933305	18;41;43
cg23447131	-0.250151	0.564439	-9.51685	8.99111e-12	2.28324e-10	15.6893	0.689515	0.439364	-0.250151	2	70312835	F	II	PCBP1-AS1	Body	shore	Body-shore	chr2:70313200-70315490	rs527812602;rs541390747;rs11884681;rs533020241	22;29;45;49
cg10118294	-0.250158	0.690913	-16.099	6.02567e-19	5.13212e-16	32.4788	0.815992	0.565833	-0.250158	15	36020701	F	II	DPH6-AS1	Body	opensea	Body-opensea		rs547187264;rs181699136;rs186709205	1;14;35
cg10266221	-0.250331	0.275743	-8.55835	1.56223e-10	2.4196e-09	12.7994	0.400908	0.150578	-0.250331	16	19777742	F	II	IQCK	Body	opensea	Body-opensea		rs564488395;rs150845599	17;19
cg27158209	-0.250542	0.128284	-14.6558	1.46263e-17	6.05933e-15	29.2325	0.253555	0.00301272	-0.250542	7	99070484	R	I	ZNF789	TSS200	island	TSS200-island	chr7:99070295-99070859	rs558925464;rs541481866	27;13
cg07741809	-0.250962	0.432471	-12.7001	1.58905e-15	2.33779e-13	24.4631	0.557951	0.30699	-0.250962	20	59966734	R	II	CDH4	Body	shore	Body-shore	chr20:59965576-59965790	rs56173619;rs117023507;rs546935721;rs568405763;rs535115923;rs182216375	48;35;30;27;9;2
cg05187965	-0.251005	0.619396	-9.37875	1.3472e-11	3.18666e-10	15.2797	0.744899	0.493893	-0.251005	10	45406764	F	II	TMEM72	5'UTR	opensea	5'UTR-opensea		rs576686914;rs572302822;rs545996210	0;39;50
cg01399826	-0.251125	0.222667	-7.1807	1.13006e-08	9.11409e-08	8.48014	0.348229	0.0971045	-0.251125	5	52021828	F	II		IGR	opensea	IGR-opensea		rs190073729;rs147320500;rs181353092	0;23;38
cg15227712	-0.251424	0.62384	-7.97801	9.26931e-10	1.08167e-08	11.0005	0.749552	0.498129	-0.251424	1	80325210	F	II		IGR	opensea	IGR-opensea		rs546535219;rs564827491	0;9
cg02169857	-0.251534	0.170359	-4.68535	3.28511e-05	0.000100552	0.524221	0.296126	0.0445916	-0.251534	2	110969641	R	II	NCRNA00116	Body	shore	Body-shore	chr2:110969852-110970222	rs190439962	48
cg15706568	-0.251536	0.293178	-4.00084	0.000269206	0.00066378	-1.53482	0.418946	0.16741	-0.251536	22	49447845	R	II		IGR	island	IGR-island	chr22:49447339-49448283	rs186233236;rs34767965	2;1
cg01295084	-0.251666	0.680085	-9.60282	6.99877e-12	1.85992e-10	15.9432	0.805918	0.554252	-0.251666	2	84743935	R	II	DNAH6	5'UTR	shore	5'UTR-shore	chr2:84743463-84743685
cg21885361	-0.251698	0.675383	-9.50663	9.26359e-12	2.33892e-10	15.6591	0.801232	0.549534	-0.251698	7	127911034	F	I		IGR	island	IGR-island	chr7:127910860-127911287	rs577033036;rs6942813	3;23
cg03393602	-0.252088	0.325057	-11.7176	1.99184e-14	1.67791e-12	21.8927	0.451101	0.199013	-0.252088	18	19285336	F	II	ABHD3	TSS1500	shore	TSS1500-shore	chr18:19284165-19285052	rs148998315;rs185337236	0;3
cg07444487	-0.252121	0.197699	-6.23752	2.30519e-07	1.24666e-06	5.45344	0.32376	0.0716384	-0.252121	10	123688279	F	II	ATE1	TSS1500	shore	TSS1500-shore	chr10:123686972-123688109	rs181558213;rs540597974;rs556467768;rs554430078;rs573990195	0;7;15;31;47
cg15388804	-0.252441	0.392355	-8.92953	5.10305e-11	9.54686e-10	13.9312	0.518576	0.266134	-0.252441	14	36993079	F	II		IGR	shore	IGR-shore	chr14:36993488-36994488	rs140667653;rs559948916;rs573467480	2;40;45
cg19334452	-0.252789	0.724408	-10.5224	5.09375e-13	2.22761e-11	18.6007	0.850802	0.598013	-0.252789	19	3006438	F	II	TLE2	Body	island	Body-island	chr19:3006273-3006721	rs202230138;rs370713143;rs375095902	1;4;10
cg26740318	-0.253017	0.717809	-9.4303	1.15814e-11	2.81171e-10	15.4328	0.844317	0.5913	-0.253017	11	18477153	F	II	LDHAL6A	TSS1500	shore	TSS1500-shore	chr11:18477298-18477756	rs75474444;rs141358980	13;18
cg07325427	-0.253069	0.811225	-9.22571	2.11477e-11	4.61146e-10	14.8229	0.937759	0.68469	-0.253069	19	46792195	F	II	RNU6-66P	Body	opensea	Body-opensea
cg26504835	-0.253147	0.631289	-15.3324	3.19226e-18	1.8615e-15	30.7817	0.757862	0.504715	-0.253147	6	31143710	F	II	PSORS1C3	Body	opensea	Body-opensea		rs113643447;rs563035165;rs530566175	0;1;37
cg00222963	-0.253175	0.686557	-13.607	1.71024e-16	4.07282e-14	26.7304	0.813145	0.55997	-0.253175	8	33462278	R	II		IGR	opensea	IGR-opensea		rs550214666;rs572008226	9;1
cg22500706	-0.253447	0.587905	-12.5087	2.576e-15	3.40904e-13	23.9718	0.714629	0.461182	-0.253447	16	34510826	F	II		IGR	opensea	IGR-opensea		rs560346239;rs527779555	20;21
cg02305391	-0.253528	0.38444	-11.8609	1.3671e-14	1.24507e-12	22.2752	0.511204	0.257676	-0.253528	10	1314211	F	II	ADARB2	Body	opensea	Body-opensea		rs61832018;rs141647858;rs150530467	0;1;49
cg20707527	-0.253836	0.35978	-4.86563	1.86337e-05	6.06444e-05	1.08336	0.486698	0.232862	-0.253836	8	105343122	R	II		IGR	shore	IGR-shore	chr8:105342213-105342558
cg25391724	-0.253841	0.706437	-10.8032	2.33959e-13	1.19075e-11	19.3904	0.833357	0.579517	-0.253841	1	241154755	R	II	RGS7	Body	opensea	Body-opensea		rs537055623	4
cg11747462	-0.253924	0.619226	-8.38848	2.62075e-10	3.73655e-09	12.2764	0.746188	0.492264	-0.253924	11	132869600	R	II	OPCML	Body	opensea	Body-opensea		rs184351196;rs574226686	34;1
cg03584021	-0.254066	0.272955	-10.9379	1.61637e-13	8.88047e-12	19.7659	0.399988	0.145922	-0.254066	14	44618802	R	II		IGR	opensea	IGR-opensea		rs565264064	2
cg21322043	-0.254089	0.137948	-4.57815	4.59243e-05	0.000135718	0.194588	0.264993	0.0109039	-0.254089	10	11905941	R	II	PROSER2	Body	opensea	Body-opensea		rs147850019	1
cg06584561	-0.254213	0.691485	-9.65444	6.02414e-12	1.64622e-10	16.0952	0.818591	0.564378	-0.254213	13	31456352	R	II	LINC00545	TSS1500	opensea	TSS1500-opensea		rs550643771;rs213597;rs78867337	28;14;2
cg03118604	-0.254637	0.22603	-9.30373	1.67988e-11	3.82057e-10	15.0561	0.353348	0.0987116	-0.254637	6	29818079	R	I		IGR	shore	IGR-shore	chr6:29818085-29818341	rs3128911;rs545028483;rs564906946;rs28728929;rs551011634	51;33;21;6;3
cg27553765	-0.254848	0.648651	-10.8305	2.16995e-13	1.1204e-11	19.4668	0.776075	0.521227	-0.254848	19	51433633	R	II		IGR	opensea	IGR-opensea		rs546045051;rs557789172	32;29
cg12277789	-0.254917	0.779369	-10.8594	2.00459e-13	1.05037e-11	19.5473	0.906828	0.651911	-0.254917	10	125033770	R	II		IGR	opensea	IGR-opensea		rs138640750	7
cg11077186	-0.25497	0.478359	-10.1714	1.3673e-12	4.94061e-11	17.5988	0.605844	0.350873	-0.25497	1	20686360	F	II	LINC01141	Body	opensea	Body-opensea
cg10366876	-0.254989	0.596944	-8.51357	1.78991e-10	2.71065e-09	12.6618	0.724439	0.46945	-0.254989	4	185369164	R	II	IRF2	5'UTR	opensea	5'UTR-opensea		rs141214144	27
cg00685750	-0.25508	0.419272	-9.92357	2.77155e-12	8.75888e-11	16.8822	0.546812	0.291732	-0.25508	12	132866348	F	II	GALNT9	Body	shore	Body-shore	chr12:132865236-132865506	rs146362436;rs551411174	27;39
cg00167275	-0.255086	0.281592	-8.79231	7.70278e-11	1.34154e-09	13.5145	0.409135	0.154049	-0.255086	10	88854588	R	I	FAM35A	TSS1500	island	TSS1500-island	chr10:88853757-88855498	rs544795948;rs563124216	47;40
cg03754044	-0.255303	0.423947	-13.6017	1.73232e-16	4.10684e-14	26.7173	0.551599	0.296296	-0.255303	6	10112908	F	II		IGR	opensea	IGR-opensea		rs556169334;rs145812330	23;24
cg00961617	-0.255338	0.725854	-14.8437	9.53863e-18	4.37652e-15	29.6676	0.853523	0.598184	-0.255338	17	37782380	F	II	PPP1R1B	TSS1500	shore	TSS1500-shore	chr17:37783314-37783919	rs554111483;rs10852934;rs141523451	1;30;37
cg20035294	-0.255377	0.442055	-2.94638	0.00537096	0.00987245	-4.39901	0.569744	0.314367	-0.255377	3	189284269	F	II		IGR	opensea	IGR-opensea		rs79948544;rs35804584;rs79240355	3;4;4
cg04218760	-0.255393	0.679833	-9.96621	2.45282e-12	7.91528e-11	17.0061	0.80753	0.552137	-0.255393	10	45406644	R	I	TMEM72	TSS200	opensea	TSS200-opensea		rs536522430;rs114943584;rs566660508;rs2281841	46;44;43;38
cg22862003	-0.255523	0.616316	-12.636	1.86717e-15	2.64471e-13	24.2991	0.744078	0.488554	-0.255523	21	42797588	F	II	MX1	TSS1500	shore	TSS1500-shore	chr21:42798146-42798884	rs531945293;rs462903;rs571573423	13;18;43
cg23810282	-0.255643	0.793713	-10.4412	6.39156e-13	2.6696e-11	18.3703	0.921535	0.665892	-0.255643	5	43037519	F	II		IGR	island	IGR-island	chr5:43037259-43037520
cg26879773	-0.25581	0.553487	-12.0962	7.41085e-15	7.66676e-13	22.8975	0.681392	0.425583	-0.25581	2	121405238	R	II		IGR	opensea	IGR-opensea		rs142873105;rs77172749;rs150613998	42;33;20
cg14908653	-0.255864	0.570803	-13.4064	2.77675e-16	5.97483e-14	26.2373	0.698735	0.442871	-0.255864	18	911900	F	II	ADCYAP1	3'UTR	shelf	3'UTR-shelf	chr18:904578-909574	rs538328852;rs559783113;rs368093870	0;1;2
cg22429640	-0.255891	0.491494	-5.05274	1.0303e-05	3.57706e-05	1.66916	0.619439	0.363548	-0.255891	5	110062570	F	II	TMEM232	TSS200	opensea	TSS200-opensea		rs17132312;rs551614072;rs372424679;rs534093592	5;22;38;41
cg00058515	-0.255893	0.546374	-11.5616	3.009e-14	2.32872e-12	21.4735	0.674321	0.418428	-0.255893	2	80527798	F	II	CTNNA2	Body	shore	Body-shore	chr2:80529677-80530846	rs544488352;rs559463327	1;4
cg02358647	-0.256031	0.486658	-10.0247	2.07528e-12	6.91018e-11	17.1756	0.614673	0.358642	-0.256031	6	25698362	F	II	SCGN	Body	opensea	Body-opensea		rs541976203	1
cg16911810	-0.256055	0.398743	-12.3995	3.40066e-15	4.21687e-13	23.6894	0.52677	0.270716	-0.256055	2	119596346	F	II		IGR	shelf	IGR-shelf	chr2:119599059-119599299	rs574645572	30
cg10577630	-0.256136	0.616143	-9.45519	1.0767e-11	2.64929e-10	15.5067	0.744211	0.488074	-0.256136	12	38550112	R	II		IGR	opensea	IGR-opensea		rs10880631;rs565569584;rs527713504	11;10;1
cg03414274	-0.256188	0.527409	-14.5402	1.90635e-17	7.41491e-15	28.9629	0.655503	0.399315	-0.256188	14	65138615	R	II		IGR	opensea	IGR-opensea		rs1956418;rs118008070;rs201318850	51;19;10
cg07271799	-0.256371	0.563915	-10.5038	5.36527e-13	2.32064e-11	18.548	0.692101	0.435729	-0.256371	1	219833964	R	II		IGR	opensea	IGR-opensea		rs555000572;rs571859001;rs181327962;rs80219521	34;28;18;15
cg26748578	-0.256456	0.284554	-9.25566	1.93573e-11	4.2878e-10	14.9125	0.412782	0.156326	-0.256456	2	65217211	F	II	SLC1A4	1stExon	island	1stExon-island	chr2:65215598-65217212	rs374368836	40
cg17578275	-0.256463	0.144646	-10.5997	4.10763e-13	1.87662e-11	18.819	0.272878	0.0164146	-0.256463	2	9692820	F	II	ADAM17	Body	shelf	Body-shelf	chr2:9695522-9696606	rs72777019;rs555556864	30;47
cg25219173	-0.256543	0.131382	-6.13474	3.20834e-07	1.66392e-06	5.12268	0.259654	0.00311046	-0.256543	3	146262434	R	I	PLSCR1	1stExon	island	1stExon-island	chr3:146262126-146262505	rs372202318;rs7616418;rs16858483;rs551788051;rs561908509	46;40;37;34;32
cg14253327	-0.256816	0.439279	-13.0701	6.32411e-16	1.13126e-13	25.4001	0.567687	0.310871	-0.256816	9	103790197	R	II	LPPR1	TSS1500	shore	TSS1500-shore	chr9:103790612-103791764	rs541368470;rs559655358;rs191590538	18;16;7
cg14332815	-0.256968	0.787602	-5.67757	1.39639e-06	6.08365e-06	3.65436	0.916086	0.659118	-0.256968	11	18433564	R	II	LDHC	TSS1500	opensea	TSS1500-opensea		rs75331083;rs114180886;rs540220901	26;10;3
cg24567694	-0.25704	0.128783	-4.05201	0.000230813	0.000578032	-1.38517	0.257303	0.000263417	-0.25704	7	154719693	F	II	LOC100132707	TSS1500	opensea	TSS1500-opensea		rs185185031;rs534152467	25;27
cg01094687	-0.257213	0.415649	-11.9931	9.68223e-15	9.46106e-13	22.6258	0.544256	0.287042	-0.257213	11	124738157	R	II	ROBO3	Body	shore	Body-shore	chr11:124738712-124739011	rs73615442	51
cg24373253	-0.257448	0.353743	-8.73756	9.08359e-11	1.5386e-09	13.3477	0.482467	0.225019	-0.257448	1	99469634	F	II	LPPR5	Body	shore	Body-shore	chr1:99469932-99470968	rs369596993	0
cg15910301	-0.258169	0.441057	-11.3086	5.91594e-14	3.97808e-12	20.7867	0.570142	0.311973	-0.258169	14	71632612	R	II		IGR	opensea	IGR-opensea		rs577398506;rs115059023	37;10
cg10296238	-0.258929	0.307655	-7.31961	7.28088e-09	6.25465e-08	8.92261	0.43712	0.178191	-0.258929	21	47605174	R	II	C21orf56	TSS1500	shelf	TSS1500-shelf	chr21:47601020-47601229
cg09340276	-0.259036	0.664973	-10.2755	1.01832e-12	3.89798e-11	17.8978	0.794491	0.535456	-0.259036	14	79324520	R	II	NRXN3	Body	opensea	Body-opensea
cg06809298	-0.259062	0.292226	-7.68063	2.33997e-09	2.3709e-08	10.0663	0.421757	0.162695	-0.259062	6	75953853	F	II	COX7A2	TSS1500	opensea	TSS1500-opensea
cg26033510	-0.259064	0.189815	-4.44443	6.95701e-05	0.000196824	-0.213277	0.319347	0.0602833	-0.259064	6	110147565	F	II		IGR	opensea	IGR-opensea		rs35095488	0
cg11048863	-0.259215	0.636876	-11.0719	1.12173e-13	6.63935e-12	20.1368	0.766484	0.507268	-0.259215	20	17205816	F	II	PCSK2	TSS1500	shore	TSS1500-shore	chr20:17206528-17206952	rs145724792;rs73256193	48;51
cg13615322	-0.259343	0.131492	-5.78427	9.90897e-07	4.49156e-06	3.99634	0.261164	0.00182059	-0.259343	3	146262409	F	I	PLSCR1	1stExon	island	1stExon-island	chr3:146262126-146262505
cg05198393	-0.259621	0.596477	-10.0949	1.69909e-12	5.87512e-11	17.3784	0.726288	0.466667	-0.259621	3	181417084	R	II	SOX2-OT	Body	shelf	Body-shelf	chr3:181413014-181414022	rs539415878	41
cg23848974	-0.259656	0.568371	-12.0967	7.40211e-15	7.65879e-13	22.8987	0.698199	0.438543	-0.259656	12	99780602	F	II	ANKS1B	Body	opensea	Body-opensea		rs548943301;rs567542577;rs543754276	19;39;47
cg17786175	-0.259669	0.617839	-11.0382	1.22917e-13	7.15745e-12	20.044	0.747673	0.488005	-0.259669	11	115010775	R	II		IGR	opensea	IGR-opensea		rs59989758;rs532940036	49;41
cg04229930	-0.259725	0.262087	-14.6675	1.42405e-17	5.92277e-15	29.2597	0.391949	0.132224	-0.259725	2	224433836	F	II		IGR	opensea	IGR-opensea		rs183778017;rs538912620	1;39
cg00979867	-0.259941	0.515807	-19.4984	7.14809e-22	2.09406e-18	39.336	0.645778	0.385837	-0.259941	14	96340778	F	II		IGR	shore	IGR-shore	chr14:96342209-96343570	rs534588750;rs539824530	0;3
cg03489492	-0.260104	0.660478	-12.1268	6.84748e-15	7.21641e-13	22.9779	0.79053	0.530426	-0.260104	19	7699751	R	II	PCP2	TSS1500	shore	TSS1500-shore	chr19:7701661-7702336
cg00859178	-0.260245	0.690888	-7.84611	1.39626e-09	1.53061e-08	10.5871	0.82101	0.560766	-0.260245	1	162467208	F	II	UHMK1	TSS1500	shore	TSS1500-shore	chr1:162467599-162468027	rs532685825;rs146917341;rs180742938;rs112398760;rs191832719	11;14;18;27;33
cg05355757	-0.260309	0.338874	-11.389	4.7678e-14	3.35058e-12	21.0059	0.469029	0.20872	-0.260309	12	16762831	R	II		IGR	opensea	IGR-opensea		rs570048134;rs537406704	23;1
cg00425431	-0.260355	0.751607	-9.06133	3.44363e-11	6.89307e-10	14.3293	0.881785	0.621429	-0.260355	15	90792223	F	II	TTLL13	TSS1500	shore	TSS1500-shore	chr15:90792559-90792929	rs181584731;rs184351039	22;32
cg01428378	-0.260458	0.132164	-7.47831	4.41451e-09	4.07668e-08	9.42655	0.262393	0.00193461	-0.260458	12	123259789	R	I	CCDC62	Body	opensea	Body-opensea		rs182549436;rs185638507	50;32
cg12530481	-0.26061	0.133655	-12.4634	2.89017e-15	3.73864e-13	23.8548	0.26396	0.00335008	-0.26061	1	153644079	R	II	ILF2	TSS1500	shore	TSS1500-shore	chr1:153643318-153643529
cg20506071	-0.260755	0.622279	-12.0073	9.33222e-15	9.19204e-13	22.6632	0.752656	0.491902	-0.260755	2	217985565	F	II		IGR	opensea	IGR-opensea		rs138902297	18
cg06275774	-0.260997	0.526453	-7.9516	1.00604e-09	1.15924e-08	10.9179	0.656952	0.395955	-0.260997	1	233151949	R	II	PCNXL2	Body	opensea	Body-opensea
cg14503564	-0.261071	0.31676	-8.13668	5.67614e-10	7.1391e-09	11.4957	0.447296	0.186225	-0.261071	4	16723393	R	II	LDB2	Body	opensea	Body-opensea		rs138990530;rs488509;rs374725174;rs144647918	35;34;32;2
cg06466147	-0.261103	0.543478	-15.0402	6.12378e-18	3.10355e-15	30.1186	0.674029	0.412926	-0.261103	1	155188982	F	II	GBAP1	Body	opensea	Body-opensea		rs578080159;rs188278446;rs146072599;rs575834771	1;22;26;43
cg05705114	-0.261259	0.72378	-10.6864	3.22957e-13	1.54272e-11	19.0632	0.854409	0.593151	-0.261259	16	34296306	F	II		IGR	shore	IGR-shore	chr16:34295486-34296109
cg13694343	-0.2616	0.410479	-6.55699	8.26296e-08	5.10412e-07	6.48138	0.541279	0.279679	-0.2616	17	76876206	R	II	TIMP2	Body	opensea	Body-opensea		rs570936220;rs116705791	49;24
cg06202614	-0.261801	0.324675	-7.15305	1.23364e-08	9.83278e-08	8.3919	0.455576	0.193774	-0.261801	2	216696255	R	II	LINC00607	Body	opensea	Body-opensea		rs551270882;rs147305974	40;1
cg22930808	-0.262062	0.630614	-13.3749	2.99777e-16	6.3394e-14	26.1594	0.761645	0.499583	-0.262062	3	122281881	R	II	PARP9	5'UTR	shore	5'UTR-shore	chr3:122283002-122283594	rs186642026;rs111503129;rs188056684	51;37;2
cg11367159	-0.262306	0.431994	-14.5322	1.94214e-17	7.51994e-15	28.944	0.563147	0.300841	-0.262306	12	110044531	R	II		IGR	opensea	IGR-opensea		rs114123461;rs547823755	15;6
cg17521450	-0.262376	0.664633	-8.3387	3.05167e-10	4.2415e-09	12.1226	0.795821	0.533445	-0.262376	13	21952013	R	II	ZDHHC20	Body	shore	Body-shore	chr13:21951293-21951717
cg16397794	-0.262545	0.136973	-12.8096	1.20787e-15	1.88282e-13	24.742	0.268245	0.00570062	-0.262545	10	28032282	F	I	MKX	Body	island	Body-island	chr10:28030182-28035211	rs200576304;rs142290472	10;11
cg05516372	-0.262752	0.48428	-9.70909	5.14164e-12	1.44365e-10	16.2557	0.615656	0.352904	-0.262752	11	90994826	F	II		IGR	opensea	IGR-opensea		rs574161969;rs543149928;rs188248505;rs531834547	1;5;16;45
cg03607951	-0.262802	0.416899	-15.9914	7.58767e-19	6.15554e-16	32.2442	0.5483	0.285498	-0.262802	1	79085586	F	II	IFI44L	TSS1500	opensea	TSS1500-opensea		rs531774892	21
cg14122980	-0.26282	0.526617	-10.6535	3.53746e-13	1.65962e-11	18.9707	0.658027	0.395207	-0.26282	9	10479240	R	II	PTPRD	5'UTR	opensea	5'UTR-opensea		rs566789817;rs188996129	9;1
cg05785424	-0.262982	0.191086	-6.35006	1.60546e-07	9.09142e-07	5.81564	0.322577	0.0595956	-0.262982	17	21226409	F	I		IGR	opensea	IGR-opensea		rs80080478;rs539729827;rs77176014;rs74657711;rs558125556	0;19;20;21;22
cg24698881	-0.263415	0.756347	-9.91075	2.87533e-12	9.02144e-11	16.8449	0.888055	0.62464	-0.263415	1	16942566	R	II		IGR	shelf	IGR-shelf	chr1:16939456-16940454	rs4661866;rs11587509	18;1
cg05133560	-0.263456	0.600172	-13.4232	2.66586e-16	5.78838e-14	26.2788	0.7319	0.468444	-0.263456	16	13646788	R	II		IGR	opensea	IGR-opensea		rs536820040	26
cg22721608	-0.263523	0.79769	-9.92072	2.79426e-12	8.81443e-11	16.8739	0.929452	0.665929	-0.263523	6	91877808	F	II		IGR	opensea	IGR-opensea
cg01507147	-0.263603	0.54999	-6.94494	2.39071e-08	1.74062e-07	7.72658	0.681792	0.418189	-0.263603	9	764329	F	II		IGR	opensea	IGR-opensea		rs143450489;rs553049972	0;48
cg04419557	-0.263632	0.186423	-4.76067	2.59351e-05	8.14349e-05	0.757143	0.318239	0.0546066	-0.263632	6	111302727	R	II	RPF2	TSS1500	shore	TSS1500-shore	chr6:111303114-111303485	rs34317355	11
cg26020164	-0.263634	0.546489	-9.51248	9.1067e-12	2.30688e-10	15.6764	0.678306	0.414672	-0.263634	14	29702617	F	II		IGR	opensea	IGR-opensea		rs80162889	1
cg04862340	-0.263675	0.566521	-10.0342	2.01977e-12	6.76074e-11	17.2031	0.698359	0.434683	-0.263675	16	6534204	R	II	A2BP1	5'UTR	shore	5'UTR-shore	chr16:6533019-6533983	rs568996254;rs185177029	47;2
cg00618078	-0.263836	0.367472	-9.94214	2.62788e-12	8.3885e-11	16.9362	0.49939	0.235555	-0.263836	12	2877703	F	II	LOC283440	Body	opensea	Body-opensea		rs578151893;rs540836629;rs560619139	3;28;33
cg22085751	-0.263839	0.383991	-7.97534	9.34645e-10	1.08935e-08	10.9922	0.51591	0.252071	-0.263839	6	28921976	R	II		IGR	opensea	IGR-opensea		rs4947256	38
cg11003814	-0.26435	0.345841	-9.59986	7.05933e-12	1.87289e-10	15.9345	0.478016	0.213666	-0.26435	8	4854917	F	II		IGR	shelf	IGR-shelf	chr8:4848968-4852635	rs545839908;rs11778046;rs576250876;rs543363917	16;21;43;46
cg12741309	-0.264362	0.544284	-16.0297	6.98821e-19	5.79011e-16	32.328	0.676464	0.412103	-0.264362	12	53996249	R	II	ATF7	Body	opensea	Body-opensea		rs181371235	1
cg05055400	-0.26472	0.136348	-6.06264	4.04608e-07	2.04056e-06	4.89071	0.268708	0.00398811	-0.26472	16	103592	F	I	POLR3K	1stExon	island	1stExon-island	chr16:103424-104190	rs375083401;rs538613887;rs547422102;rs565817267	0;4;15;23
cg07176842	-0.264833	0.405228	-15.9675	7.98624e-19	6.41501e-16	32.1921	0.537644	0.272811	-0.264833	14	43972223	R	II		IGR	opensea	IGR-opensea		rs140928360;rs150201031	18;1
cg00589581	-0.264942	0.60305	-14.2037	4.1581e-17	1.36128e-14	28.1693	0.735521	0.470579	-0.264942	7	1883760	R	II	MAD1L1	Body	shore	Body-shore	chr7:1885033-1885402	rs565785457;rs534679380;rs555218312	43;35;2
cg10598711	-0.264969	0.344505	-16.2058	4.79931e-19	4.31028e-16	32.7105	0.47699	0.212021	-0.264969	5	72470395	R	II	TMEM174	3'UTR	opensea	3'UTR-opensea		rs546846256	11
cg11207515	-0.265156	0.352787	-16.8003	1.37926e-19	1.61624e-16	33.9797	0.485365	0.220209	-0.265156	7	146904205	R	II	CNTNAP2	Body	opensea	Body-opensea		rs73457338;rs555064723	9;6
cg14179258	-0.265225	0.454665	-13.4312	2.61481e-16	5.70439e-14	26.2985	0.587278	0.322053	-0.265225	11	12747546	F	II	TEAD1	5'UTR	opensea	5'UTR-opensea		rs576490173;rs543867336;rs562134403	1;23;32
cg03880033	-0.265267	0.645727	-6.78204	4.02036e-08	2.72919e-07	7.20438	0.77836	0.513094	-0.265267	16	55866757	F	II	CES1	Body	island	Body-island	chr16:55866647-55866998	rs573593694;rs544318959;rs189410871;rs578204053;rs545592900;rs560525063	0;35;39;41;42;50
cg08479476	-0.265514	0.277807	-11.7803	1.68884e-14	1.47112e-12	22.0604	0.410564	0.145049	-0.265514	2	70313163	R	II	PCBP1	TSS1500	shore	TSS1500-shore	chr2:70313200-70315490	rs550066981	36
cg08105228	-0.26553	0.542513	-7.71781	2.08318e-09	2.14729e-08	10.1835	0.675278	0.409748	-0.26553	16	49192192	R	II		IGR	opensea	IGR-opensea		rs533125900	12
cg00404641	-0.266044	0.348832	-7.22407	9.84972e-09	8.10427e-08	8.61842	0.481854	0.21581	-0.266044	3	131080516	F	II	NUDT16P	TSS200	shore	TSS200-shore	chr3:131080578-131081191	rs545235569;rs560228819	18;27
cg15630459	-0.26623	0.458091	-8.04003	7.64993e-10	9.19878e-09	11.1943	0.591206	0.324976	-0.26623	5	175223225	R	II	CPLX2	TSS1500	shore	TSS1500-shore	chr5:175223609-175224679	rs11956586;rs557237425	37;28
cg24576494	-0.266312	0.802569	-10.6141	3.94602e-13	1.81514e-11	18.8598	0.935725	0.669413	-0.266312	11	50257613	F	II	LOC441601	Body	island	Body-island	chr11:50257255-50257772	rs58491120	33
cg09606832	-0.266364	0.512232	-11.8506	1.40456e-14	1.27041e-12	22.2477	0.645413	0.37905	-0.266364	6	10405427	F	I	TFAP2A	Body	shore	Body-shore	chr6:10404362-10405180
cg25218470	-0.266566	0.609806	-11.2238	7.43353e-14	4.77818e-12	20.5547	0.743089	0.476523	-0.266566	5	125759767	F	II	GRAMD3	Body	shore	Body-shore	chr5:125759047-125759298
cg05163329	-0.266701	0.276314	-7.93559	1.05726e-09	1.20942e-08	10.8677	0.409664	0.142963	-0.266701	12	16762789	R	II		IGR	opensea	IGR-opensea		rs138807298;rs533662102;rs552128040	46;27;17
cg04100733	-0.266993	0.572564	-12.9061	9.49467e-16	1.55556e-13	24.9868	0.706061	0.439068	-0.266993	5	115106371	F	II		IGR	opensea	IGR-opensea
cg08313539	-0.267046	0.395045	-15.3508	3.06445e-18	1.80407e-15	30.8233	0.528568	0.261522	-0.267046	6	127094710	F	II		IGR	opensea	IGR-opensea		rs528763357	1
cg11290628	-0.267141	0.639895	-12.3475	3.88305e-15	4.65313e-13	23.5546	0.773465	0.506325	-0.267141	20	9554459	R	II	PAK7	Body	opensea	Body-opensea
cg26327216	-0.267191	0.53342	-12.1742	6.05874e-15	6.56608e-13	23.1023	0.667016	0.399825	-0.267191	19	8989266	R	II	MUC16	Body	opensea	Body-opensea		rs144247736;rs146607734;rs540872434	41;19;14
cg05933736	-0.267251	0.461668	-10.4374	6.45963e-13	2.69316e-11	18.3596	0.595293	0.328042	-0.267251	13	109248331	R	II	MYO16	TSS200	opensea	TSS200-opensea		rs544613002	26
cg24020452	-0.267936	0.609585	-10.4304	6.58797e-13	2.73785e-11	18.3396	0.743553	0.475616	-0.267936	8	46950927	R	II		IGR	opensea	IGR-opensea		rs200747390;rs77516713;rs17061642;rs77413192;rs79305102;rs551548247;rs77963109;rs546583284	50;44;31;27;26;23;21;17
cg01214012	-0.268087	0.570334	-12.2465	5.02962e-15	5.68705e-13	23.2915	0.704378	0.436291	-0.268087	14	30585046	R	II		IGR	opensea	IGR-opensea
cg20073962	-0.268306	0.710162	-6.06918	3.9619e-07	2.00374e-06	4.91173	0.844315	0.576009	-0.268306	20	9640902	F	II	PAK7	5'UTR	opensea	5'UTR-opensea		rs534603489	31
cg12333160	-0.268344	0.322854	-9.51902	8.93443e-12	2.27135e-10	15.6958	0.457026	0.188682	-0.268344	10	135040091	F	I		IGR	island	IGR-island	chr10:135039937-135040196	rs3008367	49
cg26402169	-0.268429	0.770234	-12.6577	1.76789e-15	2.53571e-13	24.3546	0.904449	0.63602	-0.268429	7	1883139	R	I	MAD1L1	Body	shore	Body-shore	chr7:1885033-1885402	rs571447687;rs148702565;rs547327854	24;11;6
cg11445109	-0.268432	0.260008	-5.54618	2.12949e-06	8.8374e-06	3.23412	0.394224	0.125792	-0.268432	10	135343248	F	I	CYP2E1	Body	shore	Body-shore	chr10:135341255-135342561
cg17096845	-0.268441	0.711709	-13.0821	6.13931e-16	1.10559e-13	25.4303	0.84593	0.577488	-0.268441	17	41487428	F	II		IGR	opensea	IGR-opensea		rs142524350;rs111718498;rs75854888;rs56772712;rs188162665	1;11;23;29;46
cg19553598	-0.268453	0.459915	-12.6865	1.64426e-15	2.39799e-13	24.4283	0.594141	0.325688	-0.268453	4	156131088	R	II	NPY2R	5'UTR	shore	5'UTR-shore	chr4:156129168-156130209	rs563163908	2
cg13994730	-0.268792	0.138181	-5.67065	1.4278e-06	6.20503e-06	3.63219	0.272577	0.003785	-0.268792	7	154719422	F	II	LOC100132707	TSS1500	opensea	TSS1500-opensea		rs117379174;rs139934965	12;43
cg20592391	-0.268965	0.256297	-5.87651	7.36476e-07	3.45672e-06	4.29241	0.39078	0.121815	-0.268965	15	83332087	F	II	AP3B2	Body	opensea	Body-opensea		rs545452946;rs559118403	6;27
cg12421749	-0.269268	0.287397	-9.36933	1.38501e-11	3.26045e-10	15.2516	0.422031	0.152763	-0.269268	19	29347282	F	II		IGR	opensea	IGR-opensea		rs576721556;rs537226579;rs555575943	28;30;48
cg13108304	-0.269369	0.579113	-6.41734	1.29344e-07	7.53426e-07	6.03216	0.713798	0.444429	-0.269369	13	113634805	R	II	MCF2L	Body	shore	Body-shore	chr13:113635654-113635899	rs76954283;rs550683523	12;1
cg02283931	-0.269539	0.436525	-12.9708	8.08573e-16	1.37018e-13	25.1502	0.571294	0.301755	-0.269539	16	82044738	R	II	SDR42E1	5'UTR	shore	5'UTR-shore	chr16:82044886-82045306
cg07942492	-0.271045	0.314039	-9.5767	7.55158e-12	1.97853e-10	15.8661	0.449561	0.178516	-0.271045	4	113628127	R	II		IGR	shore	IGR-shore	chr4:113626739-113627507
cg09558551	-0.271356	0.395295	-10.927	1.66545e-13	9.09534e-12	19.7355	0.530973	0.259617	-0.271356	5	153865603	R	II		IGR	shelf	IGR-shelf	chr5:153862142-153862451	rs549342858;rs569281072	35;31
cg19192585	-0.271416	0.139656	-6.22406	2.40722e-07	1.29456e-06	5.41009	0.275364	0.00394747	-0.271416	20	62948037	R	I		IGR	island	IGR-island	chr20:62947648-62948464	rs560898008;rs574461393	38;29
cg04567952	-0.271637	0.147053	-5.55112	2.09601e-06	8.71428e-06	3.24989	0.282871	0.0112345	-0.271637	2	200775554	R	II	C2orf69	TSS1500	shore	TSS1500-shore	chr2:200775746-200776548	rs532780851	32
cg08901632	-0.271705	0.583762	-11.9124	1.19497e-14	1.11796e-12	22.4119	0.719615	0.44791	-0.271705	16	34786998	R	II		IGR	shore	IGR-shore	chr16:34787169-34787623	rs545715561;rs188113624	31;25
cg07253311	-0.272142	0.779915	-5.05124	1.03522e-05	3.59228e-05	1.66444	0.915986	0.643844	-0.272142	2	175976580	R	II	ATF2	Body	opensea	Body-opensea		rs144555631;rs35810725	14;1
cg05473257	-0.272235	0.337839	-5.26553	5.23085e-06	1.95841e-05	2.34099	0.473957	0.201722	-0.272235	10	135341443	R	II	CYP2E1	Body	island	Body-island	chr10:135341255-135342561	rs577268888	16
cg04365308	-0.272236	0.583645	-12.967	8.16124e-16	1.38061e-13	25.1407	0.719763	0.447527	-0.272236	12	11340070	F	II	TAS2R42	TSS1500	opensea	TSS1500-opensea		rs535049577	50
cg02895447	-0.272366	0.572913	-11.6449	2.41301e-14	1.95413e-12	21.6978	0.709096	0.43673	-0.272366	11	61335600	F	II	SYT7	Body	shore	Body-shore	chr11:61335112-61335340
cg00802903	-0.272432	0.673008	-10.224	1.17807e-12	4.38078e-11	17.7499	0.809224	0.536791	-0.272432	7	155592263	R	I		IGR	shelf	IGR-shelf	chr7:155595692-155599414	rs546766677;rs148557936;rs535643621;rs142895786;rs151051270	49;45;40;9;1
cg03454353	-0.272465	0.314924	-8.03032	7.88317e-10	9.43452e-09	11.164	0.451156	0.178692	-0.272465	9	115819364	F	II	ZFP37	TSS1500	shore	TSS1500-shore	chr9:115818836-115819343
cg23278908	-0.272805	0.138591	-5.14257	7.74256e-06	2.77434e-05	1.95211	0.274993	0.00218884	-0.272805	2	97001274	F	II	NCAPH	TSS1500	shore	TSS1500-shore	chr2:97001429-97001898	rs13423628	51
cg26660312	-0.273001	0.406182	-11.0102	1.32686e-13	7.61227e-12	19.9663	0.542682	0.269681	-0.273001	7	5271480	R	II	WIPI2	3'UTR	shelf	3'UTR-shelf	chr7:5267748-5268110	rs530052739	2
cg11672632	-0.27302	0.407671	-9.27635	1.8211e-11	4.07891e-10	14.9744	0.544181	0.271161	-0.27302	4	4504716	F	II	STX18	Body	opensea	Body-opensea		rs111821040	31
cg17602556	-0.273105	0.479028	-13.0573	6.52704e-16	1.15858e-13	25.368	0.615581	0.342476	-0.273105	6	150894415	F	II		IGR	opensea	IGR-opensea		rs533950132;rs115420379;rs567889275;rs536946103	0;1;24;37
cg21481503	-0.27318	0.364308	-24.0746	3.26499e-25	2.27392e-21	47.1577	0.500898	0.227718	-0.27318	17	54655317	R	I		IGR	opensea	IGR-opensea		rs534623685	7
cg25221954	-0.273468	0.40211	-10.3308	8.71588e-13	3.43848e-11	18.0556	0.538844	0.265376	-0.273468	5	4134907	F	II		IGR	opensea	IGR-opensea		rs551720038;rs2136176	1;32
cg04899746	-0.273558	0.428955	-8.45077	2.1671e-10	3.18174e-09	12.4685	0.565734	0.292176	-0.273558	6	111302500	F	II	RPF2	TSS1500	shore	TSS1500-shore	chr6:111303114-111303485	rs554800888	44
cg09082077	-0.273965	0.142223	-4.12476	0.000185256	0.000474456	-1.17103	0.279205	0.00524042	-0.273965	6	167555928	F	II		IGR	opensea	IGR-opensea		rs527806067;rs17860869;rs560956035;rs145950721;rs550460921	1;13;34;39;44
cg10866060	-0.274283	0.67476	-10.5346	4.9233e-13	2.16861e-11	18.6352	0.811902	0.537618	-0.274283	12	83592588	R	II		IGR	opensea	IGR-opensea		rs549405892;rs144090310;rs539320773	46;6;1
cg15969227	-0.274387	0.470877	-6.76872	4.19531e-08	2.83197e-07	7.16161	0.60807	0.333683	-0.274387	6	26745279	R	I		IGR	opensea	IGR-opensea		rs139442404;rs575104615;rs9461297;rs560555438;rs370006742;rs564989927;rs77168212;rs562905905;rs539167961;rs550477323;rs1002708;rs529822833;rs546429228;rs566224975;rs1565466;rs188120321	45;39;38;37;36;34;33;32;30;28;27;25;23;22;13;9
cg13877715	-0.274398	0.724979	-11.5463	3.13397e-14	2.40511e-12	21.4321	0.862178	0.58778	-0.274398	1	35914081	F	II	KIAA0319L	Body	opensea	Body-opensea		rs577596340	1
cg11045746	-0.274435	0.232192	-6.18392	2.73894e-07	1.44849e-06	5.28091	0.369409	0.0949741	-0.274435	6	116783807	F	II	FAM26F	Body	shore	Body-shore	chr6:116783067-116783678	rs535196241;rs556617380	16;27
cg19643109	-0.274469	0.625752	-10.4096	6.98387e-13	2.8715e-11	18.2804	0.762986	0.488517	-0.274469	6	160697625	R	II		IGR	opensea	IGR-opensea		rs548175754;rs368318859	7;1
cg00959259	-0.274868	0.513322	-12.5192	2.50813e-15	3.33924e-13	23.999	0.650756	0.375888	-0.274868	3	122281975	F	II	PARP9	5'UTR	shore	5'UTR-shore	chr3:122283002-122283594	rs193080619	43
cg00589305	-0.274907	0.502134	-9.24685	1.98672e-11	4.38182e-10	14.8862	0.639587	0.36468	-0.274907	11	19367621	R	II		IGR	island	IGR-island	chr11:19366653-19368234	rs111619465;rs554505479	42;19
cg03441844	-0.275201	0.4554	-6.66041	5.93243e-08	3.82829e-07	6.81381	0.593001	0.317799	-0.275201	1	161368947	F	II		IGR	island	IGR-island	chr1:161368863-161369932	rs115800677	51
cg02159489	-0.27529	0.16974	-4.06935	0.000219051	0.000551509	-1.33426	0.307385	0.0320956	-0.27529	17	79459563	R	I		IGR	shelf	IGR-shelf	chr17:79454734-79455823	rs184783585;rs75959798;rs34422018	45;33;1
cg14121685	-0.275346	0.514549	-6.54041	8.71422e-08	5.34284e-07	6.42806	0.652222	0.376876	-0.275346	15	56299462	R	I		IGR	opensea	IGR-opensea		rs140708650;rs569618302;rs537833184;rs557799741;rs571209218;rs566176909;rs533911324;rs553617077;rs573755970	48;47;45;41;23;19;19;10;9
cg27581031	-0.27549	0.771916	-11.471	3.82952e-14	2.81893e-12	21.2285	0.909661	0.634171	-0.27549	17	48348565	F	II	TMEM92	TSS1500	shore	TSS1500-shore	chr17:48350422-48350832
cg07153081	-0.275787	0.279693	-16.2672	4.21232e-19	3.8892e-16	32.8432	0.417587	0.141799	-0.275787	5	152805675	R	II		IGR	opensea	IGR-opensea		rs568769498	33
[truncated: 428 more rows]
