# Supplementary material for: Altered DNA methylome profiles of blood leukocytes in Chinese patients with mild cognitive impairment and Alzheimer’s disease
Source: Front Genet. 2023 Jun 14;14:1175864. doi: 10.3389/fgene.2023.1175864 (PMC10300350; doi:10.3389/fgene.2023.1175864)
Supplement: Supplementary file 23 [file Table7.XLSX]

## Sheet: Sheet1
	ProbeLassoDMR.seqnames	ProbeLassoDMR.start	ProbeLassoDMR.end	ProbeLassoDMR.width	ProbeLassoDMR.strand	ProbeLassoDMR.dmrNo	ProbeLassoDMR.dmrP	ProbeLassoDMR.dmrpRank	ProbeLassoDMR.dmrChrom	ProbeLassoDMR.dmrStart	ProbeLassoDMR.dmrEnd	ProbeLassoDMR.dmrSize	ProbeLassoDMR.dmrCoreStart	ProbeLassoDMR.dmrCoreEnd	ProbeLassoDMR.dmrCoreSize	ProbeLassoDMR.ensemblID	ProbeLassoDMR.geneSymbol	ProbeLassoDMR.betaAv_AD	ProbeLassoDMR.betaAv_control
DMR_1	chr1	2033440	2038154	4715	*	1	1.23771e-08	123	1	2033440	2038154	4715	2035087	2037476	2390	ENST00000400920.1;ENST00000400921.2	PRKCZ	0.759254	0.786673
DMR_2	chr1	2934482	2938071	3590	*	2	7.39575e-07	131	1	2934482	2938071	3590	2934497	2937999	3503	ENST00000378404.2;ENST00000543312.1	ACTRT2	0.76251	0.784204
DMR_3	chr1	39957349	39957440	92	*	3	1.05606e-24	16	1	39957349	39957440	92	39957390	39957400	11	ENST00000331593.5	BMP8A	0.110559	0.0643112
DMR_4	chr1	43920151	43920282	132	*	4	2.38258e-18	33	1	43920151	43920282	132	43920161	43920264	104	ENST00000372426.1;ENST00000372430.3;ENST00000372433.1;ENST00000444386.1;ENST00000372434.1;ENST00000486909.1;ENST00000372427.1;ENST00000372432.1;ENST00000372425.4	HYI	0.132626	0.0188202
DMR_5	chr1	47900114	47900347	234	*	5	7.96849e-10	110	1	47900114	47900347	234	47900197	47900320	124	ENST00000445551.1;ENST00000334793.5	FOXD2;MGC12982	0.353197	0.324507
DMR_6	chr1	107678919	107682508	3590	*	6	9.63883e-15	68	1	107678919	107682508	3590	107680714	107682504	1791	ENST00000370076.1;ENST00000370062.3;ENST00000370074.3;ENST00000370068.1;ENST00000294649.4;ENST00000370067.1	NTNG1	0.487572	0.511159
DMR_7	chr1	108023283	108023673	391	*	7	4.09735e-20	24	1	108023283	108023673	391	108023366	108023482	117	ENST00000370062.3;ENST00000370071.2;ENST00000370074.3;ENST00000370068.1;ENST00000370067.1	NTNG1	0.297878	0.162868
DMR_8	chr1	153362838	153363914	1077	*	8	9.66672e-10	115	1	153362838	153363914	1077	153362927	153363580	654	ENST00000477801.1;ENST00000368732.1;ENST00000368733.3	S100A8	0.419922	0.429239
DMR_9	chr1	153517628	153518479	852	*	9	2.51312e-06	135	1	153517628	153518479	852	153518054	153518476	423	ENST00000545360.1;ENST00000354332.4;ENST00000368716.4;ENST00000368714.1;ENST00000368715.1;ENST00000481009.1	S100A4	0.09729	0.0780565
DMR_10	chr1	156616696	156616937	242	*	10	2.07299e-18	32	1	156616696	156616937	242	156616779	156616855	77	ENST00000448869.1	BCAN	0.448732	0.370052
DMR_11	chr1	223936716	223936920	205	*	11	1.47775e-25	14	1	223936716	223936920	205	223936799	223936838	40	ENST00000433674.2	CAPN2	0.238689	0.16059
DMR_12	chr1	230455488	230461256	5769	*	12	7.94021e-11	99	1	230455488	230461256	5769	230457631	230459114	1484	ENST00000391860.1;ENST00000321327.2;ENST00000525115.1	PGBD5	0.893475	0.908083
DMR_13	chr1	235104167	235107308	3142	*	13	6.4123e-17	46	1	235104167	235107308	3142	235105604	235105872	269	ENST00000451766.1		0.517848	0.458432
DMR_14	chr10	1155605	1157101	1497	*	14	1.62361e-11	90	10	1155605	1157101	1497	1156113	1156594	482		WDR37	0.665689	0.675372
DMR_15	chr10	43048599	43048730	132	*	15	2.61293e-16	53	10	43048599	43048730	132	43048609	43048696	88	ENST00000473592.1	ZNF37B	0.0976523	0.0589465
DMR_16	chr10	123352175	123355840	3666	*	16	8.20153e-18	37	10	123352175	123355840	3666	123353298	123355748	2451	ENST00000346997.2;ENST00000369056.1;ENST00000369061.4;ENST00000357555.5;ENST00000358487.5;ENST00000369060.4;ENST00000457416.2;ENST00000360144.3;ENST00000369059.1;ENST00000369062.3	FGFR2	0.839815	0.864426
DMR_17	chr10	131360657	131362047	1391	*	17	1.02709e-05	139	10	131360657	131362047	1391	131361165	131361540	376		MGMT	0.907353	0.914304
DMR_18	chr10	133035600	133037014	1415	*	18	5.18362e-12	88	10	133035600	133037014	1415	133036108	133036507	400		TCERG1L	0.889756	0.901803
DMR_19	chr10	134020967	134022722	1756	*	19	5.9555e-11	98	10	134020967	134022722	1756	134020998	134022625	1628	ENST00000368622.1;ENST00000478542.1;ENST00000368625.4	STK32C	0.872676	0.891097
DMR_20	chr10	134227588	134232985	5398	*	20	8.3941e-11	102	10	134227588	134232985	5398	134228239	134231549	3311	ENST00000305233.5;ENST00000428814.1	PWWP2B	0.804017	0.779788
DMR_21	chr11	313428	313625	198	*	21	1.49607e-14	70	11	313428	313625	198	313478	313624	147	ENST00000408968.3;ENST00000452428.2;ENST00000525554.1;ENST00000528780.1;ENST00000328221.5	IFITM1	0.433243	0.524822
DMR_22	chr11	390128	393717	3590	*	22	1.6039e-13	81	11	390128	393717	3590	391037	393648	2612	ENST00000331563.2	PKP3	0.854437	0.866332
DMR_23	chr11	2394153	2397742	3590	*	23	1.18267e-08	122	11	2394153	2397742	3590	2395948	2397655	1708	ENST00000413483.1;ENST00000263645.4	CD81	0.915978	0.927354
DMR_24	chr11	3187412	3191001	3590	*	24	1.45784e-08	125	11	3187412	3191001	3590	3187446	3190638	3193	ENST00000389989.3;ENST00000348039.5;ENST00000263650.7	OSBPL5	0.784452	0.787681
DMR_25	chr11	44927340	44928301	962	*	25	1.27733e-18	30	11	44927340	44928301	962	44927766	44927976	211	ENST00000520358.2;ENST00000340160.3	TSPAN18	0.794562	0.823466
DMR_26	chr11	47470741	47470819	79	*	26	3.97396e-18	36	11	47470741	47470819	79	47470768	47470803	36	ENST00000524487.1;ENST00000529341.1;ENST00000352508.3;ENST00000298854.2	RAPSN	0.868667	0.897078
DMR_27	chr11	58673273	58673794	522	*	27	1.11577e-23	19	11	58673273	58673794	522	58673453	58673615	163	ENST00000524629.1		0.269806	0.204391
DMR_28	chr11	59824037	59824194	158	*	28	3.8211e-18	35	11	59824037	59824194	158	59824038	59824161	124	ENST00000395032.2;ENST00000358152.2;ENST00000278865.3	MS4A3	0.384557	0.421032
DMR_29	chr11	63826924	63828546	1623	*	29	1.68167e-14	71	11	63826924	63828546	1623	63827432	63828346	915	ENST00000537170.1	MACROD1	0.428183	0.370124
DMR_30	chr11	67407175	67407228	54	*	30	5.12811e-15	66	11	67407175	67407228	54	67407195	67407224	30	ENST00000335385.3	TBX10	0.857135	0.879327
DMR_31	chr11	70507869	70508265	397	*	31	4.34046e-19	28	11	70507869	70508265	397	70508022	70508113	92	ENST00000409161.1;ENST00000449833.2;ENST00000449116.2	SHANK2	0.177943	0.110464
DMR_32	chr11	70516489	70517918	1430	*	32	3.91793e-08	127	11	70516489	70517918	1430	70516558	70517411	854	ENST00000468619.1	SHANK2	0.482101	0.454754
DMR_33	chr12	1025021	1026262	1242	*	33	4.4628e-13	84	12	1025021	1026262	1242	1025529	1026102	574	ENST00000535376.1;ENST00000358495.3	RAD52	0.713345	0.644253
DMR_34	chr12	2944321	2944607	287	*	34	2.37354e-26	13	12	2944321	2944607	287	2944322	2944493	172	ENST00000546074.1;ENST00000337508.4	NRIP2	0.525752	0.384042
DMR_35	chr12	6744631	6745482	852	*	35	1.1262e-14	69	12	6744631	6745482	852	6745057	6745343	287	ENST00000540335.1;ENST00000329858.4;ENST00000435659.2	LPAR5	0.624071	0.571488
DMR_36	chr12	51718136	51718469	334	*	36	1.11981e-17	38	12	51718136	51718469	334	51718251	51718355	105	ENST00000267012.3;ENST00000452142.1;ENST00000544402.1	BIN2	0.592179	0.549728
DMR_37	chr12	57871552	57873307	1756	*	37	2.00677e-09	117	12	57871552	57873307	1756	57871855	57873176	1322	ENST00000423291.1;ENST00000430041.2;ENST00000550288.1;ENST00000424809.2	ARHGAP9	0.27885	0.245195
DMR_38	chr12	95838876	95842850	3975	*	38	6.83648e-14	77	12	95838876	95842850	3975	95840313	95841414	1102			0.466833	0.400738
DMR_39	chr12	103344505	103344864	360	*	39	2.05809e-14	73	12	103344505	103344864	360	103344506	103344685	180			0.21631	0.170054
DMR_40	chr12	105477426	105477731	306	*	40	2.09058e-17	42	12	105477426	105477731	306	105477526	105477694	169		ALDH1L2	0.25405	0.197096
DMR_41	chr12	111619691	111620820	1130	*	41	2.36465e-16	52	12	111619691	111620820	1130	111620199	111620313	115	ENST00000552889.1	CUX2	0.865864	0.888872
DMR_42	chr12	115131499	115135529	4031	*	42	4.72343e-10	106	12	115131499	115135529	4031	115131789	115135333	3545			0.177115	0.163291
DMR_43	chr12	124903636	124906107	2472	*	43	1.15132e-08	121	12	124903636	124906107	2472	124903636	124905230	1595	ENST00000405201.1	NCOR2	0.92835	0.936199
DMR_44	chr12	132550570	132551990	1421	*	44	9.06355e-09	120	12	132550570	132551990	1421	132551078	132551592	515		EP400	0.510741	0.491081
DMR_45	chr13	22390847	22394563	3717	*	45	1.94379e-08	126	13	22390847	22394563	3717	22392284	22393127	844			0.882299	0.90114
DMR_46	chr13	33636916	33641201	4286	*	46	1.4104e-11	89	13	33636916	33641201	4286	33639059	33640942	1884	ENST00000380099.3	KL	0.917531	0.919225
DMR_47	chr13	47472135	47472543	409	*	47	1.18442e-09	116	13	47472135	47472543	409	47472138	47472429	292	ENST00000542664.1	HTR2A	0.782252	0.754096
DMR_48	chr13	49796162	49799751	3590	*	48	8.0412e-11	100	13	49796162	49799751	3590	49796387	49797957	1571	ENST00000398307.1	MLNR	0.888658	0.853713
DMR_49	chr13	112905754	112908703	2950	*	49	4.80129e-05	142	13	112905754	112908703	2950	112905775	112908629	2855			0.852426	0.866394
DMR_50	chr14	24640955	24641202	248	*	50	5.79987e-33	7	14	24640955	24641202	248	24641021	24641201	181	ENST00000559919.1;ENST00000311457.3;ENST00000447460.2	REC8	0.17195	0.127433
DMR_51	chr14	61654290	61657355	3066	*	51	2.27807e-13	82	14	61654290	61657355	3066	61655727	61655919	193			0.113153	0.0946342
DMR_52	chr15	63115308	63117021	1714	*	52	1.67135e-17	41	15	63115308	63117021	1714	63115340	63116514	1175	ENST00000388402.1	MIR190;TLN2	0.890227	0.905582
DMR_53	chr15	80632698	80635684	2987	*	53	5.21767e-17	44	15	80632698	80635684	2987	80634135	80634248	114	ENST00000558244.1;ENST00000561432.1;ENST00000558913.1;ENST00000558578.1		0.806024	0.840589
DMR_54	chr15	93125410	93131352	5943	*	54	9.87482e-11	103	15	93125410	93131352	5943	93126401	93131035	4635	ENST00000555864.1		0.813739	0.811648
DMR_55	chr16	1213989	1215948	1960	*	55	8.84663e-10	112	16	1213989	1215948	1960	1214867	1215641	775		CACNA1H	0.795085	0.794095
DMR_56	chr16	30787689	30791278	3590	*	56	3.53393e-11	96	16	30787689	30791278	3590	30788293	30790892	2600	ENST00000575562.1;ENST00000262525.4	ZNF629	0.90882	0.890871
DMR_57	chr16	85352318	85356054	3737	*	57	4.08143e-08	128	16	85352318	85356054	3737	85352976	85354618	1643			0.877834	0.89704
DMR_58	chr16	85576363	85579952	3590	*	58	1.8846e-14	72	16	85576363	85579952	3590	85576555	85578516	1962			0.601565	0.602242
DMR_59	chr16	88831968	88833207	1240	*	59	9.10085e-20	26	16	88831968	88833207	1240	88832476	88832700	225		FAM38A	0.780518	0.806344
DMR_60	chr17	2646729	2651782	5054	*	60	8.65869e-17	48	17	2646729	2651782	5054	2648524	2651101	2578			0.780973	0.791412
DMR_61	chr17	37078863	37082677	3815	*	61	2.84262e-11	94	17	37078863	37082677	3815	37080300	37081875	1576			0.552578	0.522048
DMR_62	chr17	37784541	37784863	323	*	62	3.30736e-16	56	17	37784541	37784863	323	37784694	37784711	18	ENST00000466381.1;ENST00000394265.1	PPP1R1B	0.774912	0.806195
DMR_63	chr17	57915157	57916280	1124	*	63	1.26354e-18	29	17	57915157	57916280	1124	57915665	57915773	109	ENST00000262291.3	TMEM49	0.430883	0.524447
DMR_64	chr17	57918122	57919189	1068	*	64	1.62314e-24	17	17	57918122	57919189	1068	57918262	57918682	421	ENST00000362134.1	MIR21	0.716707	0.769008
DMR_65	chr17	73314137	73318477	4341	*	65	5.93281e-07	130	17	73314137	73318477	4341	73314451	73316961	2511	ENST00000392563.1;ENST00000462266.1	GRB2	0.927348	0.922395
DMR_66	chr17	78160232	78162449	2218	*	66	3.18255e-16	54	17	78160232	78162449	2218	78161110	78161706	597	ENST00000392434.2;ENST00000309710.1;ENST00000573754.1	CARD14	0.800384	0.824928
DMR_67	chr17	78682277	78683779	1503	*	67	3.71397e-12	87	17	78682277	78683779	1503	78682785	78683457	673	ENST00000537330.1	RPTOR	0.665545	0.627155
DMR_68	chr17	78734760	78736103	1344	*	68	3.80825e-20	23	17	78734760	78736103	1344	78735268	78735596	329	ENST00000575542.1	RPTOR	0.215294	0.142033
DMR_69	chr17	78747426	78749001	1576	*	69	1.42142e-28	8	17	78747426	78749001	1576	78747934	78748494	561	ENST00000575542.1	RPTOR	0.639923	0.583726
DMR_70	chr17	78752819	78754597	1779	*	70	6.45192e-17	47	17	78752819	78754597	1779	78753273	78754372	1100	ENST00000575542.1	RPTOR	0.585622	0.543914
DMR_71	chr17	79380432	79380597	166	*	71	1.15838e-20	21	17	79380432	79380597	166	79380493	79380585	93		BAHCC1	0.704333	0.544035
DMR_72	chr17	80969362	80969699	338	*	72	3.18255e-16	54	17	80969362	80969699	338	80969515	80969547	33	ENST00000571954.1;ENST00000576599.1	B3GNTL1	0.732992	0.690547
DMR_73	chr19	475112	475180	69	*	73	2.00035e-15	62	19	475112	475180	69	475139	475154	16	ENST00000315489.2	ODF3L2	0.721774	0.774078
DMR_74	chr19	2041822	2042042	221	*	74	3.65026e-15	64	19	2041822	2042042	221	2041905	2041960	56		MKNK2	0.312621	0.2421
DMR_75	chr19	36246799	36246964	166	*	75	9.90885e-17	49	19	36246799	36246964	166	36246816	36246906	91		HSPB6	0.538152	0.460368
DMR_76	chr19	49259241	49260996	1756	*	76	2.72002e-06	136	19	49259241	49260996	1756	49259265	49260285	1021	ENST00000310160.3;ENST00000222157.3	FGF21;FUT1	0.824703	0.843602
DMR_77	chr2	1237809	1238933	1125	*	77	3.34982e-16	57	2	1237809	1238933	1125	1238317	1238426	110		SNTG2	0.86521	0.892225
DMR_78	chr2	1680590	1681660	1071	*	78	3.09369e-17	43	2	1680590	1681660	1071	1680739	1681494	756	ENST00000483018.1	PXDN	0.904967	0.909499
DMR_79	chr2	44065042	44066078	1037	*	79	7.31543e-06	137	2	44065042	44066078	1037	44065056	44066030	975	ENST00000272286.2;ENST00000543989.1;ENST00000405322.1;ENST00000260645.1	ABCG5;ABCG8	0.875148	0.886578
DMR_80	chr2	118982400	118982858	459	*	80	4.71519e-14	75	2	118982400	118982858	459	118982580	118982679	100			0.225754	0.191033
DMR_81	chr20	5451392	5452407	1016	*	81	5.37565e-10	107	20	5451392	5452407	1016	5451661	5451900	240	ENST00000430097.2	LOC643406	0.862339	0.877636
DMR_82	chr20	55841859	55841990	132	*	82	2.23789e-25	15	20	55841859	55841990	132	55841869	55841925	57	ENST00000395864.3;ENST00000395863.3;ENST00000450594.2;ENST00000412321.1	BMP7	0.171748	0.132213
DMR_83	chr21	43136327	43137342	1016	*	83	1.46065e-17	40	21	43136327	43137342	1016	43136548	43136835	288	ENST00000412102.1;ENST00000432830.1	C21orf129;NCRNA00112	0.909835	0.934356
DMR_84	chr21	44477459	44477764	306	*	84	1.03696e-13	78	21	44477459	44477764	306	44477612	44477740	129		CBS	0.940175	0.95896
DMR_85	chr22	38851805	38855394	3590	*	85	8.03608e-13	86	22	38851805	38855394	3590	38851884	38853600	1717	ENST00000303592.3	KCNJ4	0.222023	0.218478
DMR_86	chr22	50968232	50968392	161	*	86	5.01818e-24	18	22	50968232	50968392	161	50968250	50968343	94	ENST00000395680.1;ENST00000395681.1;ENST00000395678.3;ENST00000252029.3	TYMP	0.237019	0.189634
DMR_87	chr3	35720740	35721709	970	*	87	2.37462e-06	134	3	35720740	35721709	970	35720994	35721284	291	ENST00000417925.1;ENST00000427542.1;ENST00000474696.1;ENST00000412048.1;ENST00000396482.2;ENST00000432682.1;ENST00000396481.2;ENST00000441454.1;ENST00000428373.1;ENST00000337271.5;ENST00000444190.1;ENST00000187397.4	ARPP-21	0.903911	0.917489
DMR_88	chr3	48658323	48659338	1016	*	88	1.62361e-11	90	3	48658323	48659338	1016	48658346	48659251	906	ENST00000330862.3	TMEM89	0.92859	0.929989
DMR_89	chr3	55691039	55697096	6058	*	89	6.24291e-20	25	3	55691039	55697096	6058	55693182	55694954	1773	ENST00000288221.6	C3orf51;ERC2	0.737864	0.768481
DMR_90	chr3	122281751	122282104	354	*	90	4.22699e-27	11	3	122281751	122282104	354	122281881	122281975	95	ENST00000452457.2;ENST00000471785.1;ENST00000492382.1;ENST00000462315.1;ENST00000360356.2;ENST00000296161.4;ENST00000383661.3	PARP9;DTX3L	0.58907	0.770042
DMR_91	chr3	127299042	127299893	852	*	91	8.07199e-11	101	3	127299042	127299893	852	127299170	127299831	662	ENST00000450633.2;ENST00000296210.7;ENST00000355552.3;ENST00000489960.1	TPRA1	0.680329	0.65564
DMR_92	chr4	3516609	3516774	166	*	92	5.96119e-23	20	4	3516609	3516774	166	3516637	3516758	122	ENST00000500728.2;ENST00000296325.5	LRPAP1	0.911788	0.841503
DMR_93	chr4	96445322	96446684	1363	*	93	1.46217e-18	31	4	96445322	96446684	1363	96445830	96446177	348		UNC5C	0.864219	0.876579
DMR_94	chr4	184930635	184931650	1016	*	94	1.24654e-13	80	4	184930635	184931650	1016	184930883	184931631	749		STOX2	0.91276	0.924409
DMR_95	chr4	187475631	187476043	413	*	95	1.43492e-16	51	4	187475631	187476043	413	187475669	187475891	223		MTNR1A	0.233848	0.188536
DMR_96	chr5	1175868	1178868	3001	*	96	9.10848e-10	114	5	1175868	1178868	3001	1176225	1178277	2053	ENST00000514376.1;ENST00000512572.1;ENST00000505972.2		0.880174	0.897181
DMR_97	chr5	1503087	1504486	1400	*	97	5.10021e-14	76	5	1503087	1504486	1400	1503259	1503979	721		LPCAT1	0.384063	0.344973
DMR_98	chr5	2204116	2208304	4189	*	98	3.54827e-05	140	5	2204116	2208304	4189	2204535	2207176	2642			0.809497	0.824189
DMR_99	chr5	2223574	2226918	3345	*	99	4.21766e-15	65	5	2223574	2226918	3345	2223624	2225482	1859			0.875454	0.838789
DMR_100	chr5	2535773	2539270	3498	*	100	1.11701e-15	60	5	2535773	2539270	3498	2537210	2537834	625			0.637655	0.550295
DMR_101	chr5	92946195	92949653	3459	*	101	9.09655e-06	138	5	92946195	92949653	3459	92946500	92948217	1718			0.167791	0.146463
DMR_102	chr5	134782461	134786746	4286	*	102	7.17206e-16	59	5	134782461	134786746	4286	134783075	134786596	3522	ENST00000537858.1;ENST00000503143.1;ENST00000510230.1	C5orf20;TIFAB	0.81621	0.834025
DMR_103	chr5	137774450	137775548	1099	*	103	6.04867e-10	108	5	137774450	137775548	1099	137774471	137775041	571	ENST00000378339.2;ENST00000254901.5;ENST00000506158.1;ENST00000464751.2	REEP2	0.0721144	0.0664771
DMR_104	chr5	146832029	146832539	511	*	104	4.91896e-13	85	5	146832029	146832539	511	146832182	146832518	337	ENST00000534907.1	DPYSL3	0.150115	0.113186
DMR_105	chr5	148758925	148759192	268	*	105	1.75704e-11	92	5	148758925	148759192	268	148758970	148759090	121	ENST00000261796.3;ENST00000505432.1	IL17B	0.875087	0.891898
DMR_106	chr6	28583947	28584242	296	*	106	2.20115e-34	5	6	28583947	28584242	296	28583971	28584155	185	ENST00000530247.1		0.351672	0.269186
DMR_107	chr6	28956159	28956490	332	*	107	2.39597e-28	9	6	28956159	28956490	332	28956226	28956403	178	ENST00000445544.1		0.165152	0.115952
DMR_108	chr6	29576310	29577730	1421	*	108	1.26479e-20	22	6	29576310	29577730	1421	29576329	29577348	1020	ENST00000376977.3;ENST00000355973.3	GABBR1	0.850076	0.867355
DMR_109	chr6	29692212	29692551	340	*	109	1.13564e-16	50	6	29692212	29692551	340	29692281	29692475	195	ENST00000475996.1	HLA-F	0.777346	0.809158
DMR_110	chr6	30877851	30879877	2027	*	110	1.28963e-08	124	6	30877851	30879877	2027	30877958	30879803	1846	ENST00000259895.4;ENST00000539324.1	GTF2H4	0.905168	0.912002
DMR_111	chr6	31275463	31276060	598	*	111	5.9385e-40	3	6	31275463	31276060	598	31275643	31275881	239			0.704162	0.859297
DMR_112	chr6	31539805	31544090	4286	*	112	2.85427e-10	104	6	31539805	31544090	4286	31539973	31543686	3714	ENST00000454783.1;ENST00000418386.2;ENST00000436827.2;ENST00000449264.2	LTA;TNF	0.505389	0.50263
DMR_113	chr6	31684641	31688926	4286	*	113	1.93341e-07	129	6	31684641	31688926	4286	31685430	31688702	3273	ENST00000495859.1	LY6G6D;LY6G6C	0.880744	0.888042
DMR_114	chr6	31691201	31692022	822	*	114	1.01869e-40	2	6	31691201	31692022	822	31691227	31691905	679	ENST00000480039.1	C6orf25	0.707853	0.658447
DMR_115	chr6	31826461	31830066	3606	*	115	3.88246e-19	27	6	31826461	31830066	3606	31826944	31829960	3017	ENST00000375631.4	NEU1	0.895716	0.90772
DMR_116	chr6	31832084	31834329	2246	*	116	6.89583e-15	67	6	31832084	31834329	2246	31832173	31834049	1877	ENST00000375631.4;ENST00000229729.6	NEU1;SLC44A4	0.8397	0.845252
DMR_117	chr6	32064414	32064867	454	*	117	6.70813e-35	4	6	32064414	32064867	454	32064497	32064785	289		TNXB	0.285128	0.211147
DMR_118	chr6	32116767	32117170	404	*	118	4.20522e-50	1	6	32116767	32117170	404	32116841	32117088	248	ENST00000211413.5;ENST00000467780.1;ENST00000375152.2	PRRT1	0.220204	0.16515
DMR_119	chr6	32171278	32172861	1584	*	119	3.17657e-09	118	6	32171278	32172861	1584	32171330	32172697	1368	ENST00000375023.3	NOTCH4	0.872118	0.885892
DMR_120	chr6	32360881	32363754	2874	*	120	1.34453e-17	39	6	32360881	32363754	2874	32362318	32363268	951	ENST00000429232.2	BTNL2	0.889584	0.90154
DMR_121	chr6	32793010	32798689	5680	*	121	1.05348e-13	79	6	32793010	32798689	5680	32793355	32798510	5156	ENST00000374897.2;ENST00000452392.2	TAP2	0.918583	0.921534
DMR_122	chr6	33137600	33139176	1577	*	122	5.41945e-17	45	6	33137600	33139176	1577	33137622	33139083	1462	ENST00000374708.4;ENST00000477772.1	COL11A2	0.786038	0.809232
DMR_123	chr6	33230814	33232746	1933	*	123	2.12733e-11	93	6	33230814	33232746	1933	33231268	33232644	1377	ENST00000445902.2;ENST00000482399.1;ENST00000478934.1	VPS52	0.916338	0.916336
DMR_124	chr6	33245475	33245556	82	*	124	3.91305e-16	58	6	33245475	33245556	82	33245488	33245553	66	ENST00000451237.1	B3GALT4	0.0488437	0.036662
DMR_125	chr6	33262242	33264837	2596	*	125	2.2055e-15	63	6	33262242	33264837	2596	33262322	33264834	2513	ENST00000466866.1;ENST00000497454.1;ENST00000421215.2;ENST00000444031.2;ENST00000463584.1	RGL2	0.911044	0.914616
DMR_126	chr6	33272952	33273984	1033	*	126	1.53027e-06	132	6	33272952	33273984	1033	33273011	33273965	955		TAPBP	0.856519	0.863236
DMR_127	chr6	33397644	33400028	2385	*	127	4.56245e-10	105	6	33397644	33400028	2385	33397883	33400021	2139	ENST00000496374.1;ENST00000428982.2;ENST00000293748.5	SYNGAP1	0.41983	0.411022
DMR_128	chr6	33874554	33877427	2874	*	128	2.66058e-14	74	6	33874554	33877427	2874	33875167	33877404	2238	ENST00000526556.1;ENST00000451317.2;ENST00000530000.1		0.787879	0.817854
DMR_129	chr6	47253402	47254676	1275	*	129	9.00062e-10	113	6	47253402	47254676	1275	47253910	47254169	260		TNFRSF21	0.881579	0.901093
DMR_130	chr6	90660405	90661880	1476	*	130	3.88844e-11	97	6	90660405	90661880	1476	90660913	90661373	461	ENST00000413986.1;ENST00000445838.1	BACH2	0.880098	0.898186
DMR_131	chr6	133561650	133562301	652	*	131	1.80187e-27	10	6	133561650	133562301	652	133561660	133562275	616	ENST00000430974.2;ENST00000355167.3;ENST00000441015.1;ENST00000355286.6;ENST00000452339.2;ENST00000531901.1;ENST00000525849.1	EYA4	0.124342	0.101324
DMR_132	chr6	158067947	158069030	1084	*	132	3.56077e-18	34	6	158067947	158069030	1084	158068455	158068523	69	ENST00000341375.8	ZDHHC14	0.744751	0.6988
DMR_133	chr7	42278001	42278154	154	*	133	1.42298e-15	61	7	42278001	42278154	154	42278067	42278089	23	ENST00000395925.3;ENST00000437480.1	GLI3	0.384035	0.316613
DMR_134	chr7	91764523	91764654	132	*	134	2.62997e-13	83	7	91764523	91764654	132	91764530	91764605	76	ENST00000003100.8;ENST00000450723.1;ENST00000453068.1;ENST00000422722.1	CYP51A1	0.292641	0.195638
DMR_135	chr7	95026046	95026147	102	*	135	4.97703e-33	6	7	95026046	95026147	102	95026066	95026121	56	ENST00000475439.1;ENST00000542556.1	PON3	0.251168	0.182394
DMR_136	chr7	121950795	121951234	440	*	136	2.15113e-06	133	7	121950795	121951234	440	121950924	121951055	132			0.121424	0.0944855
DMR_137	chr8	1009921	1012794	2874	*	137	3.29581e-09	119	8	1009921	1012794	2874	1010092	1012465	2374			0.884381	0.899819
DMR_138	chr8	1039827	1043365	3539	*	138	8.16414e-10	111	8	1039827	1043365	3539	1041264	1041929	666			0.872676	0.891097
DMR_139	chr8	77617633	77618908	1276	*	139	2.92989e-11	95	8	77617633	77618908	1276	77617694	77618893	1200	ENST00000518282.1;ENST00000521891.2	ZFHX4	0.854559	0.874795
DMR_140	chr8	95962317	95962448	132	*	140	5.25244e-27	12	8	95962317	95962448	132	95962352	95962383	32	ENST00000448464.2;ENST00000342697.4;ENST00000523905.1;ENST00000396113.1;ENST00000396111.1	TP53INP1	0.488398	0.355238
DMR_141	chr8	141045928	141047359	1432	*	141	3.79829e-05	141	8	141045928	141047359	1432	141046436	141046852	417		TRAPPC9	0.895647	0.912365
DMR_142	chr8	142274850	142278933	4084	*	142	6.3236e-10	109	8	142274850	142278933	4084	142275649	142278585	2937	ENST00000521804.1		0.621921	0.614704
