# Supplementary material for: Altered DNA methylome profiles of blood leukocytes in Chinese patients with mild cognitive impairment and Alzheimer’s disease
Source: Front Genet. 2023 Jun 14;14:1175864. doi: 10.3389/fgene.2023.1175864 (PMC10300350; doi:10.3389/fgene.2023.1175864)
Supplement: Supplementary file 24 [file Table8.XLSX]

## Sheet: Sheet1
	ProbeLassoDMR.seqnames	ProbeLassoDMR.start	ProbeLassoDMR.end	ProbeLassoDMR.width	ProbeLassoDMR.strand	ProbeLassoDMR.dmrNo	ProbeLassoDMR.dmrP	ProbeLassoDMR.dmrpRank	ProbeLassoDMR.dmrChrom	ProbeLassoDMR.dmrStart	ProbeLassoDMR.dmrEnd	ProbeLassoDMR.dmrSize	ProbeLassoDMR.dmrCoreStart	ProbeLassoDMR.dmrCoreEnd	ProbeLassoDMR.dmrCoreSize	ProbeLassoDMR.ensemblID	ProbeLassoDMR.geneSymbol	ProbeLassoDMR.betaAv_control	ProbeLassoDMR.betaAv_MCI
DMR_1	chr1	915468	917995	2528	*	1	3.69281e-17	1740	1	915468	917995	2528	916058	917892	1835	ENST00000433179.2;ENST00000341290.2	C1orf170	0.776391	0.716426
DMR_2	chr1	939587	947893	8307	*	2	3.42129e-19	1292	1	939587	947893	8307	940782	947343	6562	ENST00000379389.4		0.761076	0.757893
DMR_3	chr1	1060084	1066378	6295	*	3	1.04951e-15	2075	1	1060084	1066378	6295	1061521	1065894	4374			0.86443	0.830214
DMR_4	chr1	1093812	1097531	3720	*	4	6.08529e-09	3576	1	1093812	1097531	3720	1093940	1097270	3331			0.841254	0.840476
DMR_5	chr1	1102388	1107969	5582	*	5	1.744e-25	445	1	1102388	1107969	5582	1102389	1106175	3787	ENST00000384875.1;ENST00000384997.1;ENST00000362106.1	MIR200B;MIR200A;MIR429	0.811549	0.795179
DMR_6	chr1	1114810	1115115	306	*	6	3.47634e-18	1510	1	1114810	1115115	306	1114912	1115083	172	ENST00000460998.1;ENST00000379317.1;ENST00000379288.3	TTLL10	0.834924	0.826789
DMR_7	chr1	1237558	1240136	2579	*	7	1.04047e-06	3771	1	1237558	1240136	2579	1238436	1239999	1564	ENST00000353662.3;ENST00000354700.5	ACAP3	0.809273	0.798269
DMR_8	chr1	1267110	1267334	225	*	8	3.41946e-22	759	1	1267110	1267334	225	1267117	1267252	136		TAS1R3	0.890202	0.850241
DMR_9	chr1	1276991	1278419	1429	*	9	2.89822e-14	2474	1	1276991	1278419	1429	1277441	1277995	555	ENST00000378891.5;ENST00000263743.5	DVL1	0.94585	0.931279
DMR_10	chr1	1294656	1299012	4357	*	10	3.14848e-17	1722	1	1294656	1299012	4357	1294881	1297576	2696	ENST00000309212.6;ENST00000342753.4;ENST00000445648.2;ENST00000378864.3	MXRA8	0.567293	0.603639
DMR_11	chr1	1475491	1475800	310	*	11	1.60857e-33	141	1	1475491	1475800	310	1475644	1475742	99	ENST00000425828.1;ENST00000378733.4	C1orf70	0.0707925	0.0228881
DMR_12	chr1	1486190	1488143	1954	*	12	3.33636e-10	3397	1	1486190	1488143	1954	1486459	1487538	1080		SSU72	0.903202	0.902367
DMR_13	chr1	1687245	1689323	2079	*	13	3.69961e-07	3747	1	1687245	1689323	2079	1687532	1689012	1481	ENST00000492845.1	NADK	0.938465	0.929748
DMR_14	chr1	1845931	1846160	230	*	14	1.62241e-18	1433	1	1845931	1846160	230	1845940	1846154	215	ENST00000307786.3;ENST00000378604.3;ENST00000482402.1	CALML6	0.850275	0.814235
DMR_15	chr1	2002006	2003761	1756	*	15	9.13059e-12	3119	1	2002006	2003761	1756	2002329	2003650	1322	ENST00000400921.2	PRKCZ	0.908891	0.899382
DMR_16	chr1	2021304	2024803	3500	*	16	2.37191e-13	2749	1	2021304	2024803	3500	2022951	2024593	1643	ENST00000400921.2	PRKCZ	0.66738	0.647026
DMR_17	chr1	2033440	2038154	4715	*	17	1.36906e-42	49	1	2033440	2038154	4715	2035087	2037476	2390	ENST00000400920.1;ENST00000400921.2	PRKCZ	0.786673	0.740547
DMR_18	chr1	2042152	2045499	3348	*	18	9.52627e-11	3296	1	2042152	2045499	3348	2043439	2045413	1975	ENST00000400921.2;ENST00000400920.1	PRKCZ	0.824296	0.867377
DMR_19	chr1	2099237	2100739	1503	*	19	1.17579e-12	2903	1	2099237	2100739	1503	2099468	2100435	968	ENST00000479263.1	PRKCZ	0.917155	0.91704
DMR_20	chr1	2105714	2108176	2463	*	20	7.1465e-13	2852	1	2105714	2108176	2463	2106222	2107669	1448	ENST00000479263.1;ENST00000378567.3	PRKCZ	0.81559	0.781465
DMR_21	chr1	2188259	2189274	1016	*	21	2.83495e-15	2188	1	2188259	2189274	1016	2188349	2189027	679	ENST00000478223.2	SKI	0.923968	0.920781
DMR_22	chr1	2217617	2219426	1810	*	22	1.10569e-08	3609	1	2217617	2219426	1810	2218432	2219336	905	ENST00000478223.2	SKI	0.915196	0.897828
DMR_23	chr1	2261354	2263800	2447	*	23	3.67254e-12	3040	1	2261354	2263800	2447	2262232	2262923	692		MORN1	0.829867	0.814497
DMR_24	chr1	2270771	2271926	1156	*	24	1.31e-10	3322	1	2270771	2271926	1156	2270807	2271665	859		MORN1	0.910529	0.912432
DMR_25	chr1	2317917	2320491	2575	*	25	1.44001e-10	3326	1	2317917	2320491	2575	2318649	2319796	1148	ENST00000469374.1	MORN1	0.92438	0.915261
DMR_26	chr1	2324075	2324353	279	*	26	2.74985e-25	460	1	2324075	2324353	279	2324205	2324224	20	ENST00000378525.2;ENST00000378531.3;ENST00000488353.1;ENST00000378518.1;ENST00000434662.2;ENST00000378513.3;ENST00000378512.1	MORN1;RER1	0.754373	0.685381
DMR_27	chr1	2328668	2330466	1799	*	27	4.4571e-06	3800	1	2328668	2330466	1799	2328848	2329589	742	ENST00000488353.1	RER1	0.927908	0.912687
DMR_28	chr1	2334593	2338148	3556	*	28	1.36201e-33	137	1	2334593	2338148	3556	2334785	2337977	3193	ENST00000378513.3;ENST00000378512.1;ENST00000306256.8;ENST00000434662.2;ENST00000288774.3;ENST00000447513.2;ENST00000507596.1	RER1;PEX10	0.922019	0.916956
DMR_29	chr1	2345302	2345475	174	*	29	5.7802e-15	2273	1	2345302	2345475	174	2345333	2345475	143	ENST00000288774.3;ENST00000507596.1;ENST00000447513.2	PEX10	0.707208	0.669228
DMR_30	chr1	2524012	2525767	1756	*	30	2.53839e-20	1064	1	2524012	2525767	1756	2524107	2525548	1442	ENST00000378411.4	MMEL1	0.731926	0.656243
DMR_31	chr1	2718221	2727259	9039	*	31	1.19795e-32	156	1	2718221	2727259	9039	2718742	2725823	7082			0.819858	0.796945
DMR_32	chr1	2797917	2801630	3714	*	32	5.31669e-14	2548	1	2797917	2801630	3714	2798280	2801389	3110			0.828951	0.821259
DMR_33	chr1	2818556	2823448	4893	*	33	1.02061e-21	833	1	2818556	2823448	4893	2819993	2823402	3410			0.832831	0.797751
DMR_34	chr1	2832603	2841744	9142	*	34	1.09685e-17	1616	1	2832603	2841744	9142	2833643	2840308	6666			0.820898	0.795768
DMR_35	chr1	2934482	2938105	3624	*	35	1.20589e-17	1626	1	2934482	2938105	3624	2934497	2937999	3503	ENST00000378404.2;ENST00000543312.1	ACTRT2	0.784204	0.743305
DMR_36	chr1	3017166	3018531	1366	*	36	1.27307e-18	1401	1	3017166	3018531	1366	3017674	3018024	351		PRDM16	0.847351	0.813694
DMR_37	chr1	3044233	3045673	1441	*	37	1.39866e-12	2921	1	3044233	3045673	1441	3044741	3045166	426		PRDM16	0.894908	0.867065
DMR_38	chr1	3076920	3079401	2482	*	38	1.13769e-15	2083	1	3076920	3079401	2482	3077356	3079212	1857		PRDM16	0.670935	0.66367
DMR_39	chr1	3099265	3101374	2110	*	39	3.10214e-11	3213	1	3099265	3101374	2110	3099804	3100956	1153		PRDM16	0.329561	0.3021
DMR_40	chr1	3113942	3116422	2481	*	40	4.08479e-15	2239	1	3113942	3116422	2481	3114820	3115545	726		PRDM16	0.934182	0.922259
DMR_41	chr1	3129977	3131057	1081	*	41	3.18514e-24	553	1	3129977	3131057	1081	3130485	3130550	66		PRDM16	0.887241	0.859071
DMR_42	chr1	3139359	3140862	1504	*	42	8.42136e-17	1829	1	3139359	3140862	1504	3139650	3140709	1060		PRDM16	0.906395	0.901313
DMR_43	chr1	3276647	3278500	1854	*	43	1.32574e-22	708	1	3276647	3278500	1854	3276687	3277623	937	ENST00000512462.1	PRDM16	0.92546	0.915176
DMR_44	chr1	3302423	3304835	2413	*	44	1.69083e-10	3340	1	3302423	3304835	2413	3302477	3303958	1482		PRDM16	0.869369	0.857565
DMR_45	chr1	3313565	3315788	2224	*	45	1.36212e-22	710	1	3313565	3315788	2224	3314443	3315281	839		PRDM16	0.898205	0.893082
DMR_46	chr1	3343404	3343846	443	*	46	1.33746e-20	1007	1	3343404	3343846	443	3343557	3343694	138	ENST00000378389.5	PRDM16	0.925618	0.90293
DMR_47	chr1	3398975	3403184	4210	*	47	1.35895e-13	2669	1	3398975	3403184	4210	3399260	3401748	2489			0.670663	0.639304
DMR_48	chr1	3476784	3478202	1419	*	48	6.26715e-19	1341	1	3476784	3478202	1419	3477168	3477695	528	ENST00000385042.1	MEGF6;MIR551A	0.846958	0.836245
DMR_49	chr1	3523547	3525336	1790	*	49	2.16773e-17	1687	1	3523547	3525336	1790	3523600	3525092	1493		MEGF6	0.909195	0.879365
DMR_50	chr1	3549138	3550767	1630	*	50	2.1665e-21	885	1	3549138	3550767	1630	3549532	3550260	729	ENST00000471223.1	WDR8	0.937157	0.926541
DMR_51	chr1	3568674	3568748	75	*	51	1.7399e-15	2132	1	3568674	3568748	75	3568701	3568722	22	ENST00000378295.4;ENST00000354437.4	TP73	0.0456151	0.0531516
DMR_52	chr1	3619340	3621095	1756	*	52	1.05834e-06	3772	1	3619340	3621095	1756	3619574	3621048	1475	ENST00000378290.4	TP73	0.56603	0.605263
DMR_53	chr1	3737826	3739117	1292	*	53	2.65719e-27	340	1	3737826	3739117	1292	3738334	3738610	277		KIAA0562	0.917934	0.921687
DMR_54	chr1	4839797	4845040	5244	*	54	2.7808e-17	1710	1	4839797	4845040	5244	4841940	4844111	2172	ENST00000378191.3	AJAP1	0.918775	0.910183
DMR_55	chr1	5915956	5921950	5995	*	55	6.21455e-22	803	1	5915956	5921950	5995	5917393	5920514	3122			0.918492	0.904351
DMR_56	chr1	6053356	6065530	12175	*	56	1.72106e-26	393	1	6053356	6065530	12175	6054867	6064094	9228	ENST00000378111.1;ENST00000378097.1;ENST00000378092.1		0.818147	0.802317
DMR_57	chr1	6332994	6334374	1381	*	57	1.41465e-09	3481	1	6332994	6334374	1381	6333502	6333867	366		ACOT7	0.945835	0.933522
DMR_58	chr1	6537061	6538210	1150	*	58	5.98773e-15	2282	1	6537061	6538210	1150	6537569	6537785	217	ENST00000400913.1;ENST00000489097.1;ENST00000535966.1;ENST00000377725.1;ENST00000340850.5;ENST00000377728.3;ENST00000544978.1;ENST00000377737.2	PLEKHG5	0.85435	0.830011
DMR_59	chr1	6552349	6554104	1756	*	59	4.5783e-21	947	1	6552349	6554104	1756	6552387	6553510	1124	ENST00000377728.3;ENST00000544978.1;ENST00000377737.2	PLEKHG5	0.752222	0.710721
DMR_60	chr1	7998667	8001960	3294	*	60	4.33671e-11	3237	1	7998667	8001960	3294	7999572	8001309	1738	ENST00000492571.1;ENST00000377507.3	TNFRSF9	0.589052	0.618811
DMR_61	chr1	8403478	8403832	355	*	61	1.40939e-20	1012	1	8403478	8403832	355	8403631	8403712	82		SLC45A1	0.959467	0.94665
DMR_62	chr1	9005521	9005833	313	*	62	2.12509e-15	2153	1	9005521	9005833	313	9005636	9005734	99	ENST00000319474.2;ENST00000476083.1;ENST00000377443.2;ENST00000377436.3	CA6	0.808325	0.815661
DMR_63	chr1	9258632	9258885	254	*	63	1.01602e-24	512	1	9258632	9258885	254	9258678	9258836	159	ENST00000437157.1		0.116469	0.162541
DMR_64	chr1	9661366	9667032	5667	*	64	3.22623e-24	554	1	9661366	9667032	5667	9663509	9666902	3394	ENST00000340305.5;ENST00000510900.1	TMEM201	0.917365	0.898042
DMR_65	chr1	10056771	10056918	148	*	65	2.28218e-20	1053	1	10056771	10056918	148	10056837	10056853	17	ENST00000315901.3;ENST00000294435.7	RBP7	0.278351	0.388813
DMR_66	chr1	10509174	10513935	4762	*	66	1.77711e-13	2707	1	10509174	10513935	4762	10509682	10511793	2112	ENST00000320498.4;ENST00000377049.3;ENST00000465026.1;ENST00000556817.1;ENST00000400900.2	APITD1;CORT	0.805725	0.798799
DMR_67	chr1	10688300	10692730	4431	*	67	2.06018e-14	2418	1	10688300	10692730	4431	10690011	10692435	2425	ENST00000356607.4	PEX14	0.845173	0.884602
DMR_68	chr1	10709969	10712572	2604	*	68	9.89109e-21	993	1	10709969	10712572	2604	10710134	10712421	2288		CASZ1	0.873667	0.818699
DMR_69	chr1	11102837	11107555	4719	*	69	2.67119e-28	291	1	11102837	11107555	4719	11102897	11107452	4556	ENST00000400898.3;ENST00000480221.1;ENST00000400897.3	MASP2	0.926804	0.904696
DMR_70	chr1	11760652	11761841	1190	*	70	4.93233e-13	2817	1	11760652	11761841	1190	11760709	11761766	1058	ENST00000294485.5	C1orf187	0.626044	0.686251
DMR_71	chr1	14027831	14031124	3294	*	71	8.41236e-19	1365	1	14027831	14031124	3294	14029478	14030611	1134	ENST00000376048.5;ENST00000400800.3	PRDM2	0.740496	0.778562
DMR_72	chr1	15250291	15250470	180	*	72	8.05937e-15	2313	1	15250291	15250470	180	15250374	15250388	15	ENST00000361144.5	KIAA1026	0.135203	0.169283
DMR_73	chr1	15254353	15256729	2377	*	73	2.06074e-11	3183	1	15254353	15256729	2377	15255231	15256481	1251	ENST00000400798.2	KIAA1026	0.895159	0.895035
DMR_74	chr1	15541152	15541281	130	*	74	2.63774e-22	742	1	15541152	15541281	130	15541182	15541280	99	ENST00000428417.1;ENST00000376014.3;ENST00000434578.1;ENST00000303840.4	TMEM51	0.898926	0.859556
DMR_75	chr1	16163326	16163762	437	*	75	2.71991e-12	2996	1	16163326	16163762	437	16163479	16163610	132	ENST00000317122.1	FLJ37453	0.273208	0.367915
DMR_76	chr1	16257606	16259361	1756	*	76	3.21106e-10	3391	1	16257606	16259361	1756	16258280	16259208	929		SPEN	0.947902	0.929057
DMR_77	chr1	16554454	16558043	3590	*	77	4.41569e-08	3676	1	16554454	16558043	3590	16554558	16557469	2912	ENST00000488510.1;ENST00000375605.1		0.564039	0.618393
DMR_78	chr1	17381181	17384770	3590	*	78	3.11301e-16	1949	1	17381181	17384770	3590	17381800	17382976	1177	ENST00000466613.1;ENST00000375499.3	SDHB	0.91712	0.906442
DMR_79	chr1	17751012	17752427	1416	*	79	3.77046e-17	1741	1	17751012	17752427	1416	17751272	17752023	752	ENST00000375436.4	RCC2	0.750173	0.741929
DMR_80	chr1	17766264	17769853	3590	*	80	9.62641e-16	2066	1	17766264	17769853	3590	17766306	17768059	1754	ENST00000375433.3;ENST00000375436.4	RCC2	0.248406	0.22574
DMR_81	chr1	18148721	18150591	1871	*	81	7.63855e-20	1171	1	18148721	18150591	1871	18149599	18149714	116		ACTL8	0.928571	0.904105
DMR_82	chr1	18691625	18691930	306	*	82	5.93422e-23	667	1	18691625	18691930	306	18691778	18691894	117	ENST00000497331.1	IGSF21	0.806991	0.708135
DMR_83	chr1	19216964	19217979	1016	*	83	1.42833e-14	2378	1	19216964	19217979	1016	19217189	19217794	606	ENST00000538309.1;ENST00000494072.2;ENST00000375334.4	ALDH4A1	0.791609	0.770546
DMR_84	chr1	20248696	20249711	1016	*	84	1.10749e-16	1854	1	20248696	20249711	1016	20248753	20249430	678		PLA2G2E	0.803007	0.740184
DMR_85	chr1	21876896	21878017	1122	*	85	1.25249e-20	1003	1	21876896	21878017	1122	21877322	21877781	460	ENST00000374832.1;ENST00000539907.1;ENST00000540617.1;ENST00000374840.3;ENST00000468526.1	ALPL	0.9218	0.914144
DMR_86	chr1	21965884	21966925	1042	*	86	1.91151e-19	1238	1	21965884	21966925	1042	21966310	21966500	191	ENST00000374765.4;ENST00000542643.1	RAP1GAP	0.927499	0.893962
DMR_87	chr1	22206133	22208084	1952	*	87	2.44376e-19	1263	1	22206133	22208084	1952	22206962	22207207	246		HSPG2	0.860627	0.83251
DMR_88	chr1	24195222	24198811	3590	*	88	6.02614e-19	1338	1	24195222	24198811	3590	24195347	24197017	1671	ENST00000374475.3;ENST00000374479.3;ENST00000374472.4;ENST00000536471.1	FUCA1	0.614164	0.7234
DMR_89	chr1	24439284	24439513	230	*	89	4.14887e-15	2243	1	24439284	24439513	230	24439287	24439418	132	ENST00000374434.3	MYOM3	0.607167	0.595061
DMR_90	chr1	24645207	24647068	1862	*	90	4.00071e-13	2795	1	24645207	24647068	1862	24645380	24646392	1013	ENST00000361548.4;ENST00000342072.4;ENST00000350501.5;ENST00000530984.1;ENST00000356046.2;ENST00000446220.1;ENST00000437965.1	GRHL3	0.123974	0.125965
DMR_91	chr1	24882254	24883105	852	*	91	1.91237e-18	1453	1	24882254	24883105	852	24882347	24882991	645	ENST00000374392.2	C1orf130	0.108308	0.131512
DMR_92	chr1	25258181	25258346	166	*	92	8.90664e-14	2616	1	25258181	25258346	166	25258181	25258332	152	ENST00000428150.2	RUNX3	0.861908	0.818243
DMR_93	chr1	25290439	25291454	1016	*	93	2.2016e-15	2156	1	25290439	25291454	1016	25290947	25291385	439	ENST00000399916.1;ENST00000338888.3	RUNX3	0.752839	0.736209
DMR_94	chr1	25865842	25869431	3590	*	94	6.01478e-20	1147	1	25865842	25869431	3590	25867637	25869129	1493	ENST00000374338.4	LDLRAP1	0.850418	0.8276
DMR_95	chr1	26126300	26126574	275	*	95	1.49599e-09	3488	1	26126300	26126574	275	26126415	26126514	100	ENST00000361547.2;ENST00000374315.1	SEPN1	0.0681662	0.0482336
DMR_96	chr1	26633064	26633218	155	*	96	8.47536e-13	2870	1	26633064	26633218	155	26633129	26633206	78	ENST00000374221.3;ENST00000374223.1;ENST00000357089.4;ENST00000535108.1;ENST00000314675.7;ENST00000374217.2;ENST00000374222.1	UBXN11	0.0209602	0.0287157
DMR_97	chr1	26733450	26737312	3863	*	97	2.86193e-20	1078	1	26733450	26737312	3863	26735245	26737272	2028	ENST00000326279.6;ENST00000254231.4	LIN28	0.13357	0.120979
DMR_98	chr1	27115414	27118707	3294	*	98	3.00566e-19	1281	1	27115414	27118707	3294	27115627	27117061	1435	ENST00000078527.4;ENST00000449950.2;ENST00000374145.1	PIGV	0.17037	0.203502
DMR_99	chr1	27189232	27189363	132	*	99	2.06981e-14	2419	1	27189232	27189363	132	27189270	27189349	80	ENST00000339276.4;ENST00000538651.1	SFN	0.612393	0.546775
DMR_100	chr1	27339546	27339722	177	*	100	1.79414e-18	1445	1	27339546	27339722	177	27339612	27339657	46	ENST00000289166.5	FAM46B	0.0534943	0.0557154
DMR_101	chr1	27529838	27533427	3590	*	101	3.22127e-21	912	1	27529838	27533427	3590	27529919	27532592	2674			0.939192	0.915695
DMR_102	chr1	27702536	27702806	271	*	102	9.14528e-18	1597	1	27702536	27702806	271	27702651	27702692	42	ENST00000481748.1;ENST00000270879.4	FCN3	0.945594	0.937321
DMR_103	chr1	27816618	27816701	84	*	103	1.01528e-08	3600	1	27816618	27816701	84	27816632	27816678	47	ENST00000430629.2;ENST00000536657.1	WASF2	0.0231193	0.0253608
DMR_104	chr1	27998627	27998786	160	*	104	3.35905e-14	2498	1	27998627	27998786	160	27998703	27998754	52	ENST00000362020.4;ENST00000361157.6;ENST00000339145.4	IFI6	0.0219501	0.0324929
DMR_105	chr1	28832033	28833571	1539	*	105	6.02191e-15	2283	1	28832033	28833571	1539	28832113	28833064	952	ENST00000398958.2;ENST00000373833.5;ENST00000437681.1;ENST00000364938.1	SNHG3;SNHG3-RCC1	0.077646	0.069988
DMR_106	chr1	31191862	31192317	456	*	106	1.81028e-16	1900	1	31191862	31192317	456	31191959	31192165	207	ENST00000477320.1;ENST00000454613.1;ENST00000414763.1;ENST00000414532.1	MATN1	0.070789	0.0757245
DMR_107	chr1	32170409	32173998	3590	*	107	1.50213e-20	1018	1	32170409	32173998	3590	32170433	32172204	1772	ENST00000271069.6;ENST00000373672.3	COL16A1	0.222062	0.210685
DMR_108	chr1	32715355	32718648	3294	*	108	1.33276e-14	2370	1	32715355	32718648	3294	32715428	32717620	2193	ENST00000336890.5;ENST00000398345.2	LCK	0.466198	0.452244
DMR_109	chr1	33471741	33476047	4307	*	109	6.71589e-17	1807	1	33471741	33476047	4307	33471937	33473905	1969	ENST00000427524.1;ENST00000373449.2	AK2	0.917105	0.887462
DMR_110	chr1	33625299	33625520	222	*	110	1.14552e-26	382	1	33625299	33625520	222	33625382	33625438	57	ENST00000485148.1	TRIM62	0.931352	0.911101
DMR_111	chr1	34174661	34175850	1190	*	111	1.07873e-15	2077	1	34174661	34175850	1190	34175169	34175343	175	ENST00000373380.1	CSMD2	0.89604	0.904841
DMR_112	chr1	34328246	34332531	4286	*	112	2.34563e-11	3192	1	34328246	34332531	4286	34328907	34330389	1483	ENST00000519684.1;ENST00000522796.1;ENST00000425537.1	HMGB4;CSMD2	0.856971	0.847098
DMR_113	chr1	34642175	34642434	260	*	113	2.75837e-09	3526	1	34642175	34642434	260	34642184	34642396	213	ENST00000408126.1;ENST00000488417.1;ENST00000373374.3	C1orf94	0.599528	0.504903
DMR_114	chr1	35220388	35221264	877	*	114	1.5957e-10	3333	1	35220388	35221264	877	35220521	35220839	319	ENST00000338513.1	GJB5	0.828549	0.816519
DMR_115	chr1	35222369	35224124	1756	*	115	3.0158e-14	2478	1	35222369	35224124	1756	35222918	35224064	1147	ENST00000338513.1;ENST00000339480.1	GJB5;GJB4	0.923899	0.898506
DMR_116	chr1	36108140	36108298	159	*	116	2.26993e-27	338	1	36108140	36108298	159	36108206	36108233	28	ENST00000373237.3	PSMB2	0.481399	0.617052
DMR_117	chr1	37980668	37980843	176	*	117	2.0694e-09	3506	1	37980668	37980843	176	37980699	37980778	80	ENST00000373074.1;ENST00000448519.2;ENST00000475828.1;ENST00000373075.2;ENST00000296214.5	MEAF6	0.0279562	0.0179984
DMR_118	chr1	38260904	38261209	306	*	118	7.87854e-23	686	1	38260904	38261209	306	38260988	38261192	205	ENST00000525897.1;ENST00000329006.5	MANEAL	0.363585	0.380311
DMR_119	chr1	39247878	39251100	3223	*	119	4.53259e-39	69	1	39247878	39251100	3223	39249315	39249664	350			0.311597	0.497127
DMR_120	chr1	39491767	39492618	852	*	120	1.76296e-09	3497	1	39491767	39492618	852	39491882	39492570	689	ENST00000372969.3	NDUFS5	0.0236131	0.0214111
DMR_121	chr1	39874911	39875151	241	*	121	2.55384e-10	3373	1	39874911	39875151	241	39874964	39875069	106	ENST00000530275.1;ENST00000372900.2	KIAA0754;MACF1	0.0339389	0.0465944
DMR_122	chr1	39957349	39957440	92	*	122	1.67706e-26	392	1	39957349	39957440	92	39957390	39957400	11	ENST00000331593.5	BMP8A	0.0643112	0.11733
DMR_123	chr1	40024377	40028662	4286	*	123	9.84986e-29	275	1	40024377	40028662	4286	40024971	40026520	1550	ENST00000372862.3	LOC728448;PABPC4	0.757517	0.842333
DMR_124	chr1	40105637	40105713	77	*	124	3.99908e-14	2517	1	40105637	40105713	77	40105664	40105706	43	ENST00000372852.3	HEYL	0.194917	0.255209
DMR_125	chr1	41444722	41444861	140	*	125	7.3338e-19	1350	1	41444722	41444861	140	41444788	41444854	67	ENST00000372621.4;ENST00000541520.1;ENST00000475060.1	CTPS	0.274628	0.33572
DMR_126	chr1	42611519	42611774	256	*	126	3.69402e-16	1968	1	42611519	42611774	256	42611607	42611687	81			0.574138	0.727575
DMR_127	chr1	42619039	42619241	203	*	127	3.17017e-16	1952	1	42619039	42619241	203	42619087	42619163	77	ENST00000372581.1	GUCA2B	0.883986	0.857017
DMR_128	chr1	43295959	43297033	1075	*	128	2.23602e-26	398	1	43295959	43297033	1075	43296035	43296526	492	ENST00000372514.3;ENST00000328249.3;ENST00000487556.1;ENST00000372517.2	ERMAP	0.896516	0.859047
DMR_129	chr1	43637964	43638248	285	*	129	1.98917e-08	3633	1	43637964	43638248	285	43638006	43638119	114	ENST00000372492.4;ENST00000236051.2;ENST00000472982.1;ENST00000431635.2;ENST00000528956.1	WDR65;EBNA1BP2	0.0256495	0.0248029
DMR_130	chr1	43734643	43738037	3395	*	130	1.11344e-14	2346	1	43734643	43738037	3395	43734751	43736600	1850	ENST00000439858.1;ENST00000432792.2;ENST00000442284.1	TMEM125	0.465266	0.472334
DMR_131	chr1	43920151	43920282	132	*	131	1.20334e-10	3316	1	43920151	43920282	132	43920161	43920264	104	ENST00000372426.1;ENST00000372430.3;ENST00000372433.1;ENST00000444386.1;ENST00000372434.1;ENST00000486909.1;ENST00000372427.1;ENST00000372432.1;ENST00000372425.4	HYI	0.0188202	0.123084
DMR_132	chr1	44715434	44716803	1370	*	132	5.37185e-15	2267	1	44715434	44716803	1370	44715942	44716296	355		ERI3	0.91631	0.894665
DMR_133	chr1	45105896	45107002	1107	*	133	7.34569e-19	1351	1	45105896	45107002	1107	45106266	45106886	621	ENST00000416840.2	RNF220	0.938495	0.931185
DMR_134	chr1	46713004	46713869	866	*	134	6.60081e-14	2579	1	46713004	46713869	866	46713243	46713444	202	ENST00000442598.1;ENST00000371975.4;ENST00000535499.1	RAD54L	0.0187757	0.0153281
DMR_135	chr1	46870579	46871739	1161	*	135	4.51184e-26	416	1	46870579	46871739	1161	46871087	46871232	146	ENST00000396325.4;ENST00000493735.1	FAAH	0.92944	0.906676
DMR_136	chr1	47692226	47695519	3294	*	136	3.95227e-18	1526	1	47692226	47695519	3294	47693873	47695475	1603	ENST00000422216.1;ENST00000371883.3;ENST00000371884.1	TAL1	0.300673	0.309495
DMR_137	chr1	47779531	47779796	266	*	137	1.01616e-19	1192	1	47779531	47779796	266	47779610	47779775	166	ENST00000371877.3;ENST00000360380.3;ENST00000243182.6	STIL	0.0428504	0.0256118
DMR_138	chr1	47878045	47881634	3590	*	138	1.14334e-10	3308	1	47878045	47881634	3590	47878427	47881404	2978	ENST00000335071.2	FOXE3	0.84406	0.83419
DMR_139	chr1	47911156	47911687	532	*	139	3.15008e-22	749	1	47911156	47911687	532	47911336	47911508	173			0.114653	0.0923365
DMR_140	chr1	47973706	47973881	176	*	140	1.83177e-21	873	1	47973706	47973881	176	47973710	47973814	105			0.053735	0.0735203
DMR_141	chr1	54059475	54060721	1247	*	141	7.28947e-14	2595	1	54059475	54060721	1247	54059983	54060214	232		GLIS1	0.827153	0.787877
DMR_142	chr1	55088857	55089879	1023	*	142	5.60952e-13	2832	1	55088857	55089879	1023	55088984	55089372	389	ENST00000416119.1;ENST00000302250.2	ACOT11;FAM151A	0.888973	0.865044
DMR_143	chr1	55314338	55319448	5111	*	143	5.67697e-14	2557	1	55314338	55319448	5111	55316481	55317306	826	ENST00000539536.1;ENST00000371269.3;ENST00000458389.1	DHCR24	0.909536	0.887243
DMR_144	chr1	63538176	63541653	3478	*	144	2.07252e-07	3731	1	63538176	63541653	3478	63539613	63540217	605			0.194806	0.2613
DMR_145	chr1	63790900	63795112	4213	*	145	1.38331e-20	1010	1	63790900	63795112	4213	63791922	63793987	2066			0.250159	0.295076
DMR_146	chr1	66254528	66258117	3590	*	146	2.51937e-20	1063	1	66254528	66258117	3590	66256323	66258046	1724	ENST00000329654.4;ENST00000341517.4	PDE4B	0.465918	0.501821
DMR_147	chr1	67600085	67600444	360	*	147	4.8252e-22	789	1	67600085	67600444	360	67600172	67600428	257	ENST00000371005.2		0.708958	0.654172
DMR_148	chr1	68517139	68517270	132	*	148	1.03193e-15	2074	1	68517139	68517270	132	68517177	68517255	79	ENST00000370981.1;ENST00000395201.1;ENST00000420587.1	DIRAS3	0.546142	0.567746
DMR_149	chr1	68698433	68698564	132	*	149	1.22179e-17	1628	1	68698433	68698564	132	68698453	68698551	99	ENST00000540432.1;ENST00000370971.1;ENST00000370976.3;ENST00000354777.2;ENST00000262348.4	GPR177	0.0554499	0.0365942
DMR_150	chr1	68962023	68962328	306	*	150	7.06183e-34	128	1	68962023	68962328	306	68962124	68962318	195	ENST00000370964.6;ENST00000428732.1	DEPDC1	0.068503	0.0114371
DMR_151	chr1	70033504	70033679	176	*	151	1.27716e-22	706	1	70033504	70033679	176	70033519	70033624	106	ENST00000310961.4;ENST00000370958.1		0.0563828	0.106638
DMR_152	chr1	70671145	70671226	82	*	152	3.81269e-10	3402	1	70671145	70671226	82	70671146	70671218	73	ENST00000370951.1;ENST00000405432.1;ENST00000454435.2;ENST00000370952.3	SFRS11;LRRC40	0.0390724	0.0474259
DMR_153	chr1	71170586	71173922	3337	*	153	1.08716e-17	1614	1	71170586	71173922	3337	71172023	71172486	464	ENST00000419450.1		0.74889	0.681429
DMR_154	chr1	74663570	74663701	132	*	154	8.50852e-17	1830	1	74663570	74663701	132	74663583	74663680	98	ENST00000467578.2;ENST00000524915.1;ENST00000482102.2;ENST00000370894.4;ENST00000370891.2;ENST00000370893.1;ENST00000534056.1;ENST00000557284.1;ENST00000388972.3;ENST00000370911.3;ENST00000370909.2;ENST00000354431.4	LRRIQ3;TNNI3K;FPGT	0.267978	0.207134
DMR_155	chr1	75138631	75139646	1016	*	155	4.21286e-17	1756	1	75138631	75139646	1016	75138964	75139583	620	ENST00000449696.1;ENST00000326665.5	C1orf173	0.101321	0.138368
DMR_156	chr1	75596675	75596840	166	*	156	7.65652e-20	1172	1	75596675	75596840	166	75596724	75596827	104	ENST00000446238.1;ENST00000427892.1	LHX8	0.118474	0.159433
DMR_157	chr1	75599971	75600551	581	*	157	3.0326e-26	405	1	75599971	75600551	581	75600124	75600421	298	ENST00000446238.1;ENST00000356261.3	LHX8	0.0871754	0.106223
DMR_158	chr1	76251468	76252483	1016	*	158	2.03829e-28	286	1	76251468	76252483	1016	76251537	76252438	902	ENST00000383893.1;ENST00000535300.1;ENST00000496055.1;ENST00000319942.3;ENST00000370826.3;ENST00000384512.1	SNORD45C;RABGGTB;SNORD45A	0.0574451	0.053883
DMR_159	chr1	84766231	84770005	3775	*	159	5.20881e-24	573	1	84766231	84770005	3775	84766524	84768359	1836	ENST00000394834.3;ENST00000370669.1;ENST00000370668.3;ENST00000370670.2	SAMD13	0.286414	0.285311
DMR_160	chr1	85931096	85931355	260	*	160	4.57059e-10	3420	1	85931096	85931355	260	85931116	85931301	186	ENST00000426972.3;ENST00000284031.8;ENST00000539042.1;ENST00000483110.1;ENST00000535924.1	DDAH1	0.208549	0.24681
DMR_161	chr1	89663360	89664847	1488	*	161	1.21593e-27	324	1	89663360	89664847	1488	89663868	89664782	915	ENST00000355754.6	GBP4	0.0419883	0.0434481
DMR_162	chr1	91193364	91198282	4919	*	162	8.02137e-13	2865	1	91193364	91198282	4919	91194674	91196488	1815			0.158019	0.173628
DMR_163	chr1	91300035	91300738	704	*	163	3.22375e-18	1502	1	91300035	91300738	704	91300215	91300559	345	ENST00000455680.1		0.149674	0.171882
DMR_164	chr1	91852283	91853391	1109	*	164	1.19333e-12	2905	1	91852283	91853391	1109	91852791	91852884	94	ENST00000294696.5;ENST00000370424.3;ENST00000516420.1	HFM1	0.570415	0.531595
DMR_165	chr1	92950362	92950536	175	*	165	1.63387e-21	863	1	92950362	92950536	175	92950369	92950472	104	ENST00000427103.1;ENST00000294702.5;ENST00000370332.1;ENST00000483490.1	GFI1	0.0437273	0.0464836
DMR_166	chr1	92952575	92952706	132	*	166	9.97543e-17	1846	1	92952575	92952706	132	92952581	92952702	122	ENST00000427103.1;ENST00000294702.5	GFI1	0.161438	0.200157
DMR_167	chr1	93251031	93251370	340	*	167	5.17337e-25	484	1	93251031	93251370	340	93251184	93251218	35	ENST00000338689.4	EVI5	0.238461	0.366834
DMR_168	chr1	98512191	98517066	4876	*	168	2.55583e-25	454	1	98512191	98517066	4876	98512194	98515272	3079	ENST00000385223.1;ENST00000424528.1	MIR137	0.0883162	0.0932195
DMR_169	chr1	100111441	100112456	1016	*	169	1.1999e-32	157	1	100111441	100112456	1016	100111713	100111949	237	ENST00000263174.4	PALMD	0.401166	0.273591
DMR_170	chr1	101702652	101702911	260	*	170	1.40554e-16	1876	1	101702652	101702911	260	101702689	101702782	94	ENST00000432195.1;ENST00000305352.6;ENST00000424264.1;ENST00000475821.1	S1PR1	0.0334015	0.0421204
DMR_171	chr1	101704020	101706114	2095	*	171	3.12791e-12	3018	1	101704020	101706114	2095	101704441	101705539	1099	ENST00000305352.6;ENST00000424264.1;ENST00000475821.1	S1PR1	0.455812	0.44802
DMR_172	chr1	102461667	102462682	1016	*	172	4.34722e-13	2805	1	102461667	102462682	1016	102462043	102462682	640	ENST00000462354.1;ENST00000370103.4	OLFM3	0.16714	0.178557
DMR_173	chr1	103574408	103574646	239	*	173	2.56377e-16	1924	1	103574408	103574646	239	103574469	103574619	151	ENST00000512756.1;ENST00000370096.3;ENST00000353414.4	COL11A1	0.551251	0.469337
DMR_174	chr1	107678919	107682508	3590	*	174	9.86053e-17	1845	1	107678919	107682508	3590	107680714	107682504	1791	ENST00000370076.1;ENST00000370062.3;ENST00000370074.3;ENST00000370068.1;ENST00000294649.4;ENST00000370067.1	NTNG1	0.511159	0.462567
DMR_175	chr1	108023283	108023673	391	*	175	6.60328e-33	152	1	108023283	108023673	391	108023366	108023482	117	ENST00000370062.3;ENST00000370071.2;ENST00000370074.3;ENST00000370068.1;ENST00000370067.1	NTNG1	0.162868	0.381273
DMR_176	chr1	109584985	109585116	132	*	176	3.92169e-14	2514	1	109584985	109585116	132	109584988	109585095	108	ENST00000400794.3;ENST00000357672.3;ENST00000369962.3;ENST00000369965.4	WDR47	0.0311858	0.0320268
DMR_177	chr1	109850455	109854740	4286	*	177	8.25973e-20	1179	1	109850455	109854740	4286	109850486	109852598	2113	ENST00000477962.1;ENST00000357155.1;ENST00000256637.6	MYBPHL;SORT1	0.819336	0.787146
DMR_178	chr1	110765641	110765806	166	*	178	1.62393e-15	2122	1	110765641	110765806	166	110765666	110765802	137	ENST00000412512.2	KCNC4	0.930222	0.913156
DMR_179	chr1	111098124	111098360	237	*	179	8.05937e-15	2313	1	111098124	111098360	237	111098150	111098273	124			0.0868479	0.103965
DMR_180	chr1	111682001	111682277	277	*	180	5.78413e-14	2560	1	111682001	111682277	277	111682029	111682262	234	ENST00000286692.4;ENST00000539140.1;ENST00000545121.1;ENST00000357172.4;ENST00000484310.1	CEPT1;DRAM2	0.0286392	0.0201653
DMR_181	chr1	114471681	114471812	132	*	181	1.20658e-13	2655	1	114471681	114471812	132	114471711	114471812	102	ENST00000450706.1;ENST00000369559.4;ENST00000369555.1;ENST00000369561.4;ENST00000426820.2	HIPK1	0.0286747	0.016033
DMR_182	chr1	115300735	115300991	257	*	182	7.92932e-09	3592	1	115300735	115300991	257	115300850	115300877	28	ENST00000358528.4;ENST00000261443.5;ENST00000534699.1;ENST00000339438.6;ENST00000369530.1;ENST00000530886.1	CSDE1	0.0285598	0.00923064
DMR_183	chr1	115826536	115830821	4286	*	183	8.3273e-07	3770	1	115826536	115830821	4286	115828679	115829856	1178	ENST00000369512.2;ENST00000425449.1	NGF	0.909639	0.894033
DMR_184	chr1	117752805	117753820	1016	*	184	9.28971e-14	2622	1	117752805	117753820	1016	117753313	117753741	429	ENST00000463461.1;ENST00000328189.3;ENST00000369458.3	VTCN1	0.858826	0.834946
DMR_185	chr1	119538249	119542654	4406	*	185	1.20941e-45	35	1	119538249	119542654	4406	119539738	119542629	2892			0.171059	0.213716
DMR_186	chr1	120173723	120174995	1273	*	186	3.61552e-12	3037	1	120173723	120174995	1273	120173989	120174873	885	ENST00000421812.2	ZNF697	0.249346	0.288477
DMR_187	chr1	145090690	145094370	3681	*	187	2.22314e-20	1050	1	145090690	145094370	3681	145092330	145092576	247			0.610627	0.55312
DMR_188	chr1	145394170	145399251	5082	*	188	1.35515e-26	386	1	145394170	145399251	5082	145395607	145397815	2209			0.0282014	0.0205592
DMR_189	chr1	145507287	145507418	132	*	189	1.23288e-17	1630	1	145507287	145507418	132	145507324	145507416	93	ENST00000421764.1;ENST00000448561.1;ENST00000437797.1;ENST00000412239.1;ENST00000330165.7;ENST00000369307.3;ENST00000447686.1	RBM8A	0.0191824	0.0119147
DMR_190	chr1	145548933	145549948	1016	*	190	4.09564e-14	2519	1	145548933	145549948	1016	145549064	145549441	378	ENST00000453670.2;ENST00000355594.4;ENST00000544626.1	ANKRD35	0.105377	0.0808607
DMR_191	chr1	149907805	149908820	1016	*	191	1.02109e-20	997	1	149907805	149908820	1016	149908085	149908781	697	ENST00000492824.1;ENST00000405710.3;ENST00000369140.3;ENST00000406732.3;ENST00000439741.2	MTMR11	0.781765	0.729625
DMR_192	chr1	151136766	151137826	1061	*	192	4.95963e-28	307	1	151136766	151137826	1061	151137274	151137676	403	ENST00000461862.1;ENST00000368905.4;ENST00000368902.1;ENST00000368908.5	SCNM1;LYSMD1	0.847453	0.772419
DMR_193	chr1	151161649	151162730	1082	*	193	6.68079e-24	580	1	151161649	151162730	1082	151162157	151162707	551	ENST00000496809.1;ENST00000354473.4;ENST00000368892.4	VPS72	0.0384906	0.0256738
DMR_194	chr1	151226948	151227963	1016	*	194	4.93622e-13	2818	1	151226948	151227963	1016	151226992	151227536	545	ENST00000368884.3;ENST00000368881.4	PSMD4	0.0282553	0.0291604
DMR_195	chr1	151776514	151780799	4286	*	195	3.13509e-14	2485	1	151776514	151780799	4286	151777000	151778657	1658	ENST00000368820.3;ENST00000356728.6	LINGO4;RORC	0.61426	0.574341
DMR_196	chr1	152009562	152013151	3590	*	196	3.37811e-09	3539	1	152009562	152013151	3590	152009578	152011357	1780	ENST00000271638.2;ENST00000432386.1;ENST00000478109.1	S100A11	0.446541	0.437061
DMR_197	chr1	152195989	152196840	852	*	197	2.20101e-12	2975	1	152195989	152196840	852	152196106	152196674	569	ENST00000368801.2	HRNR	0.741527	0.706525
DMR_198	chr1	152955959	152960244	4286	*	198	1.90413e-06	3785	1	152955959	152960244	4286	152956186	152958102	1917	ENST00000307122.2;ENST00000368762.1	SPRR1A	0.848797	0.877626
DMR_199	chr1	153232244	153236529	4286	*	199	8.40193e-12	3111	1	153232244	153236529	4286	153232348	153234809	2462	ENST00000392652.2;ENST00000368742.3	LOR	0.393182	0.398664
DMR_200	chr1	153362838	153363689	852	*	200	2.61656e-17	1703	1	153362838	153363689	852	153362927	153363580	654	ENST00000477801.1;ENST00000368732.1;ENST00000368733.3	S100A8	0.429239	0.392796
DMR_201	chr1	153514327	153514596	270	*	201	4.26285e-19	1308	1	153514327	153514596	270	153514376	153514482	107	ENST00000368717.2;ENST00000368718.1	S100A5	0.64274	0.607597
DMR_202	chr1	153517628	153518479	852	*	202	8.97985e-12	3118	1	153517628	153518479	852	153518054	153518476	423	ENST00000545360.1;ENST00000354332.4;ENST00000368716.4;ENST00000368714.1;ENST00000368715.1;ENST00000481009.1	S100A4	0.0780565	0.0943293
DMR_203	chr1	153577656	153581941	4286	*	203	8.04733e-13	2866	1	153577656	153581941	4286	153579799	153581793	1995	ENST00000368704.1;ENST00000368703.1;ENST00000474991.1;ENST00000368705.1;ENST00000368706.3	S100A16	0.90457	0.895105
DMR_204	chr1	153760764	153764000	3237	*	204	9.28971e-14	2622	1	153760764	153764000	3237	153762201	153762564	364			0.454672	0.386043
DMR_205	chr1	154125809	154130183	4375	*	205	3.43708e-15	2210	1	154125809	154130183	4375	154127138	154128041	904	ENST00000368559.3;ENST00000368533.3	NUP210L;TPM3	0.681912	0.687485
DMR_206	chr1	154927591	154931933	4343	*	206	4.87882e-10	3428	1	154927591	154931933	4343	154927709	154929791	2083	ENST00000543593.1;ENST00000542459.1;ENST00000368465.1;ENST00000368463.3;ENST00000539880.1;ENST00000368460.3;ENST00000498553.1;ENST00000368457.2	PBXIP1;PYGO2	0.465372	0.455785
DMR_207	chr1	154963401	154967714	4314	*	207	9.82579e-12	3129	1	154963401	154967714	4314	154965419	154966318	900	ENST00000392487.1;ENST00000405236.2;ENST00000368432.1;ENST00000315144.10	FLAD1;LENEP	0.779273	0.769412
DMR_208	chr1	155005934	155006785	852	*	208	1.0406e-14	2342	1	155005934	155006785	852	155005957	155006360	404	ENST00000392480.1;ENST00000423025.2;ENST00000368419.2;ENST00000368424.3;ENST00000295536.5	DCST1;DCST2	0.903015	0.881153
DMR_209	chr1	155102344	155104099	1756	*	209	1.34365e-23	608	1	155102344	155104099	1756	155102388	155104050	1663	ENST00000469878.1	EFNA1	0.746678	0.725289
DMR_210	chr1	155270358	155271467	1110	*	210	2.26313e-22	731	1	155270358	155271467	1110	155270866	155271211	346	ENST00000271946.10;ENST00000392414.3;ENST00000423816.1	PKLR	0.879338	0.840995
DMR_211	chr1	155290254	155290637	384	*	211	2.74335e-28	293	1	155290254	155290637	384	155290446	155290614	169	ENST00000443642.1;ENST00000368354.3;ENST00000368352.5;ENST00000450199.1;ENST00000368356.4;ENST00000447866.1;ENST00000446880.1;ENST00000543656.1	RUSC1;C1orf104;FDPS	0.121248	0.187895
DMR_212	chr1	156207256	156211541	4286	*	212	2.26985e-05	3813	1	156207256	156211541	4286	156209399	156211529	2131	ENST00000368279.3;ENST00000368273.4;ENST00000368277.3;ENST00000490491.1;ENST00000368272.4	PMF1;BGLAP	0.643426	0.63194
DMR_213	chr1	156261268	156261433	166	*	213	9.00116e-16	2053	1	156261268	156261433	166	156261298	156261403	106	ENST00000472870.1;ENST00000495881.1;ENST00000295694.5	TMEM79	0.400956	0.34146
DMR_214	chr1	156357725	156358084	360	*	214	6.9971e-14	2589	1	156357725	156358084	360	156357839	156358066	228	ENST00000451362.1		0.148534	0.187129
DMR_215	chr1	156588404	156591697	3294	*	215	1.63217e-12	2939	1	156588404	156591697	3294	156589008	156590051	1044	ENST00000255039.1;ENST00000544775.1	HAPLN2	0.27622	0.262534
DMR_216	chr1	156607728	156611317	3590	*	216	7.4938e-17	1820	1	156607728	156611317	3590	156609523	156611194	1672	ENST00000255029.6;ENST00000329117.4;ENST00000361588.5	BCAN	0.527851	0.433107
DMR_217	chr1	156627969	156633036	5068	*	217	1.81942e-13	2710	1	156627969	156633036	5068	156629412	156631242	1831	ENST00000448869.1		0.244165	0.232571
DMR_218	chr1	157490038	157491263	1226	*	218	4.37694e-14	2529	1	157490038	157491263	1226	157490546	157490756	211	ENST00000461387.1	FCRL5	0.939147	0.928483
DMR_219	chr1	157948728	157948980	253	*	219	3.12361e-15	2198	1	157948728	157948980	253	157948816	157948893	78			0.33626	0.41867
DMR_220	chr1	159170477	159174762	4286	*	220	5.60352e-11	3256	1	159170477	159174762	4286	159171213	159174610	3398	ENST00000368124.4;ENST00000368125.4;ENST00000415675.1;ENST00000537147.1;ENST00000359381.3;ENST00000368122.1;ENST00000368121.2	CADM3;DARC	0.662367	0.629062
DMR_221	chr1	160068548	160068736	189	*	221	1.28926e-19	1213	1	160068548	160068736	189	160068584	160068681	98	ENST00000358475.4;ENST00000314485.7	IGSF8	0.0534697	0.0571882
DMR_222	chr1	160254182	160255033	852	*	222	6.54839e-18	1569	1	160254182	160255033	852	160254248	160255030	783	ENST00000556710.1;ENST00000440949.3;ENST00000429425.1;ENST00000532508.1;ENST00000368072.5	PEX19	0.0257439	0.0348299
DMR_223	chr1	160384758	160387285	2528	*	223	6.66758e-16	2021	1	160384758	160387285	2528	160385636	160386408	773	ENST00000368061.2	VANGL2	0.930397	0.910785
DMR_224	chr1	161015966	161016279	314	*	224	5.072e-22	795	1	161015966	161016279	314	161016081	161016165	85	ENST00000368020.1;ENST00000435396.1;ENST00000368021.3	USF1	0.0320917	0.0178654
DMR_225	chr1	161123429	161124663	1235	*	225	2.60699e-11	3200	1	161123429	161124663	1235	161123637	161124156	520	ENST00000368003.5;ENST00000420498.1;ENST00000473766.1	UFC1	0.0228315	0.0198989
DMR_226	chr1	161171754	161171940	187	*	226	2.67473e-23	642	1	161171754	161171940	187	161171810	161171902	93	ENST00000476409.2;ENST00000546154.1;ENST00000392179.4;ENST00000367993.3	NDUFS2	0.206922	0.261244
DMR_227	chr1	161195782	161196633	852	*	227	5.14455e-09	3566	1	161195782	161196633	852	161195810	161196325	516	ENST00000367987.1;ENST00000545897.1;ENST00000542686.1;ENST00000367988.3;ENST00000474486.1	TOMM40L	0.0735251	0.0511909
DMR_228	chr1	162351526	162355811	4286	*	228	2.89631e-16	1939	1	162351526	162355811	4286	162351664	162353669	2006	ENST00000458626.2;ENST00000426197.2	C1orf226	0.886703	0.863019
DMR_229	chr1	165512472	165513868	1397	*	229	2.8492e-10	3381	1	165512472	165513868	1397	165512980	165513716	737	ENST00000294818.1;ENST00000416424.1;ENST00000421273.1;ENST00000438275.1	LOC400794;LRRC52	0.442178	0.468957
DMR_230	chr1	167090941	167091246	306	*	230	5.07763e-20	1130	1	167090941	167091246	306	167090972	167091161	190		DUSP27	0.361346	0.350756
DMR_231	chr1	171640207	171640566	360	*	231	7.74756e-18	1586	1	171640207	171640566	360	171640211	171640387	177			0.908602	0.884505
DMR_232	chr1	172113248	172114926	1679	*	232	1.62081e-26	389	1	172113248	172114926	1679	172113506	172114419	914	ENST00000417354.1;ENST00000385289.1	DNM3;MIR199A2	0.846112	0.874811
DMR_233	chr1	177225022	177226395	1374	*	233	1.34255e-15	2104	1	177225022	177226395	1374	177225530	177225888	359	ENST00000478325.1;ENST00000536589.1	FAM5B	0.501741	0.412461
DMR_234	chr1	178062728	178062931	204	*	234	7.86818e-22	820	1	178062728	178062931	204	178062811	178062849	39	ENST00000367649.3;ENST00000448150.3;ENST00000421505.1	LOC100302401;RASAL2	0.0497485	0.0966211
DMR_235	chr1	178693945	178694022	78	*	235	5.22424e-22	796	1	178693945	178694022	78	178693969	178694013	45	ENST00000367635.3;ENST00000367634.2;ENST00000324778.4	RALGPS2	0.0454681	0.0669946
DMR_236	chr1	179556159	179559754	3596	*	236	7.96842e-07	3768	1	179556159	179559754	3596	179556363	179557960	1598			0.879145	0.863732
DMR_237	chr1	180164047	180169259	5213	*	237	8.29802e-25	502	1	180164047	180169259	5213	180165648	180168167	2520	ENST00000367602.3;ENST00000367600.5	QSOX1;FLJ23867	0.931906	0.928019
DMR_238	chr1	181382754	181383113	360	*	238	4.65721e-21	948	1	181382754	181383113	360	181382830	181382934	105			0.79894	0.778115
DMR_239	chr1	183155065	183156080	1016	*	239	4.77018e-14	2537	1	183155065	183156080	1016	183155097	183155644	548	ENST00000493293.1;ENST00000537180.1;ENST00000264144.4	LAMC2	0.191691	0.208935
DMR_240	chr1	190444350	190445250	901	*	240	1.22892e-19	1206	1	190444350	190445250	901	190444387	190445197	811	ENST00000484105.1;ENST00000534846.1;ENST00000367462.3	FAM5C	0.0568883	0.0758661
DMR_241	chr1	200011703	200011868	166	*	241	1.15006e-21	841	1	200011703	200011868	166	200011726	200011858	133	ENST00000235480.3;ENST00000544748.1;ENST00000542116.1	NR5A2	0.0825717	0.129226
DMR_242	chr1	200862576	200865953	3378	*	242	2.67094e-10	3379	1	200862576	200865953	3378	200862726	200864307	1582	ENST00000413687.2	C1orf106	0.910502	0.905957
DMR_243	chr1	201347364	201347664	301	*	243	9.78737e-12	3127	1	201347364	201347664	301	201347479	201347550	72	ENST00000367318.5;ENST00000367319.2;ENST00000458432.2;ENST00000367322.1;ENST00000509001.1	TNNT2	0.925845	0.915803
DMR_244	chr1	201476540	201476684	145	*	244	4.16626e-11	3234	1	201476540	201476684	145	201476557	201476619	63	ENST00000533432.1;ENST00000340006.2;ENST00000545649.1;ENST00000367306.1;ENST00000454651.1	CSRP1	0.226941	0.118157
DMR_245	chr1	201708347	201708710	364	*	245	9.98674e-15	2337	1	201708347	201708710	364	201708500	201708558	59	ENST00000367301.2;ENST00000391966.3;ENST00000413035.1	NAV1	0.598967	0.519213
DMR_246	chr1	201776749	201778138	1390	*	246	4.14975e-17	1752	1	201776749	201778138	1390	201776894	201778100	1207	ENST00000408101.1;ENST00000391966.3;ENST00000413035.1;ENST00000367301.2;ENST00000367302.1	NAV1;MIR1231	0.879243	0.873731
DMR_247	chr1	201983815	201988100	4286	*	247	1.25552e-15	2099	1	201983815	201988100	4286	201984631	201987158	2528	ENST00000310044.5;ENST00000359651.3;ENST00000367284.5;ENST00000504773.1	ELF3	0.903969	0.858533
DMR_248	chr1	202286927	202287942	1016	*	248	4.25401e-25	474	1	202286927	202287942	1016	202287239	202287846	608	ENST00000367277.2	LGR6	0.899436	0.852732
DMR_249	chr1	202858695	202858891	197	*	249	1.41556e-21	852	1	202858695	202858891	197	202858761	202858826	66	ENST00000367262.3	RABIF	0.798966	0.673429
DMR_250	chr1	203093401	203096990	3590	*	250	2.48904e-12	2987	1	203093401	203096990	3590	203095196	203096899	1704	ENST00000367236.4;ENST00000309502.3;ENST00000337894.4;ENST00000367235.1;ENST00000421055.1	ADORA1	0.305407	0.324428
DMR_251	chr1	203192009	203193227	1219	*	251	5.63577e-12	3080	1	203192009	203193227	1219	203192517	203192720	204	ENST00000484834.1	CHIT1	0.870156	0.847577
DMR_252	chr1	203199718	203200026	309	*	252	6.85839e-18	1576	1	203199718	203200026	309	203199833	203199912	80	ENST00000367229.1;ENST00000484834.1	CHIT1	0.929683	0.906695
DMR_253	chr1	203765925	203770163	4239	*	253	4.09823e-15	2240	1	203765925	203770163	4239	203767572	203768517	946	ENST00000466470.1;ENST00000367214.1;ENST00000537080.1;ENST00000367212.3;ENST00000332127.4;ENST00000550078.1;ENST00000545588.1	ZC3H11A	0.932826	0.923028
DMR_254	chr1	204182449	204183717	1269	*	254	1.50918e-26	388	1	204182449	204183717	1269	204182957	204183655	699	ENST00000308302.3	GOLT1A	0.242207	0.229768
DMR_255	chr1	204953713	204956002	2290	*	255	3.54659e-21	926	1	204953713	204956002	2290	204954591	204955125	535	ENST00000495396.1;ENST00000338515.6	NFASC	0.814952	0.777439
DMR_256	chr1	205524870	205525885	1016	*	256	1.9874e-18	1455	1	205524870	205525885	1016	205525189	205525860	672		LOC284578	0.862841	0.853773
DMR_257	chr1	205631969	205632134	166	*	257	2.96397e-29	250	1	205631969	205632134	166	205631978	205632101	124	ENST00000460934.1;ENST00000367145.3	SLC45A3	0.862207	0.81197
DMR_258	chr1	207973745	207976618	2874	*	258	1.95198e-17	1673	1	207973745	207976618	2874	207975182	207976495	1314	ENST00000385231.1;ENST00000385055.1	MIR29C;MIR29B2	0.773246	0.759137
DMR_259	chr1	207991221	207992910	1690	*	259	4.56595e-20	1121	1	207991221	207992910	1690	207991593	207992548	956	ENST00000487977.1	LOC148696	0.948177	0.938921
DMR_260	chr1	209877544	209878896	1353	*	260	8.31022e-15	2317	1	209877544	209878896	1353	209877941	209878389	449	ENST00000367027.3;ENST00000367028.1;ENST00000261465.1;ENST00000441672.1	HSD11B1	0.920959	0.908133
DMR_261	chr1	209921008	209921183	176	*	261	1.15722e-14	2350	1	209921008	209921183	176	209921031	209921129	99			0.0526015	0.095815
DMR_262	chr1	209957471	209957781	311	*	262	1.68272e-18	1438	1	209957471	209957781	311	209957601	209957750	150	ENST00000294811.1	C1orf74	0.0494824	0.0361481
DMR_263	chr1	209979667	209979844	178	*	263	4.58782e-16	1987	1	209979667	209979844	178	209979733	209979779	47	ENST00000367021.3;ENST00000542854.1	IRF6	0.128029	0.234168
DMR_264	chr1	212003920	212004029	110	*	264	1.07408e-12	2897	1	212003920	212004029	110	212003961	212003989	29	ENST00000488600.1;ENST00000366997.4;ENST00000430623.1;ENST00000429499.1;ENST00000446560.1;ENST00000366996.1;ENST00000457272.1	LPGAT1	0.0930501	0.108999
DMR_265	chr1	213088679	213091676	2998	*	265	4.81903e-13	2815	1	213088679	213091676	2998	213089738	213091517	1780			0.403671	0.401544
DMR_266	chr1	214162594	214162723	130	*	266	2.55855e-20	1068	1	214162594	214162723	130	214162604	214162711	108	ENST00000498508.2;ENST00000541470.1;ENST00000366958.3;ENST00000435016.1	PROX1	0.0856361	0.121687
DMR_267	chr1	216896437	216897709	1273	*	267	1.74413e-08	3630	1	216896437	216897709	1273	216896852	216897284	433	ENST00000366937.1;ENST00000360012.3;ENST00000487276.1;ENST00000361395.2;ENST00000493748.1;ENST00000463665.1;ENST00000359162.2;ENST00000361525.3;ENST00000493603.1;ENST00000366940.2	ESRRG	0.0986681	0.124907
DMR_268	chr1	220262591	220263442	852	*	268	3.56669e-18	1514	1	220262591	220263442	852	220263017	220263278	262	ENST00000354807.3;ENST00000414869.2;ENST00000322067.7;ENST00000469520.2;ENST00000544404.1;ENST00000482136.1	BPNT1	0.0287579	0.0170276
DMR_269	chr1	221050886	221051367	482	*	269	2.68868e-14	2459	1	221050886	221051367	482	221051066	221051188	123	ENST00000366903.5;ENST00000552026.1		0.740758	0.674206
DMR_270	chr1	222763391	222763522	132	*	270	3.36882e-13	2784	1	222763391	222763522	132	222763411	222763513	103	ENST00000441835.1;ENST00000350027.4;ENST00000465263.1;ENST00000352967.4;ENST00000427540.1;ENST00000543857.1;ENST00000413074.1;ENST00000366890.1	TAF1A	0.0365632	0.0382731
DMR_271	chr1	223406125	223410410	4286	*	271	5.32377e-13	2824	1	223406125	223410410	4286	223407010	223408268	1259	ENST00000478605.1;ENST00000344029.6	SUSD4	0.722192	0.658838
DMR_272	chr1	223538574	223538653	80	*	272	4.12353e-19	1306	1	223538574	223538653	80	223538601	223538627	27	ENST00000342943.3;ENST00000343846.3;ENST00000478605.1;ENST00000454695.2;ENST00000542750.1;ENST00000344029.6;ENST00000366878.4	SUSD4	0.0393335	0.0618999
DMR_273	chr1	226012487	226013637	1151	*	273	1.0305e-23	599	1	226012487	226013637	1151	226012507	226013212	706	ENST00000366837.4;ENST00000272167.5	EPHX1	0.878676	0.855115
DMR_274	chr1	227962285	227963803	1519	*	274	8.30039e-06	3807	1	227962285	227963803	1519	227962723	227963296	574		SNAP47	0.930704	0.930387
DMR_275	chr1	228264906	228268495	3590	*	275	4.99004e-17	1771	1	228264906	228268495	3590	228265972	228267812	1841			0.886914	0.858721
DMR_276	chr1	228394451	228397744	3294	*	276	4.73436e-16	1991	1	228394451	228397744	3294	228394509	228396098	1590	ENST00000284548.11;ENST00000366709.4;ENST00000422127.1	OBSCN	0.697201	0.657336
DMR_277	chr1	228466328	228466768	441	*	277	3.72752e-18	1519	1	228466328	228466768	441	228466481	228466616	136	ENST00000366709.4	OBSCN	0.904835	0.880668
DMR_278	chr1	228473628	228473933	306	*	278	2.43938e-16	1920	1	228473628	228473933	306	228473704	228473933	230	ENST00000284548.11	OBSCN	0.849003	0.817326
DMR_279	chr1	228652875	228653315	441	*	279	2.48175e-29	246	1	228652875	228653315	441	228653055	228653136	82			0.301285	0.470266
DMR_280	chr1	228657447	228657806	360	*	280	6.87872e-16	2023	1	228657447	228657806	360	228657536	228657762	227			0.278811	0.336908
DMR_281	chr1	230249457	230250863	1407	*	281	1.94661e-17	1672	1	230249457	230250863	1407	230249965	230250356	392	ENST00000541865.1	GALNT2	0.961347	0.959098
DMR_282	chr1	230271798	230273163	1366	*	282	3.26611e-16	1956	1	230271798	230273163	1366	230272306	230272656	351	ENST00000541865.1	GALNT2	0.956526	0.945696
DMR_283	chr1	230415033	230415416	384	*	283	1.29937e-27	326	1	230415033	230415416	384	230415185	230415377	193	ENST00000485438.1;ENST00000543760.1;ENST00000366672.4	GALNT2	0.763466	0.88594
DMR_284	chr1	230455488	230461256	5769	*	284	3.69772e-14	2506	1	230455488	230461256	5769	230457631	230459114	1484	ENST00000391860.1;ENST00000321327.2;ENST00000525115.1	PGBD5	0.908083	0.88884
DMR_285	chr1	231004249	231004444	196	*	285	6.65815e-17	1805	1	231004249	231004444	196	231004314	231004380	67	ENST00000366663.5;ENST00000470540.1;ENST00000427697.2	C1orf198	0.0943349	0.0894428
DMR_286	chr1	231153306	231157591	4286	*	286	1.07251e-10	3304	1	231153306	231157591	4286	231155449	231157174	1726	ENST00000366654.4;ENST00000494111.1;ENST00000408363.1	FAM89A;MIR1182	0.809211	0.8211
DMR_287	chr1	234665650	234668985	3336	*	287	8.44709e-08	3696	1	234665650	234668985	3336	234667087	234667549	463	ENST00000435574.1;ENST00000421207.1		0.906668	0.889689
DMR_288	chr1	234906789	234909662	2874	*	288	1.24925e-14	2359	1	234906789	234909662	2874	234906904	234908514	1611			0.33539	0.349367
DMR_289	chr1	235255060	235258577	3518	*	289	5.08246e-12	3070	1	235255060	235258577	3518	235256497	235257141	645			0.716105	0.755323
DMR_290	chr1	236849925	236850006	82	*	290	3.46867e-21	924	1	236849925	236850006	82	236849942	236849994	53	ENST00000542672.1;ENST00000366578.4;ENST00000492634.1	ACTN2	0.134146	0.215417
DMR_291	chr1	236901900	236903272	1373	*	291	9.62545e-23	695	1	236901900	236903272	1373	236902408	236902765	358	ENST00000492634.1;ENST00000546208.1	ACTN2	0.954191	0.9447
DMR_292	chr1	242612361	242613670	1310	*	292	2.67982e-28	292	1	242612361	242613670	1310	242612787	242613245	459	ENST00000427495.1;ENST00000442594.2	PLD5	0.752337	0.686245
DMR_293	chr1	245524261	245525628	1368	*	293	7.94132e-21	987	1	245524261	245525628	1368	245524538	245525294	757	ENST00000479506.1	KIF26B	0.925386	0.9187
DMR_294	chr1	245754809	245756564	1756	*	294	8.3529e-25	503	1	245754809	245756564	1756	245755268	245755687	420		KIF26B	0.865564	0.892747
DMR_295	chr1	246860819	246864195	3377	*	295	1.05164e-17	1607	1	246860819	246864195	3377	246862256	246862759	504			0.204045	0.193323
DMR_296	chr1	246957425	246960912	3488	*	296	9.36612e-14	2624	1	246957425	246960912	3488	246958862	246959476	615			0.876604	0.856532
DMR_297	chr1	248100544	248100654	111	*	297	6.21821e-25	491	1	248100544	248100654	111	248100585	248100614	30	ENST00000366478.2	OR2L13	0.497394	0.0438889
DMR_298	chr10	319639	325402	5764	*	298	2.37138e-14	2440	10	319639	325402	5764	321782	323809	2028	ENST00000280886.6;ENST00000535541.1	DIP2C	0.805658	0.815299
DMR_299	chr10	333922	335280	1359	*	299	5.56669e-15	2271	10	333922	335280	1359	334430	334773	344		DIP2C	0.888078	0.879035
DMR_300	chr10	374370	376707	2338	*	300	1.9386e-15	2144	10	374370	376707	2338	375248	375830	583	ENST00000280886.6	DIP2C	0.759112	0.628645
DMR_301	chr10	465307	465612	306	*	301	7.22582e-21	981	10	465307	465612	306	465366	465584	219		DIP2C	0.924725	0.899949
DMR_302	chr10	532481	534356	1876	*	302	6.10795e-07	3759	10	532481	534356	1876	532791	533479	689	ENST00000381496.3	DIP2C	0.891773	0.90666
DMR_303	chr10	555037	556551	1515	*	303	6.72413e-09	3578	10	555037	556551	1515	555133	556548	1416	ENST00000381496.3	DIP2C	0.924368	0.906819
DMR_304	chr10	557097	558112	1016	*	304	2.80102e-13	2763	10	557097	558112	1016	557109	557936	828	ENST00000381496.3	DIP2C	0.454075	0.51134
DMR_305	chr10	574517	574822	306	*	305	2.72201e-12	2997	10	574517	574822	306	574553	574732	180	ENST00000381496.3	DIP2C	0.656285	0.616762
DMR_306	chr10	664224	666940	2717	*	306	2.76923e-20	1076	10	664224	666940	2717	664719	666063	1345		DIP2C	0.806599	0.804379
DMR_307	chr10	670528	672505	1978	*	307	1.20132e-16	1863	10	670528	672505	1978	670787	671628	842		DIP2C	0.843766	0.771218
DMR_308	chr10	675010	676814	1805	*	308	9.01726e-11	3290	10	675010	676814	1805	675888	676761	874	ENST00000451601.1	DIP2C	0.838226	0.842883
DMR_309	chr10	681269	683748	2480	*	309	1.68405e-05	3811	10	681269	683748	2480	682147	682871	725		DIP2C	0.6442	0.688562
DMR_310	chr10	728971	730463	1493	*	310	6.621e-06	3804	10	728971	730463	1493	729204	729956	753		DIP2C	0.898001	0.860927
DMR_311	chr10	764604	767937	3334	*	311	1.46217e-21	855	10	764604	767937	3334	766041	766501	461			0.818239	0.833857
DMR_312	chr10	818166	823154	4989	*	312	1.67866e-11	3169	10	818166	823154	4989	819603	823151	3549			0.866753	0.856548
DMR_313	chr10	829252	835939	6688	*	313	1.90761e-23	625	10	829252	835939	6688	829420	835505	6086			0.649126	0.649216
DMR_314	chr10	1042860	1043914	1055	*	314	2.0292e-16	1907	10	1042860	1043914	1055	1043368	1043407	40	ENST00000491635.1	GTPBP4	0.940756	0.937406
DMR_315	chr10	1071065	1072080	1016	*	315	7.37566e-15	2301	10	1071065	1072080	1016	1071085	1071902	818	ENST00000277517.1;ENST00000536039.1;ENST00000437374.1;ENST00000420381.1;ENST00000428780.2;ENST00000434470.1	C10orf110;IDI2	0.952714	0.93766
DMR_316	chr10	1129220	1130969	1750	*	316	1.76582e-16	1897	10	1129220	1130969	1750	1129669	1130462	794	ENST00000358220.1	WDR37	0.956598	0.954763
DMR_317	chr10	1155605	1157101	1497	*	317	7.80768e-10	3457	10	1155605	1157101	1497	1156113	1156594	482		WDR37	0.675372	0.659994
DMR_318	chr10	1167036	1168293	1258	*	318	2.8575e-17	1712	10	1167036	1168293	1258	1167544	1167786	243		WDR37	0.945634	0.928605
DMR_319	chr10	1226055	1229644	3590	*	319	1.71452e-12	2947	10	1226055	1229644	3590	1226645	1229080	2436	ENST00000381312.1;ENST00000381310.3	ADARB2	0.876635	0.877395
DMR_320	chr10	1453310	1454772	1463	*	320	1.10951e-07	3706	10	1453310	1454772	1463	1453818	1454265	448		ADARB2	0.77657	0.767479
DMR_321	chr10	1508797	1510954	2158	*	321	1.90528e-22	724	10	1508797	1510954	2158	1509675	1510077	403		ADARB2	0.767331	0.768586
DMR_322	chr10	1558254	1559756	1503	*	322	2.86894e-15	2191	10	1558254	1559756	1503	1558762	1559249	488		ADARB2	0.83774	0.794881
DMR_323	chr10	1766974	1768422	1449	*	323	4.78573e-09	3560	10	1766974	1768422	1449	1767482	1767915	434		ADARB2	0.941603	0.910792
DMR_324	chr10	1848875	1853034	4160	*	324	2.52387e-12	2991	10	1848875	1853034	4160	1850312	1851598	1287			0.927719	0.949372
DMR_325	chr10	2004398	2008386	3989	*	325	1.43372e-15	2111	10	2004398	2008386	3989	2005835	2006950	1116			0.886094	0.868375
DMR_326	chr10	2033850	2036776	2927	*	326	3.61609e-21	928	10	2033850	2036776	2927	2035287	2035340	54			0.956859	0.96017
DMR_327	chr10	2265761	2268976	3216	*	327	3.43543e-22	760	10	2265761	2268976	3216	2267198	2267540	343			0.911907	0.872234
DMR_328	chr10	2369533	2372816	3284	*	328	2.94167e-21	906	10	2369533	2372816	3284	2370970	2371380	411			0.894093	0.863541
DMR_329	chr10	3150088	3152641	2554	*	329	2.47121e-14	2448	10	3150088	3152641	2554	3150966	3151764	799	ENST00000381125.4	PFKP	0.929334	0.930177
DMR_330	chr10	3167845	3169283	1439	*	330	1.22906e-14	2357	10	3167845	3169283	1439	3168119	3169259	1141		PFKP	0.937297	0.933984
DMR_331	chr10	3279637	3285563	5927	*	331	7.14637e-26	431	10	3279637	3285563	5927	3280494	3284127	3634	ENST00000417149.1		0.707936	0.749377
DMR_332	chr10	3311787	3314738	2952	*	332	1.54224e-18	1426	10	3311787	3314738	2952	3313224	3313302	79			0.938454	0.921461
DMR_333	chr10	3373488	3373949	462	*	333	2.60555e-23	640	10	3373488	3373949	462	3373668	3373770	103			0.933574	0.913791
DMR_334	chr10	3534904	3538721	3818	*	334	3.27098e-20	1092	10	3534904	3538721	3818	3536341	3537285	945	ENST00000413993.1		0.925835	0.925553
DMR_335	chr10	3570765	3574142	3378	*	335	1.83601e-10	3345	10	3570765	3574142	3378	3572202	3572706	505			0.949829	0.949387
DMR_336	chr10	3677487	3681552	4066	*	336	2.45214e-19	1264	10	3677487	3681552	4066	3678924	3680116	1193			0.886988	0.881034
DMR_337	chr10	3802655	3806877	4223	*	337	3.62137e-09	3543	10	3802655	3806877	4223	3804092	3805441	1350	ENST00000421629.1		0.874387	0.839156
DMR_338	chr10	4192393	4195888	3496	*	338	6.90346e-12	3094	10	4192393	4195888	3496	4193830	4194452	623			0.958678	0.956222
DMR_339	chr10	4228976	4232188	3213	*	339	4.40287e-38	78	10	4228976	4232188	3213	4230413	4230752	340			0.822435	0.87816
DMR_340	chr10	5488213	5488617	405	*	340	3.13148e-17	1720	10	5488213	5488617	405	5488225	5488535	311	ENST00000380359.3;ENST00000380337.4;ENST00000542715.1	NET1	0.293646	0.345402
DMR_341	chr10	6020264	6020452	189	*	341	2.42274e-18	1471	10	6020264	6020452	189	6020330	6020387	58	ENST00000397251.2;ENST00000379971.1;ENST00000528354.1;ENST00000379977.3;ENST00000397246.2;ENST00000534292.1	IL15RA	0.221436	0.159757
DMR_342	chr10	6213508	6214586	1079	*	342	5.05634e-17	1776	10	6213508	6214586	1079	6214016	6214079	64	ENST00000379784.4;ENST00000379781.3	PFKFB3	0.299304	0.36621
DMR_343	chr10	6220371	6221780	1410	*	343	2.42695e-12	2983	10	6220371	6221780	1410	6220879	6221273	395	ENST00000438246.1;ENST00000379784.4;ENST00000379781.3	PFKFB3	0.886524	0.864737
DMR_344	chr10	6264214	6265969	1756	*	344	1.36198e-21	849	10	6264214	6265969	1756	6264761	6265092	332	ENST00000487989.1;ENST00000379781.3;ENST00000444592.1;ENST00000536985.1	PFKFB3	0.914799	0.894139
DMR_345	chr10	7485511	7488417	2907	*	345	3.77951e-19	1299	10	7485511	7488417	2907	7486948	7486981	34			0.825348	0.722334
DMR_346	chr10	7515778	7519269	3492	*	346	1.5328e-08	3625	10	7515778	7519269	3492	7517215	7517833	619			0.814078	0.73124
DMR_347	chr10	7708162	7709177	1016	*	347	1.73127e-11	3171	10	7708162	7709177	1016	7708240	7708869	630	ENST00000446830.2;ENST00000256861.6;ENST00000397146.2	ITIH5	0.0876974	0.088191
DMR_348	chr10	8096623	8096709	87	*	348	8.08984e-20	1176	10	8096623	8096709	87	8096633	8096669	37	ENST00000458727.1;ENST00000355358.1;ENST00000379328.3;ENST00000544011.1;ENST00000346208.3	FLJ45983;GATA3	0.0334233	0.0257344
DMR_349	chr10	8114872	8119206	4335	*	349	1.45281e-13	2678	10	8114872	8119206	4335	8117015	8117508	494	ENST00000379328.3	GATA3	0.913126	0.932242
DMR_350	chr10	8275883	8278959	3077	*	350	1.23375e-13	2662	10	8275883	8278959	3077	8277320	8277523	204			0.952301	0.961606
DMR_351	chr10	11206715	11207022	308	*	351	5.30746e-12	3074	10	11206715	11207022	308	11206772	11207015	244	ENST00000315874.3;ENST00000537122.1;ENST00000399850.3	CUGBP2	0.0496729	0.0390638
DMR_352	chr10	11484334	11487207	2874	*	352	3.94301e-25	473	10	11484334	11487207	2874	11485460	11487165	1706			0.942936	0.922835
DMR_353	chr10	11866499	11869829	3331	*	353	1.88191e-14	2412	10	11866499	11869829	3331	11866910	11868183	1274	ENST00000474155.1;ENST00000379202.2	C10orf47	0.896245	0.900707
DMR_354	chr10	12237628	12237887	260	*	354	2.73426e-16	1932	10	12237628	12237887	260	12237758	12237872	115	ENST00000378937.3;ENST00000378929.3;ENST00000378940.3;ENST00000491614.1;ENST00000537776.1;ENST00000281141.4;ENST00000378900.2;ENST00000378952.3	CDC123;NUDT5	0.0405217	0.024967
DMR_355	chr10	12430351	12431444	1094	*	355	9.36193e-23	691	10	12430351	12431444	1094	12430859	12430937	79	ENST00000487696.1	CAMK1D	0.740612	0.836374
DMR_356	chr10	13144489	13147782	3294	*	356	5.06707e-19	1326	10	13144489	13147782	3294	13146136	13146947	812	ENST00000263036.3;ENST00000378764.1;ENST00000378757.2;ENST00000378748.3;ENST00000378747.3;ENST00000482140.1	OPTN	0.863731	0.860696
DMR_357	chr10	13390651	13393524	2874	*	357	1.69817e-12	2945	10	13390651	13393524	2874	13391149	13392088	940	ENST00000537130.1;ENST00000545675.1;ENST00000327347.5	SEPHS1	0.0573865	0.0513452
DMR_358	chr10	13478625	13485558	6934	*	358	6.0472e-05	3818	10	13478625	13485558	6934	13480768	13483416	2649	ENST00000396900.2;ENST00000341083.3;ENST00000486542.1;ENST00000396898.2;ENST00000378605.3	BEND7	0.297773	0.360005
DMR_359	chr10	13748685	13749912	1228	*	359	3.13026e-12	3019	10	13748685	13749912	1228	13748985	13749625	641	ENST00000492155.1	FRMD4A	0.264755	0.256146
DMR_360	chr10	14049797	14051028	1232	*	360	2.38316e-29	244	10	14049797	14051028	1232	14050305	14050521	217	ENST00000342409.2	FRMD4A	0.0722622	0.161696
DMR_361	chr10	14815693	14816708	1016	*	361	7.74851e-13	2861	10	14815693	14816708	1016	14816201	14816693	493	ENST00000181796.2	FAM107B	0.91617	0.895166
DMR_362	chr10	14879938	14880034	97	*	362	2.33406e-14	2435	10	14879938	14880034	97	14879979	14880008	30	ENST00000437161.2;ENST00000494337.1;ENST00000309584.5;ENST00000378441.2;ENST00000378372.3;ENST00000378442.1	CDNF;HSPA14	0.0226513	0.0187763
DMR_363	chr10	18548528	18550285	1758	*	363	4.63257e-12	3060	10	18548528	18550285	1758	18549036	18550223	1188	ENST00000396576.2;ENST00000377319.3;ENST00000457058.1	CACNB2	0.799642	0.833135
DMR_364	chr10	21785591	21785756	166	*	364	5.64098e-11	3257	10	21785591	21785756	166	21785674	21785735	62	ENST00000410139.1;ENST00000377113.5	C10orf114;MIR1915	0.0232624	0.0187805
DMR_365	chr10	21814336	21814595	260	*	365	3.3946e-19	1291	10	21814336	21814595	260	21814388	21814538	151	ENST00000449193.2	C10orf140	0.0265676	0.0302089
DMR_366	chr10	22609807	22613100	3294	*	366	5.01136e-09	3563	10	22609807	22613100	3294	22609897	22612797	2901	ENST00000376663.3;ENST00000376691.3	BMI1	0.153586	0.145758
DMR_367	chr10	22619492	22623081	3590	*	367	3.70828e-22	768	10	22619492	22623081	3590	22621287	22623047	1761			0.570419	0.586759
DMR_368	chr10	23457220	23460809	3590	*	368	1.92844e-11	3180	10	23457220	23460809	3590	23459015	23460646	1632			0.405895	0.386668
DMR_369	chr10	23476735	23480324	3590	*	369	1.28023e-07	3712	10	23476735	23480324	3590	23478530	23480237	1708	ENST00000376504.3	PTF1A	0.100039	0.146402
DMR_370	chr10	23490675	23494350	3676	*	370	8.60607e-18	1593	10	23490675	23494350	3676	23492470	23492914	445	ENST00000399806.1;ENST00000376501.4		0.28087	0.305501
DMR_371	chr10	24832352	24833570	1219	*	371	2.36919e-10	3367	10	24832352	24833570	1219	24832860	24833063	204		KIAA1217	0.941013	0.925112
DMR_372	chr10	25464049	25464341	293	*	372	1.94503e-15	2147	10	25464049	25464341	293	25464059	25464321	263	ENST00000376351.3;ENST00000449643.1	LOC100128811;GPR158	0.154428	0.150362
DMR_373	chr10	27541060	27541365	306	*	373	1.24883e-11	3144	10	27541060	27541365	306	27541213	27541331	119		LOC387646	0.825357	0.818347
DMR_374	chr10	28035471	28039060	3590	*	374	2.75973e-07	3742	10	28035471	28039060	3590	28035631	28037266	1636	ENST00000419761.1;ENST00000375790.4;ENST00000419777.1	MKX	0.184978	0.238563
DMR_375	chr10	28821203	28821280	78	*	375	1.996e-18	1457	10	28821203	28821280	78	28821230	28821254	25	ENST00000532233.1;ENST00000375646.1;ENST00000528337.1;ENST00000347934.4;ENST00000354911.4;ENST00000428935.1;ENST00000538000.1;ENST00000375664.3;ENST00000527986.1	WAC	0.0259586	0.0193251
DMR_376	chr10	29227367	29230352	2986	*	376	2.17253e-22	729	10	29227367	29230352	2986	29228804	29228916	113			0.858507	0.72137
DMR_377	chr10	30247148	30250342	3195	*	377	5.59925e-18	1558	10	30247148	30250342	3195	30247300	30248906	1607			0.944167	0.929692
DMR_378	chr10	30315924	30318434	2511	*	378	2.03313e-30	207	10	30315924	30318434	2511	30316187	30317927	1741		KIAA1462	0.620282	0.598163
DMR_379	chr10	30723956	30724215	260	*	379	1.00774e-29	232	10	30723956	30724215	260	30724020	30724194	175	ENST00000263056.1;ENST00000542547.1;ENST00000375322.1;ENST00000517117.1	MAP3K8	0.0519035	0.0889926
DMR_380	chr10	31608105	31608294	190	*	380	8.35914e-08	3694	10	31608105	31608294	190	31608188	31608212	25	ENST00000423714.1;ENST00000320985.9;ENST00000424191.1;ENST00000546250.1;ENST00000560721.1;ENST00000437844.2;ENST00000543514.1;ENST00000441257.1;ENST00000450834.1;ENST00000488625.2;ENST00000560196.1;ENST00000542879.1	ZEB1;LOC220930	0.0455226	0.0450715
DMR_381	chr10	34397583	34401280	3698	*	381	1.52824e-07	3722	10	34397583	34401280	3698	34399020	34399844	825	ENST00000545693.1;ENST00000374794.3		0.887873	0.875271
DMR_382	chr10	35193701	35197194	3494	*	382	5.02324e-30	218	10	35193701	35197194	3494	35195138	35195758	621			0.833959	0.716499
DMR_383	chr10	35455555	35456979	1425	*	383	1.46932e-14	2383	10	35455555	35456979	1425	35455791	35456472	682	ENST00000484283.1;ENST00000474362.1;ENST00000489388.1;ENST00000460270.1;ENST00000361599.4	CREM	0.861344	0.908008
DMR_384	chr10	35484025	35485479	1455	*	384	1.5715e-16	1889	10	35484025	35485479	1455	35484533	35484972	440	ENST00000488741.1;ENST00000474931.1;ENST00000468236.1;ENST00000344351.5;ENST00000490511.1;ENST00000474362.1;ENST00000460270.1	CREM	0.0315853	0.0313254
DMR_385	chr10	38299225	38299414	190	*	385	1.54848e-21	859	10	38299225	38299414	190	38299242	38299406	165	ENST00000374618.3;ENST00000432900.2;ENST00000458705.2;ENST00000277672.9;ENST00000476504.1	ZNF33A	0.0270121	0.0243802
DMR_386	chr10	42863291	42863596	306	*	386	2.32576e-08	3647	10	42863291	42863596	306	42863444	42863594	151		LOC441666	0.177399	0.285874
DMR_387	chr10	43185373	43188905	3533	*	387	9.60434e-15	2332	10	43185373	43188905	3533	43186810	43187469	660	ENST00000411439.1		0.865608	0.849643
DMR_388	chr10	43698778	43699083	306	*	388	7.22107e-21	980	10	43698778	43699083	306	43698834	43699070	237	ENST00000472864.1	RASGEF1A	0.518594	0.407453
DMR_389	chr10	43866729	43867580	852	*	389	3.49632e-29	253	10	43866729	43867580	852	43866966	43867155	190	ENST00000476166.1;ENST00000374451.1	FXYD4	0.81821	0.779266
DMR_390	chr10	45372942	45376342	3401	*	390	1.7202e-29	239	10	45372942	45376342	3401	45374379	45374906	528	ENST00000450287.1		0.17232	0.296401
DMR_391	chr10	45796106	45800391	4286	*	391	3.30282e-20	1094	10	45796106	45800391	4286	45798249	45800337	2089	ENST00000536058.1;ENST00000374401.2;ENST00000553795.1	OR13A1	0.859163	0.839363
DMR_392	chr10	50528910	50532203	3294	*	392	7.99083e-09	3593	10	50528910	50532203	3294	50530557	50530868	312	ENST00000323868.4;ENST00000374144.3	C10orf71	0.935807	0.923338
DMR_393	chr10	50648286	50651684	3399	*	393	7.71512e-19	1357	10	50648286	50651684	3399	50649723	50650248	526	ENST00000423283.1		0.592427	0.468374
DMR_394	chr10	50820965	50821158	194	*	394	1.72731e-16	1895	10	50820965	50821158	194	50821031	50821093	63	ENST00000466590.1;ENST00000395559.2;ENST00000455728.2;ENST00000339797.1	CHAT	0.0801758	0.115723
DMR_395	chr10	51572220	51572405	186	*	395	3.19378e-15	2201	10	51572220	51572405	186	51572303	51572323	21	ENST00000344348.6;ENST00000374082.1;ENST00000498586.1;ENST00000430396.2;ENST00000330923.6;ENST00000414907.2	NCOA4	0.0553178	0.100236
DMR_396	chr10	60896549	60899523	2975	*	396	3.40346e-22	757	10	60896549	60899523	2975	60897986	60898087	102			0.869897	0.879359
DMR_397	chr10	63808565	63809677	1113	*	397	1.08905e-30	197	10	63808565	63809677	1113	63809073	63809170	98	ENST00000309334.5	ARID5B	0.7236	0.655001
DMR_398	chr10	72202185	72205774	3590	*	398	3.7555e-22	770	10	72202185	72205774	3590	72202215	72203980	1766	ENST00000287139.3	NODAL	0.922862	0.896196
DMR_399	chr10	72432532	72432613	82	*	399	1.76996e-12	2954	10	72432532	72432613	82	72432540	72432573	34	ENST00000373207.1	ADAMTS14	0.0885719	0.0894845
DMR_400	chr10	74034561	74034749	189	*	400	1.02376e-27	321	10	74034561	74034749	189	74034644	74034667	24	ENST00000491934.1	DDIT4	0.32233	0.427902
DMR_401	chr10	76858787	76859948	1162	*	401	1.77081e-07	3729	10	76858787	76859948	1162	76859295	76859441	147	ENST00000308475.5;ENST00000472493.1;ENST00000479884.2;ENST00000372702.2	DUSP13	0.894616	0.891226
DMR_402	chr10	77020410	77023316	2907	*	402	5.10702e-15	2260	10	77020410	77023316	2907	77021847	77021880	34			0.900229	0.903983
DMR_403	chr10	81071634	81077634	6001	*	403	9.96406e-14	2630	10	81071634	81077634	6001	81073777	81077552	3776	ENST00000334512.5;ENST00000360331.3;ENST00000394592.3	ZMIZ1	0.835247	0.821206
DMR_404	chr10	81967356	81967845	490	*	404	6.02575e-18	1565	10	81967356	81967845	490	81967516	81967666	151	ENST00000422847.1		0.68354	0.826212
DMR_405	chr10	82298859	82300614	1756	*	405	1.86371e-08	3631	10	82298859	82300614	1756	82299606	82300600	995	ENST00000313455.4	SH2D4B	0.876915	0.869381
DMR_406	chr10	82362371	82363820	1450	*	406	2.47889e-15	2176	10	82362371	82363820	1450	82362642	82363434	793		SH2D4B	0.839052	0.837298
DMR_407	chr10	86016089	86017461	1373	*	407	1.30589e-18	1403	10	86016089	86017461	1373	86016597	86016954	358	ENST00000483771.1	RGR	0.484279	0.523882
DMR_408	chr10	86525539	86528734	3196	*	408	1.06555e-30	196	10	86525539	86528734	3196	86526976	86527298	323			0.890148	0.862744
DMR_409	chr10	88023052	88023217	166	*	409	1.72693e-19	1235	10	88023052	88023217	166	88023052	88023185	134		GRID1	0.294482	0.423347
DMR_410	chr10	89577841	89578195	355	*	410	2.45041e-22	736	10	89577841	89578195	355	89577850	89578187	338	ENST00000308448.7;ENST00000438248.1;ENST00000478142.1	ATAD1;CFLP1	0.0223971	0.0229001
DMR_411	chr10	90712258	90713373	1116	*	411	2.872e-14	2472	10	90712258	90713373	1116	90712684	90712948	265	ENST00000480297.1;ENST00000224784.6;ENST00000458208.1	ACTA2	0.951018	0.944569
DMR_412	chr10	90967852	90967983	132	*	412	6.13047e-19	1340	10	90967852	90967983	132	90967894	90967918	25	ENST00000371852.2	CH25H	0.0340852	0.0493732
DMR_413	chr10	91061394	91062409	1016	*	413	1.93869e-20	1047	10	91061394	91062409	1016	91061728	91061902	175	ENST00000371826.3;ENST00000541980.1;ENST00000371829.1;ENST00000487618.1	IFIT2	0.0156726	0.0190957
DMR_414	chr10	91352455	91353470	1016	*	414	5.17089e-14	2544	10	91352455	91353470	1016	91352590	91353162	573	ENST00000362127.1;ENST00000322191.6	PANK1;MIR107	0.923547	0.916748
DMR_415	chr10	92631337	92632383	1047	*	415	1.05812e-12	2894	10	92631337	92632383	1047	92631428	92632228	801	ENST00000413330.1;ENST00000487998.1;ENST00000371705.4;ENST00000371703.3	RPP30	0.0296696	0.0256691
DMR_416	chr10	93334466	93335703	1238	*	416	5.41725e-18	1554	10	93334466	93335703	1238	93334974	93335196	223		LOC100188947	0.718332	0.697049
DMR_417	chr10	95353224	95354279	1056	*	417	4.38481e-19	1311	10	95353224	95354279	1056	95353732	95353772	41	ENST00000471333.1;ENST00000371464.3	RBP4	0.944493	0.922182
DMR_418	chr10	95462126	95462246	121	*	418	1.62327e-14	2395	10	95462126	95462246	121	95462161	95462206	46	ENST00000536233.1;ENST00000359204.4	C10orf4	0.0261235	0.0256944
DMR_419	chr10	95848141	95849298	1158	*	419	3.92169e-14	2514	10	95848141	95849298	1158	95848649	95848841	193	ENST00000371375.1;ENST00000371385.3;ENST00000438899.1	PLCE1	0.426845	0.449721
DMR_420	chr10	98273876	98273950	75	*	420	1.66937e-20	1027	10	98273876	98273950	75	98273903	98273924	22	ENST00000357947.3;ENST00000469598.1	TLL2	0.0729895	0.10494
DMR_421	chr10	99341343	99345628	4286	*	421	7.66841e-19	1355	10	99341343	99345628	4286	99341525	99344969	3445	ENST00000370646.4;ENST00000555577.1;ENST00000298808.5;ENST00000370655.1	ANKRD2;DHDPSL	0.844551	0.820277
DMR_422	chr10	100154318	100155713	1396	*	422	1.14147e-30	198	10	100154318	100155713	1396	100154826	100155583	758	ENST00000483923.1;ENST00000408492.1;ENST00000370575.4	PYROXD2;MIR1287	0.892489	0.876182
DMR_423	chr10	100205973	100207039	1067	*	423	2.77284e-21	900	10	100205973	100207039	1067	100206399	100206925	527	ENST00000467246.1;ENST00000361490.4;ENST00000338546.5;ENST00000325103.6;ENST00000407891.1	HPS1	0.212687	0.207162
DMR_424	chr10	100993400	100993814	415	*	424	1.57661e-20	1023	10	100993400	100993814	415	100993553	100993662	110		HPSE2	0.0976674	0.13726
DMR_425	chr10	101283155	101286744	3590	*	425	9.45874e-14	2625	10	101283155	101286744	3590	101283644	101286541	2898	ENST00000452494.1;ENST00000552096.1;ENST00000548010.1		0.829253	0.830792
DMR_426	chr10	101945893	101946024	132	*	426	2.43894e-09	3514	10	101945893	101946024	132	101945897	101946020	124	ENST00000421367.2;ENST00000370410.4;ENST00000407654.3	ERLIN1	0.0427775	0.0460785
DMR_427	chr10	102046091	102046508	418	*	427	1.94183e-15	2146	10	102046091	102046508	418	102046143	102046502	360	ENST00000370372.1;ENST00000361832.1;ENST00000358848.1	BLOC1S2	0.0440475	0.0475777
DMR_428	chr10	102419476	102419704	229	*	428	1.36691e-14	2374	10	102419476	102419704	229	102419564	102419617	54			0.195922	0.244013
DMR_429	chr10	102641094	102644188	3095	*	429	4.96359e-16	1995	10	102641094	102644188	3095	102642531	102644026	1496			0.946679	0.921964
DMR_430	chr10	102879194	102882487	3294	*	430	6.09018e-07	3758	10	102879194	102882487	3294	102880841	102881545	705	ENST00000445873.1;ENST00000425505.1;ENST00000441069.1	TLX1NB	0.10424	0.113445
DMR_431	chr10	102988804	102989458	655	*	431	7.4004e-10	3453	10	102988804	102989458	655	102988831	102989376	546	ENST00000547077.1;ENST00000546988.1;ENST00000370193.2	LBX1;FLJ41350	0.0922481	0.112659
DMR_432	chr10	102996867	103000556	3690	*	432	2.55652e-07	3740	10	102996867	103000556	3690	102997382	102998762	1381	ENST00000430651.1	FLJ41350	0.182995	0.206701
DMR_433	chr10	103598879	103600634	1756	*	433	3.87681e-10	3404	10	103598879	103600634	1756	103599617	103600611	995	ENST00000348850.5;ENST00000355657.2;ENST00000359877.4	KCNIP2	0.0582106	0.0471374
DMR_434	chr10	104195104	104197977	2874	*	434	9.6521e-06	3808	10	104195104	104197977	2874	104195371	104196541	1171	ENST00000365699.2	MIR146B	0.450649	0.398879
DMR_435	chr10	104535013	104536028	1016	*	435	7.88119e-15	2310	10	104535013	104536028	1016	104535020	104535990	971	ENST00000369889.4	C10orf26	0.441586	0.436431
DMR_436	chr10	104572286	104577206	4921	*	436	2.68447e-22	743	10	104572286	104577206	4921	104574429	104575064	636	ENST00000448841.1;ENST00000369889.4	C10orf26	0.912637	0.877966
DMR_437	chr10	105156375	105156634	260	*	437	1.73019e-15	2129	10	105156375	105156634	260	105156378	105156505	128	ENST00000369825.1;ENST00000369811.1;ENST00000369815.1;ENST00000369797.3;ENST00000493610.1;ENST00000543503.1;ENST00000337003.4	PDCD11;USMG5	0.0262943	0.025116
DMR_438	chr10	105881665	105881727	63	*	438	8.76034e-15	2325	10	105881665	105881727	63	105881692	105881722	31	ENST00000369727.3;ENST00000336358.5;ENST00000463224.1	C10orf78	0.0208698	0.0240232
DMR_439	chr10	106093555	106097144	3590	*	439	1.03518e-16	1851	10	106093555	106097144	3590	106093659	106096153	2495	ENST00000278071.2;ENST00000337478.1	ITPRIP	0.863956	0.857061
DMR_440	chr10	110325003	110328184	3182	*	440	3.0844e-26	407	10	110325003	110328184	3182	110326440	110326748	309			0.896307	0.895151
DMR_441	chr10	115860100	115860489	390	*	441	4.85876e-25	480	10	115860100	115860489	390	115860280	115860310	31			0.736608	0.909088
DMR_442	chr10	116285903	116287481	1579	*	442	4.05679e-10	3412	10	116285903	116287481	1579	116286411	116287249	839	ENST00000369257.1;ENST00000369266.3;ENST00000392952.3	ABLIM1	0.0638436	0.0617502
DMR_443	chr10	117815424	117821741	6318	*	443	5.96193e-10	3444	10	117815424	117821741	6318	117817567	117819599	2033	ENST00000439649.2	GFRA1	0.901224	0.854833
DMR_444	chr10	117884900	117885065	166	*	444	1.43756e-20	1016	10	117884900	117885065	166	117884933	117885028	96		GFRA1	0.941435	0.919196
DMR_445	chr10	118083776	118085094	1319	*	445	3.91794e-25	470	10	118083776	118085094	1319	118083918	118084587	670	ENST00000497093.1;ENST00000333254.3	C10orf96	0.744221	0.655894
DMR_446	chr10	118369663	118370162	500	*	446	4.26607e-26	414	10	118369663	118370162	500	118369843	118369983	141			0.898893	0.903658
DMR_447	chr10	118561191	118565295	4105	*	447	6.19744e-11	3264	10	118561191	118565295	4105	118561572	118563859	2288			0.89647	0.888511
DMR_448	chr10	118891074	118891457	384	*	448	5.31932e-21	962	10	118891074	118891457	384	118891090	118891355	266	ENST00000277905.2	VAX1	0.10642	0.16578
DMR_449	chr10	118956751	118957766	1016	*	449	4.15237e-28	301	10	118956751	118957766	1016	118956803	118957259	457	ENST00000334549.1	KCNK18	0.823289	0.805822
DMR_450	chr10	119290888	119292643	1756	*	450	1.33621e-10	3324	10	119290888	119292643	1756	119291766	119292549	784	ENST00000450314.1;ENST00000551288.1;ENST00000440007.1	EMX2OS	0.0761446	0.0922216
DMR_451	chr10	121248431	121251519	3089	*	451	1.65892e-24	530	10	121248431	121251519	3089	121249868	121250083	216			0.887187	0.844257
DMR_452	chr10	123351690	123355840	4151	*	452	6.80827e-71	4	10	123351690	123355840	4151	123353298	123355748	2451	ENST00000346997.2;ENST00000369056.1;ENST00000369061.4;ENST00000357555.5;ENST00000358487.5;ENST00000369060.4;ENST00000457416.2;ENST00000360144.3;ENST00000369059.1;ENST00000369062.3	FGFR2	0.864426	0.787614
DMR_453	chr10	123778572	123779787	1216	*	453	2.08665e-20	1048	10	123778572	123779787	1216	123778998	123779362	365	ENST00000369005.1;ENST00000515273.1	TACC2	0.806045	0.674368
DMR_454	chr10	125032333	125036254	3922	*	454	2.17479e-20	1049	10	125032333	125036254	3922	125033770	125034818	1049			0.555292	0.472098
DMR_455	chr10	125113156	125117291	4136	*	455	5.4163e-18	1553	10	125113156	125117291	4136	125114593	125115855	1263	ENST00000448347.1		0.686758	0.717006
DMR_456	chr10	125752505	125756945	4441	*	456	4.04704e-22	776	10	125752505	125756945	4441	125753823	125755151	1329			0.222845	0.277298
DMR_457	chr10	125765652	125770240	4589	*	457	1.21023e-16	1865	10	125765652	125770240	4589	125767421	125770239	2819	ENST00000346248.5;ENST00000435907.1	CHST15	0.870859	0.859775
DMR_458	chr10	126278119	126278424	306	*	458	1.27e-19	1211	10	126278119	126278424	306	126278272	126278372	101	ENST00000482963.1	LHPP	0.913638	0.885667
DMR_459	chr10	126306238	126310694	4457	*	459	2.21351e-21	886	10	126306238	126310694	4457	126308034	126308552	519	ENST00000337318.3;ENST00000494792.1	FAM53B	0.461695	0.52419
DMR_460	chr10	126330672	126331745	1074	*	460	2.99402e-16	1944	10	126330672	126331745	1074	126330845	126331425	581	ENST00000494792.1	FAM53B	0.834468	0.809432
DMR_461	chr10	129947719	129947894	176	*	461	1.17734e-13	2651	10	129947719	129947894	176	129947756	129947858	103			0.50053	0.62576
DMR_462	chr10	130011079	130014948	3870	*	462	7.9801e-13	2864	10	130011079	130014948	3870	130012874	130013154	281			0.939421	0.931917
DMR_463	chr10	130163895	130166937	3043	*	463	4.60868e-23	659	10	130163895	130166937	3043	130165332	130165501	170			0.72938	0.699191
DMR_464	chr10	130226366	130229981	3616	*	464	4.4474e-13	2810	10	130226366	130229981	3616	130227803	130229935	2133			0.836238	0.819185
DMR_465	chr10	130339006	130339542	537	*	465	3.6976e-26	411	10	130339006	130339542	537	130339134	130339527	394			0.0908736	0.102087
DMR_466	chr10	130365225	130368331	3107	*	466	3.76637e-11	3225	10	130365225	130368331	3107	130366662	130366895	234			0.878933	0.866426
DMR_467	chr10	130420739	130424381	3643	*	467	1.40682e-21	851	10	130420739	130424381	3643	130422176	130422945	770			0.942054	0.926541
DMR_468	chr10	130827142	130832709	5568	*	468	4.42966e-14	2530	10	130827142	130832709	5568	130828579	130832393	3815			0.728267	0.723683
DMR_469	chr10	131258578	131262165	3588	*	469	1.10027e-12	2900	10	131258578	131262165	3588	131260015	131260729	715			0.839016	0.802649
DMR_470	chr10	131264079	131264210	132	*	470	3.79669e-25	467	10	131264079	131264210	132	131264102	131264198	97	ENST00000306010.7	MGMT	0.944818	0.923012
DMR_471	chr10	131265032	131265099	68	*	471	1.8972e-26	396	10	131265032	131265099	68	131265059	131265073	15	ENST00000306010.7	MGMT	0.0862323	0.192483
DMR_472	chr10	131354274	131355809	1536	*	472	5.38482e-09	3569	10	131354274	131355809	1536	131354782	131355302	521		MGMT	0.955462	0.960003
DMR_473	chr10	131360657	131362047	1391	*	473	7.38113e-12	3100	10	131360657	131362047	1391	131361165	131361540	376		MGMT	0.914304	0.897719
DMR_474	chr10	131450024	131451507	1484	*	474	1.37483e-15	2106	10	131450024	131451507	1484	131450224	131451000	777		MGMT	0.914002	0.896443
DMR_475	chr10	131505254	131506768	1515	*	475	3.04546e-20	1083	10	131505254	131506768	1515	131505762	131506261	500	ENST00000462672.1	MGMT	0.939131	0.924552
DMR_476	chr10	131566061	131571670	5610	*	476	1.48424e-15	2118	10	131566061	131571670	5610	131566663	131570234	3572	ENST00000428273.1		0.857349	0.84326
DMR_477	chr10	131587346	131590983	3638	*	477	3.69059e-12	3041	10	131587346	131590983	3638	131589141	131589189	49			0.804636	0.872926
DMR_478	chr10	131646921	131648360	1440	*	478	3.65766e-13	2789	10	131646921	131648360	1440	131647429	131648308	880		EBF3	0.932974	0.921647
DMR_479	chr10	131689885	131692094	2210	*	479	5.84451e-08	3682	10	131689885	131692094	2210	131690763	131691217	455		EBF3	0.909689	0.901794
DMR_480	chr10	131760997	131761302	306	*	480	1.97141e-13	2727	10	131760997	131761302	306	131761150	131761302	153	ENST00000471715.1;ENST00000355311.4	EBF3	0.144312	0.190989
DMR_481	chr10	131838977	131842802	3826	*	481	7.5249e-17	1822	10	131838977	131842802	3826	131840772	131842147	1376			0.594575	0.605991
DMR_482	chr10	131927313	131927733	421	*	482	1.02664e-34	118	10	131927313	131927733	421	131927345	131927554	210			0.26613	0.49423
DMR_483	chr10	132630604	132634437	3834	*	483	2.86153e-10	3382	10	132630604	132634437	3834	132632041	132633001	961			0.893905	0.890199
DMR_484	chr10	132890554	132892135	1582	*	484	1.32966e-11	3149	10	132890554	132892135	1582	132890839	132891754	916	ENST00000368642.4	TCERG1L	0.914341	0.906145
DMR_485	chr10	132912276	132913762	1487	*	485	1.39827e-14	2375	10	132912276	132913762	1487	132912784	132913255	472		TCERG1L	0.901434	0.868856
DMR_486	chr10	132942178	132943238	1061	*	486	1.17291e-19	1204	10	132942178	132943238	1061	132942225	132943102	878		TCERG1L	0.857501	0.830626
DMR_487	chr10	132999622	133000954	1333	*	487	1.76989e-12	2953	10	132999622	133000954	1333	132999647	133000447	801		TCERG1L	0.913706	0.906616
DMR_488	chr10	133035600	133037014	1415	*	488	3.63534e-11	3222	10	133035600	133037014	1415	133036108	133036507	400		TCERG1L	0.901803	0.872005
DMR_489	chr10	133202724	133205733	3010	*	489	2.43935e-15	2174	10	133202724	133205733	3010	133204161	133204297	137			0.941626	0.935786
DMR_490	chr10	133250137	133253955	3819	*	490	1.59499e-12	2936	10	133250137	133253955	3819	133251574	133252519	946			0.209038	0.31112
DMR_491	chr10	133272363	133275755	3393	*	491	2.48268e-23	637	10	133272363	133275755	3393	133273800	133274319	520			0.884435	0.853922
DMR_492	chr10	133483155	133486426	3272	*	492	6.00604e-10	3445	10	133483155	133486426	3272	133484592	133484990	399			0.138671	0.094684
DMR_493	chr10	133556952	133560407	3456	*	493	1.76578e-14	2407	10	133556952	133560407	3456	133558389	133558971	583			0.537319	0.625802
DMR_494	chr10	133605596	133608469	2874	*	494	5.87292e-15	2277	10	133605596	133608469	2874	133606037	133608464	2428	ENST00000341866.3		0.885052	0.863313
DMR_495	chr10	133767368	133772106	4739	*	495	5.58071e-17	1789	10	133767368	133772106	4739	133767507	133770632	3126	ENST00000470416.1;ENST00000422256.2	PPP2R2D	0.93938	0.936245
DMR_496	chr10	133773979	133777198	3220	*	496	2.88335e-21	903	10	133773979	133777198	3220	133775416	133777125	1710			0.890753	0.857264
DMR_497	chr10	133834385	133837363	2979	*	497	1.77019e-12	2955	10	133834385	133837363	2979	133834730	133837230	2501			0.634799	0.644661
DMR_498	chr10	133869775	133873968	4194	*	498	1.50126e-18	1425	10	133869775	133873968	4194	133871212	133872532	1321			0.843344	0.811623
DMR_499	chr10	133955946	133958475	2530	*	499	6.58762e-17	1804	10	133955946	133958475	2530	133955986	133957726	1741	ENST00000477275.1	JAKMIP3	0.351498	0.411271
DMR_500	chr10	133979377	133986142	6766	*	500	1.03063e-20	998	10	133979377	133986142	6766	133980262	133985960	5699	ENST00000477275.1;ENST00000298622.4	JAKMIP3	0.873952	0.85471
DMR_501	chr10	134018742	134019125	384	*	501	1.7494e-15	2134	10	134018742	134019125	384	134018798	134019008	211	ENST00000338492.3	DPYSL4	0.916288	0.894158
DMR_502	chr10	134020967	134022722	1756	*	502	1.84006e-20	1040	10	134020967	134022722	1756	134020998	134022625	1628	ENST00000368622.1;ENST00000478542.1;ENST00000368625.4	STK32C	0.891097	0.862028
DMR_503	chr10	134043019	134044774	1756	*	503	1.33251e-17	1638	10	134043019	134044774	1756	134043362	134043897	536	ENST00000478542.1;ENST00000368622.1	STK32C	0.372627	0.470867
DMR_504	chr10	134053454	134054696	1243	*	504	3.67987e-19	1296	10	134053454	134054696	1243	134053802	134054521	720	ENST00000478542.1;ENST00000368622.1	STK32C	0.899658	0.88413
DMR_505	chr10	134096645	134096950	306	*	505	2.03385e-19	1244	10	134096645	134096950	306	134096650	134096880	231	ENST00000478542.1;ENST00000368622.1	STK32C	0.860007	0.819452
DMR_506	chr10	134222678	134232338	9661	*	506	3.25444e-28	297	10	134222678	134232338	9661	134224821	134231549	6729	ENST00000305233.5;ENST00000428814.1	PWWP2B	0.711944	0.717149
DMR_507	chr10	134298585	134302174	3590	*	507	4.2029e-16	1978	10	134298585	134302174	3590	134298762	134300922	2161			0.917258	0.880456
DMR_508	chr10	134302979	134303338	360	*	508	2.92569e-13	2765	10	134302979	134303338	360	134303076	134303310	235			0.842475	0.875909
DMR_509	chr10	134361973	134362322	350	*	509	8.25511e-18	1589	10	134361973	134362322	350	134362126	134362170	45	ENST00000432898.3	INPP5A	0.571329	0.629455
DMR_510	chr10	134371875	134372890	1016	*	510	6.3171e-14	2573	10	134371875	134372890	1016	134371960	134372696	737	ENST00000432898.3	INPP5A	0.856153	0.830466
DMR_511	chr10	134404618	134406073	1456	*	511	2.0357e-12	2969	10	134404618	134406073	1456	134404873	134405566	694	ENST00000432898.3	INPP5A	0.890044	0.889395
DMR_512	chr10	134420799	134422308	1510	*	512	2.9589e-10	3388	10	134420799	134422308	1510	134421030	134421801	772	ENST00000432898.3	INPP5A	0.883076	0.861498
DMR_513	chr10	134461892	134463726	1835	*	513	3.73658e-30	214	10	134461892	134463726	1835	134462770	134462849	80	ENST00000432898.3	INPP5A	0.947101	0.92018
DMR_514	chr10	134511460	134512475	1016	*	514	9.71067e-24	595	10	134511460	134512475	1016	134511545	134512224	680	ENST00000487614.1	INPP5A	0.9341	0.904249
DMR_515	chr10	134559482	134561237	1756	*	515	1.49201e-09	3487	10	134559482	134561237	1756	134559637	134561116	1480	ENST00000536599.1	INPP5A	0.942294	0.937995
DMR_516	chr10	134567035	134567461	427	*	516	3.98375e-26	413	10	134567035	134567461	427	134567188	134567309	122	ENST00000536599.1	INPP5A	0.942844	0.935787
DMR_517	chr10	134629160	134633138	3979	*	517	1.10427e-08	3608	10	134629160	134633138	3979	134630597	134631702	1106			0.911528	0.89621
DMR_518	chr10	134639333	134643299	3967	*	518	2.46367e-09	3515	10	134639333	134643299	3967	134640770	134642455	1686			0.938503	0.928536
DMR_519	chr10	134645645	134648518	2874	*	519	1.46183e-09	3484	10	134645645	134648518	2874	134645960	134648115	2156			0.923773	0.903542
DMR_520	chr10	134657919	134666614	8696	*	520	7.03896e-21	977	10	134657919	134666614	8696	134659356	134665178	5823	ENST00000368586.4		0.725719	0.70823
DMR_521	chr10	134723292	134726881	3590	*	521	1.2967e-14	2366	10	134723292	134726881	3590	134723491	134726771	3281	ENST00000368586.4		0.835768	0.840851
DMR_522	chr10	134742673	134744428	1756	*	522	1.77874e-15	2138	10	134742673	134744428	1756	134742866	134743551	686	ENST00000368585.3	C10orf93	0.867999	0.864835
DMR_523	chr10	134786158	134789747	3590	*	523	1.33986e-18	1409	10	134786158	134789747	3590	134787625	134789568	1944	ENST00000461291.1		0.658392	0.624957
DMR_524	chr10	134792118	134795707	3590	*	524	1.67577e-09	3496	10	134792118	134795707	3590	134793190	134795548	2359			0.751056	0.706927
DMR_525	chr10	134798867	134803618	4752	*	525	1.18827e-13	2653	10	134798867	134803618	4752	134800662	134803507	2846			0.830568	0.796218
DMR_526	chr10	134827167	134830756	3590	*	526	4.48841e-11	3239	10	134827167	134830756	3590	134827236	134830157	2922			0.719927	0.703858
DMR_527	chr10	134848458	134852121	3664	*	527	1.41582e-07	3720	10	134848458	134852121	3664	134850253	134851944	1692			0.92403	0.91407
DMR_528	chr10	134856394	134860236	3843	*	528	1.83451e-13	2713	10	134856394	134860236	3843	134856499	134860210	3712			0.887733	0.878294
DMR_529	chr10	134871983	134875620	3638	*	529	4.84125e-12	3064	10	134871983	134875620	3638	134872087	134874942	2856			0.554219	0.538092
DMR_530	chr10	134893360	134893948	589	*	530	1.77991e-25	446	10	134893360	134893948	589	134893401	134893769	369			0.650727	0.609139
DMR_531	chr10	134896197	134896556	360	*	531	3.77523e-22	771	10	134896197	134896556	360	134896232	134896478	247	ENST00000368577.4		0.903817	0.878012
DMR_532	chr10	134928303	134930790	2488	*	532	4.25751e-12	3048	10	134928303	134930790	2488	134928457	134930343	1887	ENST00000392609.3	GPR123	0.822632	0.797729
DMR_533	chr10	134972866	134972997	132	*	533	5.55279e-35	115	10	134972866	134972997	132	134972886	134972969	84	ENST00000304613.3;ENST00000368572.2	KNDC1	0.464027	0.594448
DMR_534	chr10	134982789	134985303	2515	*	534	6.13009e-16	2014	10	134982789	134985303	2515	134983383	134984426	1044		KNDC1	0.745604	0.766474
DMR_535	chr10	135057728	135061985	4258	*	535	2.58445e-13	2758	10	135057728	135061985	4258	135059165	135061360	2196	ENST00000553459.1;ENST00000300167.6;ENST00000362219.2	MIR202	0.816889	0.779995
DMR_536	chr10	135094425	135096359	1935	*	536	1.98562e-18	1454	10	135094425	135096359	1935	135094799	135095927	1129		TUBGCP2	0.935386	0.920151
DMR_537	chr10	135122599	135122946	348	*	537	6.25992e-15	2287	10	135122599	135122946	348	135122752	135122875	124	ENST00000482153.1;ENST00000480198.1;ENST00000417178.2;ENST00000368563.2;ENST00000368554.4;ENST00000361518.5	ZNF511;TUBGCP2	0.0395703	0.0509419
DMR_538	chr11	196798	197649	852	*	538	2.91995e-18	1488	11	196798	197649	852	196824	197507	684	ENST00000325113.4;ENST00000525282.1;ENST00000342593.5	ODF3	0.887284	0.865072
DMR_539	chr11	313428	313625	198	*	539	4.47228e-18	1534	11	313428	313625	198	313478	313624	147	ENST00000408968.3;ENST00000452428.2;ENST00000525554.1;ENST00000528780.1;ENST00000328221.5	IFITM1	0.524822	0.41567
DMR_540	chr11	314926	315453	528	*	540	9.54225e-17	1840	11	314926	315453	528	315102	315262	161	ENST00000452428.2;ENST00000328221.5;ENST00000528780.1	IFITM1	0.690063	0.594473
DMR_541	chr11	332503	336627	4125	*	541	2.7398e-15	2184	11	332503	336627	4125	334298	334833	536			0.866137	0.851795
DMR_542	chr11	356800	364050	7251	*	542	4.18891e-29	258	11	356800	364050	7251	357882	362614	4733			0.874779	0.80648
DMR_543	chr11	368450	369306	857	*	543	1.13627e-43	41	11	368450	369306	857	368473	369192	720	ENST00000329962.6	B4GALNT4	0.173739	0.166998
DMR_544	chr11	390128	393717	3590	*	544	8.0173e-19	1360	11	390128	393717	3590	391037	393648	2612	ENST00000331563.2	PKP3	0.866332	0.85436
DMR_545	chr11	506843	506996	154	*	545	7.19357e-16	2029	11	506843	506996	154	506908	506932	25	ENST00000533410.1;ENST00000354420.2;ENST00000397604.3;ENST00000356187.5;ENST00000438658.2;ENST00000397615.2;ENST00000397614.1	RNH1	0.0164077	0.019207
DMR_546	chr11	526770	530464	3695	*	546	2.5238e-14	2453	11	526770	530464	3695	528207	529028	822	ENST00000526431.1		0.893137	0.875472
DMR_547	chr11	537607	537866	260	*	547	2.23671e-18	1463	11	537607	537866	260	537638	537737	100	ENST00000468682.2;ENST00000270115.7	LRRC56	0.166156	0.220205
DMR_548	chr11	576428	576493	66	*	548	5.88661e-25	489	11	576428	576493	66	576455	576467	13	ENST00000264555.5;ENST00000413872.2	PHRF1;LOC143666	0.132311	0.127732
DMR_549	chr11	598398	598703	306	*	549	2.5929e-18	1474	11	598398	598703	306	598487	598696	210	ENST00000264555.5	PHRF1	0.916424	0.889425
DMR_550	chr11	612396	612914	519	*	550	3.3827e-22	756	11	612396	612914	519	612588	612837	250	ENST00000525445.1;ENST00000348655.6;ENST00000397574.2;ENST00000397562.3	IRF7	0.897034	0.881168
DMR_551	chr11	674048	675194	1147	*	551	1.80649e-18	1448	11	674048	675194	1147	674556	674687	132	ENST00000527799.1;ENST00000525904.1	DEAF1	0.930856	0.915888
DMR_552	chr11	793935	797228	3294	*	552	6.37585e-11	3270	11	793935	797228	3294	794433	796607	2175	ENST00000320230.5;ENST00000531214.1	SLC25A22	0.487371	0.483882
DMR_553	chr11	802742	803090	349	*	553	1.65024e-21	864	11	802742	803090	349	802895	802938	44	ENST00000411829.2	LRDD	0.871938	0.839017
DMR_554	chr11	912682	915975	3294	*	554	4.36426e-18	1530	11	912682	915975	3294	914329	915440	1112	ENST00000449825.1;ENST00000323541.7	CHID1	0.806133	0.77892
DMR_555	chr11	1000025	1001395	1371	*	555	8.39901e-20	1180	11	1000025	1001395	1371	1000533	1001383	851	ENST00000525891.1	AP2A2	0.92061	0.908055
DMR_556	chr11	1119452	1122549	3098	*	556	2.75545e-12	2999	11	1119452	1122549	3098	1120889	1121113	225			0.867873	0.843084
DMR_557	chr11	1217009	1221310	4302	*	557	3.59518e-29	254	11	1217009	1221310	4302	1217166	1221141	3976	ENST00000358378.6		0.789882	0.760997
DMR_558	chr11	1297193	1297576	384	*	558	1.01324e-15	2073	11	1297193	1297576	384	1297250	1297558	309	ENST00000317204.6;ENST00000527886.1;ENST00000525159.1;ENST00000263646.7;ENST00000542915.1	TOLLIP	0.863236	0.826491
DMR_559	chr11	1318770	1322461	3692	*	559	3.55662e-28	299	11	1318770	1322461	3692	1318877	1321954	3078	ENST00000527886.1	TOLLIP	0.772041	0.753947
DMR_560	chr11	1325630	1328839	3210	*	560	2.60419e-19	1268	11	1325630	1328839	3210	1325718	1328622	2905		TOLLIP	0.847751	0.858208
DMR_561	chr11	1363574	1367189	3616	*	561	1.02664e-34	118	11	1363574	1367189	3616	1365011	1365753	743			0.757887	0.711376
DMR_562	chr11	1413129	1413434	306	*	562	1.11424e-15	2080	11	1413129	1413434	306	1413145	1413315	171		BRSK2	0.663425	0.41079
DMR_563	chr11	1456383	1457853	1471	*	563	1.54947e-20	1020	11	1456383	1457853	1471	1456891	1457346	456	ENST00000528710.1;ENST00000308219.9	BRSK2	0.502578	0.671474
DMR_564	chr11	1463388	1463814	427	*	564	2.66125e-19	1269	11	1463388	1463814	427	1463541	1463662	122	ENST00000544817.1	BRSK2	0.519203	0.72918
DMR_565	chr11	1506428	1507854	1427	*	565	1.69531e-13	2694	11	1506428	1507854	1427	1506936	1507347	412	ENST00000526462.1	HCCA2	0.743981	0.775589
DMR_566	chr11	1660693	1661708	1016	*	566	3.53927e-17	1733	11	1660693	1661708	1016	1660843	1661619	777		HCCA2	0.646889	0.609191
DMR_567	chr11	1668868	1671182	2315	*	567	8.51951e-25	504	11	1668868	1671182	2315	1669278	1670305	1028		HCCA2	0.88011	0.85793
DMR_568	chr11	1673816	1673981	166	*	568	8.42566e-14	2606	11	1673816	1673981	166	1673835	1673965	131		HCCA2	0.573153	0.543312
DMR_569	chr11	1855517	1860879	5363	*	569	2.54893e-14	2454	11	1855517	1860879	5363	1855561	1860795	5235	ENST00000341958.3;ENST00000483280.1;ENST00000381968.3;ENST00000436964.2;ENST00000535046.1;ENST00000381911.1;ENST00000381906.1;ENST00000252898.7;ENST00000381905.3	SYT8;TNNI2	0.842475	0.820846
DMR_570	chr11	1948949	1949195	247	*	570	4.27969e-25	475	11	1948949	1949195	247	1949032	1949113	82		TNNT3	0.828119	0.716817
DMR_571	chr11	1951800	1953633	1834	*	571	5.25572e-27	359	11	1951800	1953633	1834	1951814	1952756	943		TNNT3	0.468389	0.459777
DMR_572	chr11	1978749	1982751	4003	*	572	2.27802e-14	2430	11	1978749	1982751	4003	1979235	1981302	2068			0.886727	0.878445
DMR_573	chr11	2017935	2018309	375	*	573	1.45055e-32	159	11	2017935	2018309	375	2017939	2018247	309	ENST00000439725.1;ENST00000412788.1;ENST00000414790.1;ENST00000422826.1;ENST00000446406.1;ENST00000417089.1;ENST00000411754.1;ENST00000431095.1;ENST00000428066.1;ENST00000442037.1;ENST00000447298.1;ENST00000390168.3	H19;MIR675	0.888685	0.86815
DMR_574	chr11	2020035	2020194	160	*	574	1.43575e-23	612	11	2020035	2020194	160	2020101	2020129	29	ENST00000428066.1;ENST00000439725.1;ENST00000422826.1;ENST00000412788.1;ENST00000431095.1;ENST00000446406.1;ENST00000414790.1	H19	0.756111	0.672931
DMR_575	chr11	2150911	2152489	1579	*	575	1.59389e-09	3491	11	2150911	2152489	1579	2151676	2152428	753	ENST00000381395.1;ENST00000300632.5;ENST00000381319.4;ENST00000430034.1	INS-IGF2;IGF2	0.926656	0.924943
DMR_576	chr11	2155583	2157576	1994	*	576	2.84706e-18	1484	11	2155583	2157576	1994	2156282	2156699	418	ENST00000487262.1;ENST00000385070.1;ENST00000381395.1	MIR483;INS-IGF2;IGF2	0.848171	0.837455
DMR_577	chr11	2162258	2162768	511	*	577	1.7178e-14	2404	11	2162258	2162768	511	2162341	2162616	276	ENST00000434045.2;ENST00000381389.1;ENST00000337883.6;ENST00000300632.5;ENST00000381319.4	IGF2AS;INS-IGF2;IGF2	0.149081	0.181514
DMR_578	chr11	2169904	2171691	1788	*	578	6.76699e-24	581	11	2169904	2171691	1788	2170412	2171478	1067	ENST00000337883.6;ENST00000300632.5;ENST00000381319.4;ENST00000481781.1	INS-IGF2;IGF2	0.578611	0.523067
DMR_579	chr11	2183305	2183603	299	*	579	2.81991e-14	2467	11	2183305	2183603	299	2183420	2183505	86	ENST00000512523.1;ENST00000397262.1;ENST00000381319.4;ENST00000250971.3;ENST00000381330.4	INS;INS-IGF2	0.779425	0.746369
DMR_580	chr11	2208869	2213661	4793	*	580	5.26978e-26	421	11	2208869	2213661	4793	2210061	2212225	2165			0.718196	0.667005
DMR_581	chr11	2232606	2236886	4281	*	581	2.13186e-16	1908	11	2232606	2236886	4281	2233512	2235450	1939			0.642331	0.61246
DMR_582	chr11	2238376	2245409	7034	*	582	5.57305e-20	1136	11	2238376	2245409	7034	2239813	2243973	4161			0.820919	0.810183
DMR_583	chr11	2284552	2289845	5294	*	583	5.85324e-18	1561	11	2284552	2289845	5294	2285802	2289117	3316			0.68875	0.694439
DMR_584	chr11	2292863	2297523	4661	*	584	1.00334e-19	1190	11	2292863	2297523	4661	2292890	2296922	4033	ENST00000331289.4	ASCL2	0.752547	0.777721
DMR_585	chr11	2306925	2311249	4325	*	585	2.27707e-36	95	11	2306925	2311249	4325	2308362	2309813	1452			0.628559	0.57899
DMR_586	chr11	2313399	2316775	3377	*	586	1.28581e-26	384	11	2313399	2316775	3377	2314836	2315339	504			0.658736	0.553581
DMR_587	chr11	2318504	2323315	4812	*	587	8.34731e-24	589	11	2318504	2323315	4812	2320647	2323247	2601	ENST00000381153.3;ENST00000456145.2;ENST00000470369.1;ENST00000182290.4;ENST00000483227.1;ENST00000381121.3;ENST00000451520.2;ENST00000381117.1	C11orf21;TSPAN32	0.0964166	0.0957514
DMR_588	chr11	2394153	2397742	3590	*	588	3.13893e-12	3020	11	2394153	2397742	3590	2395948	2397655	1708	ENST00000413483.1;ENST00000263645.4	CD81	0.927354	0.908634
DMR_589	chr11	2422588	2422719	132	*	589	2.33179e-21	889	11	2422588	2422719	132	2422607	2422698	92	ENST00000380996.5;ENST00000333256.6;ENST00000380992.1;ENST00000451491.2	TSSC4	0.0690692	0.0778401
DMR_590	chr11	2423913	2425668	1756	*	590	2.6804e-13	2760	11	2423913	2425668	1756	2424015	2424976	962	ENST00000467308.1;ENST00000433035.1;ENST00000451491.2;ENST00000380996.5	TSSC4	0.917696	0.897402
DMR_591	chr11	2469797	2471604	1808	*	591	1.11088e-09	3476	11	2469797	2471604	1808	2470675	2471097	423		KCNQ1	0.890121	0.873097
DMR_592	chr11	2480698	2483101	2404	*	592	2.78051e-26	403	11	2480698	2483101	2404	2481206	2482929	1724	ENST00000335475.5	KCNQ1	0.891879	0.880917
DMR_593	chr11	2554409	2554714	306	*	593	1.00505e-12	2884	11	2554409	2554714	306	2554410	2554583	174		KCNQ1	0.124484	0.153393
DMR_594	chr11	2570891	2572032	1142	*	594	7.80655e-14	2599	11	2570891	2572032	1142	2571399	2571525	127		KCNQ1	0.927026	0.917729
DMR_595	chr11	2595565	2595870	306	*	595	5.63521e-16	2005	11	2595565	2595870	306	2595605	2595800	196		KCNQ1	0.928558	0.911501
DMR_596	chr11	2721253	2721491	239	*	596	1.49206e-16	1883	11	2721253	2721491	239	2721336	2721480	145	ENST00000557213.1	KCNQ1OT1;KCNQ1	0.562536	0.575823
DMR_597	chr11	2722386	2722865	480	*	597	1.71657e-13	2699	11	2722386	2722865	480	2722401	2722713	313	ENST00000557213.1	KCNQ1OT1;KCNQ1	0.884488	0.861553
DMR_598	chr11	2918811	2922981	4171	*	598	9.44736e-33	154	11	2918811	2922981	4171	2919689	2922852	3164	ENST00000347936.2;ENST00000455942.2;ENST00000533594.1;ENST00000312221.5;ENST00000449793.2;ENST00000380574.1	SLC22A18AS;SLC22A18	0.593113	0.57692
DMR_599	chr11	2924969	2927299	2331	*	599	1.42357e-18	1421	11	2924969	2927299	2331	2925439	2927247	1809	ENST00000455942.2;ENST00000533594.1	SLC22A18;SLC22A18AS	0.919114	0.907237
DMR_600	chr11	3120516	3121967	1452	*	600	7.02232e-10	3448	11	3120516	3121967	1452	3121024	3121460	437	ENST00000263650.7	OSBPL5	0.928627	0.906305
DMR_601	chr11	3143807	3145651	1845	*	601	3.11422e-16	1950	11	3143807	3145651	1845	3144685	3145609	925	ENST00000357352.4;ENST00000542243.1	OSBPL5	0.758121	0.763701
DMR_602	chr11	3175975	3179968	3994	*	602	1.8383e-10	3346	11	3175975	3179968	3994	3177622	3178322	701	ENST00000389989.3;ENST00000348039.5;ENST00000263650.7;ENST00000528124.1;ENST00000357352.4;ENST00000542243.1	OSBPL5	0.561326	0.53461
DMR_603	chr11	3187412	3191001	3590	*	603	4.02273e-22	774	11	3187412	3191001	3590	3187446	3190638	3193	ENST00000389989.3;ENST00000348039.5;ENST00000263650.7	OSBPL5	0.787681	0.779948
DMR_604	chr11	3248424	3252473	4050	*	604	2.26349e-14	2428	11	3248424	3252473	4050	3249484	3251760	2277	ENST00000418995.2;ENST00000389832.5;ENST00000436689.1	MRGPRE	0.829452	0.808648
DMR_605	chr11	3844350	3845805	1456	*	605	3.21509e-22	751	11	3844350	3845805	1456	3844858	3845298	441	ENST00000465307.2;ENST00000532017.1;ENST00000479072.1	PGAP2	0.928318	0.898861
DMR_606	chr11	4415078	4415359	282	*	606	3.09815e-28	295	11	4415078	4415359	282	4415193	4415245	53	ENST00000254436.7	TRIM21	0.281176	0.45377
DMR_607	chr11	5705569	5706420	852	*	607	1.63788e-18	1435	11	5705569	5706420	852	5705995	5706401	407	ENST00000396847.3;ENST00000380034.3;ENST00000396855.3;ENST00000380027.1	TRIM5	0.0490585	0.0454902
DMR_608	chr11	5958221	5961649	3429	*	608	2.76764e-15	2186	11	5958221	5961649	3429	5959658	5960213	556	ENST00000528915.1		0.779195	0.889699
DMR_609	chr11	6291726	6292103	378	*	609	4.4273e-12	3053	11	6291726	6292103	378	6291879	6291951	73	ENST00000532396.1;ENST00000334619.2	CCKBR	0.744056	0.855884
DMR_610	chr11	6518151	6519002	852	*	610	1.26799e-06	3780	11	6518151	6519002	852	6518287	6518907	621	ENST00000254579.6;ENST00000354685.3;ENST00000527990.2	DNHD1	0.938757	0.937745
DMR_611	chr11	7535757	7536112	356	*	611	1.25432e-22	705	11	7535757	7536112	356	7535887	7535983	97	ENST00000299492.4;ENST00000537211.1	PPFIBP2	0.470654	0.332031
DMR_612	chr11	7695138	7695213	76	*	612	1.91348e-17	1671	11	7695138	7695213	76	7695165	7695187	23	ENST00000533558.1;ENST00000524790.1;ENST00000299497.9;ENST00000299498.6	CYB5R2	0.0601835	0.0846442
DMR_613	chr11	8004348	8007937	3590	*	613	9.03776e-16	2054	11	8004348	8007937	3590	8006143	8007597	1455	ENST00000533626.1;ENST00000537635.1;ENST00000309828.4;ENST00000538607.1;ENST00000449102.2	EIF3F	0.883177	0.838827
DMR_614	chr11	10589302	10590317	1016	*	614	7.05997e-16	2024	11	10589302	10590317	1016	10589810	10590282	473	ENST00000529829.1;ENST00000529979.1;ENST00000531706.1;ENST00000529598.1;ENST00000256178.3	LYVE1	0.867752	0.838898
DMR_615	chr11	10715096	10715299	204	*	615	1.13772e-53	17	11	10715096	10715299	204	10715175	10715221	47	ENST00000423302.2;ENST00000541483.1;ENST00000532037.1;ENST00000547195.1;ENST00000558540.1;ENST00000527509.2	MRVI1	0.547551	0.46132
DMR_616	chr11	14541873	14541980	108	*	616	1.50848e-13	2682	11	14541873	14541980	108	14541914	14541940	27	ENST00000396393.1;ENST00000396394.2;ENST00000555531.1;ENST00000530457.1	PSMA1	0.0198311	0.0233962
DMR_617	chr11	14664559	14664818	260	*	617	1.02007e-14	2339	11	14664559	14664818	260	14664598	14664793	196	ENST00000282096.4;ENST00000455098.2;ENST00000534317.1;ENST00000418988.2	PDE3B;PSMA1	0.744131	0.765503
DMR_618	chr11	14927401	14927576	176	*	618	3.60813e-15	2219	11	14927401	14927576	176	14927456	14927549	94	ENST00000523376.1		0.0984445	0.153701
DMR_619	chr11	14996177	14999766	3590	*	619	1.12965e-15	2082	11	14996177	14999766	3590	14996355	14997972	1618	ENST00000523376.1		0.162992	0.189293
DMR_620	chr11	15136262	15136538	277	*	620	1.09605e-13	2644	11	15136262	15136538	277	15136345	15136505	161	ENST00000416761.1	INSC	0.108269	0.151432
DMR_621	chr11	18754276	18755353	1078	*	621	1.23209e-21	847	11	18754276	18755353	1078	18754784	18754846	63	ENST00000477854.1;ENST00000527285.1	PTPN5	0.858195	0.82197
DMR_622	chr11	19367468	19367643	176	*	622	1.11739e-23	601	11	19367468	19367643	176	19367501	19367621	121			0.316128	0.235505
DMR_623	chr11	19735997	19736485	489	*	623	3.67033e-17	1739	11	19735997	19736485	489	19736150	19736333	184		LOC100126784;NAV2	0.133081	0.172926
DMR_624	chr11	20228080	20231766	3687	*	624	5.80163e-15	2275	11	20228080	20231766	3687	20229517	20230330	814			0.200038	0.271823
DMR_625	chr11	20625386	20627663	2278	*	625	3.87742e-11	3228	11	20625386	20627663	2278	20625538	20627597	2060		SLC6A5	0.16763	0.219713
DMR_626	chr11	20691120	20691201	82	*	626	6.82143e-15	2295	11	20691120	20691201	82	20691126	20691180	55	ENST00000325319.5;ENST00000532434.1;ENST00000298925.5;ENST00000357134.5	NELL1	0.0618195	0.0963409
DMR_627	chr11	27528347	27528588	242	*	627	3.42571e-11	3218	11	27528347	27528588	242	27528430	27528587	158	ENST00000524596.1;ENST00000278193.2;ENST00000499008.3	LIN7C;BDNFOS	0.0300682	0.0266587
DMR_628	chr11	27721972	27722130	159	*	628	6.65954e-15	2291	11	27721972	27722130	159	27722037	27722066	30	ENST00000356660.4;ENST00000530861.1;ENST00000395983.3;ENST00000395980.2;ENST00000532997.1;ENST00000395981.3;ENST00000525950.1;ENST00000438929.1;ENST00000395986.2;ENST00000530663.1	BDNF	0.0484511	0.0581562
DMR_629	chr11	28129729	28129880	152	*	629	1.31625e-07	3715	11	28129729	28129880	152	28129733	28129866	134	ENST00000406787.3;ENST00000342303.5;ENST00000403099.1;ENST00000263181.5;ENST00000407364.3	KIF18A;METT5D1	0.0375537	0.0449861
DMR_630	chr11	31821299	31821604	306	*	630	2.89075e-15	2193	11	31821299	31821604	306	31821313	31821590	278	ENST00000464174.1	PAX6	0.122883	0.154729
DMR_631	chr11	31827868	31828169	302	*	631	5.57305e-20	1136	11	31827868	31828169	302	31827899	31828040	142	ENST00000533156.1;ENST00000464174.1;ENST00000379107.2;ENST00000379111.2;ENST00000241001.8;ENST00000379115.4;ENST00000379123.5;ENST00000531633.1;ENST00000419022.1	PAX6	0.0943635	0.126422
DMR_632	chr11	31837039	31837208	170	*	632	7.63585e-16	2040	11	31837039	31837208	170	31837104	31837144	41	ENST00000532942.1;ENST00000506388.2;ENST00000464174.1;ENST00000419022.1	PAX6	0.0895292	0.105899
DMR_633	chr11	31842686	31846712	4027	*	633	1.60654e-39	68	11	31842686	31846712	4027	31843388	31846622	3235	ENST00000506388.2		0.180329	0.241624
DMR_634	chr11	31848881	31849441	561	*	634	5.07475e-38	80	11	31848881	31849441	561	31849061	31849262	202	ENST00000506388.2		0.119427	0.111808
DMR_635	chr11	32449951	32450256	306	*	635	3.05258e-21	908	11	32449951	32450256	306	32450000	32450244	245		WT1	0.418903	0.335955
DMR_636	chr11	32452509	32452674	166	*	636	1.34365e-23	608	11	32452509	32452674	166	32452513	32452608	96	ENST00000379079.2	WT1	0.298151	0.216636
DMR_637	chr11	32815439	32816505	1067	*	637	6.53647e-13	2846	11	32815439	32816505	1067	32815865	32816254	390	ENST00000531481.1;ENST00000335185.5;ENST00000534415.1	CCDC73	0.943272	0.928054
DMR_638	chr11	34534359	34535614	1256	*	638	1.12937e-18	1390	11	34534359	34535614	1256	34534480	34535579	1100	ENST00000532417.1;ENST00000257832.2;ENST00000429939.2;ENST00000312319.2;ENST00000528709.1	ELF5	0.87034	0.857604
DMR_639	chr11	36310346	36311361	1016	*	639	1.53671e-13	2686	11	36310346	36311361	1016	36310773	36311334	562	ENST00000532705.1;ENST00000537683.1;ENST00000263401.5;ENST00000452374.2	COMMD9	0.0340244	0.0313356
DMR_640	chr11	36421951	36423040	1090	*	640	2.84153e-23	643	11	36421951	36423040	1090	36422377	36422615	239	ENST00000530639.1;ENST00000311599.5;ENST00000378867.3;ENST00000527487.1;ENST00000389693.3	PRR5L	0.16863	0.228106
DMR_641	chr11	36533890	36538279	4390	*	641	3.05017e-18	1495	11	36533890	36538279	4390	36535685	36536843	1159	ENST00000529126.1;ENST00000534663.1		0.877628	0.847821
DMR_642	chr11	43603474	43607063	3590	*	642	1.69998e-20	1032	11	43603474	43607063	3590	43603572	43605269	1698			0.366884	0.39601
DMR_643	chr11	44324680	44324985	306	*	643	5.04873e-13	2819	11	44324680	44324985	306	44324759	44324976	218		ALX4	0.345637	0.364733
DMR_644	chr11	44332129	44332914	786	*	644	1.39403e-20	1011	11	44332129	44332914	786	44332134	44332913	780	ENST00000329255.3	ALX4	0.155671	0.180155
DMR_645	chr11	44927340	44928301	962	*	645	1.99843e-18	1458	11	44927340	44928301	962	44927766	44927976	211	ENST00000520358.2;ENST00000340160.3	TSPAN18	0.823466	0.786868
DMR_646	chr11	45701608	45705640	4033	*	646	3.6023e-10	3400	11	45701608	45705640	4033	45703045	45705568	2524			0.871008	0.859459
DMR_647	chr11	45711913	45726328	14416	*	647	1.05338e-54	16	11	45711913	45726328	14416	45713046	45726188	13143			0.803957	0.788289
DMR_648	chr11	45792480	45793808	1329	*	648	2.79358e-09	3530	11	45792480	45793808	1329	45792610	45793643	1034	ENST00000378779.2	DKFZp779M0652	0.0722281	0.0619231
DMR_649	chr11	45827130	45827456	327	*	649	3.38718e-35	113	11	45827130	45827456	327	45827260	45827327	68	ENST00000540685.1;ENST00000442528.2;ENST00000314134.3	SLC35C1	0.394577	0.29339
DMR_650	chr11	45927492	45929247	1756	*	650	2.12037e-14	2423	11	45927492	45929247	1756	45928370	45928988	619	ENST00000533218.1;ENST00000449465.1	C11orf94	0.780953	0.724872
DMR_651	chr11	47290759	47290958	200	*	651	3.12139e-25	463	11	47290759	47290958	200	47290825	47290893	69	ENST00000395342.2;ENST00000349238.3;ENST00000395344.3;ENST00000395336.3;ENST00000402192.2;ENST00000342922.4	MADD	0.0630105	0.0410572
DMR_652	chr11	47434785	47439925	5141	*	652	9.43982e-24	594	11	47434785	47439925	5141	47436603	47439533	2931	ENST00000524928.1;ENST00000362021.4;ENST00000533076.1	SLC39A13	0.818527	0.811139
DMR_653	chr11	47470741	47470819	79	*	653	6.11628e-29	264	11	47470741	47470819	79	47470768	47470803	36	ENST00000524487.1;ENST00000529341.1;ENST00000352508.3;ENST00000298854.2	RAPSN	0.897078	0.846345
DMR_654	chr11	57190725	57193128	2404	*	654	9.68442e-19	1378	11	57190725	57193128	2404	57191603	57192432	830	ENST00000528098.1	SLC43A3	0.500304	0.480487
DMR_655	chr11	57405036	57407909	2874	*	655	1.03532e-09	3471	11	57405036	57407909	2874	57405372	57407842	2471	ENST00000530595.1;ENST00000385274.1	MIR130A	0.237525	0.249403
DMR_656	chr11	58910036	58910167	132	*	656	3.55407e-12	3035	11	58910036	58910167	132	58910052	58910158	107	ENST00000531708.1;ENST00000533220.1;ENST00000420244.1;ENST00000529985.1;ENST00000528737.1;ENST00000501817.2	FAM111A	0.0369042	0.0288857
DMR_657	chr11	58912033	58912303	271	*	657	1.12574e-16	1858	11	58912033	58912303	271	58912052	58912240	189	ENST00000528737.1;ENST00000420244.1;ENST00000533703.1;ENST00000361723.3	FAM111A	0.0214582	0.0209542
DMR_658	chr11	59321633	59327744	6112	*	658	6.59065e-28	312	11	59321633	59327744	6112	59323070	59325950	2881	ENST00000517084.1		0.192151	0.166118
DMR_659	chr11	59824037	59824239	203	*	659	2.52529e-29	247	11	59824037	59824239	203	59824038	59824161	124	ENST00000395032.2;ENST00000358152.2;ENST00000278865.3	MS4A3	0.421032	0.376119
DMR_660	chr11	60677751	60681340	3590	*	660	3.49227e-15	2213	11	60677751	60681340	3590	60677810	60681305	3496	ENST00000227525.3;ENST00000446886.1;ENST00000543275.1	TMEM109	0.287115	0.259545
DMR_661	chr11	61524708	61526218	1511	*	661	7.51126e-15	2303	11	61524708	61526218	1511	61525216	61525922	707	ENST00000536405.1;ENST00000244906.6	DKFZP434K028;C11orf9	0.829656	0.821466
DMR_662	chr11	61685787	61690938	5152	*	662	9.97316e-14	2631	11	61685787	61690938	5152	61687582	61690927	3346	ENST00000301773.5		0.748848	0.738598
DMR_663	chr11	61717325	61720618	3294	*	663	5.92227e-20	1144	11	61717325	61720618	3294	61717684	61718972	1289	ENST00000378043.4;ENST00000378042.3;ENST00000301774.9;ENST00000435278.2;ENST00000449131.2;ENST00000534553.1	BEST1	0.886443	0.862448
DMR_664	chr11	62272464	62273925	1462	*	664	1.32848e-31	169	11	62272464	62273925	1462	62272972	62273418	447	ENST00000525875.1	AHNAK	0.819827	0.65574
DMR_665	chr11	62622863	62622994	132	*	665	3.46169e-16	1964	11	62622863	62622994	132	62622916	62622991	76	ENST00000383926.1;ENST00000516331.1;ENST00000377892.1;ENST00000377890.2;ENST00000377891.2;ENST00000377889.2;ENST00000535296.1;ENST00000538654.1;ENST00000384706.1;ENST00000363981.1;ENST00000384147.1	SNORD27;SNORD26;SNORD29;SNORD28;SLC3A2;SNHG1	0.0250174	0.0157779
DMR_666	chr11	62647949	62648301	353	*	666	1.50848e-13	2682	11	62647949	62648301	353	62647979	62648277	299	ENST00000338663.7;ENST00000422606.2;ENST00000538682.1;ENST00000536981.1	SLC3A2	0.024432	0.0250885
DMR_667	chr11	63827371	63829269	1899	*	667	7.38683e-10	3452	11	63827371	63829269	1899	63827432	63828762	1331	ENST00000537170.1	MACROD1	0.238278	0.271456
DMR_668	chr11	64052101	64052228	128	*	668	4.94907e-12	3065	11	64052101	64052228	128	64052165	64052226	62	ENST00000377702.4;ENST00000540152.1;ENST00000544785.1;ENST00000540969.1;ENST00000539851.1;ENST00000394532.3;ENST00000394531.3;ENST00000411458.1;ENST00000309032.3	GPR137;BAD	0.0926955	0.109248
DMR_669	chr11	64119469	64121192	1724	*	669	1.21553e-10	3317	11	64119469	64121192	1724	64119977	64120685	709	ENST00000301897.4;ENST00000463837.1;ENST00000377638.3	CCDC88B	0.915635	0.904235
DMR_670	chr11	64138629	64142218	3590	*	670	3.97732e-09	3548	11	64138629	64142218	3590	64138719	64141041	2323	ENST00000294261.4;ENST00000528057.1	RPS6KA4	0.732613	0.75455
DMR_671	chr11	64656789	64659780	2992	*	671	2.33244e-11	3191	11	64656789	64659780	2992	64658226	64659387	1162	ENST00000384915.1;ENST00000384864.1;ENST00000413053.1	MIR192;MIR194-2	0.889222	0.878527
DMR_672	chr11	64699767	64704052	4286	*	672	1.17236e-15	2089	11	64699767	64704052	4286	64701910	64703637	1728	ENST00000164133.2;ENST00000527441.1;ENST00000359279.4;ENST00000533257.1;ENST00000279168.2;ENST00000532246.1	PPP2R5B;GPHA2	0.850246	0.818357
DMR_673	chr11	64739165	64739461	297	*	673	1.60989e-14	2394	11	64739165	64739461	297	64739253	64739374	122	ENST00000536065.1;ENST00000301896.5;ENST00000530444.1		0.202812	0.26761
DMR_674	chr11	64810897	64813178	2282	*	674	1.35453e-07	3718	11	64810897	64813178	2282	64811775	64812414	640	ENST00000530213.1;ENST00000531072.1;ENST00000398846.1;ENST00000358658.3;ENST00000355369.2;ENST00000339885.2	SAC3D1;NAALADL1	0.854923	0.831216
DMR_675	chr11	64976968	64981253	4286	*	675	0.000645077	3829	11	64976968	64981253	4286	64979111	64981227	2117	ENST00000533129.1;ENST00000527323.1;ENST00000524773.1;ENST00000279247.6;ENST00000533820.1;ENST00000525437.1	CAPN1;SLC22A20	0.284116	0.30728
DMR_676	chr11	65087457	65091742	4286	*	676	6.65361e-18	1572	11	65087457	65091742	4286	65088334	65090854	2521	ENST00000279249.2;ENST00000533419.1;ENST00000544348.1	CDC42EP2	0.779252	0.748473
DMR_677	chr11	65153730	65153803	74	*	677	2.69329e-25	458	11	65153730	65153803	74	65153757	65153777	21	ENST00000317568.5;ENST00000531296.1;ENST00000355991.5;ENST00000416776.2	FRMD8	0.0363452	0.0564167
DMR_678	chr11	65193138	65199573	6436	*	678	6.86571e-10	3447	11	65193138	65199573	6436	65193528	65198137	4610	ENST00000501122.2	NEAT1	0.169189	0.149137
DMR_679	chr11	65360257	65360700	444	*	679	4.24777e-20	1115	11	65360257	65360700	444	65360321	65360509	189	ENST00000340313.4;ENST00000342202.4;ENST00000394216.2	KCNK7	0.709716	0.798369
DMR_680	chr11	65404113	65407900	3788	*	680	5.31372e-12	3075	11	65404113	65407900	3788	65404459	65407734	3276	ENST00000355703.3;ENST00000534313.1;ENST00000527525.1;ENST00000394224.3;ENST00000394227.3	SIPA1;PCNXL3	0.156823	0.156157
DMR_681	chr11	65425420	65427581	2162	*	681	3.87797e-16	1971	11	65425420	65427581	2162	65425928	65426704	777	ENST00000426617.2;ENST00000406246.3	RELA	0.894208	0.886777
DMR_682	chr11	65619538	65623489	3952	*	682	1.28249e-08	3616	11	65619538	65623489	3952	65620170	65621695	1526	ENST00000536740.1;ENST00000308342.6	SNX32	0.954304	0.951515
DMR_683	chr11	65728816	65729045	230	*	683	1.43324e-20	1014	11	65728816	65729045	230	65728931	65729018	88	ENST00000312397.5;ENST00000542816.1;ENST00000528573.1	SART1	0.00993332	0.0168492
DMR_684	chr11	65733119	65734499	1381	*	684	1.12646e-24	518	11	65733119	65734499	1381	65733627	65733992	366		SART1	0.925526	0.887503
DMR_685	chr11	65983132	65984616	1485	*	685	1.06464e-08	3606	11	65983132	65984616	1485	65983640	65984109	470		PACS1	0.944705	0.936318
DMR_686	chr11	66034761	66035856	1096	*	686	4.30849e-34	124	11	66034761	66035856	1096	66034784	66035836	1053	ENST00000394065.2;ENST00000394067.2;ENST00000417856.1;ENST00000316924.5;ENST00000311481.6;ENST00000527397.1;ENST00000314965.8;ENST00000394080.2;ENST00000394078.1;ENST00000533287.1	KLC2;RAB1B	0.048817	0.0566541
DMR_687	chr11	66134391	66136504	2114	*	687	5.79376e-13	2835	11	66134391	66136504	2114	66135269	66135627	359		SLC29A2	0.881408	0.855194
DMR_688	chr11	66311181	66311574	394	*	688	2.48942e-25	451	11	66311181	66311574	394	66311334	66311422	89	ENST00000525925.1	ZDHHC24	0.190356	0.325601
DMR_689	chr11	66474673	66476228	1556	*	689	3.94429e-14	2516	11	66474673	66476228	1556	66475076	66475721	646		SPTBN2	0.930667	0.918721
DMR_690	chr11	66638800	66640085	1286	*	690	6.28611e-20	1149	11	66638800	66640085	1286	66638863	66639578	716	ENST00000393955.2;ENST00000524491.1	PC	0.918609	0.905848
DMR_691	chr11	66642888	66643997	1110	*	691	1.76596e-13	2704	11	66642888	66643997	1110	66643314	66643572	259	ENST00000393955.2;ENST00000524491.1;ENST00000393958.2	PC	0.89971	0.872364
DMR_692	chr11	67007045	67008318	1274	*	692	2.71708e-13	2762	11	67007045	67008318	1274	67007553	67007811	259	ENST00000446134.2;ENST00000308783.5;ENST00000526258.1	KDM2A	0.0458161	0.0510712
DMR_693	chr11	67204974	67206746	1773	*	693	1.1989e-10	3315	11	67204974	67206746	1773	67205096	67206434	1339	ENST00000326294.3;ENST00000393893.1;ENST00000341356.5;ENST00000539724.1	PTPRCAP;CORO1B	0.452284	0.449784
DMR_694	chr11	67268562	67270416	1855	*	694	1.96448e-30	206	11	67268562	67270416	1855	67269440	67269539	100	ENST00000534749.1	PITPNM1	0.928622	0.9048
DMR_695	chr11	67289345	67291379	2035	*	695	4.14283e-15	2242	11	67289345	67291379	2035	67289522	67291247	1726	ENST00000353903.4	CABP2	0.918742	0.901489
DMR_696	chr11	67370276	67373865	3590	*	696	1.06066e-15	2076	11	67370276	67373865	3590	67372071	67373841	1771	ENST00000533876.1;ENST00000446232.1;ENST00000333139.3;ENST00000322776.6;ENST00000532303.1;ENST00000529927.1;ENST00000415352.2;ENST00000453836.1	NDUFV1	0.795885	0.765904
DMR_697	chr11	67379347	67382936	3590	*	697	4.20964e-09	3551	11	67379347	67382936	3590	67379534	67381930	2397	ENST00000322776.6;ENST00000529927.1;ENST00000532303.1;ENST00000415352.2;ENST00000495263.1	NDUFV1	0.673943	0.677197
DMR_698	chr11	67383682	67384041	360	*	698	2.57194e-13	2757	11	67383682	67384041	360	67383691	67384040	350			0.66364	0.560103
DMR_699	chr11	67407175	67407228	54	*	699	1.6876e-22	718	11	67407175	67407228	54	67407195	67407224	30	ENST00000335385.3	TBX10	0.879327	0.840397
DMR_700	chr11	67809102	67811298	2197	*	700	1.60423e-14	2393	11	67809102	67811298	2197	67809271	67811194	1924	ENST00000532635.1;ENST00000546315.1;ENST00000265686.3	TCIRG1	0.898639	0.881436
DMR_701	chr11	67816801	67818198	1398	*	701	5.33715e-18	1552	11	67816801	67818198	1398	67816846	67817691	846	ENST00000530802.1;ENST00000546315.1;ENST00000265686.3	TCIRG1	0.891811	0.877505
DMR_702	chr11	68035652	68038945	3294	*	702	2.44248e-23	635	11	68035652	68038945	3294	68037299	68038788	1490	ENST00000530166.1;ENST00000533310.1;ENST00000304271.6	C11orf24	0.571936	0.54782
DMR_703	chr11	68193396	68193750	355	*	703	3.05258e-21	908	11	68193396	68193750	355	68193549	68193598	50		LRP5	0.911596	0.903764
DMR_704	chr11	68703092	68704545	1454	*	704	1.41596e-15	2110	11	68703092	68704545	1454	68703600	68704038	439	ENST00000541229.1	IGHMBP2	0.929751	0.915199
DMR_705	chr11	68773051	68773356	306	*	705	4.17499e-27	354	11	68773051	68773356	306	68773080	68773285	206		MRGPRF	0.903897	0.841661
DMR_706	chr11	68775519	68777274	1756	*	706	1.02846e-23	598	11	68775519	68777274	1756	68775524	68776740	1217		MRGPRF	0.840804	0.839359
DMR_707	chr11	68852520	68859708	7189	*	707	4.72362e-17	1767	11	68852520	68859708	7189	68853398	68857566	4169	ENST00000356782.3;ENST00000442692.2;ENST00000294309.3;ENST00000501574.3	TPCN2	0.800443	0.795906
DMR_708	chr11	68918436	68922565	4130	*	708	6.57671e-15	2288	11	68918436	68922565	4130	68919873	68920771	899	ENST00000562772.1		0.796483	0.740483
DMR_709	chr11	69286143	69286318	176	*	709	9.46631e-23	694	11	69286143	69286318	176	69286145	69286293	149			0.513327	0.390318
DMR_710	chr11	69289232	69292267	3036	*	710	1.74827e-15	2133	11	69289232	69292267	3036	69289746	69292064	2319	ENST00000542064.1		0.900161	0.878984
DMR_711	chr11	69462779	69464889	2111	*	711	2.36971e-21	890	11	69462779	69464889	2111	69462783	69464272	1490	ENST00000536559.1	CCND1	0.675988	0.667714
DMR_712	chr11	69469110	69469528	419	*	712	3.80563e-23	652	11	69469110	69469528	419	69469113	69469403	291	ENST00000227507.2;ENST00000542515.1;ENST00000376587.3	CCND1	0.841613	0.822304
DMR_713	chr11	69478815	69484246	5432	*	713	1.33185e-17	1637	11	69478815	69484246	5432	69480958	69482540	1583	ENST00000279147.4;ENST00000536870.1;ENST00000535657.1;ENST00000539414.1	ORAOV1	0.923782	0.917365
DMR_714	chr11	69930328	69932391	2064	*	714	3.08864e-06	3794	11	69930328	69932391	2064	69931206	69931921	716	ENST00000316296.5;ENST00000530676.1;ENST00000398543.2;ENST00000546327.1	ANO1	0.846007	0.827072
DMR_715	chr11	69934026	69934191	166	*	715	4.56137e-31	183	11	69934026	69934191	166	69934031	69934128	98	ENST00000530676.1;ENST00000398543.2;ENST00000546327.1	ANO1	0.32447	0.484442
DMR_716	chr11	70279441	70284643	5203	*	716	3.18167e-13	2779	11	70279441	70284643	5203	70279471	70282774	3304	ENST00000376561.3;ENST00000301843.8;ENST00000346329.3;ENST00000538675.1	CTTN	0.90543	0.907789
DMR_717	chr11	70367756	70369275	1520	*	717	8.36508e-09	3595	11	70367756	70369275	1520	70368264	70368768	505		SHANK2	0.87126	0.845351
DMR_718	chr11	70458211	70459560	1350	*	718	5.42767e-07	3753	11	70458211	70459560	1350	70458719	70459053	335		SHANK2	0.803846	0.802913
DMR_719	chr11	70507869	70508265	397	*	719	3.41978e-26	409	11	70507869	70508265	397	70508022	70508113	92	ENST00000409161.1;ENST00000449833.2;ENST00000449116.2	SHANK2	0.110464	0.216272
DMR_720	chr11	70516489	70517918	1430	*	720	1.15807e-06	3773	11	70516489	70517918	1430	70516558	70517411	854	ENST00000468619.1	SHANK2	0.454754	0.485864
DMR_721	chr11	70643306	70645039	1734	*	721	3.21103e-18	1501	11	70643306	70645039	1734	70643814	70644532	719	ENST00000468619.1;ENST00000423696.2	SHANK2	0.921341	0.922252
DMR_722	chr11	70672752	70672960	209	*	722	4.82155e-20	1126	11	70672752	70672960	209	70672835	70672878	44	ENST00000468619.1;ENST00000423696.2	SHANK2	0.314287	0.208913
DMR_723	chr11	70857729	70858997	1269	*	723	7.19834e-28	315	11	70857729	70858997	1269	70858237	70858572	336	ENST00000338508.4	SHANK2	0.886811	0.862101
DMR_724	chr11	71639298	71640495	1198	*	724	1.10675e-07	3705	11	71639298	71640495	1198	71639526	71640085	560	ENST00000529844.1;ENST00000361756.3;ENST00000533380.1;ENST00000393713.3;ENST00000490867.1;ENST00000545854.1;ENST00000530137.1;ENST00000530333.1;ENST00000529513.1;ENST00000531488.1;ENST00000528511.1	LOC100133315;RNF121	0.0219369	0.0181566
DMR_725	chr11	71901858	71903734	1877	*	725	3.12654e-27	346	11	71901858	71903734	1877	71901864	71903227	1364	ENST00000312293.4;ENST00000393681.2;ENST00000393679.1;ENST00000393676.3;ENST00000378140.3	FOLR1	0.889908	0.865441
DMR_726	chr11	72982503	72983522	1020	*	726	1.59646e-29	236	11	72982503	72983522	1020	72982929	72983405	477	ENST00000393590.2;ENST00000540124.1;ENST00000540342.1;ENST00000542092.1;ENST00000349767.2;ENST00000393592.2;ENST00000393591.1	P2RY6	0.77892	0.731954
DMR_727	chr11	76368367	76372652	4286	*	727	5.86991e-28	310	11	76368367	76372652	4286	76370510	76372128	1619	ENST00000447519.1;ENST00000260061.5;ENST00000407242.2;ENST00000404995.1;ENST00000464145.1	LRRC32	0.874856	0.823965
DMR_728	chr11	76381018	76381294	277	*	728	1.32744e-18	1406	11	76381018	76381294	277	76381040	76381236	197	ENST00000407242.2;ENST00000260061.5	LRRC32	0.503412	0.484325
DMR_729	chr11	76432292	76433307	1016	*	729	3.93329e-18	1524	11	76432292	76433307	1016	76432800	76433300	501		GUCY2E	0.0868417	0.0988606
DMR_730	chr11	76506024	76508085	2062	*	730	6.33218e-23	671	11	76506024	76508085	2062	76506902	76507208	307		TSKU	0.94027	0.917356
DMR_731	chr11	78380284	78381730	1447	*	731	2.37644e-18	1468	11	78380284	78381730	1447	78380599	78381223	625		ODZ4	0.957389	0.945528
DMR_732	chr11	84634073	84635242	1170	*	732	2.01749e-14	2417	11	84634073	84635242	1170	84634126	84634735	610	ENST00000524982.1;ENST00000532653.1;ENST00000398309.2	DLG2	0.718097	0.672777
DMR_733	chr11	86661411	86664295	2885	*	733	2.27344e-20	1052	11	86661411	86664295	2885	86662289	86663418	1130	ENST00000531521.1;ENST00000533902.1	FZD4	0.884955	0.866994
DMR_734	chr11	91957404	91957763	360	*	734	3.67114e-21	930	11	91957404	91957763	360	91957448	91957660	213			0.0989782	0.104696
DMR_735	chr11	94245260	94245619	360	*	735	1.55695e-21	860	11	94245260	94245619	360	94245350	94245547	198	ENST00000542198.1		0.310544	0.33168
DMR_736	chr11	102636995	102640142	3148	*	736	1.37964e-16	1873	11	102636995	102640142	3148	102638432	102638706	275			0.86437	0.808214
DMR_737	chr11	102700848	102704819	3972	*	737	5.77223e-13	2834	11	102700848	102704819	3972	102700944	102703383	2440	ENST00000525739.2		0.502246	0.515752
DMR_738	chr11	105481218	105481386	169	*	738	4.07822e-16	1974	11	105481218	105481386	169	105481283	105481322	40	ENST00000525187.1;ENST00000539249.1;ENST00000393125.2;ENST00000393127.2;ENST00000527669.1;ENST00000428631.2	GRIA4	0.0729635	0.10454
DMR_739	chr11	105893118	105893249	132	*	739	1.01753e-17	1605	11	105893118	105893249	132	105893149	105893221	73	ENST00000301919.4	KIAA1826	0.0499316	0.0687474
DMR_740	chr11	107435855	107436706	852	*	740	2.53392e-08	3654	11	107435855	107436706	852	107435993	107436549	557	ENST00000389568.3;ENST00000429370.1;ENST00000428149.2;ENST00000530933.1;ENST00000417449.2	ALKBH8	0.0274737	0.0286498
DMR_741	chr11	108092931	108093342	412	*	741	4.34063e-12	3050	11	108092931	108093342	412	108092964	108093338	375	ENST00000278616.4;ENST00000452508.2;ENST00000533535.1;ENST00000278612.8	ATM;NPAT	0.0297355	0.0271816
DMR_742	chr11	108337736	108338587	852	*	742	2.88292e-10	3384	11	108337736	108338587	852	108337942	108338461	520	ENST00000525729.1	C11orf65	0.0183137	0.019146
DMR_743	chr11	108408399	108409872	1474	*	743	9.93522e-15	2336	11	108408399	108409872	1474	108408907	108409825	919	ENST00000439956.2;ENST00000443411.1;ENST00000524840.1	EXPH5	0.803312	0.85465
DMR_744	chr11	108422237	108423832	1596	*	744	3.14734e-15	2199	11	108422237	108423832	1596	108422663	108423325	663	ENST00000428840.1	EXPH5	0.899729	0.859454
DMR_745	chr11	111250050	111250545	496	*	745	3.98542e-56	15	11	111250050	111250545	496	111250093	111250431	339	ENST00000393067.3	POU2AF1	0.367314	0.528115
DMR_746	chr11	112045973	112046202	230	*	746	6.28243e-17	1795	11	112045973	112046202	230	112045982	112046160	179	ENST00000531744.1;ENST00000357685.5;ENST00000393032.2;ENST00000361053.4;ENST00000438022.1;ENST00000526088.1;ENST00000532593.1;ENST00000531169.1;ENST00000532612.1	BCO2	0.070061	0.104782
DMR_747	chr11	112828354	112831943	3590	*	747	2.51213e-22	740	11	112828354	112831943	3590	112830149	112831915	1767	ENST00000500537.2;ENST00000397957.4	NCAM1	0.267338	0.335205
DMR_748	chr11	113346362	113346556	195	*	748	2.62184e-14	2458	11	113346362	113346556	195	113346388	113346491	104	ENST00000346454.3;ENST00000355319.2;ENST00000362072.3	DRD2	0.129228	0.187035
DMR_749	chr11	117065972	117070257	4286	*	749	4.35904e-12	3051	11	117065972	117070257	4286	117068115	117070046	1932	ENST00000278951.7;ENST00000324225.4;ENST00000392951.4;ENST00000375278.2;ENST00000525531.1;ENST00000278968.6	SIDT2;TAGLN	0.726742	0.612045
DMR_750	chr11	117375730	117376838	1109	*	750	5.19872e-25	485	11	117375730	117376838	1109	117376238	117376331	94		DSCAML1	0.931184	0.911421
DMR_751	chr11	118122154	118126439	4286	*	751	2.0892e-14	2420	11	118122154	118126439	4286	118122715	118124297	1583	ENST00000525386.1;ENST00000278949.4;ENST00000278937.2	MPZL3;MPZL2	0.126416	0.133198
DMR_752	chr11	118436690	118436870	181	*	752	5.68531e-10	3440	11	118436690	118436870	181	118436697	118436844	148	ENST00000264020.2;ENST00000264021.3;ENST00000530872.1;ENST00000527868.1	C11orf60	0.0216812	0.0213094
DMR_753	chr11	118763166	118764510	1345	*	753	1.94778e-10	3350	11	118763166	118764510	1345	118763674	118764491	818		CXCR5	0.701265	0.674776
DMR_754	chr11	118773047	118774516	1470	*	754	3.83273e-14	2510	11	118773047	118774516	1470	118773555	118774009	455	ENST00000525300.1;ENST00000527266.1	BCL9L	0.857522	0.852761
DMR_755	chr11	118972832	118976421	3590	*	755	6.56593e-13	2847	11	118972832	118976421	3590	118972879	118974627	1749	ENST00000409993.2;ENST00000445653.1;ENST00000432443.2;ENST00000354202.4	DPAGT1	0.168322	0.166476
DMR_756	chr11	121465922	121467136	1215	*	756	2.68312e-20	1072	11	121465922	121467136	1215	121466430	121466629	200	ENST00000260197.6	SORL1	0.837369	0.812931
DMR_757	chr11	121969777	121971754	1978	*	757	3.97473e-15	2230	11	121969777	121971754	1978	121970285	121971247	963	ENST00000531381.1;ENST00000385236.1	LOC399959;MIR125B1	0.502739	0.508978
DMR_758	chr11	122073033	122074125	1093	*	758	1.2047e-12	2906	11	122073033	122074125	1093	122073211	122074089	879	ENST00000527474.1	LOC399959	0.473261	0.489439
DMR_759	chr11	122774160	122778445	4286	*	759	1.65701e-12	2943	11	122774160	122778445	4286	122774810	122776303	1494	ENST00000307257.5	C11orf63	0.960572	0.940484
DMR_760	chr11	122850337	122850697	361	*	760	7.13619e-24	585	11	122850337	122850697	361	122850490	122850545	56		BSX	0.153873	0.216524
DMR_761	chr11	123525635	123525779	145	*	761	1.93838e-16	1902	11	123525635	123525779	145	123525662	123525714	53	ENST00000392770.2;ENST00000299333.3	SCN3B	0.122984	0.160621
DMR_762	chr11	123626370	123626658	289	*	762	4.51072e-21	946	11	123626370	123626658	289	123626485	123626544	60	ENST00000327930.2	OR6X1	0.89234	0.855257
DMR_763	chr11	124621436	124622451	1016	*	763	5.31942e-25	487	11	124621436	124622451	1016	124621829	124622444	616	ENST00000326621.5;ENST00000442070.2;ENST00000403470.1	VSIG2	0.870666	0.785968
DMR_764	chr11	124766947	124767962	1016	*	764	2.01222e-13	2733	11	124766947	124767962	1016	124767455	124767933	479	ENST00000526899.1;ENST00000533054.1;ENST00000374963.2;ENST00000306534.3	ROBO4	0.177934	0.181281
DMR_765	chr11	125105630	125106560	931	*	765	9.18414e-11	3293	11	125105630	125106560	931	125106056	125106135	80	ENST00000530517.1;ENST00000531116.1;ENST00000298282.8;ENST00000542175.1	PKNOX2	0.919501	0.886573
DMR_766	chr11	125132909	125133864	956	*	766	4.4408e-12	3054	11	125132909	125133864	956	125133120	125133609	490	ENST00000526796.2;ENST00000530517.1;ENST00000531116.1;ENST00000298282.8;ENST00000542175.1;ENST00000558729.1	PKNOX2	0.128782	0.17901
DMR_767	chr11	126581439	126582824	1386	*	767	1.7381e-18	1442	11	126581439	126582824	1386	126581947	126582317	371	ENST00000533026.2	KIRREL3	0.352149	0.430397
DMR_768	chr11	126872580	126873042	463	*	768	1.83177e-21	873	11	126872580	126873042	463	126872615	126872863	249	ENST00000525678.1;ENST00000533026.2		0.396586	0.280062
DMR_769	chr11	128552418	128559759	7342	*	769	7.42416e-38	82	11	128552418	128559759	7342	128553855	128559701	5847	ENST00000501648.2;ENST00000527767.2;ENST00000572256.1;ENST00000525560.1		0.397496	0.371833
DMR_770	chr11	128646445	128647614	1170	*	770	3.64608e-17	1738	11	128646445	128647614	1170	128646953	128647107	155		FLI1	0.840236	0.844549
DMR_771	chr11	128689988	128693577	3590	*	771	2.82715e-19	1275	11	128689988	128693577	3590	128691783	128693473	1691			0.922906	0.924049
DMR_772	chr11	128729226	128730436	1211	*	772	1.47888e-27	329	11	128729226	128730436	1211	128729652	128730011	360	ENST00000392665.2;ENST00000440599.2;ENST00000392666.1	KCNJ1	0.260532	0.367913
DMR_773	chr11	128775087	128776175	1089	*	773	7.83707e-10	3458	11	128775087	128776175	1089	128775513	128776112	600	ENST00000310799.3;ENST00000524878.1;ENST00000530168.1;ENST00000529694.1;ENST00000338350.4	C11orf45;KCNJ5	0.102791	0.115546
DMR_774	chr11	128812036	128812887	852	*	774	1.42127e-07	3721	11	128812036	128812887	852	128812462	128812875	414	ENST00000458238.2	TP53AIP1	0.8914	0.872176
DMR_775	chr11	129234097	129234290	194	*	775	1.06423e-11	3134	11	129234097	129234290	194	129234117	129234245	129			0.0356413	0.04731
DMR_776	chr11	129562725	129565886	3162	*	776	2.57301e-14	2455	11	129562725	129565886	3162	129563013	129564450	1438			0.854888	0.839835
DMR_777	chr11	129817083	129818224	1142	*	777	5.93422e-23	667	11	129817083	129818224	1142	129817418	129817717	300	ENST00000304538.6;ENST00000423662.2;ENST00000526082.1	PRDM10	0.783963	0.745453
DMR_778	chr11	129993442	129993624	183	*	778	3.2569e-20	1091	11	129993442	129993624	183	129993525	129993542	18	ENST00000263574.5	APLP2	0.904674	0.875861
DMR_779	chr11	130011214	130016844	5631	*	779	1.56634e-12	2934	11	130011214	130016844	5631	130013357	130016100	2744	ENST00000539648.1;ENST00000345598.5;ENST00000528499.1;ENST00000338167.5;ENST00000263574.5	APLP2	0.937512	0.937493
DMR_780	chr11	130067667	130068955	1289	*	780	1.0324e-08	3601	11	130067667	130068955	1289	130067806	130068448	643	ENST00000278742.5	ST14	0.876066	0.853507
DMR_781	chr11	130270330	130273339	3010	*	781	4.78184e-17	1769	11	130270330	130273339	3010	130271767	130271903	137	ENST00000318117.5		0.203017	0.277631
DMR_782	chr11	130730024	130733399	3376	*	782	1.31754e-17	1635	11	130730024	130733399	3376	130731461	130731963	503	ENST00000533812.1		0.503738	0.495692
DMR_783	chr11	132106911	132108206	1296	*	783	7.85236e-15	2308	11	132106911	132108206	1296	132107419	132107699	281	ENST00000474900.1	NTM	0.894708	0.876043
DMR_784	chr11	132946845	132950314	3470	*	784	2.73303e-14	2461	11	132946845	132950314	3470	132946934	132950104	3171	ENST00000529038.1	OPCML	0.731758	0.719601
DMR_785	chr11	133447692	133450963	3272	*	785	1.0866e-21	836	11	133447692	133450963	3272	133449129	133449527	399			0.82868	0.775646
DMR_786	chr11	133656029	133660151	4123	*	786	3.11097e-07	3744	11	133656029	133660151	4123	133657466	133658715	1250	ENST00000526254.1		0.410995	0.533904
DMR_787	chr11	133803865	133806111	2247	*	787	2.46069e-14	2445	11	133803865	133806111	2247	133804557	133805604	1048		IGSF9B	0.89149	0.874214
DMR_788	chr11	133835828	133839147	3320	*	788	5.33717e-24	574	11	133835828	133839147	3320	133837265	133837711	447			0.329941	0.424114
DMR_789	chr11	134094321	134094411	91	*	789	2.75793e-17	1708	11	134094321	134094411	91	134094362	134094371	10	ENST00000525095.1;ENST00000526422.1;ENST00000534548.2;ENST00000281187.5	NCAPD3;VPS26B	0.0212898	0.0253126
DMR_790	chr11	134125202	134127241	2040	*	790	2.77619e-09	3528	11	134125202	134127241	2040	134125564	134126504	941	ENST00000537423.1;ENST00000543332.1;ENST00000537915.1;ENST00000524547.1	ACAD8	0.641756	0.62488
DMR_791	chr11	134254420	134254842	423	*	791	3.94144e-33	147	11	134254420	134254842	423	134254573	134254827	255	ENST00000531510.1	B3GAT1	0.533734	0.45467
DMR_792	chr11	134284177	134289988	5812	*	792	5.53032e-11	3255	11	134284177	134289988	5812	134284505	134288552	4048			0.755727	0.73301
DMR_793	chr11	134392752	134396701	3950	*	793	4.51342e-16	1984	11	134392752	134396701	3950	134394189	134395265	1077			0.928765	0.917287
DMR_794	chr11	134782011	134784993	2983	*	794	7.78255e-30	224	11	134782011	134784993	2983	134783448	134783557	110			0.789639	0.707877
DMR_795	chr12	322405	323397	993	*	795	1.52637e-23	615	12	322405	323397	993	322587	323392	806	ENST00000359674.4;ENST00000536824.1;ENST00000428720.1;ENST00000424061.2	SLC6A12	0.492249	0.479796
DMR_796	chr12	371490	372375	886	*	796	9.57516e-13	2880	12	371490	372375	886	371916	372259	344	ENST00000313154.5;ENST00000343164.4;ENST00000445055.2	SLC6A13	0.68618	0.66108
DMR_797	chr12	739472	740845	1374	*	797	1.27028e-18	1399	12	739472	740845	1374	739980	740338	359	ENST00000537514.1;ENST00000537416.1;ENST00000433832.2;ENST00000542920.1	NINJ2	0.701531	0.279289
DMR_798	chr12	1025021	1026262	1242	*	798	2.03417e-12	2968	12	1025021	1026262	1242	1025529	1026102	574	ENST00000535376.1;ENST00000358495.3	RAD52	0.644253	0.75169
DMR_799	chr12	1609233	1610248	1016	*	799	3.55e-33	146	12	1609233	1610248	1016	1609245	1609741	497	ENST00000515614.2	LOC100292680	0.637325	0.59174
DMR_800	chr12	1654318	1657773	3456	*	800	6.55098e-22	808	12	1654318	1657773	3456	1655755	1656337	583			0.925075	0.89639
DMR_801	chr12	1750479	1752981	2503	*	801	2.28481e-20	1054	12	1750479	1752981	2503	1751357	1752104	748		WNT5B	0.870346	0.824233
DMR_802	chr12	1939872	1941125	1254	*	802	1.0258e-23	597	12	1939872	1941125	1254	1940380	1940618	239	ENST00000537784.1;ENST00000543730.1	LRTM2;CACNA2D4	0.18133	0.247661
DMR_803	chr12	2028741	2032982	4242	*	803	8.28059e-18	1591	12	2028741	2032982	4242	2029051	2032495	3445	ENST00000280663.7;ENST00000382722.4;ENST00000544163.1	CACNA2D4	0.699039	0.715503
DMR_804	chr12	2760583	2763196	2614	*	804	2.96214e-18	1490	12	2760583	2763196	2614	2760899	2762840	1942		CACNA1C	0.886848	0.862352
DMR_805	chr12	2800372	2800573	202	*	805	4.74228e-09	3559	12	2800372	2800573	202	2800382	2800500	119	ENST00000501371.1;ENST00000541673.1;ENST00000399597.1;ENST00000544517.1;ENST00000335762.5;ENST00000406454.3;ENST00000399655.1;ENST00000322367.6	CACNA1C	0.0223629	0.0258757
DMR_806	chr12	2999985	3000074	90	*	806	1.22752e-16	1868	12	2999985	3000074	90	2999994	3000034	41	ENST00000228245.7;ENST00000542730.1;ENST00000448120.2;ENST00000397132.2;ENST00000535226.1	TULP3	0.0347005	0.0462746
DMR_807	chr12	3103452	3104562	1111	*	807	2.20594e-29	243	12	3103452	3104562	1111	3103878	3104055	178	ENST00000358409.2;ENST00000359864.2;ENST00000397122.2	TEAD4	0.886878	0.856147
DMR_808	chr12	3371378	3372415	1038	*	808	1.24322e-15	2096	12	3371378	3372415	1038	3371886	3371908	23		TSPAN9	0.92293	0.877382
DMR_809	chr12	3390504	3396014	5511	*	809	2.9218e-21	904	12	3390504	3396014	5511	3392647	3393872	1226	ENST00000011898.5;ENST00000537971.1	TSPAN9	0.818017	0.773269
DMR_810	chr12	3407968	3411169	3202	*	810	1.1482e-13	2647	12	3407968	3411169	3202	3409405	3409733	329	ENST00000505276.2		0.0896057	0.114403
DMR_811	chr12	3561583	3565335	3753	*	811	2.25527e-13	2745	12	3561583	3565335	3753	3563020	3563899	880			0.603111	0.664936
DMR_812	chr12	4381855	4381920	66	*	812	1.57747e-27	330	12	4381855	4381920	66	4381882	4381894	13	ENST00000261254.3;ENST00000539135.1;ENST00000537370.1	CCND2	0.0667216	0.0961182
DMR_813	chr12	5539482	5539915	434	*	813	2.38581e-15	2168	12	5539482	5539915	434	5539588	5539832	245	ENST00000535299.1;ENST00000423158.2	NTF3	0.163293	0.170869
DMR_814	chr12	5602978	5603413	436	*	814	6.04393e-15	2284	12	5602978	5603413	436	5603131	5603261	131	ENST00000331010.6;ENST00000535299.1	NTF3	0.914049	0.885273
DMR_815	chr12	6303120	6306183	3064	*	815	2.56021e-17	1699	12	6303120	6306183	3064	6304557	6304747	191			0.858545	0.824929
DMR_816	chr12	6421253	6423008	1756	*	816	1.74776e-14	2405	12	6421253	6423008	1756	6421437	6422131	695	ENST00000538208.1;ENST00000449001.2;ENST00000011684.7	PLEKHG6	0.814405	0.79734
DMR_817	chr12	6441648	6443789	2142	*	817	3.06978e-12	3012	12	6441648	6443789	2142	6442526	6443282	757	ENST00000437813.3;ENST00000162749.2	TNFRSF1A	0.622652	0.664375
DMR_818	chr12	6484095	6486630	2536	*	818	4.97161e-18	1549	12	6484095	6486630	2536	6484219	6486598	2380	ENST00000539925.1;ENST00000360168.3;ENST00000358945.3;ENST00000228916.2;ENST00000396966.2;ENST00000546296.1;ENST00000538979.1;ENST00000543768.1	SCNN1A	0.626287	0.603744
DMR_819	chr12	6618630	6619986	1357	*	819	1.17515e-14	2351	12	6618630	6619986	1357	6619138	6619803	666	ENST00000459255.1;ENST00000541782.1;ENST00000315579.5	SCARNA10;NCAPD2	0.953287	0.941413
DMR_820	chr12	7013664	7014515	852	*	820	4.07674e-08	3674	12	7013664	7014515	852	7013684	7014288	605	ENST00000007969.8;ENST00000323702.5;ENST00000443597.2;ENST00000436789.1;ENST00000429740.1;ENST00000433346.1;ENST00000449039.1	LRRC23	0.12476	0.122844
DMR_821	chr12	7055130	7056885	1756	*	821	8.47451e-16	2050	12	7055130	7056885	1756	7055153	7056008	856	ENST00000542222.1;ENST00000399448.1;ENST00000447931.2;ENST00000537087.1	PTPN6;C12orf57	0.218447	0.203471
DMR_822	chr12	7072383	7076866	4484	*	822	8.68923e-08	3697	12	7072383	7076866	4484	7072696	7076865	4170	ENST00000384975.1;ENST00000537269.1;ENST00000384980.1;ENST00000535923.1;ENST00000546111.1;ENST00000542912.1;ENST00000459155.1	MIR141;MIR200C;PHB2;SCARNA12	0.814914	0.794262
DMR_823	chr12	7246581	7250866	4286	*	823	1.64088e-07	3726	12	7246581	7250866	4286	7248724	7249484	761	ENST00000266542.4;ENST00000504702.2;ENST00000544702.1	C1RL	0.808903	0.781417
DMR_824	chr12	7781108	7781467	360	*	824	1.10132e-23	600	12	7781108	7781467	360	7781169	7781431	263			0.459528	0.984711
DMR_825	chr12	8177579	8180925	3347	*	825	3.80027e-15	2225	12	8177579	8180925	3347	8179016	8179489	474	ENST00000545179.1		0.0231642	0.0226869
DMR_826	chr12	8831918	8835587	3670	*	826	4.55402e-10	3419	12	8831918	8835587	3670	8833355	8834151	797			0.75983	0.742774
DMR_827	chr12	9278983	9282359	3377	*	827	4.7602e-17	1768	12	9278983	9282359	3377	9280420	9280923	504	ENST00000390208.1		0.893345	0.86684
DMR_828	chr12	10094465	10098230	3766	*	828	5.37398e-58	10	12	10094465	10098230	3766	10095902	10096794	893	ENST00000412084.1		0.766714	0.348398
DMR_829	chr12	11001689	11003116	1428	*	829	1.26725e-56	14	12	11001689	11003116	1428	11002071	11002609	539	ENST00000228811.4;ENST00000544994.1;ENST00000431566.2;ENST00000536668.1	PRR4	0.728001	0.526963
DMR_830	chr12	12936754	12938509	1756	*	830	7.03172e-18	1581	12	12936754	12938509	1756	12937632	12938425	794	ENST00000356591.4;ENST00000534843.1	APOLD1	0.886052	0.866224
DMR_831	chr12	13043662	13043799	138	*	831	2.17644e-16	1910	12	13043662	13043799	138	13043728	13043755	28	ENST00000542056.1;ENST00000014914.5	GPRC5A	0.0897827	0.123872
DMR_832	chr12	14130328	14133621	3294	*	832	1.13728e-13	2646	12	14130328	14133621	3294	14131975	14133426	1452	ENST00000279593.3	GRIN2B	0.256234	0.255511
DMR_833	chr12	14411298	14415126	3829	*	833	3.82526e-13	2791	12	14411298	14415126	3829	14412735	14413690	956			0.532972	0.579469
DMR_834	chr12	15113961	15114818	858	*	834	2.0807e-09	3509	12	15113961	15114818	858	15114233	15114732	500	ENST00000541546.1;ENST00000228945.4	ARHGDIB	0.0380084	0.03151
DMR_835	chr12	16757841	16759454	1614	*	835	5.88792e-08	3683	12	16757841	16759454	1614	16757954	16759391	1438	ENST00000320122.6;ENST00000535535.1;ENST00000537304.1;ENST00000447609.1;ENST00000540445.1;ENST00000261169.6;ENST00000537568.1;ENST00000542544.1;ENST00000354662.1;ENST00000441439.2;ENST00000534946.1;ENST00000540848.1;ENST00000541846.1;ENST00000541295.1	LMO3	0.123181	0.14437
DMR_836	chr12	16761352	16764916	3565	*	836	2.98353e-36	97	12	16761352	16764916	3565	16761406	16763480	2075	ENST00000542544.1;ENST00000354662.1;ENST00000441439.2;ENST00000537568.1;ENST00000534946.1;ENST00000540848.1;ENST00000541846.1;ENST00000540445.1	LMO3	0.496014	0.315568
DMR_837	chr12	20521067	20521198	132	*	837	4.56373e-16	1986	12	20521067	20521198	132	20521087	20521183	97	ENST00000535755.1;ENST00000359062.3	PDE3A	0.0651903	0.0913195
DMR_838	chr12	22093872	22094121	250	*	838	1.76408e-13	2703	12	22093872	22094121	250	22093960	22094034	75	ENST00000538350.1;ENST00000326684.4		0.106322	0.123461
DMR_839	chr12	23998413	23999552	1140	*	839	3.09481e-11	3212	12	23998413	23999552	1140	23998921	23999045	125	ENST00000546136.1	SOX5	0.926069	0.909206
DMR_840	chr12	24103581	24104782	1202	*	840	5.0185e-18	1550	12	24103581	24104782	1202	24104007	24104357	351	ENST00000536850.1;ENST00000537393.1;ENST00000309359.1;ENST00000541847.1;ENST00000435266.2;ENST00000441133.2;ENST00000545921.1	SOX5	0.787391	0.746636
DMR_841	chr12	25404238	25404482	245	*	841	1.33445e-07	3716	12	25404238	25404482	245	25404300	25404467	168	ENST00000256078.4;ENST00000556131.1;ENST00000311936.3;ENST00000557334.1	KRAS	0.0355556	0.0413362
DMR_842	chr12	27932405	27932536	132	*	842	8.25187e-26	433	12	27932405	27932536	132	27932413	27932499	87	ENST00000381271.2	KLHDC5	0.275178	0.365481
DMR_843	chr12	31811827	31813005	1179	*	843	7.42926e-09	3590	12	31811827	31813005	1179	31811887	31812794	908	ENST00000395763.3;ENST00000538463.1;ENST00000412352.2;ENST00000357721.3	C12orf72	0.0810059	0.0886064
DMR_844	chr12	34450626	34459348	8723	*	844	1.6273e-42	51	12	34450626	34459348	8723	34452063	34458462	6400			0.860246	0.79833
DMR_845	chr12	34478610	34481805	3196	*	845	5.51605e-27	360	12	34478610	34481805	3196	34478695	34480369	1675			0.758473	0.692915
DMR_846	chr12	34751203	34757876	6674	*	846	1.88817e-20	1043	12	34751203	34757876	6674	34752640	34757822	5183			0.630224	0.526961
DMR_847	chr12	38547345	38550218	2874	*	847	4.60604e-19	1318	12	38547345	38550218	2874	38547397	38550112	2716			0.878307	0.798157
DMR_848	chr12	45270772	45270951	180	*	848	2.44168e-35	110	12	45270772	45270951	180	45270788	45270896	109	ENST00000395487.2;ENST00000548826.1;ENST00000551601.1;ENST00000452445.2;ENST00000429094.2;ENST00000437801.2	NELL2	0.0792648	0.0888171
DMR_849	chr12	45458577	45459592	1016	*	849	5.73188e-27	361	12	45458577	45459592	1016	45459085	45459267	183	ENST00000548424.1	RACGAP1P	0.944584	0.927162
DMR_850	chr12	47609357	47610372	1016	*	850	3.10408e-16	1947	12	47609357	47610372	1016	47609357	47610371	1015	ENST00000550426.1;ENST00000552269.1;ENST00000547600.1;ENST00000551898.1;ENST00000552990.1;ENST00000548222.1;ENST00000552975.1;ENST00000547851.1;ENST00000432328.1;ENST00000546455.1	LOC100233209;FAM113B	0.204418	0.179832
DMR_851	chr12	48576790	48576970	181	*	851	2.01369e-17	1676	12	48576790	48576970	181	48576856	48576905	50	ENST00000316554.3	C12orf68	0.0290844	0.0224974
DMR_852	chr12	48689109	48692472	3364	*	852	9.81004e-21	992	12	48689109	48692472	3364	48690546	48691036	491			0.243888	0.307473
DMR_853	chr12	49258907	49259922	1016	*	853	3.26991e-14	2492	12	49258907	49259922	1016	49259415	49259824	410	ENST00000309739.5	RND1	0.0335176	0.0306457
DMR_854	chr12	49366116	49369705	3590	*	854	6.19867e-13	2841	12	49366116	49369705	3590	49366152	49367911	1760	ENST00000407467.1;ENST00000403957.1;ENST00000301061.4;ENST00000363433.1	WNT10B	0.148804	0.187634
DMR_855	chr12	49386617	49390206	3590	*	855	2.16753e-16	1909	12	49386617	49390206	3590	49388412	49389372	961	ENST00000549516.1;ENST00000421952.2	DDN	0.23855	0.313611
DMR_856	chr12	49684824	49688413	3590	*	856	3.73392e-20	1107	12	49684824	49688413	3590	49686619	49688316	1698	ENST00000551194.1;ENST00000257860.4;ENST00000553259.1	PRPH	0.699513	0.66455
DMR_857	chr12	50677470	50677699	230	*	857	5.76359e-17	1790	12	50677470	50677699	230	50677498	50677585	88	ENST00000341247.4;ENST00000394943.3	LIMA1	0.0346084	0.0461565
DMR_858	chr12	51591458	51592748	1291	*	858	1.67501e-21	866	12	51591458	51592748	1291	51591725	51592241	517	ENST00000333640.10;ENST00000550824.1;ENST00000389243.4	POU6F1	0.895192	0.873519
DMR_859	chr12	51717166	51718181	1016	*	859	1.86411e-07	3730	12	51717166	51718181	1016	51717674	51718112	439	ENST00000267012.3;ENST00000452142.1	BIN2	0.0310915	0.0339254
DMR_860	chr12	52236169	52240459	4291	*	860	2.21687e-36	93	12	52236169	52240459	4291	52237964	52240368	2405			0.851303	0.810202
DMR_861	chr12	52435041	52439007	3967	*	861	2.3416e-14	2436	12	52435041	52439007	3967	52435420	52437571	2152	ENST00000550082.1;ENST00000360284.3		0.814244	0.799266
DMR_862	chr12	52562767	52567412	4646	*	862	3.53573e-19	1295	12	52562767	52567412	4646	52564910	52566879	1970	ENST00000394815.2;ENST00000313234.5	KRT80	0.917101	0.897343
DMR_863	chr12	53442264	53445557	3294	*	863	2.19867e-30	210	12	53442264	53445557	3294	53442322	53445199	2878	ENST00000546566.1;ENST00000314276.3;ENST00000451358.1;ENST00000550601.1;ENST00000546793.1;ENST00000379902.3;ENST00000549700.1	TENC1	0.749001	0.699633
DMR_864	chr12	53493877	53498162	4286	*	864	1.52812e-08	3624	12	53493877	53498162	4286	53495945	53497306	1362	ENST00000301466.3;ENST00000549628.1;ENST00000301464.3;ENST00000548547.1	IGFBP6;SOAT2	0.537806	0.532481
DMR_865	chr12	53692977	53693360	384	*	865	1.31343e-09	3479	12	53692977	53693360	384	53693054	53693359	306	ENST00000267103.5;ENST00000545214.1;ENST00000548632.1;ENST00000549488.1;ENST00000550263.1;ENST00000551018.1	PFDN5;C12orf10	0.281935	0.299597
DMR_866	chr12	53721299	53723130	1832	*	866	2.1149e-17	1684	12	53721299	53723130	1832	53721673	53722253	581	ENST00000536324.2;ENST00000303846.3	SP7	0.838419	0.767808
DMR_867	chr12	53770454	53774043	3590	*	867	7.32057e-11	3278	12	53770454	53774043	3590	53772249	53774037	1789	ENST00000327443.4;ENST00000426431.2	SP1	0.130917	0.137397
DMR_868	chr12	54070461	54070610	150	*	868	4.25797e-17	1758	12	54070461	54070610	150	54070517	54070610	94	ENST00000338662.5;ENST00000394349.3;ENST00000549164.1	ATP5G2	0.124538	0.154291
DMR_869	chr12	54120651	54121502	852	*	869	3.82379e-06	3797	12	54120651	54121502	852	54120876	54121449	574	ENST00000454332.2;ENST00000547885.1;ENST00000548263.1;ENST00000430117.2;ENST00000413257.2;ENST00000262059.4;ENST00000342760.4	CALCOCO1	0.0289907	0.0281956
DMR_870	chr12	54132690	54136279	3590	*	870	2.09278e-12	2972	12	54132690	54136279	3590	54133422	54134485	1064			0.216721	0.21823
DMR_871	chr12	54327215	54332148	4934	*	871	1.36232e-14	2373	12	54327215	54332148	4934	54329010	54332026	3017	ENST00000512916.2;ENST00000243056.3	HOXC13	0.205723	0.212033
DMR_872	chr12	54356652	54358481	1830	*	872	8.21608e-09	3594	12	54356652	54358481	1830	54357408	54357771	364	ENST00000424518.1;ENST00000425595.1;ENST00000455246.1;ENST00000453875.1	HOTAIR	0.113418	0.14239
DMR_873	chr12	54419190	54422981	3792	*	873	2.30012e-10	3365	12	54419190	54422981	3792	54420837	54422488	1652	ENST00000243108.4;ENST00000394331.3;ENST00000303406.4;ENST00000512206.1	HOXC4;HOXC5;HOXC6	0.120023	0.117481
DMR_874	chr12	54426543	54426901	359	*	874	7.09318e-27	368	12	54426543	54426901	359	54426673	54426772	100	ENST00000549978.1;ENST00000312492.2;ENST00000303406.4;ENST00000512206.1	HOXC4;HOXC5	0.135353	0.190241
DMR_875	chr12	54447090	54447478	389	*	875	1.26581e-07	3711	12	54447090	54447478	389	54447136	54447430	295	ENST00000430889.2;ENST00000303406.4;ENST00000507650.1	HOXC4	0.0768327	0.0969878
DMR_876	chr12	54448616	54448921	306	*	876	1.46603e-19	1222	12	54448616	54448921	306	54448729	54448913	185		HOXC4	0.573722	0.408902
DMR_877	chr12	54582106	54583098	993	*	877	3.08049e-20	1086	12	54582106	54583098	993	54582532	54583029	498	ENST00000514685.1;ENST00000513838.1;ENST00000505128.1;ENST00000337581.3;ENST00000243112.5;ENST00000514196.1;ENST00000503447.1;ENST00000508394.1;ENST00000505662.1;ENST00000506595.1;ENST00000401977.2	SMUG1	0.0220288	0.0231626
DMR_878	chr12	54718572	54719587	1016	*	878	2.34283e-13	2747	12	54718572	54719587	1016	54718606	54719352	747	ENST00000262061.2;ENST00000549043.1;ENST00000552218.1;ENST00000553231.1;ENST00000549116.1;ENST00000551779.1;ENST00000548281.1;ENST00000548753.1;ENST00000553061.1;ENST00000416254.2	COPZ1	0.0276598	0.0265904
DMR_879	chr12	54866519	54867737	1219	*	879	5.85722e-57	12	12	54866519	54867737	1219	54866945	54867653	709	ENST00000305879.5;ENST00000552397.1;ENST00000552395.1	GTSF1	0.765415	0.854602
DMR_880	chr12	54953829	54954907	1079	*	880	1.34877e-30	201	12	54953829	54954907	1079	54954337	54954400	64	ENST00000394277.3;ENST00000550620.1;ENST00000538346.1	PDE1B	0.0531995	0.33153
DMR_881	chr12	56390683	56390919	237	*	881	6.85512e-18	1575	12	56390683	56390919	237	56390798	56390878	81	ENST00000266971.3;ENST00000394115.2;ENST00000548274.1;ENST00000550478.1;ENST00000551841.1;ENST00000356124.4	SUOX	0.108382	0.151267
DMR_882	chr12	56753845	56753926	82	*	882	2.3713e-13	2748	12	56753845	56753926	82	56753886	56753926	41	ENST00000557235.1;ENST00000314128.4	STAT2	0.0279854	0.0171476
DMR_883	chr12	57039945	57040126	182	*	883	2.09434e-14	2421	12	57039945	57040126	182	57040011	57040061	51	ENST00000384304.1;ENST00000552919.1;ENST00000262030.3	ATP5B;SNORD59A	0.0293555	0.0194675
DMR_884	chr12	57388262	57392547	4286	*	884	2.88173e-15	2192	12	57388262	57392547	4286	57388312	57390700	2389	ENST00000300098.1;ENST00000556850.1	GPR182	0.917114	0.904309
DMR_885	chr12	57584212	57585691	1480	*	885	9.77346e-11	3297	12	57584212	57585691	1480	57584720	57585184	465	ENST00000243077.3	LRP1	0.913035	0.90952
DMR_886	chr12	57586914	57588726	1813	*	886	1.80882e-15	2139	12	57586914	57588726	1813	57587422	57588350	929	ENST00000408438.1;ENST00000243077.3	MIR1228;LRP1	0.854959	0.838527
DMR_887	chr12	57598839	57601381	2543	*	887	9.66329e-22	832	12	57598839	57601381	2543	57599056	57600504	1449	ENST00000243077.3	LRP1	0.885359	0.862713
DMR_888	chr12	57881844	57881925	82	*	888	1.37305e-12	2919	12	57881844	57881925	82	57881856	57881924	69	ENST00000262027.5;ENST00000315473.5;ENST00000447721.2;ENST00000550288.1	MARS	0.0259338	0.0176432
DMR_889	chr12	58138640	58139655	1016	*	889	6.43684e-09	3577	12	58138640	58139655	1016	58138676	58139148	473	ENST00000553221.1;ENST00000547992.1;ENST00000547472.1;ENST00000257910.3	TSPAN31	0.0278327	0.0255227
DMR_890	chr12	58173242	58178372	5131	*	890	1.0354e-08	3602	12	58173242	58178372	5131	58175385	58176640	1256	ENST00000333012.5;ENST00000300209.8;ENST00000454289.2;ENST00000540550.1;ENST00000323833.8;ENST00000350762.5;ENST00000550559.1;ENST00000497617.1;ENST00000553083.1	FAM119B;TSFM	0.237387	0.242382
DMR_891	chr12	65274972	65278924	3953	*	891	3.62994e-20	1105	12	65274972	65278924	3953	65276409	65277488	1080	ENST00000535058.1;ENST00000540024.1		0.847394	0.789013
DMR_892	chr12	71112559	71114036	1478	*	892	9.82224e-12	3128	12	71112559	71114036	1478	71113067	71113529	463		PTPRR	0.524209	0.42979
DMR_893	chr12	72665223	72665528	306	*	893	5.2985e-20	1133	12	72665223	72665528	306	72665282	72665510	229	ENST00000261180.4;ENST00000426250.2	LOC283392;TRHDE	0.0708548	0.109171
DMR_894	chr12	75784853	75785447	595	*	894	8.22264e-52	19	12	75784853	75785447	595	75784855	75785295	441	ENST00000441218.1;ENST00000378689.2;ENST00000378692.3;ENST00000320460.4;ENST00000547164.1;ENST00000442339.2;ENST00000550916.1	GLIPR1L2	0.0906014	0.239795
DMR_895	chr12	77459838	77459891	54	*	895	5.548e-14	2553	12	77459838	77459891	54	77459840	77459885	46	ENST00000416496.2;ENST00000322886.7	E2F7	0.0442462	0.0453806
DMR_896	chr12	79186451	79189436	2986	*	896	5.705e-21	968	12	79186451	79189436	2986	79187888	79188000	113			0.919641	0.883195
DMR_897	chr12	79257552	79258863	1312	*	897	2.60743e-28	290	12	79257552	79258863	1312	79257667	79258438	772	ENST00000261205.4;ENST00000457153.2;ENST00000393240.3	SYT1	0.0838429	0.129459
DMR_898	chr12	82152924	82156513	3590	*	898	2.76738e-14	2463	12	82152924	82156513	3590	82153008	82154719	1712	ENST00000541501.1;ENST00000552948.1;ENST00000548586.1;ENST00000549325.1;ENST00000549396.1	PPFIA2	0.161485	0.181269
DMR_899	chr12	85429766	85430761	996	*	899	1.21495e-07	3709	12	85429766	85430761	996	85430025	85430336	312	ENST00000378580.2;ENST00000393217.2;ENST00000547403.1;ENST00000532498.2	TSPAN19;LRRIQ1	0.0396856	0.0462405
DMR_900	chr12	85670016	85673605	3590	*	900	9.18151e-39	70	12	85670016	85673605	3590	85671811	85673347	1537	ENST00000316824.3	ALX1	0.120566	0.167602
DMR_901	chr12	89748752	89749321	570	*	901	4.55966e-18	1535	12	89748752	89749321	570	89748773	89749142	370			0.700318	0.740367
DMR_902	chr12	91572063	91572277	215	*	902	4.39901e-35	114	12	91572063	91572277	215	91572142	91572276	135	ENST00000425043.1	DCN	0.684728	0.598464
DMR_903	chr12	93963537	93963666	130	*	903	2.83149e-12	3002	12	93963537	93963666	130	93963553	93963603	51	ENST00000549206.1;ENST00000536696.2;ENST00000539385.1;ENST00000340600.2;ENST00000499137.2;ENST00000500986.1;ENST00000551626.1	SOCS2	0.0221923	0.0151295
DMR_904	chr12	95227041	95229914	2874	*	904	1.60396e-14	2392	12	95227041	95229914	2874	95227997	95228478	482	ENST00000405395.2;ENST00000385303.1	MIR492	0.909688	0.892732
DMR_905	chr12	95838876	95842850	3975	*	905	9.504e-47	30	12	95838876	95842850	3975	95840313	95841414	1102			0.400738	0.548532
DMR_906	chr12	97884762	97885860	1099	*	906	9.13593e-14	2617	12	97884762	97885860	1099	97884975	97885669	695	ENST00000408552.1;ENST00000538559.2	RMST;MIR1251	0.878032	0.851904
DMR_907	chr12	100041525	100045810	4286	*	907	1.85729e-20	1042	12	100041525	100045810	4286	100041683	100043668	1986	ENST00000324341.1	FAM71C;ANKS1B	0.819119	0.746914
DMR_908	chr12	100750537	100750766	230	*	908	1.39247e-24	523	12	100750537	100750766	230	100750652	100750760	109	ENST00000323346.4;ENST00000392989.3	SLC17A8	0.454717	0.55623
DMR_909	chr12	101112189	101115778	3590	*	909	1.21349e-23	605	12	101112189	101115778	3590	101112277	101113984	1708			0.72535	0.524193
DMR_910	chr12	103353328	103357854	4527	*	910	4.12546e-09	3550	12	103353328	103357854	4527	103353362	103356060	2699	ENST00000266744.3	ASCL1	0.145596	0.172408
DMR_911	chr12	103358469	103359060	592	*	911	7.0194e-17	1817	12	103358469	103359060	592	103358649	103358881	233			0.101854	0.156227
DMR_912	chr12	104351185	104351316	132	*	912	4.77217e-12	3062	12	104351185	104351316	132	104351201	104351300	100	ENST00000553183.1;ENST00000378090.4;ENST00000547945.1;ENST00000552940.1;ENST00000547975.1;ENST00000549478.1;ENST00000546540.1;ENST00000546819.1;ENST00000543740.2	C12orf73	0.0162357	0.0122759
DMR_913	chr12	104697449	104697609	161	*	913	1.74937e-22	719	12	104697449	104697609	161	104697514	104697545	32	ENST00000527879.1;ENST00000503506.2;ENST00000354940.6;ENST00000529546.1;ENST00000540716.1;ENST00000524698.1	TXNRD1;EID3	0.143922	0.253741
DMR_914	chr12	106979347	106979564	218	*	914	8.24161e-19	1363	12	106979347	106979564	218	106979430	106979482	53	ENST00000539967.2	RFX4	0.138473	0.190876
DMR_915	chr12	106987832	106988920	1089	*	915	3.89635e-18	1523	12	106987832	106988920	1089	106988340	106988413	74	ENST00000539967.2	RFX4	0.16876	0.265431
DMR_916	chr12	107295509	107298987	3479	*	916	1.33881e-10	3325	12	107295509	107298987	3479	107296946	107297551	606			0.192893	0.136699
DMR_917	chr12	109179254	109183890	4637	*	917	3.03153e-09	3534	12	109179254	109183890	4637	109181397	109182032	636	ENST00000360239.3;ENST00000326495.5	SSH1	0.948952	0.943953
DMR_918	chr12	109204248	109205708	1461	*	918	3.00659e-21	907	12	109204248	109205708	1461	109204756	109205487	732	ENST00000360239.3;ENST00000546812.1	SSH1	0.922914	0.90647
DMR_919	chr12	109795435	109798748	3314	*	919	4.53741e-14	2532	12	109795435	109798748	3314	109796872	109797312	441	ENST00000538041.1		0.944146	0.939147
DMR_920	chr12	109983818	109986752	2935	*	920	4.78333e-19	1323	12	109983818	109986752	2935	109985255	109985316	62			0.893622	0.915817
DMR_921	chr12	110011566	110011693	128	*	921	8.70387e-18	1594	12	110011566	110011693	128	110011574	110011641	68	ENST00000539575.1;ENST00000545712.1;ENST00000539696.1;ENST00000228510.3;ENST00000392727.3;ENST00000540016.1;ENST00000266839.5;ENST00000535044.1	MVK;MMAB	0.026517	0.0227322
DMR_922	chr12	110352040	110353448	1409	*	922	3.20081e-18	1499	12	110352040	110353448	1409	110352548	110352941	394	ENST00000536868.1	TCHP	0.917595	0.90856
DMR_923	chr12	110841901	110842032	132	*	923	7.50831e-22	818	12	110841901	110842032	132	110841920	110842031	112	ENST00000455511.3;ENST00000550231.1	ANAPC7	0.0690503	0.0330787
DMR_924	chr12	111128004	111131593	3590	*	924	1.35689e-25	442	12	111128004	111131593	3590	111128005	111129799	1795	ENST00000356742.5;ENST00000242607.8;ENST00000548312.1;ENST00000439744.2	HVCN1	0.920803	0.894467
DMR_925	chr12	111357680	111358804	1125	*	925	1.51074e-11	3162	12	111357680	111358804	1125	111358188	111358639	452	ENST00000228841.7;ENST00000548438.1	MYL2	0.822982	0.801393
DMR_926	chr12	111372467	111376467	4001	*	926	1.01789e-26	375	12	111372467	111376467	4001	111372486	111375031	2546	ENST00000553177.1;ENST00000548368.1;ENST00000331096.2;ENST00000547607.1		0.496444	0.5135
DMR_927	chr12	111618417	111620820	2404	*	927	3.75049e-25	466	12	111618417	111620820	2404	111618925	111620313	1389	ENST00000552889.1	CUX2	0.375895	0.381716
DMR_928	chr12	111664074	111665292	1219	*	928	2.42695e-12	2983	12	111664074	111665292	1219	111664582	111664785	204	ENST00000551604.1	CUX2	0.902614	0.889537
DMR_929	chr12	112192427	112196712	4286	*	929	2.93638e-10	3386	12	112192427	112196712	4286	112194269	112196397	2129	ENST00000512792.2;ENST00000508303.1;ENST00000455480.2;ENST00000313698.4	ACAD10	0.875903	0.844005
DMR_930	chr12	113229204	113230490	1287	*	930	3.74487e-16	1969	12	113229204	113230490	1287	113229245	113230065	821	ENST00000389385.4;ENST00000447659.2;ENST00000551052.1;ENST00000415485.3;ENST00000548866.1;ENST00000543106.2	RPH3A	0.207276	0.187992
DMR_931	chr12	113573679	113573938	260	*	931	4.02079e-17	1750	12	113573679	113573938	260	113573751	113573809	59	ENST00000446861.3;ENST00000418411.2;ENST00000546530.1;ENST00000261729.5;ENST00000548055.1	RASAL1	0.0497939	0.0686819
DMR_932	chr12	114841518	114841823	306	*	932	1.49499e-19	1224	12	114841518	114841823	306	114841536	114841792	257	ENST00000448888.2;ENST00000349716.5;ENST00000310346.4;ENST00000552726.1;ENST00000526441.1;ENST00000405440.2	TBX5	0.179158	0.226976
DMR_933	chr12	115098838	115102427	3590	*	933	5.93236e-15	2279	12	115098838	115102427	3590	115100633	115102290	1658			0.36775	0.380485
DMR_934	chr12	115130966	115135529	4564	*	934	1.19847e-49	23	12	115130966	115135529	4564	115130994	115135333	4340			0.159788	0.193521
DMR_935	chr12	115136087	115136395	309	*	935	2.36842e-08	3648	12	115136087	115136395	309	115136096	115136308	213			0.0993727	0.115157
DMR_936	chr12	116042521	116045468	2948	*	936	6.7821e-20	1159	12	116042521	116045468	2948	116043958	116044032	75	ENST00000551940.1		0.43007	0.277898
DMR_937	chr12	116970910	116972007	1098	*	937	1.66763e-14	2400	12	116970910	116972007	1098	116971025	116971933	909	ENST00000480237.1;ENST00000470091.1;ENST00000489452.1	NCRNA00173	0.0430814	0.0491947
DMR_938	chr12	117035266	117038982	3717	*	938	1.46412e-30	202	12	117035266	117038982	3717	117036703	117038630	1928	ENST00000550742.1		0.748893	0.746775
DMR_939	chr12	117407371	117408693	1323	*	939	6.62411e-18	1571	12	117407371	117408693	1323	117407879	117408186	308		FBXW8	0.966995	0.966581
DMR_940	chr12	117465918	117470671	4754	*	940	5.0442e-25	483	12	117465918	117470671	4754	117468061	117470568	2508	ENST00000455858.2;ENST00000505227.2	FBXW8	0.738768	0.620446
DMR_941	chr12	117627297	117627630	334	*	941	1.05194e-21	834	12	117627297	117627630	334	117627450	117627478	29	ENST00000549689.1;ENST00000257563.5;ENST00000535590.1	FBXO21	0.12174	0.180197
DMR_942	chr12	117768246	117769406	1161	*	942	4.99716e-16	1996	12	117768246	117769406	1161	117768754	117768981	228	ENST00000338101.4;ENST00000397605.3	NOS1	0.90601	0.876344
DMR_943	chr12	118313149	118314431	1283	*	943	9.35215e-15	2329	12	118313149	118314431	1283	118313657	118313924	268		KSR2	0.356722	0.312966
DMR_944	chr12	118586413	118590698	4286	*	944	3.15008e-22	749	12	118586413	118590698	4286	118588556	118589087	532	ENST00000419821.2;ENST00000543709.1	TAOK3	0.830094	0.791554
DMR_945	chr12	120151019	120152634	1616	*	945	1.35622e-31	170	12	120151019	120152634	1616	120151527	120152127	601	ENST00000408396.1;ENST00000537607.1;ENST00000392521.2	MIR1178;CIT	0.921272	0.934074
DMR_946	chr12	120883833	120884138	306	*	946	5.48437e-10	3437	12	120883833	120884138	306	120883986	120884138	153	ENST00000302432.3;ENST00000551765.1;ENST00000546954.1	TRIAP1;GATC	0.0179808	0.014799
DMR_947	chr12	121102766	121107051	4286	*	947	3.88308e-17	1743	12	121102766	121107051	4286	121104809	121107042	2234	ENST00000288616.3;ENST00000351200.2;ENST00000316803.3;ENST00000453000.1	CABP1	0.837375	0.805133
DMR_948	chr12	121647111	121647248	138	*	948	1.62186e-11	3165	12	121647111	121647248	138	121647128	121647217	90	ENST00000337233.4;ENST00000359949.7;ENST00000540930.1	P2RX4	0.953456	0.937964
DMR_949	chr12	121687314	121688824	1511	*	949	4.59318e-17	1765	12	121687314	121688824	1511	121687619	121688459	841	ENST00000392474.2	CAMKK2	0.926408	0.916093
DMR_950	chr12	121971724	121973479	1756	*	950	3.68881e-11	3223	12	121971724	121973479	1756	121971790	121973425	1636	ENST00000397480.2;ENST00000543852.1	KDM2B	0.646253	0.610996
DMR_951	chr12	122018302	122019096	795	*	951	2.55046e-35	111	12	122018302	122019096	795	122018375	122019080	706	ENST00000536437.1;ENST00000541574.1;ENST00000377069.3;ENST00000377071.3;ENST00000397480.2	KDM2B	0.0967979	0.122709
DMR_952	chr12	122215280	122219565	4286	*	952	5.08522e-09	3564	12	122215280	122219565	4286	122216080	122218980	2901	ENST00000449592.2;ENST00000538055.1;ENST00000267205.2	RHOF;TMEM120B	0.913	0.909256
DMR_953	chr12	122460787	122462128	1342	*	953	6.68003e-17	1806	12	122460787	122462128	1342	122461295	122461621	327		BCL7A	0.121657	0.16062
DMR_954	chr12	122518796	122520828	2033	*	954	1.04445e-18	1382	12	122518796	122520828	2033	122519119	122519951	833		MLXIP	0.0719444	0.092235
DMR_955	chr12	123412202	123416487	4286	*	955	5.22933e-09	3567	12	123412202	123416487	4286	123414345	123414638	294	ENST00000280560.8;ENST00000392439.3;ENST00000442028.2;ENST00000539502.1	ABCB9	0.865614	0.862605
DMR_956	chr12	123460029	123460323	295	*	956	7.079e-16	2025	12	123460029	123460323	295	123460159	123460194	36	ENST00000397389.2;ENST00000538755.1;ENST00000536150.1;ENST00000545612.1;ENST00000542117.1;ENST00000545317.1;ENST00000454694.2;ENST00000540866.2;ENST00000392439.3;ENST00000542678.1	OGFOD2;ABCB9	0.0476092	0.0580237
DMR_957	chr12	124343228	124344744	1517	*	957	1.1129e-24	515	12	124343228	124344744	1517	124343736	124344237	502		DNAH10	0.898316	0.908321
DMR_958	chr12	124750154	124753084	2931	*	958	7.75738e-20	1174	12	124750154	124753084	2931	124751591	124751648	58	ENST00000540762.1		0.956676	0.912869
DMR_959	chr12	124903636	124908989	5354	*	959	5.4882e-16	2002	12	124903636	124908989	5354	124903636	124908931	5296	ENST00000405201.1	NCOR2	0.840688	0.827452
DMR_960	chr12	125018400	125021693	3294	*	960	8.29658e-10	3459	12	125018400	125021693	3294	125020047	125020479	433	ENST00000404621.1;ENST00000404121.2	NCOR2	0.889178	0.87179
DMR_961	chr12	125138812	125143400	4589	*	961	1.63129e-12	2937	12	125138812	125143400	4589	125139714	125141606	1893			0.606663	0.686386
DMR_962	chr12	127206124	127209970	3847	*	962	2.74267e-17	1707	12	127206124	127209970	3847	127206290	127209925	3636	ENST00000537374.1;ENST00000541359.1;ENST00000539315.1		0.88632	0.857699
DMR_963	chr12	129416181	129417686	1506	*	963	3.06883e-17	1717	12	129416181	129417686	1506	129416689	129417669	981		GLT1D1	0.749916	0.741862
DMR_964	chr12	129460051	129461550	1500	*	964	1.95443e-17	1674	12	129460051	129461550	1500	129460559	129461043	485		GLT1D1	0.458212	0.367225
DMR_965	chr12	130315507	130316565	1059	*	965	3.63204e-21	929	12	130315507	130316565	1059	130316015	130316058	44		TMEM132D	0.872081	0.866732
DMR_966	chr12	130409767	130412770	3004	*	966	1.07373e-17	1612	12	130409767	130412770	3004	130411204	130411334	131			0.819202	0.77051
DMR_967	chr12	130500079	130504022	3944	*	967	3.02625e-05	3817	12	130500079	130504022	3944	130501516	130502586	1071			0.791662	0.764677
DMR_968	chr12	130527419	130531915	4497	*	968	2.5952e-14	2456	12	130527419	130531915	4497	130529058	130530121	1064	ENST00000538806.1;ENST00000561864.1		0.346944	0.289485
DMR_969	chr12	130587815	130592805	4991	*	969	4.47537e-15	2246	12	130587815	130592805	4991	130589252	130591369	2118			0.75898	0.742265
DMR_970	chr12	130817213	130821493	4281	*	970	5.54476e-33	151	12	130817213	130821493	4281	130819008	130821456	2449	ENST00000245255.3	PIWIL1	0.542633	0.48901
DMR_971	chr12	130922493	130923667	1175	*	971	3.55306e-17	1734	12	130922493	130923667	1175	130923001	130923160	160		RIMBP2	0.921527	0.900524
DMR_972	chr12	130926470	130927485	1016	*	972	2.11431e-15	2152	12	130926470	130927485	1016	130926637	130927331	695		RIMBP2	0.804397	0.811532
DMR_973	chr12	130960971	130962493	1523	*	973	7.47273e-08	3688	12	130960971	130962493	1523	130961424	130961986	563	ENST00000392375.1;ENST00000535703.1;ENST00000536002.1	RIMBP2	0.808269	0.791215
DMR_974	chr12	131055555	131058778	3224	*	974	4.74798e-12	3061	12	131055555	131058778	3224	131056992	131057342	351	ENST00000536002.1		0.820467	0.760119
DMR_975	chr12	131094569	131097692	3124	*	975	1.0402e-14	2341	12	131094569	131097692	3124	131096006	131096256	251	ENST00000536002.1		0.910216	0.885925
DMR_976	chr12	131269886	131273619	3734	*	976	4.33223e-22	781	12	131269886	131273619	3734	131271323	131273348	2026			0.888632	0.892142
DMR_977	chr12	131291122	131292637	1516	*	977	1.82828e-09	3502	12	131291122	131292637	1516	131291562	131292130	569	ENST00000261653.6	STX2	0.949976	0.943999
DMR_978	chr12	131399494	131404504	5011	*	978	4.94863e-24	568	12	131399494	131404504	5011	131400857	131403068	2212			0.672533	0.663151
DMR_979	chr12	131442723	131443993	1271	*	979	5.44111e-15	2268	12	131442723	131443993	1271	131443231	131443486	256		GPR133	0.899795	0.885925
DMR_980	chr12	131493736	131494751	1016	*	980	2.42204e-22	735	12	131493736	131494751	1016	131493891	131494614	724		GPR133	0.819077	0.792872
DMR_981	chr12	131560572	131561819	1248	*	981	5.64113e-16	2006	12	131560572	131561819	1248	131561080	131561312	233	ENST00000543617.1	GPR133	0.780684	0.788753
DMR_982	chr12	131567641	131570025	2385	*	982	4.53109e-11	3240	12	131567641	131570025	2385	131568441	131569148	708		GPR133	0.895127	0.902116
DMR_983	chr12	131616536	131617988	1453	*	983	3.06847e-13	2774	12	131616536	131617988	1453	131617044	131617481	438	ENST00000540207.1	GPR133	0.254615	0.33954
DMR_984	chr12	132300449	132303554	3106	*	984	1.93374e-24	537	12	132300449	132303554	3106	132301886	132303491	1606			0.868277	0.818696
DMR_985	chr12	132375629	132379218	3590	*	985	3.33342e-17	1728	12	132375629	132379218	3590	132377424	132379104	1681	ENST00000321867.3	ULK1	0.580968	0.584473
DMR_986	chr12	132400042	132401057	1016	*	986	5.84436e-17	1792	12	132400042	132401057	1016	132400449	132401043	595	ENST00000321867.3	ULK1	0.94158	0.927234
DMR_987	chr12	132414696	132415001	306	*	987	4.27057e-12	3049	12	132414696	132415001	306	132414754	132414849	96	ENST00000539078.1;ENST00000542167.1	PUS1	0.0629528	0.0808216
DMR_988	chr12	132425139	132427815	2677	*	988	1.98109e-33	143	12	132425139	132427815	2677	132426017	132426938	922		PUS1	0.942548	0.931801
DMR_989	chr12	132514113	132514418	306	*	989	3.12654e-27	346	12	132514113	132514418	306	132514266	132514403	138	ENST00000542712.1;ENST00000386157.1	EP400;SNORA49	0.930356	0.904411
DMR_990	chr12	132613782	132618058	4277	*	990	8.24027e-08	3693	12	132613782	132618058	4277	132615577	132617896	2320			0.905258	0.890787
DMR_991	chr12	132632628	132633012	385	*	991	6.10892e-13	2838	12	132632628	132633012	385	132632781	132632860	80	ENST00000535343.1	NOC4L	0.926193	0.911734
DMR_992	chr12	132653601	132661189	7589	*	992	1.05277e-17	1608	12	132653601	132661189	7589	132654742	132660982	6241			0.597036	0.587705
DMR_993	chr12	132690490	132690803	314	*	993	2.31484e-14	2434	12	132690490	132690803	314	132690536	132690782	247	ENST00000397325.2;ENST00000541995.1	GALNT9	0.537281	0.529589
DMR_994	chr12	132850905	132852699	1795	*	994	2.29475e-08	3646	12	132850905	132852699	1795	132851518	132852593	1076	ENST00000543317.1;ENST00000376617.3;ENST00000535208.1;ENST00000537762.1	GALNT9;LOC100130238	0.708166	0.701465
DMR_995	chr12	132891539	132893294	1756	*	995	1.60284e-10	3335	12	132891539	132893294	1756	132891553	132892417	865		GALNT9	0.894218	0.868799
DMR_996	chr12	132904536	132904841	306	*	996	7.36135e-19	1352	12	132904536	132904841	306	132904540	132904796	257		GALNT9	0.25891	0.414435
DMR_997	chr12	132922721	132926310	3590	*	997	1.49146e-33	138	12	132922721	132926310	3590	132923339	132924516	1178			0.872302	0.841238
DMR_998	chr12	132978836	132982530	3695	*	998	3.56585e-15	2216	12	132978836	132982530	3695	132979486	132982483	2998			0.716002	0.708745
DMR_999	chr12	133066580	133066747	168	*	999	5.83085e-19	1335	12	133066580	133066747	168	133066646	133066682	37	ENST00000261673.6;ENST00000434748.2	FBRSL1	0.0604261	0.0471117
DMR_1000	chr12	133099132	133100928	1797	*	1000	1.04997e-13	2637	12	133099132	133100928	1797	133100010	133100714	705		FBRSL1	0.527773	0.524288
DMR_1001	chr12	133177366	133177879	514	*	1001	6.86723e-28	313	12	133177366	133177879	514	133177383	133177827	445			0.270729	0.45337
DMR_1002	chr12	133299935	133303524	3590	*	1002	2.20672e-17	1690	12	133299935	133303524	3590	133300001	133303468	3468	ENST00000364599.1;ENST00000539605.1;ENST00000542282.1	ANKLE2	0.911157	0.901122
DMR_1003	chr12	133311483	133313238	1756	*	1003	1.3425e-30	200	12	133311483	133313238	1756	133312061	133312361	301	ENST00000542374.1;ENST00000539605.1	ANKLE2	0.909468	0.905101
DMR_1004	chr12	133343291	133346880	3590	*	1004	2.3277e-17	1695	12	133343291	133346880	3590	133343405	133346306	2902	ENST00000204726.3;ENST00000450791.2	GOLGA3	0.531912	0.529855
DMR_1005	chr12	133371728	133373899	2172	*	1005	1.54626e-13	2687	12	133371728	133373899	2172	133372606	133373625	1020		GOLGA3	0.917355	0.915224
DMR_1006	chr12	133384726	133385741	1016	*	1006	1.60574e-07	3725	12	133384726	133385741	1016	133384736	133385318	583		GOLGA3	0.946915	0.942255
DMR_1007	chr12	133400127	133404197	4071	*	1007	7.21269e-11	3276	12	133400127	133404197	4071	133401774	133403215	1442	ENST00000204726.3;ENST00000545875.1;ENST00000456883.2;ENST00000541341.1	GOLGA3	0.934387	0.930938
DMR_1008	chr12	133423713	133425162	1450	*	1008	6.44619e-17	1801	12	133423713	133425162	1450	133424221	133424655	435	ENST00000541228.1;ENST00000545659.1;ENST00000541341.1;ENST00000315585.7	CHFR	0.900221	0.913625
DMR_1009	chr13	19691827	19692919	1093	*	1009	7.16867e-16	2028	13	19691827	19692919	1093	19692335	19692800	466		DKFZp686A1627	0.819577	0.83782
DMR_1010	chr13	20794073	20798358	4286	*	1010	8.50692e-14	2607	13	20794073	20798358	4286	20796216	20797693	1478	ENST00000241124.6;ENST00000400066.3;ENST00000400065.3;ENST00000356192.6	GJB6	0.69179	0.682946
DMR_1011	chr13	21046879	21048178	1300	*	1011	2.89533e-05	3816	13	21046879	21048178	1300	21047387	21047671	285	ENST00000480748.1	CRYL1	0.930494	0.92244
DMR_1012	chr13	21291120	21293019	1900	*	1012	2.28832e-08	3645	13	21291120	21293019	1900	21291173	21292142	970		IL17D	0.9296	0.914902
DMR_1013	chr13	21300934	21305219	4286	*	1013	8.14294e-16	2047	13	21300934	21305219	4286	21303077	21304178	1102	ENST00000382758.1;ENST00000382754.4;ENST00000473438.1	N6AMT2	0.890941	0.895467
DMR_1014	chr13	21545157	21549442	4286	*	1014	8.1084e-27	372	13	21545157	21549442	4286	21547300	21549230	1931	ENST00000382592.4	LATS2	0.921218	0.89548
DMR_1015	chr13	22297065	22300755	3691	*	1015	2.24713e-27	337	13	22297065	22300755	3691	22298502	22299319	818			0.949024	0.937081
DMR_1016	chr13	22390847	22394563	3717	*	1016	3.18767e-19	1284	13	22390847	22394563	3717	22392284	22393127	844			0.90114	0.856042
DMR_1017	chr13	28393000	28398629	5630	*	1017	1.01945e-17	1606	13	28393000	28398629	5630	28394437	28397359	2923			0.0972896	0.140255
DMR_1018	chr13	28543493	28543546	54	*	1018	1.0459e-13	2636	13	28543493	28543546	54	28543507	28543520	14	ENST00000381020.6	CDX2	0.130978	0.177328
DMR_1019	chr13	30001963	30003164	1202	*	1019	7.20728e-13	2854	13	30001963	30003164	1202	30002334	30002931	598	ENST00000380808.2;ENST00000542829.1	MTUS2	0.0973965	0.11569
DMR_1020	chr13	30078855	30080546	1692	*	1020	4.46106e-11	3238	13	30078855	30080546	1692	30079047	30079782	736		MTUS2	0.909006	0.902556
DMR_1021	chr13	31039490	31040341	852	*	1021	2.10697e-19	1250	13	31039490	31040341	852	31039916	31040215	300	ENST00000468384.1;ENST00000326004.4;ENST00000341423.5;ENST00000339872.4;ENST00000399494.1;ENST00000405805.1	HMGB1	0.0207769	0.0202343
DMR_1022	chr13	31506455	31507646	1192	*	1022	2.02626e-16	1906	13	31506455	31507646	1192	31506685	31507139	455	ENST00000429200.1;ENST00000380473.3;ENST00000411835.1;ENST00000451495.1	C13orf26	0.640004	0.546828
DMR_1023	chr13	33703271	33704765	1495	*	1023	4.72226e-16	1990	13	33703271	33704765	1495	33703779	33704258	480		STARD13	0.93871	0.922447
DMR_1024	chr13	34183495	34186747	3253	*	1024	7.87908e-14	2600	13	34183495	34186747	3253	34184932	34185311	380	ENST00000442716.1;ENST00000454681.1		0.749769	0.709134
DMR_1025	chr13	36045118	36045363	246	*	1025	1.13202e-28	279	13	36045118	36045363	246	36045201	36045352	152	ENST00000543274.1;ENST00000402346.1	NBEA	0.13932	0.191011
DMR_1026	chr13	39358269	39359400	1132	*	1026	3.35081e-16	1959	13	39358269	39359400	1132	39358777	39358893	117		FREM2	0.898448	0.890806
DMR_1027	chr13	41837099	41837950	852	*	1027	9.26927e-10	3466	13	41837099	41837950	852	41837525	41837891	367	ENST00000379477.1;ENST00000239852.5;ENST00000379480.3;ENST00000430347.2;ENST00000486236.1	MTRF1	0.0431328	0.0360394
DMR_1028	chr13	43148084	43148343	260	*	1028	2.76447e-27	341	13	43148084	43148343	260	43148214	43148295	82	ENST00000405262.2;ENST00000239849.6;ENST00000398795.2;ENST00000544862.1;ENST00000358545.2	TNFSF11	0.138852	0.200017
DMR_1029	chr13	43596540	43596671	132	*	1029	1.27298e-18	1400	13	43596540	43596671	132	43596577	43596656	80	ENST00000474320.1	DNAJC15	0.923981	0.92936
DMR_1030	chr13	44453287	44453875	589	*	1030	1.80725e-16	1899	13	44453287	44453875	589	44453352	44453867	516	ENST00000325686.5;ENST00000441843.1;ENST00000444614.2	CCDC122;C13orf31	0.10801	0.125203
DMR_1031	chr13	46424702	46426015	1314	*	1031	1.65363e-19	1231	13	46424702	46426015	1314	46424943	46425999	1057	ENST00000471241.1;ENST00000400405.2	SIAH3	0.120477	0.1283
DMR_1032	chr13	46559106	46560292	1187	*	1032	1.78842e-18	1444	13	46559106	46560292	1187	46559614	46559785	172		ZC3H13	0.970559	0.981185
DMR_1033	chr13	46783986	46787611	3626	*	1033	4.00124e-10	3411	13	46783986	46787611	3626	46785423	46786175	753	ENST00000446175.1;ENST00000398576.1		0.0392982	0.0412727
DMR_1034	chr13	47472135	47472543	409	*	1034	5.41451e-06	3802	13	47472135	47472543	409	47472138	47472429	292	ENST00000542664.1	HTR2A	0.754096	0.781132
DMR_1035	chr13	48669384	48669515	132	*	1035	3.72242e-11	3224	13	48669384	48669515	132	48669388	48669450	63	ENST00000487937.1;ENST00000258648.2;ENST00000378586.1	MED4	0.0480484	0.0541707
DMR_1036	chr13	49796162	49799751	3590	*	1036	2.1263e-19	1253	13	49796162	49799751	3590	49796387	49797957	1571	ENST00000398307.1	MLNR	0.853713	0.865003
DMR_1037	chr13	50706732	50707244	513	*	1037	1.26633e-18	1398	13	50706732	50707244	513	50706810	50707065	256	ENST00000490577.1		0.189186	0.244407
DMR_1038	chr13	52418757	52419772	1016	*	1038	9.25887e-16	2060	13	52418757	52419772	1016	52419265	52419714	450		FLJ37307	0.324019	0.30487
DMR_1039	chr13	52733563	52733692	130	*	1039	3.15293e-16	1951	13	52733563	52733692	130	52733565	52733664	100	ENST00000547422.1;ENST00000339406.3;ENST00000378101.2	NEK3	0.0295707	0.0250511
DMR_1040	chr13	53423012	53423143	132	*	1040	1.29153e-31	168	13	53423012	53423143	132	53423037	53423132	96	ENST00000338862.4;ENST00000377942.3	PCDH8	0.0969101	0.167312
DMR_1041	chr13	53506535	53509528	2994	*	1041	6.79979e-42	55	13	53506535	53509528	2994	53507972	53508092	121			0.900473	0.970663
DMR_1042	chr13	57482927	57485934	3008	*	1042	6.11142e-24	575	13	57482927	57485934	3008	57484364	57484498	135			0.893547	0.86076
DMR_1043	chr13	60586835	60588201	1367	*	1043	1.18561e-16	1861	13	60586835	60588201	1367	60587190	60587694	505	ENST00000267214.5;ENST00000422052.1;ENST00000432995.1;ENST00000465066.1;ENST00000435636.1	DIAPH3	0.95416	0.94004
DMR_1044	chr13	61989697	61989763	67	*	1044	1.45744e-08	3621	13	61989697	61989763	67	61989701	61989737	37	ENST00000358674.6;ENST00000409204.3;ENST00000409186.1	PCDH20	0.091985	0.123776
DMR_1045	chr13	73300859	73301309	451	*	1045	1.47441e-10	3328	13	73300859	73301309	451	73301012	73301231	220	ENST00000377815.3;ENST00000390667.4;ENST00000464754.1	C13orf37;C13orf34	0.0551742	0.0539871
DMR_1046	chr13	78493585	78494075	491	*	1046	1.26849e-14	2361	13	78493585	78494075	491	78493590	78494067	478	ENST00000334286.5;ENST00000446573.1;ENST00000475537.1;ENST00000377211.4	EDNRB	0.116008	0.153682
DMR_1047	chr13	79166249	79170051	3803	*	1047	1.83588e-21	875	13	79166249	79170051	3803	79168044	79169966	1923	ENST00000560584.1;ENST00000444769.2		0.216593	0.238984
DMR_1048	chr13	95364881	95364954	74	*	1048	2.46757e-14	2447	13	95364881	95364954	74	95364908	95364928	21	ENST00000376945.2;ENST00000438290.1	SOX21	0.0587327	0.0846852
DMR_1049	chr13	96204834	96204999	166	*	1049	7.97434e-15	2312	13	96204834	96204999	166	96204854	96204978	125	ENST00000299339.2	CLDN10	0.0603672	0.0735547
DMR_1050	chr13	98829352	98829693	342	*	1050	4.07872e-16	1976	13	98829352	98829693	342	98829482	98829564	83	ENST00000267291.6;ENST00000376581.4;ENST00000376584.2;ENST00000319562.6	FARP1;RNF113B	0.9376	0.924892
DMR_1051	chr13	99090980	99092869	1890	*	1051	6.02896e-16	2012	13	99090980	99092869	1890	99091488	99092362	875	ENST00000376586.2	FARP1	0.929276	0.919246
DMR_1052	chr13	99095857	99097354	1498	*	1052	1.8387e-11	3178	13	99095857	99097354	1498	99096365	99096847	483		FARP1	0.912248	0.90024
DMR_1053	chr13	99098443	99105266	6824	*	1053	5.50103e-11	3254	13	99098443	99105266	6824	99100506	99103124	2619	ENST00000376586.2;ENST00000319562.6;ENST00000397517.2	FARP1;STK24	0.902011	0.89334
DMR_1054	chr13	99173986	99175382	1397	*	1054	7.62273e-09	3591	13	99173986	99175382	1397	99174312	99174930	619	ENST00000376547.3;ENST00000376541.3;ENST00000481288.1	STK24	0.877034	0.860649
DMR_1055	chr13	99629954	99631090	1137	*	1055	7.08059e-36	102	13	99629954	99631090	1137	99629970	99630583	614	ENST00000376453.3;ENST00000400220.4;ENST00000376460.1;ENST00000428223.1	DOCK9	0.875056	0.815849
DMR_1056	chr13	100544145	100545674	1530	*	1056	1.96416e-14	2415	13	100544145	100545674	1530	100544747	100545517	771	ENST00000339105.4;ENST00000376360.1;ENST00000376355.3	CLYBL	0.916801	0.893232
DMR_1057	chr13	100577148	100580267	3120	*	1057	4.57799e-17	1764	13	100577148	100580267	3120	100578585	100578831	247			0.847751	0.790836
DMR_1058	chr13	100624837	100629750	4914	*	1058	8.05399e-19	1361	13	100624837	100629750	4914	100624855	100627956	3102	ENST00000267294.3	ZIC5	0.229405	0.211174
DMR_1059	chr13	100636030	100636451	422	*	1059	3.48907e-19	1294	13	100636030	100636451	422	100636183	100636299	117	ENST00000477213.1	ZIC2	0.144134	0.187875
DMR_1060	chr13	100641063	100641496	434	*	1060	3.81496e-25	468	13	100641063	100641496	434	100641243	100641409	167			0.111558	0.151726
DMR_1061	chr13	103514147	103515542	1396	*	1061	2.81613e-08	3659	13	103514147	103515542	1396	103514655	103515035	381		ERCC5	0.927265	0.914849
DMR_1062	chr13	107000101	107003858	3758	*	1062	2.59713e-15	2181	13	107000101	107003858	3758	107001538	107002422	885			0.185671	0.163886
DMR_1063	chr13	107027466	107030879	3414	*	1063	7.78906e-15	2307	13	107027466	107030879	3414	107027491	107029443	1953	ENST00000439790.1;ENST00000444865.1;ENST00000435024.1		0.806038	0.80249
DMR_1064	chr13	107352836	107356429	3594	*	1064	1.28239e-11	3147	13	107352836	107356429	3594	107354273	107354993	721			0.884694	0.866037
DMR_1065	chr13	109317827	109318939	1113	*	1065	5.53015e-16	2003	13	109317827	109318939	1113	109318335	109318432	98	ENST00000251041.5	MYO16	0.957258	0.960723
DMR_1066	chr13	109538286	109539529	1244	*	1066	3.43758e-20	1100	13	109538286	109539529	1244	109538794	109539022	229	ENST00000457511.2	MYO16	0.911836	0.869044
DMR_1067	chr13	110522117	110522476	360	*	1067	1.29207e-18	1402	13	110522117	110522476	360	110522149	110522297	149			0.448488	0.632197
DMR_1068	chr13	110531629	110535260	3632	*	1068	1.69411e-13	2692	13	110531629	110535260	3632	110533066	110533824	759			0.893781	0.86477
DMR_1069	chr13	110800374	110804787	4414	*	1069	2.1718e-13	2742	13	110800374	110804787	4414	110802517	110804776	2260	ENST00000375815.4;ENST00000375820.4	COL4A1	0.856233	0.825134
DMR_1070	chr13	110960112	110960262	151	*	1070	3.19572e-17	1724	13	110960112	110960262	151	110960177	110960198	22	ENST00000360467.5;ENST00000257309.8;ENST00000543140.1;ENST00000375815.4	COL4A1;COL4A2	0.149709	0.196726
DMR_1071	chr13	110992966	110994000	1035	*	1071	4.88564e-11	3246	13	110992966	110994000	1035	110992996	110993558	563		COL4A2	0.365699	0.406995
DMR_1072	chr13	111268590	111268796	207	*	1072	6.98954e-26	430	13	111268590	111268796	207	111268673	111268714	42	ENST00000470164.1	CARKD	0.0396792	0.0786243
DMR_1073	chr13	111287066	111289460	2395	*	1073	7.40193e-16	2035	13	111287066	111289460	2395	111287117	111289041	1925	ENST00000397191.4;ENST00000458711.2;ENST00000470164.1	CARKD	0.952292	0.945039
DMR_1074	chr13	111522143	111523158	1016	*	1074	5.8066e-14	2561	13	111522143	111523158	1016	111522222	111522985	764	ENST00000538077.1	C13orf29	0.609543	0.574893
DMR_1075	chr13	111524032	111528230	4199	*	1075	4.47322e-13	2811	13	111524032	111528230	4199	111525469	111527030	1562			0.691934	0.685144
DMR_1076	chr13	111746142	111749877	3736	*	1076	1.12335e-18	1389	13	111746142	111749877	3736	111746866	111748083	1218	ENST00000422994.1		0.857534	0.798134
DMR_1077	chr13	112234844	112238433	3590	*	1077	2.92573e-09	3531	13	112234844	112238433	3590	112236639	112237479	841			0.859643	0.841203
DMR_1078	chr13	112239282	112242871	3590	*	1078	2.95353e-16	1942	13	112239282	112242871	3590	112239346	112241077	1732	ENST00000375713.1		0.873294	0.900286
DMR_1079	chr13	112321400	112325280	3881	*	1079	3.07978e-08	3664	13	112321400	112325280	3881	112321694	112324767	3074			0.908917	0.895794
DMR_1080	chr13	112506207	112509642	3436	*	1080	1.40782e-18	1418	13	112506207	112509642	3436	112507644	112508206	563			0.844093	0.774817
DMR_1081	chr13	112617651	112621749	4099	*	1081	4.41618e-24	565	13	112617651	112621749	4099	112619088	112620313	1226			0.879769	0.875813
DMR_1082	chr13	112631380	112634969	3590	*	1082	1.93811e-15	2143	13	112631380	112634969	3590	112631550	112633175	1626			0.832427	0.82703
DMR_1083	chr13	112753086	112757914	4829	*	1083	3.48029e-09	3541	13	112753086	112757914	4829	112754881	112757082	2202			0.646553	0.638085
DMR_1084	chr13	112761425	112765014	3590	*	1084	2.96246e-19	1278	13	112761425	112765014	3590	112761581	112763963	2383	ENST00000418660.1;ENST00000421423.1		0.621653	0.634233
DMR_1085	chr13	112784568	112788163	3596	*	1085	4.27859e-27	356	13	112784568	112788163	3596	112786005	112786727	723			0.915056	0.871087
DMR_1086	chr13	112813288	112816940	3653	*	1086	6.25704e-11	3265	13	112813288	112816940	3653	112815083	112815961	879			0.698713	0.652032
DMR_1087	chr13	112835724	112840406	4683	*	1087	1.52104e-17	1648	13	112835724	112840406	4683	112837161	112838970	1810			0.795958	0.787
DMR_1088	chr13	112855247	112863548	8302	*	1088	3.48668e-18	1511	13	112855247	112863548	8302	112856684	112862112	5429			0.57519	0.507588
DMR_1089	chr13	112872765	112876315	3551	*	1089	4.11204e-14	2520	13	112872765	112876315	3551	112874202	112874879	678			0.879833	0.828285
DMR_1090	chr13	112881386	112886862	5477	*	1090	9.32972e-16	2063	13	112881386	112886862	5477	112881733	112885950	4218			0.858413	0.878075
DMR_1091	chr13	112901578	112910065	8488	*	1091	9.91711e-16	2069	13	112901578	112910065	8488	112901929	112908629	6701			0.869956	0.840408
DMR_1092	chr13	112980433	112984022	3590	*	1092	1.35815e-15	2105	13	112980433	112984022	3590	112980649	112983647	2999	ENST00000413637.1		0.823785	0.80022
DMR_1093	chr13	112999006	113003149	4144	*	1093	9.53212e-13	2878	13	112999006	113003149	4144	112999023	113001355	2333			0.469229	0.432202
DMR_1094	chr13	113102276	113105865	3590	*	1094	5.30154e-25	486	13	113102276	113105865	3590	113104071	113105341	1271			0.848198	0.820463
DMR_1095	chr13	113117830	113121459	3630	*	1095	7.18741e-10	3449	13	113117830	113121459	3630	113119625	113121280	1656			0.909113	0.905791
DMR_1096	chr13	113435330	113438091	2762	*	1096	2.81643e-12	3001	13	113435330	113438091	2762	113435678	113438010	2333	ENST00000466946.1;ENST00000432166.1	ATP11A	0.882595	0.875361
DMR_1097	chr13	113460427	113462922	2496	*	1097	7.01619e-12	3096	13	113460427	113462922	2496	113461305	113462045	741	ENST00000432166.1;ENST00000466946.1	ATP11A	0.946585	0.936583
DMR_1098	chr13	113480571	113481664	1094	*	1098	6.7281e-18	1573	13	113480571	113481664	1094	113481079	113481157	79	ENST00000432166.1	ATP11A	0.950195	0.937039
DMR_1099	chr13	113511802	113513466	1665	*	1099	3.76074e-12	3042	13	113511802	113513466	1665	113512310	113512959	650	ENST00000283558.8	ATP11A	0.930608	0.919991
DMR_1100	chr13	113530573	113534858	4286	*	1100	2.91896e-13	2764	13	113530573	113534858	4286	113532521	113534800	2280	ENST00000375645.3	ATP11A	0.951968	0.949567
DMR_1101	chr13	113541330	113547405	6076	*	1101	1.8926e-23	624	13	113541330	113547405	6076	113543125	113547231	4107	ENST00000375608.3		0.842154	0.824164
DMR_1102	chr13	113610003	113613309	3307	*	1102	1.04036e-19	1195	13	113610003	113613309	3307	113611440	113613272	1833			0.895201	0.879709
DMR_1103	chr13	113658719	113661372	2654	*	1103	1.78315e-24	533	13	113658719	113661372	2654	113659340	113660495	1156		MCF2L	0.721263	0.740297
DMR_1104	chr13	113689077	113690832	1756	*	1104	2.78751e-24	549	13	113689077	113690832	1756	113689139	113689955	817		MCF2L	0.657598	0.584989
DMR_1105	chr13	113697530	113700403	2874	*	1105	7.28137e-23	681	13	113697530	113700403	2874	113698408	113700027	1620	ENST00000480321.1;ENST00000397021.1	MCF2L	0.903624	0.888818
DMR_1106	chr13	113718258	113720317	2060	*	1106	1.80925e-15	2140	13	113718258	113720317	2060	113718453	113720009	1557		MCF2L	0.941763	0.935842
DMR_1107	chr13	113723417	113725755	2339	*	1107	2.92646e-13	2766	13	113723417	113725755	2339	113724113	113724878	766		MCF2L	0.889392	0.870004
DMR_1108	chr13	113738373	113741607	3235	*	1108	3.88473e-29	256	13	113738373	113741607	3235	113739251	113741605	2355	ENST00000375608.3	MCF2L	0.894386	0.874461
DMR_1109	chr13	113818565	113819916	1352	*	1109	2.53579e-49	25	13	113818565	113819916	1352	113819073	113819409	337	ENST00000342783.4;ENST00000497607.1	PROZ	0.849156	0.636783
DMR_1110	chr13	113824411	113834554	10144	*	1110	9.11221e-34	134	13	113824411	113834554	10144	113825781	113834216	8436	ENST00000497607.1;ENST00000342783.4;ENST00000337344.4;ENST00000375477.1;ENST00000375459.1;ENST00000246506.10;ENST00000351317.3;ENST00000493650.1	PROZ;PCID2	0.929055	0.92634
DMR_1111	chr13	113862816	113863011	196	*	1111	1.66724e-10	3338	13	113862816	113863011	196	113862899	113862971	73	ENST00000326335.4;ENST00000375457.2;ENST00000375440.4;ENST00000375441.3;ENST00000246506.10;ENST00000375459.1;ENST00000463426.1;ENST00000451881.1;ENST00000375477.1;ENST00000246505.5;ENST00000375462.5;ENST00000351317.3;ENST00000337344.4;ENST00000375479.2	PCID2;CUL4A	0.0650519	0.0678963
DMR_1112	chr13	113991629	113993161	1533	*	1112	9.99315e-31	191	13	113991629	113993161	1533	113992137	113992654	518		GRTP1	0.859142	0.812627
DMR_1113	chr13	114052068	114055657	3590	*	1113	5.22843e-12	3071	13	114052068	114055657	3590	114053863	114054955	1093			0.91608	0.914744
DMR_1114	chr13	114057727	114062113	4387	*	1114	2.86583e-10	3383	13	114057727	114062113	4387	114058019	114062109	4091			0.818696	0.804542
DMR_1115	chr13	114069507	114073738	4232	*	1115	1.57252e-17	1651	13	114069507	114073738	4232	114071302	114071944	643			0.752561	0.695809
DMR_1116	chr13	114107983	114115090	7108	*	1116	1.92064e-25	449	13	114107983	114115090	7108	114108005	114115018	7014	ENST00000375418.3;ENST00000422615.1;ENST00000332592.3;ENST00000478244.1	ADPRHL1;DCUN1D2	0.916115	0.911949
DMR_1117	chr13	114126290	114127396	1107	*	1117	1.48926e-15	2119	13	114126290	114127396	1107	114126424	114127206	783	ENST00000414992.1	DCUN1D2	0.93352	0.925871
DMR_1118	chr13	114203711	114204165	455	*	1118	3.67207e-12	3039	13	114203711	114204165	455	114203831	114204079	249	ENST00000434316.2;ENST00000375391.1	TMCO3	0.962484	0.958585
DMR_1119	chr13	114250834	114252229	1396	*	1119	6.84605e-24	584	13	114250834	114252229	1396	114250947	114251722	776	ENST00000538138.1;ENST00000465174.1;ENST00000544902.1	TFDP1	0.938414	0.940989
DMR_1120	chr13	114290443	114290926	484	*	1120	1.32163e-12	2914	13	114290443	114290926	484	114290596	114290774	179		TFDP1	0.954742	0.959948
DMR_1121	chr13	114292580	114292745	166	*	1121	5.10728e-15	2261	13	114292580	114292745	166	114292595	114292740	146		TFDP1	0.962038	0.966939
DMR_1122	chr13	114308111	114309629	1519	*	1122	7.71323e-19	1356	13	114308111	114309629	1519	114308619	114309482	864	ENST00000335288.3	ATP4B	0.864826	0.864318
DMR_1123	chr13	114322230	114323558	1329	*	1123	3.87645e-19	1302	13	114322230	114323558	1329	114322738	114323051	314		GRK1	0.761436	0.687302
DMR_1124	chr13	114759789	114762484	2696	*	1124	1.69906e-20	1031	13	114759789	114762484	2696	114760667	114762257	1591		RASA3	0.933924	0.924362
DMR_1125	chr13	114798774	114801186	2413	*	1125	3.48379e-08	3668	13	114798774	114801186	2413	114799652	114801132	1481		RASA3	0.906083	0.906595
DMR_1126	chr13	114809218	114811671	2454	*	1126	3.97473e-15	2230	13	114809218	114811671	2454	114810096	114810794	699		RASA3	0.75512	0.791237
DMR_1127	chr13	114824815	114825958	1144	*	1127	2.05526e-10	3355	13	114824815	114825958	1144	114824941	114825608	668		RASA3	0.821713	0.825525
DMR_1128	chr13	114829747	114831649	1903	*	1128	1.40226e-11	3156	13	114829747	114831649	1903	114829833	114831404	1572		RASA3	0.31269	0.35534
DMR_1129	chr13	114889022	114891073	2052	*	1129	3.44856e-18	1508	13	114889022	114891073	2052	114889131	114890805	1675		RASA3	0.82926	0.835502
DMR_1130	chr13	114915404	114920496	5093	*	1130	1.20022e-06	3776	13	114915404	114920496	5093	114916698	114918702	2005			0.612975	0.598149
DMR_1131	chr14	20773132	20774510	1379	*	1131	8.0893e-12	3105	14	20773132	20774510	1379	20773640	20774219	580	ENST00000553419.1;ENST00000258821.3	TTC5	0.0410123	0.0480893
DMR_1132	chr14	21080080	21083829	3750	*	1132	3.135e-22	748	14	21080080	21083829	3750	21081875	21082393	519			0.15338	0.108709
DMR_1133	chr14	21267601	21271886	4286	*	1133	1.75535e-11	3175	14	21267601	21271886	4286	21268482	21271355	2874	ENST00000397967.4;ENST00000340900.3;ENST00000412779.2;ENST00000555698.1;ENST00000397970.4	RNASE1	0.691778	0.670893
DMR_1134	chr14	21506934	21513818	6885	*	1134	1.98613e-28	285	14	21506934	21513818	6885	21507259	21511676	4418	ENST00000298690.4;ENST00000554568.1	RNASE7	0.724081	0.693317
DMR_1135	chr14	21944635	21945044	410	*	1135	2.96214e-18	1490	14	21944635	21945044	410	21944788	21944967	180	ENST00000262709.3;ENST00000448790.2;ENST00000494242.1;ENST00000461909.1;ENST00000405508.1	RAB2B;TOX4	0.0278898	0.0252029
DMR_1136	chr14	23374958	23376082	1125	*	1136	1.40149e-18	1417	14	23374958	23376082	1125	23375466	23375575	110	ENST00000555209.1;ENST00000542016.2;ENST00000556984.1;ENST00000338980.5	RBM23	0.95404	0.968783
DMR_1137	chr14	23540221	23541399	1179	*	1137	8.1556e-08	3691	14	23540221	23541399	1179	23540729	23540892	164	ENST00000557515.1;ENST00000357481.2;ENST00000338631.6;ENST00000555352.1	ACIN1	0.0974251	0.11394
DMR_1138	chr14	23842948	23847233	4286	*	1138	2.5867e-09	3518	14	23842948	23847233	4286	23844876	23846906	2031	ENST00000359320.3;ENST00000339180.4;ENST00000342473.4;ENST00000555731.1;ENST00000382809.2;ENST00000397242.2;ENST00000329715.2	CMTM5;IL25	0.749343	0.725797
DMR_1139	chr14	23876704	23877555	852	*	1139	7.80472e-23	684	14	23876704	23877555	852	23876824	23877516	693	ENST00000405093.3;ENST00000356287.3	MYH6	0.76181	0.693818
DMR_1140	chr14	24640955	24641202	248	*	1140	3.99514e-65	7	14	24640955	24641202	248	24641021	24641201	181	ENST00000559919.1;ENST00000311457.3;ENST00000447460.2	REC8	0.127433	0.221703
DMR_1141	chr14	24658058	24658141	84	*	1141	7.6541e-13	2859	14	24658058	24658141	84	24658099	24658124	26	ENST00000354464.6;ENST00000399536.2;ENST00000561419.1	IPO4	0.0216984	0.0180353
DMR_1142	chr14	24683976	24685854	1879	*	1142	3.22623e-24	554	14	24683976	24685854	1879	24684670	24685715	1046	ENST00000565988.1;ENST00000528804.1;ENST00000532557.1;ENST00000288087.7;ENST00000396833.2	MDP1;CHMP4A	0.21174	0.214821
DMR_1143	chr14	24701921	24702199	279	*	1143	2.07443e-09	3508	14	24701921	24702199	279	24701962	24702094	133	ENST00000355299.4;ENST00000559836.1;ENST00000421944.2;ENST00000534348.1;ENST00000524927.1;ENST00000533242.1;ENST00000559910.1;ENST00000250495.5;ENST00000399440.2;ENST00000558701.1;ENST00000420554.2;ENST00000348719.7;ENST00000559104.1;ENST00000456667.3	GMPR2;NEDD8	0.0300074	0.0283085
DMR_1144	chr14	24711561	24711642	82	*	1144	4.82428e-15	2254	14	24711561	24711642	82	24711562	24711641	80	ENST00000538777.1;ENST00000558510.1;ENST00000540705.1;ENST00000558566.1;ENST00000559019.1;ENST00000399423.4;ENST00000267415.7	TINF2	0.0399342	0.0465157
DMR_1145	chr14	24741596	24745185	3590	*	1145	1.72295e-19	1234	14	24741596	24745185	3590	24741663	24743391	1729	ENST00000399409.3;ENST00000559586.1;ENST00000216840.6	RABGGTA	0.778316	0.753105
DMR_1146	chr14	24776061	24779449	3389	*	1146	7.33077e-06	3805	14	24776061	24779449	3389	24776700	24779400	2701	ENST00000544934.1;ENST00000267425.3;ENST00000556756.1;ENST00000528054.1;ENST00000336557.5;ENST00000258807.5;ENST00000541830.1;ENST00000554411.1;ENST00000533293.1;ENST00000543919.1;ENST00000345363.3	LTB4R2;CIDEB;LTB4R	0.824689	0.822783
DMR_1147	chr14	27067534	27071123	3590	*	1147	9.32678e-16	2062	14	27067534	27071123	3590	27067638	27069329	1692	ENST00000267422.7;ENST00000344429.5;ENST00000574031.1;ENST00000465357.2;ENST00000547619.1;ENST00000539517.2;ENST00000547786.1	NOVA1	0.247028	0.270275
DMR_1148	chr14	31091225	31092097	873	*	1148	4.25043e-23	656	14	31091225	31092097	873	31091339	31091672	334	ENST00000554524.1;ENST00000458591.2;ENST00000421551.3;ENST00000541123.1;ENST00000396629.2;ENST00000544052.2	SCFD1	0.0848693	0.0824688
DMR_1149	chr14	33407235	33407522	288	*	1149	2.51991e-16	1923	14	33407235	33407522	288	33407334	33407424	91	ENST00000548645.1;ENST00000356141.4;ENST00000346562.2;ENST00000341321.4	NPAS3	0.101469	0.137101
DMR_1150	chr14	35515291	35515420	130	*	1150	4.00862e-15	2234	14	35515291	35515420	130	35515291	35515414	124	ENST00000382406.3;ENST00000280987.4;ENST00000396472.1	FAM177A1	0.0273814	0.019791
DMR_1151	chr14	37124975	37125334	360	*	1151	2.87525e-14	2473	14	37124975	37125334	360	37125004	37125292	289	ENST00000555107.1;ENST00000553267.1	PAX9	0.249263	0.290936
DMR_1152	chr14	38069490	38074292	4803	*	1152	2.34299e-15	2164	14	38069490	38074292	4803	38069639	38072498	2860	ENST00000540786.1		0.252541	0.288282
DMR_1153	chr14	42071996	42075585	3590	*	1153	3.23075e-15	2202	14	42071996	42075585	3590	42073791	42075554	1764	ENST00000557067.1;ENST00000298119.4	LRFN5	0.0904714	0.112889
DMR_1154	chr14	42076695	42080892	4198	*	1154	1.89869e-11	3179	14	42076695	42080892	4198	42076710	42079246	2537	ENST00000555279.1;ENST00000554120.1;ENST00000298119.4	LRFN5	0.100956	0.127792
DMR_1155	chr14	54421316	54421477	162	*	1155	1.1493e-17	1620	14	54421316	54421477	162	54421381	54421413	33	ENST00000245451.4;ENST00000558984.1;ENST00000417573.1	BMP4	0.0819885	0.122886
DMR_1156	chr14	54684353	54688596	4244	*	1156	5.31533e-15	2265	14	54684353	54688596	4244	54685790	54687160	1371			0.167691	0.182061
DMR_1157	chr14	55220448	55221463	1016	*	1157	4.58746e-12	3059	14	55220448	55221463	1016	55220477	55221389	913	ENST00000555192.1	SAMD4A	0.945642	0.944884
DMR_1158	chr14	57263813	57264274	462	*	1158	7.35984e-26	432	14	57263813	57264274	462	57263993	57264095	103			0.0995776	0.167941
DMR_1159	chr14	57270597	57274240	3644	*	1159	1.14265e-53	18	14	57270597	57274240	3644	57271015	57273276	2262	ENST00000408990.3;ENST00000555006.1;ENST00000339475.4;ENST00000554559.1	OTX2	0.134233	0.123897
DMR_1160	chr14	60981890	60982123	234	*	1160	6.81492e-24	583	14	60981890	60982123	234	60981978	60982036	59	ENST00000557618.1		0.085184	0.131491
DMR_1161	chr14	61116956	61123310	6355	*	1161	3.14606e-13	2778	14	61116956	61123310	6355	61117067	61123243	6177	ENST00000247182.5;ENST00000555955.2;ENST00000553535.1	SIX1	0.124999	0.147965
DMR_1162	chr14	61654290	61657355	3066	*	1162	1.70125e-35	107	14	61654290	61657355	3066	61655727	61655919	193			0.0946342	0.163573
DMR_1163	chr14	65006757	65006888	132	*	1163	5.44478e-10	3436	14	65006757	65006888	132	65006777	65006881	105	ENST00000394709.1;ENST00000247207.6;ENST00000554883.1;ENST00000554918.1	HSPA2	0.0336728	0.0320533
DMR_1164	chr14	66479055	66482948	3894	*	1164	1.75459e-11	3174	14	66479055	66482948	3894	66480492	66481512	1021			0.829986	0.820563
DMR_1165	chr14	68161648	68162811	1164	*	1165	2.04049e-06	3787	14	68161648	68162811	1164	68161980	68162577	598	ENST00000428130.2;ENST00000553384.1;ENST00000381346.4	RDH11	0.0470032	0.0353271
DMR_1166	chr14	68286272	68287123	852	*	1166	1.07127e-12	2896	14	68286272	68287123	852	68286418	68286939	522	ENST00000487861.1;ENST00000471583.1;ENST00000488612.1	RAD51L1	0.0294688	0.017913
DMR_1167	chr14	69676068	69676389	322	*	1167	1.6933e-20	1029	14	69676068	69676389	322	69676183	69676294	112	ENST00000449989.1;ENST00000554898.1;ENST00000409018.3;ENST00000193422.6;ENST00000492815.1;ENST00000409014.1;ENST00000409675.1;ENST00000409949.1;ENST00000312994.5;ENST00000409242.1	EXD2	0.91512	0.901729
DMR_1168	chr14	69726131	69726286	156	*	1168	7.8838e-16	2045	14	69726131	69726286	156	69726197	69726254	58	ENST00000337827.4;ENST00000536652.1;ENST00000448469.3;ENST00000553669.1;ENST00000554858.1;ENST00000556316.1	GALNTL1	0.0932198	0.129813
DMR_1169	chr14	73027300	73032808	5509	*	1169	6.53009e-14	2578	14	73027300	73032808	5509	73029132	73030666	1535	ENST00000555303.1;ENST00000553530.1	RGS6	0.867298	0.854013
DMR_1170	chr14	73145805	73147144	1340	*	1170	6.82586e-20	1160	14	73145805	73147144	1340	73146313	73146637	325	ENST00000557704.1	DPF3	0.800011	0.809504
DMR_1171	chr14	73493982	73494113	132	*	1171	1.25494e-12	2909	14	73493982	73494113	132	73494024	73494092	69	ENST00000318876.5;ENST00000556143.1;ENST00000553891.1	ZFYVE1	0.0443206	0.0317179
DMR_1172	chr14	74815108	74815265	158	*	1172	4.71797e-28	303	14	74815108	74815265	158	74815131	74815187	57	ENST00000256362.4	C14orf115	0.901563	0.861197
DMR_1173	chr14	74824511	74824816	306	*	1173	7.89174e-25	498	14	74824511	74824816	306	74824568	74824804	237		C14orf115	0.882439	0.84272
DMR_1174	chr14	75052518	75052819	302	*	1174	4.80333e-24	567	14	75052518	75052819	302	75052601	75052737	137	ENST00000557425.1	LTBP2	0.890491	0.862275
DMR_1175	chr14	75079285	75079359	75	*	1175	1.02001e-30	193	14	75079285	75079359	75	75079312	75079333	22	ENST00000556690.1;ENST00000557425.1;ENST00000261978.4	LTBP2	0.0500715	0.0840841
DMR_1176	chr14	75530223	75531074	852	*	1176	7.26597e-16	2031	14	75530223	75531074	852	75530649	75530936	288	ENST00000555135.1;ENST00000357971.3;ENST00000553302.1;ENST00000555694.1;ENST00000238618.3	ACYP1	0.0307016	0.0283019
DMR_1177	chr14	75896194	75900592	4399	*	1177	5.96218e-25	490	14	75896194	75900592	4399	75897342	75898946	1605	ENST00000419727.2;ENST00000437176.1;ENST00000435893.2;ENST00000267569.5;ENST00000559773.1	JDP2	0.835217	0.800019
DMR_1178	chr14	75988695	75989710	1016	*	1178	2.79245e-24	550	14	75988695	75989710	1016	75988747	75989203	457	ENST00000286639.6;ENST00000555795.1;ENST00000555504.1	BATF	0.0290026	0.0276544
DMR_1179	chr14	76445110	76447310	2201	*	1179	1.98289e-21	877	14	76445110	76447310	2201	76445988	76446681	694		TGFB3	0.919901	0.895625
DMR_1180	chr14	77729872	77734783	4912	*	1180	5.36549e-17	1785	14	77729872	77734783	4912	77731074	77734687	3614	ENST00000408827.1;ENST00000298352.4	MIR1260;NGB	0.879267	0.872265
DMR_1181	chr14	77787452	77787694	243	*	1181	6.58776e-18	1570	14	77787452	77787694	243	77787535	77787612	78	ENST00000261534.4;ENST00000393734.1;ENST00000361389.4;ENST00000557639.1;ENST00000557053.1	GSTZ1;POMT2	0.038125	0.025172
DMR_1182	chr14	78174485	78174790	306	*	1182	1.92036e-25	448	14	78174485	78174790	306	78174491	78174742	252	ENST00000216489.3;ENST00000557342.1;ENST00000238688.5;ENST00000557623.1	C14orf156;ALKBH1	0.0369172	0.0381991
DMR_1183	chr14	81422034	81422223	190	*	1183	9.40195e-17	1838	14	81422034	81422223	190	81422098	81422160	63	ENST00000557096.1;ENST00000412429.2;ENST00000342443.6;ENST00000298171.2;ENST00000554263.1	TSHR	0.369087	0.457213
DMR_1184	chr14	86087714	86092462	4749	*	1184	1.97287e-15	2149	14	86087714	86092462	4749	86087735	86090320	2586	ENST00000330753.4;ENST00000554746.1;ENST00000535800.1	FLRT2	0.887333	0.879287
DMR_1185	chr14	88618887	88623132	4246	*	1185	2.26886e-18	1464	14	88618887	88623132	4246	88620324	88621696	1373	ENST00000556546.1		0.782426	0.735677
DMR_1186	chr14	90081628	90084921	3294	*	1186	2.3408e-19	1261	14	90081628	90084921	3294	90083275	90084672	1398	ENST00000345097.4;ENST00000555353.1;ENST00000555070.1	FOXN3	0.153857	0.174177
DMR_1187	chr14	90742257	90746757	4501	*	1187	1.67292e-09	3495	14	90742257	90746757	4501	90743983	90744790	808	ENST00000354366.3;ENST00000357904.3	C14orf102	0.956209	0.947093
DMR_1188	chr14	91592036	91593218	1183	*	1188	1.32158e-18	1405	14	91592036	91593218	1183	91592462	91592793	332	ENST00000408175.1;ENST00000298858.4;ENST00000520328.1;ENST00000521077.1;ENST00000518665.1;ENST00000518868.1;ENST00000519019.1;ENST00000523816.1;ENST00000525393.2;ENST00000428926.2;ENST00000522322.1;ENST00000523771.1	C14orf159;SNORA11B	0.929776	0.948133
DMR_1189	chr14	93402109	93408224	6116	*	1189	1.3132e-24	520	14	93402109	93408224	6116	93404252	93408116	3865	ENST00000354313.3;ENST00000405174.3	ITPK1	0.852762	0.793578
DMR_1190	chr14	93418508	93420061	1554	*	1190	1.14187e-31	167	14	93418508	93420061	1554	93419016	93419554	539	ENST00000556954.1	ITPK1	0.895518	0.856848
DMR_1191	chr14	94392210	94393439	1230	*	1191	2.85236e-11	3205	14	94392210	94393439	1230	94392408	94392932	525	ENST00000556222.1;ENST00000557000.1;ENST00000557719.1;ENST00000554742.1	FAM181A;C14orf86	0.910429	0.89544
DMR_1192	chr14	94576792	94577643	852	*	1192	1.61039e-23	617	14	94576792	94577643	852	94576977	94577514	538	ENST00000448882.1;ENST00000557098.1;ENST00000298902.5;ENST00000557634.1;ENST00000555744.1	IFI27	0.901081	0.864184
DMR_1193	chr14	94595074	94596277	1204	*	1193	4.55885e-17	1763	14	94595074	94596277	1204	94595582	94596163	582	ENST00000556727.1;ENST00000238609.3	IFI27L2	0.0446152	0.0452916
DMR_1194	chr14	95154347	95158649	4303	*	1194	3.84412e-13	2792	14	95154347	95158649	4303	95155784	95157685	1902			0.541006	0.552732
DMR_1195	chr14	96748338	96752756	4419	*	1195	4.99388e-14	2540	14	96748338	96752756	4419	96749591	96752271	2681	ENST00000359933.4	ATG2B	0.937527	0.929317
DMR_1196	chr14	98443643	98444924	1282	*	1196	9.52877e-37	91	14	98443643	98444924	1282	98444151	98444533	383	ENST00000499006.2	C14orf64	0.609087	0.698045
DMR_1197	chr14	99663599	99664851	1253	*	1197	5.70839e-16	2008	14	99663599	99664851	1253	99664107	99664344	238		BCL11B	0.650832	0.696457
DMR_1198	chr14	99784756	99789056	4301	*	1198	2.4472e-12	2986	14	99784756	99789056	4301	99786193	99787620	1428			0.80168	0.803058
DMR_1199	chr14	100118680	100119112	433	*	1199	9.96008e-41	62	14	100118680	100119112	433	100118833	100119095	263		HHIPL1	0.859362	0.81403
DMR_1200	chr14	100222374	100225247	2874	*	1200	1.47671e-09	3486	14	100222374	100225247	2874	100223218	100225060	1843			0.876077	0.860561
DMR_1201	chr14	100680081	100680440	360	*	1201	3.67044e-22	765	14	100680081	100680440	360	100680261	100680408	148	ENST00000554537.1;ENST00000553860.1		0.0695184	0.102411
DMR_1202	chr14	101122804	101124559	1756	*	1202	6.2013e-16	2017	14	101122804	101124559	1756	101122999	101123682	684	ENST00000556697.1;ENST00000360899.2;ENST00000553623.1	C14orf70	0.88634	0.875286
DMR_1203	chr14	101242936	101246042	3107	*	1203	4.0769e-13	2801	14	101242936	101246042	3107	101244373	101244606	234	ENST00000556407.1		0.949499	0.953684
DMR_1204	chr14	101340112	101342985	2874	*	1204	1.30799e-10	3321	14	101340112	101342985	2874	101340188	101341549	1362	ENST00000362281.1;ENST00000390187.1	MIR665;MIR337	0.892846	0.878435
DMR_1205	chr14	101349249	101349376	128	*	1205	3.26812e-14	2491	14	101349249	101349376	128	101349284	101349373	90	ENST00000534062.1;ENST00000384876.1;ENST00000385058.1	MIR127;RTL1;MIR432	0.948622	0.930412
DMR_1206	chr14	101350630	101350802	173	*	1206	7.50923e-11	3281	14	101350630	101350802	173	101350645	101350739	95	ENST00000534062.1;ENST00000385207.1;ENST00000385058.1	MIR136;RTL1;MIR432	0.946068	0.931168
DMR_1207	chr14	101359788	101360217	430	*	1207	2.81604e-14	2466	14	101359788	101360217	430	101359793	101360188	396	ENST00000553584.1;ENST00000554852.1	MEG8	0.913974	0.902137
DMR_1208	chr14	101405472	101405742	271	*	1208	1.41234e-19	1218	14	101405472	101405742	271	101405587	101405693	107	ENST00000556720.1;ENST00000363345.1;ENST00000555354.1;ENST00000554485.1;ENST00000516109.1;ENST00000556099.1	SNORD113-6	0.877253	0.868544
DMR_1209	chr14	101487915	101490693	2779	*	1209	5.88578e-20	1142	14	101487915	101490693	2779	101487928	101490676	2749	ENST00000362218.2;ENST00000362239.2;ENST00000385016.1;ENST00000362112.1;ENST00000408818.1;ENST00000362199.1	MIR379;MIR411;MIR299;MIR380;MIR1197;MIR323	0.900744	0.883516
DMR_1210	chr14	101491628	101492011	384	*	1210	3.80732e-22	772	14	101491628	101492011	384	101491669	101491994	326	ENST00000408818.1;ENST00000362199.1;ENST00000390227.1;ENST00000385028.1;ENST00000385029.1	MIR758;MIR1197;MIR329-1;MIR323;MIR329-2	0.896303	0.871498
DMR_1211	chr14	101494905	101498850	3946	*	1211	6.57584e-37	89	14	101494905	101498850	3946	101495047	101498343	3297	ENST00000349529.2;ENST00000408109.2;ENST00000390751.1	MIR494;MIR543	0.897483	0.885081
DMR_1212	chr14	101518307	101519322	1016	*	1212	3.10225e-14	2483	14	101518307	101519322	1016	101518520	101518815	296	ENST00000384827.1	MIR487A	0.909464	0.878401
DMR_1213	chr14	101521095	101522316	1222	*	1213	4.74396e-28	304	14	101521095	101522316	1222	101521409	101522141	733	ENST00000385292.1;ENST00000385269.1;ENST00000390172.1	MIR453;MIR485;MIR668	0.910576	0.887087
DMR_1214	chr14	101525632	101530465	4834	*	1214	4.81081e-15	2253	14	101525632	101530465	4834	101525784	101528671	2888	ENST00000385243.1;ENST00000385226.1;ENST00000362145.1	MIR496;MIR154;MIR377	0.905617	0.89078
DMR_1215	chr14	101532213	101532378	166	*	1215	5.75214e-10	3441	14	101532213	101532378	166	101532225	101532352	128	ENST00000362222.2;ENST00000385224.1	MIR410;MIR656	0.924164	0.898425
DMR_1216	chr14	101922975	101923545	571	*	1216	4.65607e-20	1123	14	101922975	101923545	571	101923155	101923427	273	ENST00000553318.1		0.0773119	0.131622
DMR_1217	chr14	102390510	102392594	2085	*	1217	2.51131e-10	3371	14	102390510	102392594	2085	102391388	102391830	443	ENST00000334756.6;ENST00000350249.3;ENST00000328724.5;ENST00000334743.4;ENST00000422945.2	PPP2R5C	0.947787	0.936273
DMR_1218	chr14	102398108	102401144	3037	*	1218	4.42616e-19	1312	14	102398108	102401144	3037	102399545	102399708	164			0.91086	0.881226
DMR_1219	chr14	102482218	102482383	166	*	1219	9.6451e-22	831	14	102482218	102482383	166	102482233	102482359	127		DYNC1H1	0.951171	0.936465
DMR_1220	chr14	102514951	102519236	4286	*	1220	9.81928e-15	2333	14	102514951	102519236	4286	102516429	102517094	666	ENST00000557242.1;ENST00000553701.1;ENST00000360184.4	DYNC1H1	0.905815	0.88692
DMR_1221	chr14	102962495	102967697	5203	*	1221	1.78119e-12	2956	14	102962495	102967697	5203	102963399	102966807	3409	ENST00000359520.7;ENST00000391028.1	TECPR2	0.902143	0.888262
DMR_1222	chr14	103366798	103367996	1199	*	1222	4.69429e-17	1766	14	103366798	103367996	1199	103366987	103367858	872		TRAF3	0.498939	0.542137
DMR_1223	chr14	103375119	103379699	4581	*	1223	2.46148e-14	2446	14	103375119	103379699	4581	103375193	103378143	2951	ENST00000560371.1		0.921168	0.906983
DMR_1224	chr14	103409283	103411837	2555	*	1224	2.77176e-22	745	14	103409283	103411837	2555	103410161	103411822	1662		CDC42BPB	0.85685	0.842389
DMR_1225	chr14	103415374	103416896	1523	*	1225	4.932e-11	3248	14	103415374	103416896	1523	103415458	103416389	932		CDC42BPB	0.618722	0.625107
DMR_1226	chr14	103431992	103434251	2260	*	1226	2.01125e-13	2732	14	103431992	103434251	2260	103432714	103433908	1195	ENST00000361246.2	CDC42BPB	0.927518	0.925179
DMR_1227	chr14	103606061	103609650	3590	*	1227	9.67584e-17	1841	14	103606061	103609650	3590	103607265	103609265	2001			0.364952	0.339954
DMR_1228	chr14	103674184	103674429	246	*	1228	9.57974e-20	1189	14	103674184	103674429	246	103674272	103674342	71			0.342154	0.294658
DMR_1229	chr14	104151478	104152874	1397	*	1229	0.000216068	3823	14	104151478	104152874	1397	104151986	104152367	382	ENST00000472726.2;ENST00000445352.4;ENST00000553286.1;ENST00000389744.3;ENST00000557575.1	KLC1	0.917332	0.894729
DMR_1230	chr14	104171187	104172202	1016	*	1230	7.08534e-16	2026	14	104171187	104172202	1016	104171259	104172109	851	ENST00000554974.1	XRCC3	0.535008	0.518888
DMR_1231	chr14	104189800	104192346	2547	*	1231	3.47709e-27	349	14	104189800	104192346	2547	104190678	104191469	792		ZFYVE21	0.808966	0.798691
DMR_1232	chr14	104315136	104315267	132	*	1232	1.76046e-18	1443	14	104315136	104315267	132	104315145	104315223	79	ENST00000202556.9;ENST00000556586.1	PPP1R13B	0.795335	0.755636
DMR_1233	chr14	104569498	104569663	166	*	1233	8.58293e-12	3113	14	104569498	104569663	166	104569519	104569653	135		ASPG	0.825292	0.766523
DMR_1234	chr14	104597610	104601199	3590	*	1234	5.60275e-20	1138	14	104597610	104601199	3590	104599405	104600633	1229			0.696823	0.649133
DMR_1235	chr14	104681443	104685109	3667	*	1235	3.0687e-17	1716	14	104681443	104685109	3667	104682880	104683315	436			0.92148	0.893177
DMR_1236	chr14	104690063	104690238	176	*	1236	5.99238e-13	2837	14	104690063	104690238	176	104690074	104690201	128	ENST00000553757.1;ENST00000556528.1;ENST00000555282.1		0.306945	0.234756
DMR_1237	chr14	104694657	104697823	3167	*	1237	1.67286e-20	1028	14	104694657	104697823	3167	104696094	104696387	294	ENST00000555282.1;ENST00000553757.1;ENST00000556528.1		0.871992	0.836781
DMR_1238	chr14	104768788	104772445	3658	*	1238	7.22007e-15	2298	14	104768788	104772445	3658	104770225	104771009	785			0.844239	0.799962
DMR_1239	chr14	104864355	104867720	3366	*	1239	7.05202e-14	2590	14	104864355	104867720	3366	104865112	104866636	1525			0.760672	0.773514
DMR_1240	chr14	104977935	104982211	4277	*	1240	1.88813e-13	2719	14	104977935	104982211	4277	104979372	104980775	1404			0.748698	0.728416
DMR_1241	chr14	105034696	105039479	4784	*	1241	2.47179e-09	3516	14	105034696	105039479	4784	105036133	105037685	1553			0.812747	0.787928
DMR_1242	chr14	105041364	105041887	524	*	1242	1.68383e-38	72	14	105041364	105041887	524	105041382	105041708	327			0.902669	0.874063
DMR_1243	chr14	105194972	105196323	1352	*	1243	5.63117e-19	1331	14	105194972	105196323	1352	105194980	105196312	1333	ENST00000332972.5	ADSSL1	0.873702	0.881935
DMR_1244	chr14	105209067	105210287	1221	*	1244	2.79468e-14	2464	14	105209067	105210287	1221	105209575	105209780	206	ENST00000554657.1	ADSSL1	0.894811	0.867121
DMR_1245	chr14	105254373	105256349	1977	*	1245	5.79953e-20	1140	14	105254373	105256349	1977	105255251	105255472	222		AKT1	0.895266	0.869851
DMR_1246	chr14	105362040	105365906	3867	*	1246	2.03051e-08	3636	14	105362040	105365906	3867	105363015	105365465	2451	ENST00000414716.2;ENST00000556508.1;ENST00000418279.1	KIAA0284	0.84316	0.81558
DMR_1247	chr14	105517438	105518453	1016	*	1247	4.50369e-24	566	14	105517438	105518453	1016	105517573	105518248	676	ENST00000546679.1	GPR132	0.904954	0.873084
DMR_1248	chr14	105714121	105714556	436	*	1248	9.95307e-25	509	14	105714121	105714556	436	105714153	105714404	252	ENST00000536364.1;ENST00000392557.4;ENST00000392554.3;ENST00000463376.2;ENST00000327471.3;ENST00000379932.4;ENST00000446501.2;ENST00000332890.5	BTBD6;BRF1	0.804813	0.83151
DMR_1249	chr14	105791975	105794187	2213	*	1249	1.01773e-12	2889	14	105791975	105794187	2213	105792505	105794085	1581	ENST00000430725.2	PACS2	0.849554	0.839359
DMR_1250	chr14	105885905	105886920	1016	*	1250	2.41362e-09	3513	14	105885905	105886920	1016	105886014	105886413	400	ENST00000551271.1;ENST00000504332.1;ENST00000406191.1;ENST00000405646.1;ENST00000414153.2;ENST00000331320.7	MTA1	0.0649482	0.0635044
DMR_1251	chr14	105972409	105976755	4347	*	1251	2.04957e-19	1245	14	105972409	105976755	4347	105973846	105975366	1521			0.686574	0.678742
DMR_1252	chr14	106317935	106321524	3590	*	1252	4.04665e-13	2800	14	106317935	106321524	3590	106319730	106321226	1497			0.926802	0.927574
DMR_1253	chr15	22833083	22833237	155	*	1253	1.3142e-19	1214	15	22833083	22833237	155	22833149	22833213	65	ENST00000283645.4;ENST00000453949.2	TUBGCP5	0.129513	0.266504
DMR_1254	chr15	22929805	22930820	1016	*	1254	8.48637e-15	2321	15	22929805	22930820	1016	22929886	22930613	728	ENST00000313077.7	CYFIP1	0.933278	0.917733
DMR_1255	chr15	22954873	22956250	1378	*	1255	6.50993e-08	3685	15	22954873	22956250	1378	22955254	22956212	959	ENST00000435939.2	CYFIP1	0.895033	0.883259
DMR_1256	chr15	22992018	22993103	1086	*	1256	1.77491e-15	2137	15	22992018	22993103	1086	22992214	22992979	766		CYFIP1	0.839207	0.828169
DMR_1257	chr15	25199034	25199293	260	*	1257	8.85663e-26	435	15	25199034	25199293	260	25199057	25199270	214	ENST00000338094.6;ENST00000338327.4;ENST00000346403.5;ENST00000554227.1;ENST00000400098.1;ENST00000400097.1;ENST00000553597.1	SNRPN;SNURF	0.880305	0.854154
DMR_1258	chr15	25229692	25231214	1523	*	1258	1.31539e-20	1005	15	25229692	25231214	1523	25230200	25230868	669	ENST00000386683.1;ENST00000346403.5;ENST00000459332.1	PAR5;SNORD64;SNORD108	0.862472	0.793674
DMR_1259	chr15	25306976	25307991	1016	*	1259	9.83963e-17	1843	15	25306976	25307991	1016	25307169	25307484	316	ENST00000384462.1	SNORD116-5;SNORD116-7	0.924958	0.931289
DMR_1260	chr15	25416612	25419543	2932	*	1260	4.81737e-16	1992	15	25416612	25419543	2932	25416772	25418880	2109	ENST00000362842.1;ENST00000363100.1	SNORD115-2;SNORD115-3	0.837817	0.828939
DMR_1261	chr15	25424381	25427254	2874	*	1261	5.05437e-19	1325	15	25424381	25427254	2874	25425099	25427058	1960	ENST00000363942.1;ENST00000365306.1	SNORD115-6;SNORD115-7	0.748906	0.70765
DMR_1262	chr15	25443506	25446379	2874	*	1262	2.00169e-10	3352	15	25443506	25446379	2874	25443520	25445634	2115	ENST00000363887.1;ENST00000364612.1	SNORD115-16;SNORD115-19;SNORD115-17;SNORD115-18	0.847142	0.803429
DMR_1263	chr15	25475325	25476563	1239	*	1263	3.71751e-21	931	15	25475325	25476563	1239	25475833	25476056	224	ENST00000363723.1;ENST00000362441.1	SNORD115-15;SNORD115-21;SNORD115-33;SNORD115-34	0.892294	0.860491
DMR_1264	chr15	25684512	25684914	403	*	1264	6.1568e-51	20	15	25684512	25684914	403	25684578	25684849	272	ENST00000566215.1;ENST00000232165.3	UBE3A	0.161815	0.0733945
DMR_1265	chr15	25921767	25926080	4314	*	1265	1.05648e-16	1852	15	25921767	25926080	4314	25923673	25925801	2129	ENST00000356865.6	ATP10A	0.902574	0.881159
DMR_1266	chr15	25961841	25963596	1756	*	1266	1.89735e-17	1669	15	25961841	25963596	1756	25961909	25963402	1494		ATP10A	0.870004	0.859113
DMR_1267	chr15	26025644	26026921	1278	*	1267	5.85715e-14	2565	15	26025644	26026921	1278	26026152	26026414	263	ENST00000356865.6	ATP10A	0.938404	0.941579
DMR_1268	chr15	26109277	26112866	3590	*	1268	3.04374e-09	3535	15	26109277	26112866	3590	26109394	26111072	1679	ENST00000356865.6;ENST00000557558.1	ATP10A	0.79022	0.764387
DMR_1269	chr15	29409480	29411272	1793	*	1269	5.13381e-20	1131	15	29409480	29411272	1793	29409632	29410508	877	ENST00000561069.1;ENST00000558259.1;ENST00000558402.1	APBA2	0.909818	0.919035
DMR_1270	chr15	29562037	29562375	339	*	1270	1.7003e-12	2946	15	29562037	29562375	339	29562049	29562285	237	ENST00000332303.4	NDNL2;FAM189A1	0.0290739	0.0322848
DMR_1271	chr15	31372571	31373422	852	*	1271	1.40827e-17	1643	15	31372571	31373422	852	31372742	31373178	437	ENST00000397795.2;ENST00000559179.1	TRPM1	0.349586	0.457746
DMR_1272	chr15	31514313	31517917	3605	*	1272	5.94542e-19	1336	15	31514313	31517917	3605	31515750	31516481	732	ENST00000557928.1;ENST00000559094.1		0.640522	0.712703
DMR_1273	chr15	34628705	34628832	128	*	1273	2.48606e-14	2450	15	34628705	34628832	128	34628731	34628815	85	ENST00000397707.2;ENST00000458406.2;ENST00000397702.2	SLC12A6	0.842378	0.87461
DMR_1274	chr15	35087080	35088062	983	*	1274	3.78135e-20	1108	15	35087080	35088062	983	35087506	35087773	268	ENST00000544062.1;ENST00000290378.4;ENST00000503496.1	ACTC1	0.0745832	0.110239
DMR_1275	chr15	37111098	37114687	3590	*	1275	3.58385e-11	3221	15	37111098	37114687	3590	37111929	37112893	965	ENST00000430593.3	CSNK1A1P	0.772917	0.769545
DMR_1276	chr15	37169139	37171331	2193	*	1276	5.25143e-12	3072	15	37169139	37171331	2193	37170017	37171175	1159	ENST00000558089.1	LOC145845	0.10431	0.134385
DMR_1277	chr15	37174151	37175994	1844	*	1277	1.39824e-13	2674	15	37174151	37175994	1844	37174376	37175117	742	ENST00000558089.1;ENST00000561259.1;ENST00000560602.1	LOC145845	0.0910756	0.122644
DMR_1278	chr15	37394710	37398299	3590	*	1278	3.54639e-20	1103	15	37394710	37398299	3590	37394754	37398175	3422	ENST00000338564.4;ENST00000340545.5	MEIS2	0.352629	0.32614
DMR_1279	chr15	37402401	37403483	1083	*	1279	4.0656e-44	39	15	37402401	37403483	1083	37402488	37403304	817			0.145411	0.191076
DMR_1280	chr15	38223723	38226596	2874	*	1280	6.812e-13	2849	15	38223723	38226596	2874	38225160	38226454	1295	ENST00000559502.1;ENST00000558158.1;ENST00000540944.1;ENST00000319669.4	TMCO5A	0.855574	0.817902
DMR_1281	chr15	40380719	40385004	4286	*	1281	1.98942e-18	1456	15	40380719	40385004	4286	40380996	40384779	3784	ENST00000354670.4;ENST00000397573.1;ENST00000220446.4;ENST00000559022.1	BMF	0.845352	0.80852
DMR_1282	chr15	40396660	40400211	3552	*	1282	1.60326e-21	862	15	40396660	40400211	3552	40398007	40399131	1125	ENST00000354670.4;ENST00000220446.4;ENST00000561360.1;ENST00000561282.1;ENST00000397573.1;ENST00000559701.1;ENST00000558774.1	BMF	0.564453	0.533805
DMR_1283	chr15	40750405	40751678	1274	*	1283	3.13148e-17	1720	15	40750405	40751678	1274	40750913	40751171	259	ENST00000560846.1	BAHD1	0.931809	0.911665
DMR_1284	chr15	41058137	41061808	3672	*	1284	5.37521e-11	3253	15	41058137	41061808	3672	41059627	41061527	1901	ENST00000559932.1;ENST00000559445.1;ENST00000260447.4;ENST00000558670.1;ENST00000558727.1;ENST00000344320.6	GCHFR;DNAJC17;C15orf62	0.734538	0.719694
DMR_1285	chr15	41136434	41136563	130	*	1285	1.00664e-12	2885	15	41136434	41136563	130	41136443	41136556	114	ENST00000565315.1;ENST00000564302.1;ENST00000568419.1;ENST00000568525.1;ENST00000562057.1;ENST00000536281.1;ENST00000431806.1	SPINT1	0.038213	0.0405686
DMR_1286	chr15	41228593	41228758	166	*	1286	8.0459e-23	687	15	41228593	41228758	166	41228628	41228736	109		DLL4	0.814595	0.784755
DMR_1287	chr15	41247284	41248813	1530	*	1287	1.12328e-24	517	15	41247284	41248813	1530	41247912	41248049	138	ENST00000444189.2;ENST00000487220.1;ENST00000446533.3	CHAC1	0.934662	0.925283
DMR_1288	chr15	42211426	42211602	177	*	1288	4.95082e-23	661	15	42211426	42211602	177	42211437	42211581	145		EHD4	0.944861	0.93031
DMR_1289	chr15	42347676	42351223	3548	*	1289	5.68519e-47	29	15	42347676	42351223	3548	42349113	42349787	675			0.170824	0.283892
DMR_1290	chr15	43477792	43478192	401	*	1290	1.52053e-13	2684	15	43477792	43478192	401	43477796	43478176	381	ENST00000300213.4;ENST00000565685.1;ENST00000356633.5;ENST00000562176.1;ENST00000563128.1	CCNDBP1	0.0500046	0.056132
DMR_1291	chr15	45003661	45003744	84	*	1291	4.32644e-16	1979	15	45003661	45003744	84	45003678	45003704	27	ENST00000559916.1;ENST00000558573.1;ENST00000396754.4;ENST00000558401.1	B2M	0.0154333	0.00995689
DMR_1292	chr15	45670918	45671499	582	*	1292	1.69933e-40	63	15	45670918	45671499	582	45671001	45671347	347	ENST00000558336.1;ENST00000396659.3;ENST00000560538.1	LOC145663;GATM	0.341281	0.41902
DMR_1293	chr15	45815186	45815403	218	*	1293	1.96645e-13	2725	15	45815186	45815403	218	45815241	45815343	103	ENST00000559667.1;ENST00000261867.4;ENST00000409454.1	SLC30A4;C15orf21	0.0285457	0.0312488
DMR_1294	chr15	49170161	49170366	206	*	1294	9.11344e-08	3699	15	49170161	49170366	206	49170180	49170321	142	ENST00000396535.3;ENST00000530028.2;ENST00000537958.1;ENST00000560490.1;ENST00000559346.1	SHC4;EID1	0.0243102	0.0225222
DMR_1295	chr15	52820477	52820642	166	*	1295	1.46275e-14	2380	15	52820477	52820642	166	52820479	52820584	106	ENST00000546028.1	MYO5A	0.0175496	0.0157139
DMR_1296	chr15	53086788	53087247	460	*	1296	1.60476e-17	1655	15	53086788	53087247	460	53086857	53087232	376			0.111135	0.146279
DMR_1297	chr15	54269120	54272603	3484	*	1297	3.51718e-17	1732	15	54269120	54272603	3484	54270557	54271167	611	ENST00000557976.1		0.0904321	0.119272
DMR_1298	chr15	55881003	55881091	89	*	1298	0.000502865	3828	15	55881003	55881091	89	55881044	55881089	46	ENST00000563719.1;ENST00000401688.1;ENST00000302000.6	PYGO1	0.117818	0.155252
DMR_1299	chr15	57509776	57511082	1307	*	1299	7.08365e-14	2592	15	57509776	57511082	1307	57510284	57510575	292	ENST00000560764.1;ENST00000543579.1;ENST00000537840.1;ENST00000343827.3	TCF12	0.556322	0.632496
DMR_1300	chr15	58357850	58357931	82	*	1300	1.90515e-15	2142	15	58357850	58357931	82	58357874	58357922	49	ENST00000559684.1;ENST00000347587.3;ENST00000249750.4;ENST00000537372.1	ALDH1A2	0.0879566	0.129031
DMR_1301	chr15	60282848	60286719	3872	*	1301	9.40646e-15	2330	15	60282848	60286719	3872	60284643	60286540	1898			0.67122	0.693051
DMR_1302	chr15	61521857	61522041	185	*	1302	2.53489e-12	2992	15	61521857	61522041	185	61521910	61521987	78	ENST00000335670.6	RORA	0.0820118	0.120703
DMR_1303	chr15	62511739	62515844	4106	*	1303	4.39217e-13	2808	15	62511739	62515844	4106	62513534	62515771	2238			0.868089	0.898807
DMR_1304	chr15	62529329	62539595	10267	*	1304	2.28532e-14	2431	15	62529329	62539595	10267	62530766	62538548	7783	ENST00000563606.1;ENST00000561706.1;ENST00000408214.1		0.860132	0.846075
DMR_1305	chr15	62547482	62551267	3786	*	1305	7.50705e-19	1354	15	62547482	62551267	3786	62548059	62549831	1773			0.931678	0.913208
DMR_1306	chr15	62989912	62990077	166	*	1306	4.40171e-22	783	15	62989912	62990077	166	62989935	62990047	113	ENST00000561311.1	TLN2	0.91078	0.881372
DMR_1307	chr15	63114832	63117021	2190	*	1307	1.2356e-48	26	15	63114832	63117021	2190	63114897	63116514	1618	ENST00000388402.1	MIR190;TLN2	0.91369	0.889737
DMR_1308	chr15	65343458	65349294	5837	*	1308	7.25399e-19	1347	15	65343458	65349294	5837	65345601	65347283	1683	ENST00000334287.2;ENST00000220062.4;ENST00000421977.3;ENST00000434605.2	OSTBETA;RASL12	0.931409	0.914985
DMR_1309	chr15	67227285	67230422	3138	*	1309	2.33264e-18	1466	15	67227285	67230422	3138	67228722	67228986	265	ENST00000558436.1		0.909998	0.848646
DMR_1310	chr15	67457076	67458905	1830	*	1310	1.41453e-14	2376	15	67457076	67458905	1830	67457584	67458665	1082	ENST00000537194.2;ENST00000535241.1	SMAD3	0.928217	0.925623
DMR_1311	chr15	68097001	68101286	4286	*	1311	1.3125e-08	3618	15	68097001	68101286	4286	68097052	68099144	2093	ENST00000541298.1;ENST00000354498.5;ENST00000340972.4;ENST00000395476.2;ENST00000178640.5	MAP2K5	0.862444	0.83872
DMR_1312	chr15	68865197	68870363	5167	*	1312	7.21903e-13	2855	15	68865197	68870363	5167	68865587	68868569	2983			0.83924	0.808177
DMR_1313	chr15	69753172	69757181	4010	*	1313	2.0706e-09	3507	15	69753172	69757181	4010	69754609	69755745	1137	ENST00000558633.1;ENST00000559025.1;ENST00000558702.1		0.29476	0.286696
DMR_1314	chr15	70314472	70318560	4089	*	1314	1.27459e-08	3614	15	70314472	70318560	4089	70315909	70317124	1216			0.896779	0.908058
DMR_1315	chr15	71122091	71126376	4286	*	1315	7.18055e-17	1819	15	71122091	71126376	4286	71124234	71125838	1605	ENST00000299213.7;ENST00000559316.1	LARP6	0.901958	0.888194
DMR_1316	chr15	73345454	73345897	444	*	1316	4.83775e-21	954	15	73345454	73345897	444	73345607	73345745	139	ENST00000379842.4	NEO1	0.0663892	0.0661547
DMR_1317	chr15	73611201	73611376	176	*	1317	4.20133e-22	780	15	73611201	73611376	176	73611202	73611321	120			0.0954452	0.239724
DMR_1318	chr15	74421882	74421935	54	*	1318	4.05864e-15	2236	15	74421882	74421935	54	74421887	74421935	49	ENST00000435464.1;ENST00000453268.2;ENST00000563727.1;ENST00000445793.1;ENST00000361742.3;ENST00000565159.1;ENST00000514871.1;ENST00000561975.1	ISLR2;LOC283731	0.0754822	0.102292
DMR_1319	chr15	74466780	74467039	260	*	1319	2.50649e-15	2177	15	74466780	74467039	260	74466794	74466933	140	ENST00000249842.3;ENST00000395118.1;ENST00000561647.1	ISLR	0.885559	0.889552
DMR_1320	chr15	75018647	75018726	80	*	1320	7.82925e-13	2863	15	75018647	75018726	80	75018674	75018700	27	ENST00000567032.1;ENST00000564596.1;ENST00000395049.4;ENST00000395048.2;ENST00000379727.3	CYP1A1	0.0631727	0.068597
DMR_1321	chr15	75115878	75120163	4286	*	1321	1.89892e-30	205	15	75115878	75120163	4286	75117033	75119335	2303	ENST00000488000.2;ENST00000564823.1;ENST00000395018.4;ENST00000379709.3;ENST00000309664.5	LMAN1L;CPLX3	0.585235	0.5429
DMR_1322	chr15	75948189	75952474	4286	*	1322	1.38498e-16	1874	15	75948189	75952474	4286	75949373	75950332	960	ENST00000308527.5	SNX33	0.964233	0.952481
DMR_1323	chr15	78113093	78116682	3590	*	1323	1.72894e-12	2951	15	78113093	78116682	3590	78113237	78114888	1652	ENST00000567605.1		0.347139	0.364069
DMR_1324	chr15	78628631	78632220	3590	*	1324	1.72977e-15	2128	15	78628631	78632220	3590	78630426	78632184	1759	ENST00000299529.6	CRABP1	0.605819	0.630412
DMR_1325	chr15	79297701	79299276	1576	*	1325	3.32703e-24	557	15	79297701	79299276	1576	79298209	79298769	561	ENST00000560334.1;ENST00000394745.3;ENST00000558480.2	RASGRF1	0.902959	0.887441
DMR_1326	chr15	80539846	80543765	3920	*	1326	1.42918e-19	1219	15	80539846	80543765	3920	80541641	80543685	2045	ENST00000560778.2		0.737156	0.772745
DMR_1327	chr15	80632698	80635684	2987	*	1327	2.52171e-21	892	15	80632698	80635684	2987	80634135	80634248	114	ENST00000558244.1;ENST00000561432.1;ENST00000558913.1;ENST00000558578.1		0.840589	0.796681
DMR_1328	chr15	83330933	83332594	1662	*	1328	6.39834e-21	972	15	83330933	83332594	1662	83331441	83332594	1154	ENST00000261722.3;ENST00000560650.1	AP3B2	0.700326	0.582989
DMR_1329	chr15	83953837	83953909	73	*	1329	2.17808e-14	2426	15	83953837	83953909	73	83953864	83953883	20	ENST00000345382.2;ENST00000565495.1	BNC1	0.0997372	0.137804
DMR_1330	chr15	84032816	84036126	3311	*	1330	3.9101e-17	1744	15	84032816	84036126	3311	84034253	84034690	438	ENST00000565495.1		0.0355987	0.0603959
DMR_1331	chr15	84048026	84048385	360	*	1331	3.42476e-11	3217	15	84048026	84048385	360	84048104	84048308	205	ENST00000565495.1		0.12404	0.160253
DMR_1332	chr15	85360591	85360754	164	*	1332	7.65053e-17	1825	15	85360591	85360754	164	85360655	85360691	37	ENST00000258888.5	ALPK3	0.214733	0.28601
DMR_1333	chr15	89010648	89010729	82	*	1333	2.672e-13	2759	15	89010648	89010729	82	89010663	89010712	50	ENST00000557974.1;ENST00000353598.6;ENST00000325844.4;ENST00000312475.4;ENST00000561140.1	MRPS11;MRPL46	0.046258	0.0304628
DMR_1334	chr15	89073809	89075094	1286	*	1334	6.77409e-17	1814	15	89073809	89075094	1286	89074317	89074587	271	ENST00000558413.1	DET1	0.942062	0.927566
DMR_1335	chr15	89897934	89901523	3590	*	1335	8.69158e-11	3288	15	89897934	89901523	3590	89899729	89901456	1728			0.814534	0.769614
DMR_1336	chr15	90039753	90039834	82	*	1336	2.22989e-12	2976	15	90039753	90039834	82	90039794	90039822	29	ENST00000544600.1;ENST00000268122.4;ENST00000536247.1	RHCG	0.0769579	0.105271
DMR_1337	chr15	90234026	90234122	97	*	1337	1.11624e-11	3136	15	90234026	90234122	97	90234026	90234082	57	ENST00000268130.7;ENST00000560294.1;ENST00000558000.1;ENST00000561257.1;ENST00000561224.1;ENST00000557982.1;ENST00000559170.1	WDR93;PEX11A	0.0343121	0.0352131
DMR_1338	chr15	91435456	91436796	1341	*	1338	5.79815e-18	1559	15	91435456	91436796	1341	91435964	91436289	326		FES	0.946135	0.932303
DMR_1339	chr15	91475808	91475989	182	*	1339	1.21013e-13	2657	15	91475808	91475989	182	91475826	91475925	100	ENST00000394275.2;ENST00000330334.3;ENST00000559898.1;ENST00000394272.3;ENST00000448987.1;ENST00000438890.1	UNC45A;HDDC3	0.0622065	0.0742951
DMR_1340	chr15	93121689	93133812	12124	*	1340	4.53684e-29	260	15	93121689	93133812	12124	93121689	93132376	10688	ENST00000555864.1		0.840902	0.834389
DMR_1341	chr15	93577895	93581763	3869	*	1341	9.56814e-12	3124	15	93577895	93581763	3869	93579332	93580327	996			0.452385	0.410976
DMR_1342	chr15	93956499	93959833	3335	*	1342	9.23134e-14	2621	15	93956499	93959833	3335	93956988	93959351	2364	ENST00000554466.1;ENST00000554105.1;ENST00000553478.1		0.860547	0.860554
DMR_1343	chr15	93965644	93968517	2874	*	1343	1.26926e-12	2910	15	93965644	93968517	2874	93966025	93968270	2246	ENST00000556708.1;ENST00000554466.1;ENST00000554105.1;ENST00000553478.1		0.905436	0.883397
DMR_1344	chr15	96873802	96874113	312	*	1344	1.49006e-24	524	15	96873802	96874113	312	96873850	96874052	203	ENST00000394166.3	NR2F2	0.0576131	0.0863599
DMR_1345	chr15	96876324	96876489	166	*	1345	7.08921e-14	2593	15	96876324	96876489	166	96876367	96876486	120	ENST00000394171.2;ENST00000453270.2;ENST00000410719.1	NR2F2;MIR1469	0.104176	0.128656
DMR_1346	chr15	96889681	96893910	4230	*	1346	8.63309e-10	3463	15	96889681	96893910	4230	96889861	96892116	2256			0.135336	0.171915
DMR_1347	chr15	96905414	96909003	3590	*	1347	1.64785e-10	3337	15	96905414	96909003	3590	96905554	96907756	2203	ENST00000558382.1;ENST00000558499.1		0.171597	0.199261
DMR_1348	chr15	97318474	97324568	6095	*	1348	1.34408e-11	3153	15	97318474	97324568	6095	97319911	97323948	4038	ENST00000560888.1;ENST00000558722.1		0.821146	0.807337
DMR_1349	chr15	98063292	98067258	3967	*	1349	4.72838e-15	2250	15	98063292	98067258	3967	98064729	98065822	1094	ENST00000559955.1		0.921217	0.893911
DMR_1350	chr15	98834414	98838440	4027	*	1350	2.31879e-16	1916	15	98834414	98838440	4027	98835851	98837004	1154	ENST00000560360.1		0.248609	0.26638
DMR_1351	chr15	99561235	99564824	3590	*	1351	1.27361e-27	325	15	99561235	99564824	3590	99561687	99564076	2390	ENST00000559468.1		0.845223	0.775216
DMR_1352	chr15	99965396	99968491	3096	*	1352	7.48954e-25	495	15	99965396	99968491	3096	99966833	99967055	223			0.924313	0.894273
DMR_1353	chr15	99972895	99976906	4012	*	1353	6.82586e-20	1160	15	99972895	99976906	4012	99974332	99975470	1139			0.786195	0.758488
DMR_1354	chr15	100536426	100538652	2227	*	1354	9.15933e-14	2619	15	100536426	100538652	2227	100537304	100538145	842		ADAMTS17	0.799083	0.762583
DMR_1355	chr15	101389092	101389573	482	*	1355	1.56328e-15	2121	15	101389092	101389573	482	101389272	101389394	123	ENST00000557962.1;ENST00000561231.1;ENST00000559331.1;ENST00000558254.1;ENST00000431060.3;ENST00000558427.1		0.527064	0.669286
DMR_1356	chr15	101503034	101504103	1070	*	1356	9.11314e-17	1834	15	101503034	101504103	1070	101503542	101503596	55	ENST00000529762.2	LRRK1	0.952053	0.946946
DMR_1357	chr15	101590558	101592313	1756	*	1357	5.61353e-07	3755	15	101590558	101592313	1756	101591436	101592151	716	ENST00000559857.1;ENST00000529762.2;ENST00000388948.3	LRRK1	0.86945	0.841197
DMR_1358	chr15	101688742	101691664	2923	*	1358	1.4258e-14	2377	15	101688742	101691664	2923	101690179	101690228	50			0.937945	0.928503
DMR_1359	chr15	101697077	101699950	2874	*	1359	9.34963e-08	3700	15	101697077	101699950	2874	101697195	101699266	2072			0.885249	0.887251
DMR_1360	chr15	101925799	101927379	1581	*	1360	9.30738e-19	1374	15	101925799	101927379	1581	101926307	101927126	820	ENST00000561177.1	PCSK6	0.876178	0.844584
DMR_1361	chr16	103527	103608	82	*	1361	2.25713e-16	1915	16	103527	103608	82	103531	103592	62	ENST00000383018.3;ENST00000493672.1;ENST00000293861.3;ENST00000293860.5	POLR3K;SNRNP25	0.157224	0.0731676
DMR_1362	chr16	357370	359125	1756	*	1362	6.6652e-14	2583	16	357370	359125	1756	358248	358591	344	ENST00000481769.1	AXIN1	0.918509	0.883657
DMR_1363	chr16	368016	369031	1016	*	1363	5.98028e-18	1564	16	368016	369031	1016	368066	368761	696	ENST00000481769.1	AXIN1	0.952731	0.951417
DMR_1364	chr16	568948	573233	4286	*	1364	2.65079e-09	3522	16	568948	573233	4286	569167	571091	1925	ENST00000457159.1;ENST00000262305.4	RAB11FIP3	0.905854	0.905618
DMR_1365	chr16	703182	704937	1756	*	1365	1.9044e-13	2721	16	703182	704937	1756	703464	704060	597	ENST00000549091.1;ENST00000446427.2	WDR90	0.928456	0.912185
DMR_1366	chr16	808039	810912	2874	*	1366	3.3902e-20	1099	16	808039	810912	2874	809476	810891	1416	ENST00000563941.1;ENST00000545450.2;ENST00000566549.1;ENST00000446427.2;ENST00000382862.3;ENST00000566269.1	MSLN	0.850609	0.840675
DMR_1367	chr16	833124	833315	192	*	1367	5.32878e-13	2826	16	833124	833315	192	833190	833250	61	ENST00000293892.3	MSLNL	0.778796	0.71623
DMR_1368	chr16	851189	855327	4139	*	1368	5.26135e-31	185	16	851189	855327	4139	851255	855300	4046	ENST00000248150.4;ENST00000301698.1	GNG13;PRR25	0.725029	0.684048
DMR_1369	chr16	875835	880894	5060	*	1369	5.96112e-14	2567	16	875835	880894	5060	875881	880831	4951			0.882494	0.869145
DMR_1370	chr16	889465	894229	4765	*	1370	5.34953e-26	422	16	889465	894229	4765	891260	893989	2730			0.859164	0.820172
DMR_1371	chr16	941305	943060	1756	*	1371	4.02778e-08	3672	16	941305	943060	1756	941948	943038	1091	ENST00000539151.1;ENST00000539379.1;ENST00000262301.11;ENST00000543238.1	LMF1	0.938789	0.928219
DMR_1372	chr16	1131279	1135172	3894	*	1372	6.65463e-24	579	16	1131279	1135172	3894	1131327	1133378	2052	ENST00000562758.1;ENST00000539762.1;ENST00000293897.4;ENST00000397547.2		0.461259	0.504737
DMR_1373	chr16	1146034	1151218	5185	*	1373	4.59489e-13	2813	16	1146034	1151218	5185	1146277	1151175	4899	ENST00000328449.5	C1QTNF8	0.691786	0.719609
DMR_1374	chr16	1155554	1160886	5333	*	1374	1.63371e-18	1434	16	1155554	1160886	5333	1157062	1160722	3661	ENST00000561511.1		0.668747	0.660804
DMR_1375	chr16	1191653	1196546	4894	*	1375	4.60584e-09	3558	16	1191653	1196546	4894	1193090	1195646	2557			0.727432	0.68493
DMR_1376	chr16	1260437	1262192	1756	*	1376	4.79941e-18	1539	16	1260437	1262192	1756	1260577	1261666	1090	ENST00000348261.5	CACNA1H	0.916862	0.922287
DMR_1377	chr16	1269802	1271557	1756	*	1377	1.33333e-10	3323	16	1269802	1271557	1756	1270372	1271505	1134	ENST00000348261.5;ENST00000358590.4	CACNA1H	0.851149	0.830573
DMR_1378	chr16	1328710	1333045	4336	*	1378	2.28059e-15	2162	16	1328710	1333045	4336	1330147	1331609	1463			0.83998	0.822341
DMR_1379	chr16	1384641	1384722	82	*	1379	4.5408e-22	785	16	1384641	1384722	82	1384655	1384722	68	ENST00000426824.3;ENST00000397488.2;ENST00000562208.1;ENST00000324385.5;ENST00000440627.2;ENST00000397489.1;ENST00000421665.2	BAIAP3	0.116834	0.189826
DMR_1380	chr16	1435957	1439639	3683	*	1380	1.15907e-10	3311	16	1435957	1439639	3683	1437752	1439060	1309			0.911841	0.896886
DMR_1381	chr16	1530616	1535674	5059	*	1381	1.98073e-13	2728	16	1530616	1535674	5059	1532411	1533880	1470			0.941565	0.955132
DMR_1382	chr16	1556488	1558482	1995	*	1382	1.1471e-15	2086	16	1556488	1558482	1995	1556735	1557605	871	ENST00000437914.1	TELO2	0.895853	0.87255
DMR_1383	chr16	1607916	1612309	4394	*	1383	1.20856e-27	323	16	1607916	1612309	4394	1608794	1611973	3180	ENST00000439987.2;ENST00000426508.2	IFT140	0.840762	0.813746
DMR_1384	chr16	1756263	1757278	1016	*	1384	8.2553e-13	2867	16	1756263	1757278	1016	1756391	1757247	857	ENST00000250894.4;ENST00000356010.5	MAPK8IP3	0.0327826	0.044551
DMR_1385	chr16	1857072	1861357	4286	*	1385	8.50926e-13	2871	16	1857072	1861357	4286	1858877	1860756	1880	ENST00000455446.2;ENST00000397356.3;ENST00000397353.2;ENST00000567398.1;ENST00000566709.1	HAGH	0.945527	0.932334
DMR_1386	chr16	1968549	1968624	76	*	1386	1.0305e-24	513	16	1968549	1968624	76	1968576	1968598	23	ENST00000443547.1;ENST00000454677.2;ENST00000293937.3	HS3ST6	0.176968	0.249505
DMR_1387	chr16	2143971	2147300	3330	*	1387	3.69264e-19	1297	16	2143971	2147300	3330	2144849	2146423	1575	ENST00000570072.1;ENST00000382481.4;ENST00000565937.1	PKD1	0.948704	0.938039
DMR_1388	chr16	2259892	2261647	1756	*	1388	9.08908e-16	2055	16	2259892	2261647	1756	2259923	2261237	1315	ENST00000561544.1;ENST00000562360.1;ENST00000566018.1;ENST00000328540.3	C16orf79	0.895977	0.886861
DMR_1389	chr16	2265380	2265511	132	*	1389	7.81994e-16	2043	16	2265380	2265511	132	2265388	2265446	59	ENST00000333503.7	PGP	0.0276107	0.0180885
DMR_1390	chr16	2501608	2502670	1063	*	1390	1.4458e-13	2677	16	2501608	2502670	1063	2502116	2502163	48		CCNF	0.963506	0.967338
DMR_1391	chr16	2794824	2795897	1074	*	1391	6.70156e-07	3762	16	2794824	2795897	1074	2794914	2795664	751	ENST00000577055.1;ENST00000571305.1;ENST00000573802.1	LOC100128788	0.900197	0.893135
DMR_1392	chr16	2819343	2823628	4286	*	1392	4.73107e-15	2251	16	2819343	2823628	4286	2820366	2823300	2935	ENST00000382300.2;ENST00000382301.2;ENST00000426305.2;ENST00000301740.8;ENST00000409906.4;ENST00000409477.1	SRRM2;TCEB2	0.856068	0.850825
DMR_1393	chr16	2879851	2884322	4472	*	1393	2.96214e-18	1490	16	2879851	2884322	4472	2879998	2882180	2183	ENST00000572863.1;ENST00000382280.3	ZG16B	0.519004	0.51578
DMR_1394	chr16	2908093	2908220	128	*	1394	2.78723e-16	1933	16	2908093	2908220	128	2908157	2908219	63	ENST00000574768.1;ENST00000577140.1;ENST00000161006.3;ENST00000571228.1	PRSS22	0.122321	0.199845
DMR_1395	chr16	2908826	2908999	174	*	1395	7.01236e-20	1162	16	2908826	2908999	174	2908892	2908934	43	ENST00000577140.1;ENST00000571228.1;ENST00000574768.1;ENST00000161006.3	PRSS22	0.175978	0.356632
DMR_1396	chr16	2996878	3002934	6057	*	1396	4.04239e-12	3045	16	2996878	3002934	6057	2999021	3000792	1772	ENST00000416288.2;ENST00000399667.2;ENST00000253928.9;ENST00000570752.1;ENST00000573260.1	FLYWCH1	0.874062	0.846035
DMR_1397	chr16	3087442	3091031	3590	*	1397	5.73997e-16	2009	16	3087442	3091031	3590	3087875	3089237	1363	ENST00000382225.3;ENST00000572449.1		0.68942	0.692003
DMR_1398	chr16	3227517	3232520	5004	*	1398	7.75019e-22	819	16	3227517	3232520	5004	3229312	3230847	1536			0.550648	0.697578
DMR_1399	chr16	3531538	3533447	1910	*	1399	2.55449e-15	2179	16	3531538	3533447	1910	3532416	3532954	539	ENST00000575785.1;ENST00000570551.1;ENST00000574423.1	NAT15	0.938548	0.938224
DMR_1400	chr16	3629427	3633712	4286	*	1400	2.97554e-12	3006	16	3629427	3633712	4286	3629620	3632588	2969	ENST00000294008.3;ENST00000573982.1	BTBD12	0.758137	0.74692
DMR_1401	chr16	3842504	3843922	1419	*	1401	1.78794e-21	872	16	3842504	3843922	1419	3843012	3843415	404	ENST00000323508.4	CREBBP	0.793232	0.753949
DMR_1402	chr16	3988514	3989048	535	*	1402	4.81154e-18	1543	16	3988514	3989048	535	3988694	3988869	176	ENST00000571302.1		0.383661	0.564145
DMR_1403	chr16	3998132	4003395	5264	*	1403	6.41046e-20	1153	16	3998132	4003395	5264	3998752	4001959	3208	ENST00000576810.1		0.933498	0.931387
DMR_1404	chr16	4049807	4050822	1016	*	1404	6.84285e-17	1816	16	4049807	4050822	1016	4049855	4050400	546	ENST00000571889.1	ADCY9	0.946034	0.933774
DMR_1405	chr16	4384459	4389709	5251	*	1405	6.74235e-15	2293	16	4384459	4389709	5251	4384967	4389056	4090	ENST00000262366.3;ENST00000574705.1	GLIS2	0.84571	0.827148
DMR_1406	chr16	4713721	4714950	1230	*	1406	1.69268e-17	1661	16	4713721	4714950	1230	4714080	4714815	736	ENST00000262370.6	MGRN1	0.330386	0.327441
DMR_1407	chr16	4748407	4749754	1348	*	1407	3.62882e-09	3544	16	4748407	4749754	1348	4748507	4749556	1050		ANKS3	0.931133	0.925721
DMR_1408	chr16	5122084	5122389	306	*	1408	3.34055e-14	2497	16	5122084	5122389	306	5122085	5122251	167	ENST00000544428.1	ALG1	0.0193145	0.0155196
DMR_1409	chr16	8737732	8742171	4440	*	1409	1.26591e-21	848	16	8737732	8742171	4440	8738240	8740029	1790	ENST00000568967.1;ENST00000561758.1;ENST00000381920.3	C16orf68	0.493905	0.466067
DMR_1410	chr16	8861854	8863160	1307	*	1410	1.46061e-14	2379	16	8861854	8863160	1307	8862362	8862653	292		ABAT	0.925691	0.915992
DMR_1411	chr16	8958479	8961772	3294	*	1411	2.86957e-21	902	16	8958479	8961772	3294	8960126	8961413	1288	ENST00000562843.1;ENST00000561530.1;ENST00000396593.2;ENST00000311052.5	CARHSP1	0.556114	0.615138
DMR_1412	chr16	8985072	8989357	4286	*	1412	2.7405e-19	1272	16	8985072	8989357	4286	8985593	8988917	3325	ENST00000344836.4;ENST00000544549.1	USP7	0.859966	0.860266
DMR_1413	chr16	9853817	9858102	4286	*	1413	3.35439e-15	2206	16	9853817	9858102	4286	9855280	9857925	2646	ENST00000396573.2;ENST00000562109.1;ENST00000535259.1	GRIN2A	0.9143	0.892979
DMR_1414	chr16	10800493	10803877	3385	*	1414	4.06258e-23	653	16	10800493	10803877	3385	10801930	10802441	512			0.901312	0.825871
DMR_1415	chr16	10837664	10837745	82	*	1415	4.29563e-18	1529	16	10837664	10837745	82	10837667	10837705	39	ENST00000571790.1;ENST00000283027.5;ENST00000433392.2	NUBP1	0.0315806	0.0268878
DMR_1416	chr16	11351040	11354629	3590	*	1416	4.27742e-09	3554	16	11351040	11354629	3590	11351136	11352835	1700	ENST00000332029.2;ENST00000572173.1	SOCS1	0.0400074	0.0424032
DMR_1417	chr16	11365319	11368908	3590	*	1417	2.03102e-12	2967	16	11365319	11368908	3590	11367114	11368889	1776	ENST00000572173.1;ENST00000327157.2;ENST00000390926.1	PRM3	0.853079	0.838222
DMR_1418	chr16	11372580	11376865	4286	*	1418	2.21506e-13	2744	16	11372580	11376865	4286	11374090	11376309	2220	ENST00000572173.1;ENST00000312511.3	PRM1	0.890049	0.874147
DMR_1419	chr16	12183327	12184640	1314	*	1419	4.21452e-20	1114	16	12183327	12184640	1314	12183835	12184133	299	ENST00000312019.2	SNX29	0.323463	0.387284
DMR_1420	chr16	15595346	15596589	1244	*	1420	6.93645e-09	3584	16	15595346	15596589	1244	15595854	15596423	570	ENST00000452191.2;ENST00000568222.1	C16orf45	0.909858	0.899968
DMR_1421	chr16	19190508	19192673	2166	*	1421	8.81094e-13	2873	16	19190508	19192673	2166	19191386	19191796	411	ENST00000568115.1;ENST00000562034.1;ENST00000355377.2	SYT17	0.352662	0.332033
DMR_1422	chr16	19866469	19873872	7404	*	1422	2.85563e-20	1077	16	19866469	19873872	7404	19868612	19872240	3629	ENST00000320394.6;ENST00000300571.2;ENST00000569102.1;ENST00000569479.1;ENST00000538074.1;ENST00000537135.1	IQCK;GPRC5B	0.89786	0.893556
DMR_1423	chr16	20085581	20089170	3590	*	1423	1.60146e-18	1432	16	20085581	20089170	3590	20085625	20088273	2649	ENST00000570682.1	GPR139	0.433912	0.389464
DMR_1424	chr16	20996052	20997211	1160	*	1424	1.22649e-21	846	16	20996052	20997211	1160	20996560	20996704	145	ENST00000544558.1;ENST00000415178.1	DNAH3	0.939717	0.927019
DMR_1425	chr16	22203295	22208989	5695	*	1425	2.56598e-36	96	16	22203295	22208989	5695	22203612	22207553	3942			0.2149	0.174143
DMR_1426	chr16	22926518	22926683	166	*	1426	1.06692e-26	377	16	22926518	22926683	166	22926538	22926625	88		HS3ST2	0.91187	0.872048
DMR_1427	chr16	22959731	22959962	232	*	1427	2.52864e-15	2178	16	22959731	22959962	232	22959819	22959875	57			0.197605	0.316391
DMR_1428	chr16	28546730	28551015	4286	*	1428	1.16268e-12	2902	16	28546730	28551015	4286	28548873	28550619	1747	ENST00000324873.6;ENST00000395641.2	NUPR1	0.819666	0.78895
DMR_1429	chr16	28882893	28887444	4552	*	1429	5.26445e-15	2263	16	28882893	28887444	4552	28884330	28886581	2252	ENST00000563674.1;ENST00000359285.5;ENST00000538342.1;ENST00000337120.5;ENST00000322610.8	SH2B1	0.798308	0.782125
DMR_1430	chr16	28993700	28997985	4286	*	1430	1.10669e-14	2345	16	28993700	28997985	4286	28995271	28996533	1263	ENST00000395461.3;ENST00000564277.1;ENST00000563964.1;ENST00000395456.2;ENST00000454369.2;ENST00000360872.5;ENST00000566177.1;ENST00000565975.1;ENST00000569969.1;ENST00000311008.11;ENST00000334536.8;ENST00000568899.1	SPNS1;LAT	0.137095	0.137165
DMR_1431	chr16	29820276	29820667	392	*	1431	6.52961e-21	974	16	29820276	29820667	392	29820429	29820592	164	ENST00000566537.1;ENST00000569981.1;ENST00000563806.1;ENST00000569039.1	MAZ	0.792235	0.752817
DMR_1432	chr16	29880660	29884945	4286	*	1432	4.88558e-19	1324	16	29880660	29884945	4286	29882803	29884806	2004	ENST00000346932.5	SEZ6L2	0.877679	0.843919
DMR_1433	chr16	30014632	30019612	4981	*	1433	2.4476e-18	1472	16	30014632	30019612	4981	30016775	30018549	1775	ENST00000567705.1;ENST00000304516.7;ENST00000563197.1;ENST00000350119.4;ENST00000564944.1;ENST00000564979.1	INO80E;DOC2A	0.897347	0.891912
DMR_1434	chr16	30039177	30040932	1756	*	1434	2.55203e-20	1067	16	30039177	30040932	1756	30040055	30040929	875	ENST00000279389.4;ENST00000564806.1	FAM57B	0.677793	0.758494
DMR_1435	chr16	30124452	30128737	4286	*	1435	1.78773e-16	1898	16	30124452	30128737	4286	30124803	30126595	1793	ENST00000406256.3;ENST00000263025.4;ENST00000484663.1;ENST00000403394.1;ENST00000494643.1	GDPD3;LOC100271831;MAPK3	0.820089	0.809472
DMR_1436	chr16	30572841	30573016	176	*	1436	3.49095e-22	761	16	30572841	30573016	176	30572912	30573013	102			0.263157	0.391742
DMR_1437	chr16	30683196	30691389	8194	*	1437	1.0666e-21	835	16	30683196	30691389	8194	30684633	30689953	5321	ENST00000516265.1		0.811767	0.793219
DMR_1438	chr16	30749118	30753403	4286	*	1438	1.98216e-13	2730	16	30749118	30753403	4286	30750482	30751899	1418	ENST00000483578.1;ENST00000344771.4;ENST00000262518.4	SRCAP	0.736138	0.734056
DMR_1439	chr16	30773955	30774260	306	*	1439	1.29364e-13	2666	16	30773955	30774260	306	30773975	30774108	134	ENST00000543610.1;ENST00000452273.2;ENST00000545825.1;ENST00000541260.1;ENST00000538323.1;ENST00000324685.6	RNF40;C16orf93	0.0279245	0.0318749
DMR_1440	chr16	30787689	30791278	3590	*	1440	1.56003e-10	3332	16	30787689	30791278	3590	30788293	30790892	2600	ENST00000575562.1;ENST00000262525.4	ZNF629	0.890871	0.903436
DMR_1441	chr16	30937001	30937366	366	*	1441	1.09861e-17	1617	16	30937001	30937366	366	30937154	30937214	61	ENST00000471231.2;ENST00000565690.1	FBXL19	0.919391	0.898585
DMR_1442	chr16	30994998	30995195	198	*	1442	7.14871e-24	586	16	30994998	30995195	198	30995042	30995182	141	ENST00000353250.5;ENST00000262520.6;ENST00000297679.5;ENST00000262519.8	HSD3B7;SETD1A	0.843082	0.805644
DMR_1443	chr16	30997110	31002608	5499	*	1443	3.41423e-18	1506	16	30997110	31002608	5499	30997640	31000466	2827	ENST00000262520.6;ENST00000353250.5;ENST00000297679.5	HSD3B7	0.897061	0.871681
DMR_1444	chr16	31159405	31159710	306	*	1444	7.43337e-22	816	16	31159405	31159710	306	31159558	31159704	147	ENST00000268281.4	PRSS36	0.467287	0.576125
DMR_1445	chr16	49516647	49519972	3326	*	1445	7.69084e-27	371	16	49516647	49519972	3326	49518084	49518536	453			0.184351	0.317037
DMR_1446	chr16	50912455	50915460	3006	*	1446	1.37654e-20	1009	16	50912455	50915460	3006	50913892	50914024	133	ENST00000576842.1;ENST00000569986.1		0.256536	0.391138
DMR_1447	chr16	51147281	51147640	360	*	1447	3.20273e-16	1953	16	51147281	51147640	360	51147461	51147623	163			0.059041	0.0863591
DMR_1448	chr16	51184956	51185187	232	*	1448	4.58851e-16	1988	16	51184956	51185187	232	51185001	51185147	147	ENST00000440970.1;ENST00000562674.1;ENST00000541611.1;ENST00000457559.2;ENST00000251020.4	SALL1	0.120844	0.15537
DMR_1449	chr16	53407628	53407987	360	*	1449	1.273e-24	519	16	53407628	53407987	360	53407678	53407808	131	ENST00000566383.1		0.754651	0.536903
DMR_1450	chr16	54227610	54228093	484	*	1450	5.14415e-27	358	16	54227610	54228093	484	54227790	54227914	125			0.351047	0.473066
DMR_1451	chr16	54968651	54969010	360	*	1451	7.66256e-15	2306	16	54968651	54969010	360	54968727	54968985	259	ENST00000560487.1		0.200484	0.252965
DMR_1452	chr16	55542643	55542774	132	*	1452	2.5241e-13	2755	16	55542643	55542774	132	55542668	55542751	84	ENST00000262134.5	LPCAT2	0.837757	0.78544
DMR_1453	chr16	56227507	56229778	2272	*	1453	4.11342e-10	3413	16	56227507	56229778	2272	56227690	56228901	1212	ENST00000567381.1;ENST00000569295.1	DKFZP434H168;GNAO1	0.104306	0.123078
DMR_1454	chr16	56486110	56486488	379	*	1454	9.39607e-22	829	16	56486110	56486488	379	56486263	56486336	74	ENST00000535563.1;ENST00000300291.5;ENST00000540727.1	OGFOD1;NUDT21	0.177861	0.273486
DMR_1455	chr16	56685394	56686409	1016	*	1455	2.88369e-18	1486	16	56685394	56686409	1016	56685618	56685902	285	ENST00000568608.1;ENST00000562399.1;ENST00000334346.2	MT1B	0.844042	0.779496
DMR_1456	chr16	57179525	57183810	4286	*	1456	5.92359e-20	1145	16	57179525	57183810	4286	57180107	57181668	1562	ENST00000565951.1;ENST00000565874.1;ENST00000537605.1;ENST00000290776.8	CPNE2	0.552149	0.569376
DMR_1457	chr16	57405864	57406188	325	*	1457	3.81943e-18	1521	16	57405864	57406188	325	57405979	57406074	96	ENST00000006053.6;ENST00000563383.1;ENST00000564948.1	CX3CL1	0.823075	0.78601
DMR_1458	chr16	57830551	57835225	4675	*	1458	1.69484e-15	2126	16	57830551	57835225	4675	57831745	57833579	1835	ENST00000568697.1;ENST00000566975.1;ENST00000421376.2;ENST00000465878.2;ENST00000539578.1;ENST00000379655.4;ENST00000445690.2	KIFC3	0.727836	0.678237
DMR_1459	chr16	57937461	57937766	306	*	1459	7.54084e-29	269	16	57937461	57937766	306	57937614	57937756	143		CNGB1	0.725895	0.654141
DMR_1460	chr16	58073893	58074198	306	*	1460	4.32548e-24	563	16	58073893	58074198	306	58073900	58074046	147		MMP15	0.906708	0.88127
DMR_1461	chr16	58498580	58498883	304	*	1461	1.21013e-13	2657	16	58498580	58498883	304	58498585	58498818	234	ENST00000394279.2;ENST00000258187.5;ENST00000569578.1	NDRG4	0.139262	0.152378
DMR_1462	chr16	66400205	66400434	230	*	1462	9.04769e-15	2327	16	66400205	66400434	230	66400320	66400411	92	ENST00000341529.3;ENST00000379531.4	CDH5	0.344735	0.311659
DMR_1463	chr16	66600270	66600351	82	*	1463	3.28192e-19	1288	16	66600270	66600351	82	66600275	66600311	37	ENST00000532838.1;ENST00000535705.1;ENST00000336328.6;ENST00000533953.1;ENST00000379500.2;ENST00000379490.4;ENST00000332695.7	CMTM1	0.959505	0.945097
DMR_1464	chr16	66873457	66877046	3590	*	1464	4.47812e-10	3418	16	66873457	66877046	3590	66875252	66876938	1687	ENST00000561579.1;ENST00000338437.2;ENST00000551187.1	CA7	0.84448	0.823713
DMR_1465	chr16	67194813	67195077	265	*	1465	2.08774e-17	1681	16	67194813	67195077	265	67194867	67195069	203	ENST00000258200.3;ENST00000519917.1;ENST00000521920.1;ENST00000566104.1;ENST00000345057.4	TRADD;FBXL8	0.0248269	0.0336779
DMR_1466	chr16	67469029	67474505	5477	*	1466	2.50198e-12	2990	16	67469029	67474505	5477	67471172	67472931	1760	ENST00000326152.5;ENST00000290949.3;ENST00000426604.3;ENST00000565835.1	HSD11B2;ATP6V0D1	0.901048	0.889738
DMR_1467	chr16	67695918	67696108	191	*	1467	2.90758e-11	3207	16	67695918	67696108	191	67695950	67696095	146	ENST00000393919.4;ENST00000219251.7	PARD6A;ACD	0.873709	0.859376
DMR_1468	chr16	67706679	67710964	4286	*	1468	1.14841e-10	3309	16	67706679	67710964	4286	67707096	67709699	2604	ENST00000268797.7	GFOD2	0.817129	0.806901
DMR_1469	chr16	67975722	67980592	4871	*	1469	9.36726e-11	3295	16	67975722	67980592	4871	67976621	67980202	3582	ENST00000573538.1;ENST00000422611.2;ENST00000264005.5;ENST00000338335.3;ENST00000316341.3;ENST00000572037.1;ENST00000541864.2;ENST00000576616.1	LCAT;SLC12A4	0.903933	0.887712
DMR_1470	chr16	67997043	67999123	2081	*	1470	1.02845e-18	1380	16	67997043	67999123	2081	67997858	67999044	1187	ENST00000537830.2;ENST00000572010.1	SLC12A4	0.919788	0.848851
DMR_1471	chr16	69220660	69220791	132	*	1471	8.33048e-12	3109	16	69220660	69220791	132	69220667	69220782	116	ENST00000336278.4;ENST00000524887.1;ENST00000567287.1	SNTB2	0.0228914	0.0268716
DMR_1472	chr16	69964749	69966295	1547	*	1472	3.44091e-12	3032	16	69964749	69966295	1547	69965257	69965788	532	ENST00000544162.1;ENST00000359154.2;ENST00000385282.1	WWP2;MIR140	0.951684	0.941614
DMR_1473	chr16	69973006	69977732	4727	*	1473	6.13486e-20	1148	16	69973006	69977732	4727	69975149	69976228	1080	ENST00000545099.1;ENST00000568684.1;ENST00000448661.1;ENST00000359154.2	WWP2	0.8498	0.811913
DMR_1474	chr16	70507011	70507197	187	*	1474	2.22516e-19	1257	16	70507011	70507197	187	70507094	70507115	22	ENST00000538525.1;ENST00000571514.1	FUK	0.928533	0.917104
DMR_1475	chr16	71323317	71323420	104	*	1475	1.1683e-10	3313	16	71323317	71323420	104	71323317	71323418	102	ENST00000434935.2;ENST00000338099.5	FTSJD1	0.0315421	0.028873
DMR_1476	chr16	71522718	71523589	872	*	1476	3.46333e-10	3399	16	71522718	71523589	872	71523144	71523560	417	ENST00000564230.1;ENST00000561908.1;ENST00000565637.1;ENST00000288177.5	ZNF19	0.798165	0.750476
DMR_1477	chr16	71569907	71574192	4286	*	1477	7.54357e-16	2038	16	71569907	71574192	4286	71570193	71572050	1858	ENST00000572693.1;ENST00000338482.5;ENST00000572450.1;ENST00000539698.3	CHST4	0.817998	0.766311
DMR_1478	chr16	71672795	71677080	4286	*	1478	1.02006e-20	995	16	71672795	71677080	4286	71674507	71674938	432	ENST00000561682.1;ENST00000540628.1;ENST00000565261.1;ENST00000299952.4	MARVELD3	0.938933	0.917021
DMR_1479	chr16	72127808	72128139	332	*	1479	5.17639e-16	1998	16	72127808	72128139	332	72127815	72128063	249	ENST00000426362.2;ENST00000268482.3;ENST00000536867.1;ENST00000268483.3;ENST00000423037.1	DHX38;TXNL4B	0.0380276	0.038106
DMR_1480	chr16	72458158	72461550	3393	*	1480	2.50775e-08	3652	16	72458158	72461550	3393	72459595	72460114	520	ENST00000564508.1;ENST00000561611.2		0.959308	0.953288
DMR_1481	chr16	72829323	72830791	1469	*	1481	1.72823e-12	2950	16	72829323	72830791	1469	72829368	72830284	917		ZFHX3	0.944512	0.931126
DMR_1482	chr16	72980695	72982503	1809	*	1482	1.19078e-28	280	16	72980695	72982503	1809	72981203	72982446	1244		ZFHX3	0.893421	0.869025
DMR_1483	chr16	72983964	72985271	1308	*	1483	3.74211e-22	769	16	72983964	72985271	1308	72984472	72984764	293		ZFHX3	0.950396	0.930045
DMR_1484	chr16	73126100	73127607	1508	*	1484	7.24883e-15	2299	16	73126100	73127607	1508	73126120	73127462	1343	ENST00000569990.2	HTA	0.922856	0.89997
DMR_1485	chr16	73204557	73208771	4215	*	1485	3.08153e-23	648	16	73204557	73208771	4215	73205994	73207335	1342			0.936647	0.937015
DMR_1486	chr16	75240985	75241142	158	*	1486	7.15632e-18	1582	16	75240985	75241142	158	75241064	75241125	62	ENST00000303037.8	CTRB2	0.895007	0.861853
DMR_1487	chr16	75657329	75657460	132	*	1487	1.26801e-16	1869	16	75657329	75657460	132	75657337	75657395	59	ENST00000542252.1;ENST00000307921.3	ADAT1	0.0192415	0.0181713
DMR_1488	chr16	75681449	75681568	120	*	1488	1.57683e-19	1227	16	75681449	75681568	120	75681490	75681528	39	ENST00000568378.1;ENST00000319410.5;ENST00000302445.3;ENST00000300086.4;ENST00000566560.1	KARS;TERF2IP	0.0217392	0.0319386
DMR_1489	chr16	77230869	77235469	4601	*	1489	3.6637e-27	351	16	77230869	77235469	4601	77232522	77233353	832	ENST00000378644.4;ENST00000439557.2;ENST00000545553.1;ENST00000248248.3	SYCE1L;MON1B	0.946759	0.935818
DMR_1490	chr16	77268620	77271748	3129	*	1490	1.6639e-12	2944	16	77268620	77271748	3129	77270057	77270312	256	ENST00000569032.1;ENST00000561672.1		0.0295312	0.0425124
DMR_1491	chr16	78080013	78080372	360	*	1491	3.73526e-23	651	16	78080013	78080372	360	78080026	78080193	168	ENST00000563114.1		0.097595	0.142998
DMR_1492	chr16	80966104	80967039	936	*	1492	1.42999e-41	58	16	80966104	80967039	936	80966118	80966860	743			0.148474	0.224348
DMR_1493	chr16	81517157	81518629	1473	*	1493	1.53158e-07	3723	16	81517157	81518629	1473	81517665	81518253	589		CMIP	0.829072	0.837637
DMR_1494	chr16	81526446	81528011	1566	*	1494	7.37755e-20	1167	16	81526446	81528011	1566	81526954	81527504	551	ENST00000539778.2	CMIP	0.7509	0.722342
DMR_1495	chr16	81741444	81746696	5253	*	1495	1.50208e-14	2386	16	81741444	81746696	5253	81743587	81744554	968	ENST00000398040.4;ENST00000542097.1;ENST00000537098.2	CMIP	0.905364	0.921031
DMR_1496	chr16	82660566	82660693	128	*	1496	3.96046e-17	1747	16	82660566	82660693	128	82660596	82660670	75	ENST00000566620.1;ENST00000567445.1;ENST00000446376.2;ENST00000268613.10;ENST00000565636.1	CDH13	0.0830887	0.117588
DMR_1497	chr16	83947013	83951298	4286	*	1497	6.28507e-11	3268	16	83947013	83951298	4286	83947913	83949156	1244	ENST00000561562.1;ENST00000262430.4	MLYCD	0.953895	0.954099
DMR_1498	chr16	84270589	84270754	166	*	1498	5.8717e-16	2011	16	84270589	84270754	166	84270604	84270722	119		KCNG4	0.918401	0.912009
DMR_1499	chr16	84860340	84861343	1004	*	1499	1.1818e-13	2652	16	84860340	84861343	1004	84860766	84860918	153	ENST00000562393.1;ENST00000262424.5;ENST00000567845.1;ENST00000566431.1;ENST00000564567.1;ENST00000569090.1	CRISPLD2	0.452651	0.447753
DMR_1500	chr16	85006706	85011355	4650	*	1500	3.03478e-12	3008	16	85006706	85011355	4650	85007113	85010597	3485	ENST00000313732.4	ZDHHC7	0.907201	0.898875
DMR_1501	chr16	85212154	85217096	4943	*	1501	9.20622e-19	1372	16	85212154	85217096	4943	85212827	85215660	2834	ENST00000574293.1		0.897326	0.873541
DMR_1502	chr16	85352318	85356054	3737	*	1502	2.74601e-20	1074	16	85352318	85356054	3737	85352976	85354618	1643			0.89704	0.869396
DMR_1503	chr16	85412999	85416125	3127	*	1503	3.78655e-16	1970	16	85412999	85416125	3127	85414436	85414689	254			0.618434	0.607773
DMR_1504	chr16	85453148	85456021	2874	*	1504	1.78744e-20	1037	16	85453148	85456021	2874	85454460	85455911	1452			0.247157	0.360033
DMR_1505	chr16	85477143	85481690	4548	*	1505	6.68983e-27	365	16	85477143	85481690	4548	85478580	85480254	1675			0.79277	0.787023
DMR_1506	chr16	85494735	85499021	4287	*	1506	1.63047e-15	2123	16	85494735	85499021	4287	85496172	85498042	1871			0.3627	0.363973
DMR_1507	chr16	85518881	85519330	450	*	1507	1.80119e-22	722	16	85518881	85519330	450	85518901	85519308	408			0.700036	0.646299
DMR_1508	chr16	85541312	85545134	3823	*	1508	2.77237e-12	3000	16	85541312	85545134	3823	85542749	85543698	950			0.823173	0.814516
DMR_1509	chr16	85576363	85579952	3590	*	1509	3.64915e-22	763	16	85576363	85579952	3590	85576555	85578516	1962			0.602242	0.598084
DMR_1510	chr16	85606125	85610507	4383	*	1510	2.91441e-19	1277	16	85606125	85610507	4383	85607562	85609071	1510			0.843091	0.824789
DMR_1511	chr16	85646708	85646896	189	*	1511	3.33369e-16	1957	16	85646708	85646896	189	85646717	85646856	140	ENST00000393243.1;ENST00000253458.7;ENST00000405402.2	KIAA0182	0.0432801	0.0432607
DMR_1512	chr16	85810467	85815508	5042	*	1512	1.82605e-09	3501	16	85810467	85815508	5042	85812610	85814166	1557	ENST00000253457.3;ENST00000435200.1	COX4NB	0.818337	0.845063
DMR_1513	chr16	85879580	85883891	4312	*	1513	4.6196e-10	3422	16	85879580	85883891	4312	85880914	85882097	1184			0.662636	0.663911
DMR_1514	chr16	85967864	85970828	2965	*	1514	2.84503e-15	2189	16	85967864	85970828	2965	85968253	85970529	2277			0.707398	0.705248
DMR_1515	chr16	86009820	86014276	4457	*	1515	3.10971e-27	345	16	86009820	86014276	4457	86011615	86012840	1226			0.620664	0.604578
DMR_1516	chr16	86230386	86235019	4634	*	1516	5.01228e-24	571	16	86230386	86235019	4634	86231823	86233935	2113			0.464817	0.426798
DMR_1517	chr16	86252071	86255541	3471	*	1517	8.08314e-16	2046	16	86252071	86255541	3471	86253508	86254105	598			0.787637	0.761337
DMR_1518	chr16	86337598	86337837	240	*	1518	8.77132e-19	1367	16	86337598	86337837	240	86337662	86337819	158			0.899624	0.869211
DMR_1519	chr16	86370454	86371949	1496	*	1519	1.54112e-23	616	16	86370454	86371949	1496	86370962	86371442	481	ENST00000304488.4	LOC732275	0.772337	0.737852
DMR_1520	chr16	86455890	86459155	3266	*	1520	4.04271e-13	2798	16	86455890	86459155	3266	86457327	86457719	393			0.672107	0.665612
DMR_1521	chr16	86534124	86538478	4355	*	1521	3.23512e-19	1287	16	86534124	86538478	4355	86535919	86538424	2506			0.203233	0.219785
DMR_1522	chr16	86551927	86555598	3672	*	1522	4.83765e-12	3063	16	86551927	86555598	3672	86552258	86555195	2938			0.542956	0.526216
DMR_1523	chr16	86603059	86608161	5103	*	1523	2.67879e-18	1477	16	86603059	86608161	5103	86603583	86606923	3341			0.809545	0.744135
DMR_1524	chr16	86732739	86736633	3895	*	1524	9.77265e-13	2882	16	86732739	86736633	3895	86734176	86735197	1022			0.845423	0.815733
DMR_1525	chr16	86742326	86745391	3066	*	1525	5.05087e-24	572	16	86742326	86745391	3066	86743763	86743955	193			0.871758	0.829064
DMR_1526	chr16	86785145	86788018	2874	*	1526	9.84978e-23	696	16	86785145	86788018	2874	86785970	86787604	1635			0.942104	0.924631
DMR_1527	chr16	86793961	86797289	3329	*	1527	1.85977e-13	2716	16	86793961	86797289	3329	86794539	86796158	1620			0.679828	0.62009
DMR_1528	chr16	87020589	87024128	3540	*	1528	2.23076e-15	2159	16	87020589	87024128	3540	87022026	87022692	667			0.887764	0.854991
DMR_1529	chr16	87088915	87093724	4810	*	1529	1.33452e-15	2103	16	87088915	87093724	4810	87090352	87093670	3319	ENST00000430050.2		0.878553	0.857764
DMR_1530	chr16	87098520	87104127	5608	*	1530	4.20287e-21	938	16	87098520	87104127	5608	87098542	87102691	4150	ENST00000566798.1		0.876749	0.841802
DMR_1531	chr16	87492023	87493038	1016	*	1531	3.10755e-09	3536	16	87492023	87493038	1016	87492071	87492801	731		ZCCHC14	0.897504	0.880937
DMR_1532	chr16	87586764	87590755	3992	*	1532	2.99512e-12	3007	16	87586764	87590755	3992	87588559	87590624	2066			0.723685	0.676405
DMR_1533	chr16	87614737	87618420	3684	*	1533	1.20096e-32	158	16	87614737	87618420	3684	87616174	87616984	811			0.88069	0.795626
DMR_1534	chr16	87729400	87734603	5204	*	1534	3.84792e-14	2511	16	87729400	87734603	5204	87730071	87733726	3656	ENST00000538868.1;ENST00000563609.1;ENST00000284262.2;ENST00000446344.1	JPH3;LOC100129637	0.931763	0.931363
DMR_1535	chr16	87756140	87757910	1771	*	1535	1.69035e-31	173	16	87756140	87757910	1771	87756170	87757033	864	ENST00000566349.1	KLHDC4	0.746509	0.853677
DMR_1536	chr16	87861642	87867204	5563	*	1536	2.36507e-11	3193	16	87861642	87867204	5563	87863785	87866833	3049	ENST00000565644.1	SLC7A5	0.836227	0.839463
DMR_1537	chr16	87878994	87880205	1212	*	1537	6.47012e-22	806	16	87878994	87880205	1212	87879502	87879698	197	ENST00000565644.1	SLC7A5	0.912454	0.889995
DMR_1538	chr16	87957773	87959000	1228	*	1538	2.86855e-14	2471	16	87957773	87959000	1228	87958281	87958493	213		CA5A	0.832044	0.851523
DMR_1539	chr16	87996305	87997295	991	*	1539	5.59501e-16	2004	16	87996305	87997295	991	87996731	87996870	140	ENST00000286122.7;ENST00000479780.2;ENST00000355022.4;ENST00000538234.1	BANP	0.841034	0.89574
DMR_1540	chr16	88092836	88094713	1878	*	1540	2.51863e-16	1922	16	88092836	88094713	1878	88093344	88094206	863		BANP	0.940117	0.9282
DMR_1541	chr16	88360004	88364141	4138	*	1541	1.59516e-16	1890	16	88360004	88364141	4138	88361441	88362705	1265			0.895222	0.872973
DMR_1542	chr16	88385522	88389667	4146	*	1542	5.1885e-11	3250	16	88385522	88389667	4146	88386959	88388231	1273			0.823061	0.798556
DMR_1543	chr16	88471104	88473977	2874	*	1543	1.14921e-10	3310	16	88471104	88473977	2874	88471457	88473713	2257			0.836174	0.822806
DMR_1544	chr16	88477878	88484748	6871	*	1544	2.56059e-34	122	16	88477878	88484748	6871	88479315	88483312	3998			0.87017	0.859057
DMR_1545	chr16	88549487	88552366	2880	*	1545	8.1527e-16	2048	16	88549487	88552366	2880	88550365	88551489	1125	ENST00000569086.1	ZFPM1	0.895883	0.88497
DMR_1546	chr16	88698431	88698955	525	*	1546	1.37263e-20	1008	16	88698431	88698955	525	88698516	88698872	357			0.875393	0.851655
DMR_1547	chr16	88711574	88713329	1756	*	1547	4.39176e-18	1531	16	88711574	88713329	1756	88711583	88713113	1531	ENST00000569359.1	CYBA	0.912774	0.895468
DMR_1548	chr16	88815832	88816035	204	*	1548	4.66407e-21	949	16	88815832	88816035	204	88815867	88816022	156	ENST00000301015.9	FAM38A	0.907467	0.900161
DMR_1549	chr16	88831968	88833207	1240	*	1549	1.75545e-15	2135	16	88831968	88833207	1240	88832476	88832700	225		FAM38A	0.806344	0.784252
DMR_1550	chr16	88923464	88923559	96	*	1550	1.64566e-09	3493	16	88923464	88923559	96	88923505	88923519	15	ENST00000564365.1;ENST00000565504.1;ENST00000569433.1;ENST00000567312.1;ENST00000568583.1;ENST00000439266.1;ENST00000268695.5;ENST00000561840.1;ENST00000568311.1;ENST00000565364.1;ENST00000542788.1;ENST00000301021.3;ENST00000567895.1	TRAPPC2L;GALNS	0.0205025	0.0230336
DMR_1551	chr16	88976816	88981010	4195	*	1551	2.34874e-06	3792	16	88976816	88981010	4195	88977278	88980724	3447	ENST00000327483.5;ENST00000360302.2	CBFA2T3	0.814887	0.802355
DMR_1552	chr16	88988514	88993164	4651	*	1552	4.34759e-13	2807	16	88988514	88993164	4651	88989069	88993053	3985	ENST00000327483.5;ENST00000360302.2	CBFA2T3	0.707357	0.69844
DMR_1553	chr16	89001994	89005287	3294	*	1553	6.76674e-11	3272	16	89001994	89005287	3294	89002930	89005054	2125	ENST00000327483.5;ENST00000360302.2;ENST00000564646.1;ENST00000378347.2	CBFA2T3	0.376075	0.394361
DMR_1554	chr16	89119946	89124295	4350	*	1554	3.12442e-38	74	16	89119946	89124295	4350	89120300	89122501	2202	ENST00000537498.1		0.868369	0.852395
DMR_1555	chr16	89135950	89140288	4339	*	1555	2.31423e-14	2433	16	89135950	89140288	4339	89137745	89139905	2161			0.89058	0.867632
DMR_1556	chr16	89149252	89154128	4877	*	1556	7.16043e-15	2297	16	89149252	89154128	4877	89151047	89152692	1646			0.844947	0.839574
DMR_1557	chr16	89161238	89166636	5399	*	1557	5.5927e-25	488	16	89161238	89166636	5399	89161567	89165765	4199	ENST00000317447.4;ENST00000406948.3;ENST00000378345.4	ACSF3	0.709167	0.744223
DMR_1558	chr16	89180079	89181350	1272	*	1558	4.9477e-20	1129	16	89180079	89181350	1272	89180587	89180843	257	ENST00000562782.1;ENST00000317447.4	ACSF3	0.843899	0.860249
DMR_1559	chr16	89189507	89191364	1858	*	1559	2.40562e-29	245	16	89189507	89191364	1858	89190385	89190857	473		ACSF3	0.91354	0.902755
DMR_1560	chr16	89227712	89230316	2605	*	1560	1.49924e-10	3329	16	89227712	89230316	2605	89227914	89229439	1526	ENST00000565008.1;ENST00000321214.2	C16orf81	0.866007	0.838385
DMR_1561	chr16	89292951	89297236	4286	*	1561	2.72593e-07	3741	16	89292951	89297236	4286	89293993	89297025	3033	ENST00000563182.1;ENST00000378337.4;ENST00000306502.6;ENST00000433976.2	ZNF778	0.953398	0.945488
DMR_1562	chr16	89340589	89343728	3140	*	1562	8.71037e-30	227	16	89340589	89343728	3140	89341467	89342851	1385		ANKRD11	0.87983	0.878166
DMR_1563	chr16	89371451	89371683	233	*	1563	1.40523e-15	2109	16	89371451	89371683	233	89371534	89371601	68	ENST00000567736.1;ENST00000378330.2	ANKRD11	0.951882	0.948283
DMR_1564	chr16	89381396	89382877	1482	*	1564	4.64097e-18	1536	16	89381396	89382877	1482	89381904	89382370	467	ENST00000567736.1	ANKRD11	0.523891	0.53398
DMR_1565	chr16	89439231	89443300	4070	*	1565	8.21359e-16	2049	16	89439231	89443300	4070	89439288	89441654	2367	ENST00000378330.2;ENST00000301030.4	ANKRD11	0.909875	0.90519
DMR_1566	chr16	89459104	89462397	3294	*	1566	2.59101e-11	3198	16	89459104	89462397	3294	89459257	89462359	3103	ENST00000562211.1;ENST00000378330.2;ENST00000301030.4	ANKRD11	0.755339	0.747348
DMR_1567	chr16	89596281	89598166	1886	*	1567	4.91998e-18	1545	16	89596281	89598166	1886	89597159	89597459	301	ENST00000312632.5	SPG7	0.886196	0.861847
DMR_1568	chr16	89634435	89638024	3590	*	1568	7.52246e-12	3102	16	89634435	89638024	3590	89634447	89636230	1784			0.860759	0.840751
DMR_1569	chr16	89673123	89676563	3441	*	1569	8.35933e-18	1592	16	89673123	89676563	3441	89674560	89675127	568			0.703657	0.642609
DMR_1570	chr16	89972085	89974538	2454	*	1570	2.07192e-08	3638	16	89972085	89974538	2454	89972339	89973716	1378	ENST00000263346.8	TCF25	0.931728	0.922156
DMR_1571	chr16	89976514	89976819	306	*	1571	6.67997e-27	364	16	89976514	89976819	306	89976526	89976788	263		TCF25	0.530867	0.480299
DMR_1572	chr16	89980473	89984412	3940	*	1572	7.39615e-07	3767	16	89980473	89984412	3940	89981752	89984268	2517	ENST00000555427.1;ENST00000555147.1;ENST00000556922.1	MC1R	0.646503	0.627101
DMR_1573	chr17	4562	7435	2874	*	1573	1.1607e-25	440	17	4562	7435	2874	5999	6942	944	ENST00000343572.7	DOC2B	0.952335	0.929945
DMR_1574	chr17	94852	97673	2822	*	1574	1.44637e-12	2926	17	94852	97673	2822	95730	96796	1067	ENST00000576001.1	RPH3AL	0.908362	0.903892
DMR_1575	chr17	181009	184302	3294	*	1575	1.48686e-12	2927	17	181009	184302	3294	181288	184131	2844	ENST00000573601.1;ENST00000570711.1;ENST00000331302.7;ENST00000536489.2;ENST00000323434.8	RPH3AL	0.472033	0.560413
DMR_1576	chr17	420182	424467	4286	*	1576	3.92871e-20	1110	17	420182	424467	4286	422325	424358	2034	ENST00000437048.2;ENST00000576149.1	VPS53	0.876752	0.852173
DMR_1577	chr17	618995	622584	3590	*	1577	1.62028e-13	2690	17	618995	622584	3590	619033	620790	1758	ENST00000401468.3;ENST00000574029.1;ENST00000291074.5;ENST00000571805.1;ENST00000437048.2	VPS53	0.552731	0.637316
DMR_1578	chr17	650058	651073	1016	*	1578	2.17297e-18	1462	17	650058	651073	1016	650113	650835	723	ENST00000576778.1;ENST00000437269.1	GEMIN4	0.89564	0.876245
DMR_1579	chr17	693285	697803	4519	*	1579	2.38944e-12	2980	17	693285	697803	4519	693324	695661	2338	ENST00000574560.1;ENST00000304478.4	RNMTL1	0.814524	0.773874
DMR_1580	chr17	700686	706080	5395	*	1580	1.6285e-14	2396	17	700686	706080	5395	702829	706005	3177	ENST00000575801.1;ENST00000538650.1	NXN	0.878123	0.848389
DMR_1581	chr17	710816	711129	314	*	1581	5.37113e-15	2266	17	710816	711129	314	710879	710977	99		NXN	0.790178	0.800566
DMR_1582	chr17	718807	720244	1438	*	1582	7.08196e-20	1165	17	718807	720244	1438	719107	719737	631		NXN	0.858961	0.8324
DMR_1583	chr17	753466	754481	1016	*	1583	1.54716e-21	858	17	753466	754481	1016	753545	754463	919	ENST00000537628.2;ENST00000577098.1	NXN	0.77248	0.773482
DMR_1584	chr17	780330	781582	1253	*	1584	1.19486e-21	844	17	780330	781582	1253	780838	781075	238	ENST00000573877.1;ENST00000577098.1	NXN	0.878576	0.868365
DMR_1585	chr17	790120	791724	1605	*	1585	1.11901e-11	3137	17	790120	791724	1605	790628	791324	697	ENST00000577098.1	NXN	0.902248	0.890277
DMR_1586	chr17	1040227	1041431	1205	*	1586	7.6965e-08	3689	17	1040227	1041431	1205	1040653	1041006	354	ENST00000382259.2;ENST00000544583.2	ABR	0.932089	0.876993
DMR_1587	chr17	1076448	1077524	1077	*	1587	1.07399e-17	1613	17	1076448	1077524	1077	1076874	1077099	226	ENST00000382259.2;ENST00000544583.2	ABR	0.918625	0.912463
DMR_1588	chr17	1810446	1810954	509	*	1588	2.62395e-18	1476	17	1810446	1810954	509	1810459	1810853	395			0.909	0.869939
DMR_1589	chr17	1944993	1945233	241	*	1589	1.2943e-10	3320	17	1944993	1945233	241	1945076	1945160	85	ENST00000572195.1;ENST00000263083.6;ENST00000263084.5;ENST00000570477.1;ENST00000575667.1;ENST00000570867.1	DPH1;OVCA2	0.0518493	0.0606115
DMR_1590	chr17	2317576	2322048	4473	*	1590	1.52693e-12	2931	17	2317576	2322048	4473	2317712	2319906	2195	ENST00000571332.1;ENST00000571669.1	LOC284009;METT10D	0.795129	0.79901
DMR_1591	chr17	2324286	2325650	1365	*	1591	1.72317e-11	3170	17	2324286	2325650	1365	2324794	2325143	350	ENST00000571669.1;ENST00000537138.1	METT10D	0.891466	0.875898
DMR_1592	chr17	2646729	2651782	5054	*	1592	1.87148e-17	1667	17	2646729	2651782	5054	2648524	2651101	2578			0.791412	0.770677
DMR_1593	chr17	3376602	3380450	3849	*	1593	1.4115e-11	3157	17	3376602	3380450	3849	3377250	3379567	2318	ENST00000456349.2;ENST00000541913.1;ENST00000263080.2	ASPA	0.848314	0.819465
DMR_1594	chr17	3439183	3439488	306	*	1594	4.6923e-19	1320	17	3439183	3439488	306	3439203	3439372	170		TRPV3	0.671562	0.765842
DMR_1595	chr17	3510661	3515811	5151	*	1595	2.03891e-13	2735	17	3510661	3515811	5151	3512804	3513669	866	ENST00000225519.3;ENST00000572705.1	SHPK;TRPV1	0.936422	0.925897
DMR_1596	chr17	3564478	3568763	4286	*	1596	1.08124e-14	2344	17	3564478	3568763	4286	3564900	3567721	2822	ENST00000225525.3;ENST00000550383.1	CTNS;TAX1BP3	0.887199	0.870833
DMR_1597	chr17	3697485	3698746	1262	*	1597	1.14097e-19	1200	17	3697485	3698746	1262	3697993	3698239	247		ITGAE	0.842917	0.805415
DMR_1598	chr17	3713600	3718421	4822	*	1598	4.12604e-12	3046	17	3713600	3718421	4822	3713823	3717712	3890	ENST00000158149.3;ENST00000389005.4;ENST00000574911.1	C17orf85	0.904078	0.90396
DMR_1599	chr17	3907169	3907528	360	*	1599	8.1279e-24	588	17	3907169	3907528	360	3907349	3907499	151			0.60834	0.549732
DMR_1600	chr17	4473464	4476747	3284	*	1600	5.44962e-18	1555	17	4473464	4476747	3284	4474901	4475311	411	ENST00000574133.1		0.892988	0.867841
DMR_1601	chr17	4794660	4796179	1520	*	1601	3.34614e-20	1098	17	4794660	4796179	1520	4795168	4795672	505		MINK1	0.920279	0.900442
DMR_1602	chr17	4871226	4871427	202	*	1602	4.09462e-18	1527	17	4871226	4871427	202	4871234	4871376	143	ENST00000573366.1;ENST00000575142.1;ENST00000576752.1;ENST00000571023.1;ENST00000206020.3;ENST00000358183.4;ENST00000414043.3;ENST00000361571.5;ENST00000348066.3	SPAG7;CAMTA2	0.0330048	0.0231237
DMR_1603	chr17	5972101	5972598	498	*	1603	1.46552e-14	2381	17	5972101	5972598	498	5972281	5972448	168	ENST00000574946.1;ENST00000573634.1;ENST00000317744.5	WSCD1	0.0512149	0.0694436
DMR_1604	chr17	6336715	6338688	1974	*	1604	2.46664e-42	53	17	6336715	6338688	1974	6337223	6338571	1349	ENST00000381129.3;ENST00000570584.1;ENST00000570466.1;ENST00000444243.2;ENST00000571740.1;ENST00000575265.1;ENST00000574506.1;ENST00000576776.1;ENST00000250087.5	AIPL1	0.912854	0.894168
DMR_1605	chr17	6919933	6922172	2240	*	1605	2.47945e-22	737	17	6919933	6922172	2240	6920698	6921465	768	ENST00000443997.1;ENST00000547709.1;ENST00000552402.1;ENST00000439424.2;ENST00000547302.1;ENST00000546760.1;ENST00000552775.1;ENST00000385194.1;ENST00000385056.1	C17orf49;MIR195;MIR497	0.604827	0.58918
DMR_1606	chr17	7229228	7231111	1884	*	1606	2.91121e-16	1940	17	7229228	7231111	1884	7229608	7230819	1212		NEURL4	0.906313	0.881347
DMR_1607	chr17	7350003	7351758	1756	*	1607	6.45673e-14	2576	17	7350003	7351758	1756	7350244	7350881	638	ENST00000306071.2	CHRNB1	0.451423	0.529589
DMR_1608	chr17	7415455	7419740	4286	*	1608	1.95033e-12	2963	17	7415455	7419740	4286	7416138	7417598	1461	ENST00000322644.6	POLR2A	0.869023	0.860832
DMR_1609	chr17	7479143	7481703	2561	*	1609	1.50267e-24	525	17	7479143	7481703	2561	7480021	7480826	806	ENST00000396527.3;ENST00000384423.1;ENST00000459579.1;ENST00000293831.7	EIF4A1;SNORD10;SNORA67	0.907159	0.888212
DMR_1610	chr17	7555258	7555563	306	*	1610	7.77942e-34	132	17	7555258	7555563	306	7555298	7555411	114		ATP1B2	0.0817577	0.150966
DMR_1611	chr17	7590485	7590871	387	*	1611	1.1059e-09	3475	17	7590485	7590871	387	7590615	7590742	128	ENST00000431639.2;ENST00000316024.5;ENST00000571370.1;ENST00000396463.2;ENST00000534050.1;ENST00000451908.2;ENST00000457584.2;ENST00000396473.4;ENST00000455263.2;ENST00000445888.2;ENST00000269305.4	WRAP53;TP53	0.0227898	0.0163588
DMR_1612	chr17	7757802	7758293	492	*	1612	9.03632e-17	1833	17	7757802	7758293	492	7757933	7758291	359	ENST00000254846.5;ENST00000301599.6;ENST00000574668.1	KDM6B;TMEM88	0.888865	0.894483
DMR_1613	chr17	7791796	7793551	1756	*	1613	2.19007e-23	633	17	7791796	7793551	1756	7791882	7792674	793	ENST00000358181.4;ENST00000330494.7	CHD3	0.467099	0.42623
DMR_1614	chr17	7835184	7835313	130	*	1614	3.45144e-15	2211	17	7835184	7835313	130	7835249	7835277	29	ENST00000380262.3;ENST00000380255.3;ENST00000573621.1;ENST00000565740.1;ENST00000303731.4;ENST00000540486.1	TRAPPC1;CNTROB	0.0283179	0.0293008
DMR_1615	chr17	7958470	7962708	4239	*	1615	1.22735e-17	1629	17	7958470	7962708	4239	7959907	7961272	1366			0.379527	0.37871
DMR_1616	chr17	8042113	8046398	4286	*	1616	2.63093e-20	1071	17	8042113	8046398	4286	8042384	8045663	3280	ENST00000317276.3	PER1	0.739119	0.718887
DMR_1617	chr17	8094018	8097607	3590	*	1617	2.2599e-19	1259	17	8094018	8097607	3590	8094486	8095813	1328	ENST00000389017.4	C17orf59	0.253032	0.302763
DMR_1618	chr17	8191601	8192011	411	*	1618	5.39144e-16	2000	17	8191601	8192011	411	8191793	8192005	213	ENST00000226105.5;ENST00000380067.2;ENST00000396278.1	RANGRF;SLC25A35	0.0528366	0.0516572
DMR_1619	chr17	8310157	8313272	3116	*	1619	1.40842e-18	1419	17	8310157	8313272	3116	8311594	8311836	243			0.810128	0.782478
DMR_1620	chr17	8382063	8384677	2615	*	1620	8.03881e-18	1587	17	8382063	8384677	2615	8382941	8384607	1667	ENST00000476737.1;ENST00000269243.3	MYH10	0.952889	0.943335
DMR_1621	chr17	8770875	8771032	158	*	1621	1.28763e-12	2913	17	8770875	8771032	158	8770908	8771003	96	ENST00000452122.1	PIK3R6	0.0418775	0.0476173
DMR_1622	chr17	8905561	8906045	485	*	1622	3.48418e-25	465	17	8905561	8906045	485	8905741	8905866	126			0.226841	0.34093
DMR_1623	chr17	9479890	9480028	139	*	1623	1.73735e-11	3172	17	9479890	9480028	139	9479910	9479965	56	ENST00000573373.1;ENST00000396219.3;ENST00000306357.3;ENST00000576630.1;ENST00000576499.1	WDR16;STX8	0.0429001	0.0182654
DMR_1624	chr17	9862244	9863588	1345	*	1624	1.46223e-15	2114	17	9862244	9863588	1345	9862752	9863081	330	ENST00000432992.1;ENST00000541114.1;ENST00000542249.1	GAS7	0.281501	0.262437
DMR_1625	chr17	10532435	10533922	1488	*	1625	1.82505e-23	622	17	10532435	10533922	1488	10532943	10533415	473	ENST00000226209.7	MYH3	0.953784	0.95125
DMR_1626	chr17	11501437	11501583	147	*	1626	9.99813e-25	510	17	11501437	11501583	147	11501503	11501580	78	ENST00000454412.1	DNAH9	0.0999508	0.146893
DMR_1627	chr17	12564563	12568152	3590	*	1627	9.13036e-11	3291	17	12564563	12568152	3590	12566358	12568092	1735	ENST00000395982.2;ENST00000468060.1;ENST00000343344.4	MYOCD	0.759532	0.671034
DMR_1628	chr17	12891398	12897421	6024	*	1628	8.48637e-15	2321	17	12891398	12897421	6024	12891573	12895279	3707	ENST00000262444.9;ENST00000379672.4;ENST00000340825.3;ENST00000426905.2	RICH2;ELAC2	0.924484	0.909797
DMR_1629	chr17	16342658	16342823	166	*	1629	3.05823e-11	3210	17	16342658	16342823	166	16342669	16342776	108	ENST00000384229.1;ENST00000497774.1;ENST00000365172.1	NCRNA00188;SNORD49B;SNORD49A	0.0299787	0.0268043
DMR_1630	chr17	17465079	17465324	246	*	1630	2.13896e-19	1254	17	17465079	17465324	246	17465162	17465242	81		PEMT	0.551783	0.476847
DMR_1631	chr17	17680994	17684287	3294	*	1631	5.92947e-18	1563	17	17680994	17684287	3294	17682641	17684240	1600	ENST00000543475.1;ENST00000353383.1	SMCR5;RAI1	0.808133	0.783225
DMR_1632	chr17	17717030	17717428	399	*	1632	2.11361e-14	2422	17	17717030	17717428	399	17717183	17717276	94	ENST00000385104.1	MIR33B;SREBF1	0.916051	0.898826
DMR_1633	chr17	17910268	17910507	240	*	1633	2.98659e-19	1280	17	17910268	17910507	240	17910351	17910425	75	ENST00000411504.2;ENST00000490517.1	LRRC48	0.908954	0.881933
DMR_1634	chr17	18008570	18012882	4313	*	1634	1.37727e-13	2671	17	18008570	18012882	4313	18010713	18012134	1422	ENST00000395726.3;ENST00000205890.5;ENST00000225729.2;ENST00000467099.1	DRG2;MYO15A	0.882011	0.868153
DMR_1635	chr17	18908159	18908476	318	*	1635	1.31462e-08	3619	17	18908159	18908476	318	18908220	18908324	105	ENST00000388995.5;ENST00000345041.4	SLC5A10;FAM83G	0.164986	0.14462
DMR_1636	chr17	19283749	19285504	1756	*	1636	7.4333e-15	2302	17	19283749	19285504	1756	19284151	19285345	1195	ENST00000571657.1	MAPK7	0.940224	0.932767
DMR_1637	chr17	20059142	20059320	179	*	1637	2.13634e-10	3356	17	20059142	20059320	179	20059225	20059238	14	ENST00000536879.1;ENST00000395522.1;ENST00000395525.2	CYTSB	0.0516038	0.0633623
DMR_1638	chr17	20839279	20843369	4091	*	1638	1.89744e-10	3349	17	20839279	20843369	4091	20839291	20841933	2643	ENST00000423473.1		0.868016	0.853653
DMR_1639	chr17	25798786	25799637	852	*	1639	1.69794e-13	2695	17	25798786	25799637	852	25798878	25799447	570	ENST00000398982.1	KSR1	0.636174	0.591347
DMR_1640	chr17	26577548	26577723	176	*	1640	9.57574e-31	189	17	26577548	26577723	176	26577563	26577713	151			0.17265	0.234788
DMR_1641	chr17	26684840	26685145	306	*	1641	4.44631e-14	2531	17	26684840	26685145	306	26684865	26685074	210	ENST00000292114.2;ENST00000509083.1;ENST00000540200.1;ENST00000395404.3;ENST00000555264.1	TMEM199;POLDIP2	0.0571939	0.114914
DMR_1642	chr17	26691919	26696448	4530	*	1642	2.87463e-16	1936	17	26691919	26696448	4530	26691950	26696372	4423	ENST00000555264.1;ENST00000431468.1;ENST00000226218.3;ENST00000438614.1;ENST00000536498.1;ENST00000555059.1	SEBOX;VTN	0.905692	0.894477
DMR_1643	chr17	26850645	26851660	1016	*	1643	3.90277e-10	3406	17	26850645	26851660	1016	26850800	26851153	354	ENST00000226247.2	FOXN1	0.902363	0.878507
DMR_1644	chr17	26939849	26944134	4286	*	1644	2.80886e-08	3658	17	26939849	26944134	4286	26940926	26942215	1290	ENST00000526073.1;ENST00000424210.1;ENST00000554154.1;ENST00000481916.1;ENST00000531839.1;ENST00000301037.4;ENST00000005905.4;ENST00000528896.1;ENST00000544884.1	FLJ25006;KIAA0100	0.731386	0.695838
DMR_1645	chr17	27347004	27347439	436	*	1645	5.06364e-17	1777	17	27347004	27347439	436	27347053	27347260	208			0.107381	0.191378
DMR_1646	chr17	28256575	28256929	355	*	1646	4.21967e-27	355	17	28256575	28256929	355	28256591	28256865	275	ENST00000534836.1	EFCAB5;SSH2	0.0456455	0.0328936
DMR_1647	chr17	28443809	28444340	532	*	1647	1.67194e-19	1232	17	28443809	28444340	532	28443852	28444188	337	ENST00000247026.5;ENST00000540900.1;ENST00000475652.1;ENST00000362201.2	CCDC55;MIR423	0.0431143	0.0385979
DMR_1648	chr17	28563463	28568125	4663	*	1648	3.98926e-15	2232	17	28563463	28568125	4663	28564094	28566331	2238	ENST00000401766.1;ENST00000394821.1;ENST00000261707.3	SLC6A4	0.3661	0.356781
DMR_1649	chr17	29293965	29297617	3653	*	1649	9.71206e-14	2627	17	29293965	29297617	3653	29295760	29297604	1845	ENST00000324689.4;ENST00000535306.1;ENST00000535605.1	RNF135	0.223677	0.272989
DMR_1650	chr17	29924747	29927620	2874	*	1650	5.45714e-17	1786	17	29924747	29927620	2874	29924827	29926356	1530			0.886189	0.856009
DMR_1651	chr17	33288523	33288619	97	*	1651	6.26384e-11	3266	17	33288523	33288619	97	33288544	33288597	54	ENST00000361952.3;ENST00000421975.2;ENST00000436961.2;ENST00000314144.4	CCT6B;ZNF830	0.0265283	0.0251876
DMR_1652	chr17	33470575	33474164	3590	*	1652	1.87712e-18	1452	17	33470575	33474164	3590	33470664	33473881	3218	ENST00000479807.1;ENST00000537697.1;ENST00000442241.2;ENST00000378449.1	NLE1;UNC45B	0.913994	0.880511
DMR_1653	chr17	33914076	33914927	852	*	1653	1.24801e-19	1209	17	33914076	33914927	852	33914212	33914828	617	ENST00000537622.1;ENST00000262325.6;ENST00000538556.1	AP2B1	0.0337708	0.0246403
DMR_1654	chr17	35240407	35244426	4020	*	1654	2.34732e-20	1055	17	35240407	35244426	4020	35241844	35242990	1147	ENST00000528383.1		0.574774	0.565252
DMR_1655	chr17	35290947	35291306	360	*	1655	3.27508e-15	2204	17	35290947	35291306	360	35291021	35291286	266	ENST00000532387.1;ENST00000529264.1;ENST00000525111.1;ENST00000528383.1		0.206446	0.225119
DMR_1656	chr17	35421968	35426369	4402	*	1656	7.37182e-09	3588	17	35421968	35426369	4402	35423405	35424933	1529			0.62033	0.504018
DMR_1657	chr17	35868734	35872351	3618	*	1657	9.68933e-12	3126	17	35868734	35872351	3618	35870381	35870940	560	ENST00000394389.4;ENST00000394386.1	DUSP14	0.805241	0.780699
DMR_1658	chr17	36719654	36719819	166	*	1658	3.30673e-20	1095	17	36719654	36719819	166	36719654	36719773	120	ENST00000542707.1;ENST00000264659.6	SRCIN1	0.168575	0.241748
DMR_1659	chr17	36831965	36835554	3590	*	1659	1.20347e-21	845	17	36831965	36835554	3590	36831977	36833760	1784	ENST00000325814.5	C17orf96	0.594395	0.509216
DMR_1660	chr17	37021120	37024709	3590	*	1660	1.06833e-13	2638	17	37021120	37024709	3590	37022915	37024625	1711		LASP1	0.424099	0.322231
DMR_1661	chr17	37078863	37082677	3815	*	1661	5.06391e-26	419	17	37078863	37082677	3815	37080300	37081875	1576			0.522048	0.53968
DMR_1662	chr17	37123559	37124063	505	*	1662	1.19167e-46	31	17	37123559	37124063	505	37123638	37123949	312	ENST00000378079.2	FBXO47	0.416622	0.264969
DMR_1663	chr17	37322439	37326028	3590	*	1663	3.34893e-21	920	17	37322439	37326028	3590	37322540	37324234	1695	ENST00000269586.6;ENST00000444555.1	ARL5C	0.431269	0.394263
DMR_1664	chr17	37753703	37757885	4183	*	1664	5.74873e-12	3082	17	37753703	37757885	4183	37753772	37756091	2320			0.131338	0.160191
DMR_1665	chr17	37764077	37764198	122	*	1665	9.97618e-31	190	17	37764077	37764198	122	37764118	37764158	41	ENST00000302584.3	NEUROD2	0.204623	0.162752
DMR_1666	chr17	37779461	37783050	3590	*	1666	1.82797e-12	2958	17	37779461	37783050	3590	37779789	37783011	3223	ENST00000254079.3;ENST00000357165.3;ENST00000394271.1;ENST00000466381.1	PPP1R1B	0.568809	0.452241
DMR_1667	chr17	37784541	37784863	323	*	1667	3.443e-32	163	17	37784541	37784863	323	37784694	37784711	18	ENST00000466381.1;ENST00000394265.1	PPP1R1B	0.806195	0.749025
DMR_1668	chr17	37819370	37821125	1756	*	1668	2.22678e-28	288	17	37819370	37821125	1756	37820135	37820515	381	ENST00000309889.2;ENST00000544210.1	TCAP;STARD3	0.6704	0.611153
DMR_1669	chr17	37893971	37894838	868	*	1669	8.23992e-07	3769	17	37893971	37894838	868	37894014	37894636	623	ENST00000394211.2;ENST00000445327.2;ENST00000309185.3;ENST00000309156.3	GRB7	0.372264	0.412535
DMR_1670	chr17	38079539	38082832	3294	*	1670	2.91276e-12	3004	17	38079539	38082832	3294	38080378	38081995	1618	ENST00000394169.1;ENST00000304046.2	ORMDL3	0.796455	0.752398
DMR_1671	chr17	38510619	38514904	4286	*	1671	4.45938e-19	1315	17	38510619	38514904	4286	38510643	38512762	2120	ENST00000475125.1;ENST00000319149.8;ENST00000394086.3;ENST00000425707.2;ENST00000254066.4	RARA	0.847895	0.827094
DMR_1672	chr17	38708177	38712462	4286	*	1672	2.4656e-10	3369	17	38708177	38712462	4286	38708399	38711758	3360	ENST00000246657.2	CCR7	0.827288	0.817391
DMR_1673	chr17	38820647	38821662	1016	*	1673	3.69264e-22	767	17	38820647	38821662	1016	38821155	38821487	333	ENST00000394049.1;ENST00000476049.1;ENST00000394052.3	KRT222	0.274941	0.295407
DMR_1674	chr17	38990108	38994393	4286	*	1674	5.82865e-14	2563	17	38990108	38994393	4286	38990746	38992251	1506	ENST00000301665.3	TMEM99	0.965112	0.964035
DMR_1675	chr17	39640332	39644617	4286	*	1675	8.57647e-16	2051	17	39640332	39644617	4286	39642475	39643308	834	ENST00000328119.6	KRT36	0.6979	0.653993
DMR_1676	chr17	39968736	39968903	168	*	1676	0.00108661	3830	17	39968736	39968903	168	39968772	39968871	100	ENST00000321562.4;ENST00000489591.1;ENST00000414352.2;ENST00000355468.2;ENST00000545545.1;ENST00000393928.1;ENST00000269598.7	FKBP10;SC65	0.0403079	0.0528996
DMR_1677	chr17	40761289	40761412	124	*	1677	3.19968e-20	1089	17	40761289	40761412	124	40761330	40761372	43	ENST00000543197.1;ENST00000309428.4;ENST00000251413.2	FAM134C;TUBG1	0.0265356	0.0301774
DMR_1678	chr17	41000290	41004575	4286	*	1678	4.69424e-21	951	17	41000290	41004575	4286	41001849	41004558	2710	ENST00000308423.1;ENST00000253799.2	AOC2;AOC3	0.760699	0.711685
DMR_1679	chr17	41015402	41018275	2874	*	1679	1.02376e-27	321	17	41015402	41018275	2874	41016839	41018218	1380	ENST00000562301.1	LOC90586	0.814401	0.76454
DMR_1680	chr17	41132363	41132520	158	*	1680	2.10023e-17	1683	17	41132363	41132520	158	41132392	41132480	89	ENST00000409446.3;ENST00000421990.1;ENST00000409399.1;ENST00000409103.1;ENST00000360221.4;ENST00000361677.1	AARSD1;RUNDC1	0.0347766	0.0270757
DMR_1681	chr17	41277144	41277525	382	*	1681	4.05211e-22	777	17	41277144	41277525	382	41277213	41277487	275	ENST00000464237.1;ENST00000491747.2;ENST00000357654.3;ENST00000346315.3;ENST00000352993.3;ENST00000356906.3;ENST00000351666.3;ENST00000309486.4;ENST00000493795.1;ENST00000393691.2	BRCA1;NBR2	0.0382108	0.0334453
DMR_1682	chr17	41323017	41323146	130	*	1682	1.46093e-17	1645	17	41323017	41323146	130	41323035	41323115	81	ENST00000537493.1;ENST00000389311.4;ENST00000393691.2;ENST00000422280.1;ENST00000542611.1	NBR1	0.0740708	0.0770897
DMR_1683	chr17	41363405	41363819	415	*	1683	2.46221e-11	3196	17	41363405	41363819	415	41363502	41363789	288	ENST00000422280.1;ENST00000541594.1	NBR1;TMEM106A	0.0474439	0.047628
DMR_1684	chr17	41909471	41909845	375	*	1684	1.29574e-14	2365	17	41909471	41909845	375	41909601	41909716	116	ENST00000398393.1;ENST00000496503.1;ENST00000398389.4;ENST00000356492.4	MPP3	0.861395	0.863619
DMR_1685	chr17	42017990	42021283	3294	*	1685	1.76661e-13	2705	17	42017990	42021283	3294	42018275	42020846	2572	ENST00000225992.2	PPY	0.862671	0.84057
DMR_1686	chr17	42081914	42081965	52	*	1686	2.16237e-30	209	17	42081914	42081965	52	42081927	42081955	29	ENST00000541745.1;ENST00000293404.2;ENST00000360085.1	NAGS;PYY	0.125037	0.209908
DMR_1687	chr17	42083110	42083346	237	*	1687	3.13761e-14	2486	17	42083110	42083346	237	42083193	42083306	114	ENST00000360085.1;ENST00000541745.1	PYY;NAGS	0.0744167	0.111484
DMR_1688	chr17	42393705	42394156	452	*	1688	1.04742e-14	2343	17	42393705	42394156	452	42393858	42394004	147	ENST00000453562.1;ENST00000426726.2	RUNDC3A	0.111211	0.140969
DMR_1689	chr17	43211366	43215075	3710	*	1689	2.45167e-08	3651	17	43211366	43215075	3710	43212742	43213629	888	ENST00000431281.1;ENST00000376955.3;ENST00000398322.2	ACBD4	0.0829814	0.0823247
DMR_1690	chr17	43461680	43464553	2874	*	1690	9.17016e-26	436	17	43461680	43464553	2874	43462791	43464525	1735			0.506894	0.436836
DMR_1691	chr17	43714380	43715669	1290	*	1691	4.6086e-20	1122	17	43714380	43715669	1290	43714888	43715162	275	ENST00000455565.1;ENST00000293493.7;ENST00000339069.5	C17orf69;MGC57346	0.837493	0.791688
DMR_1692	chr17	43921355	43922751	1397	*	1692	2.87579e-08	3660	17	43921355	43922751	1397	43921485	43922423	939	ENST00000329196.5	LOC100128977;IMP5	0.787319	0.764511
DMR_1693	chr17	44917417	44921094	3678	*	1693	4.22953e-06	3798	17	44917417	44921094	3678	44918854	44919658	805			0.413181	0.414031
DMR_1694	chr17	45810313	45810444	132	*	1694	8.35963e-08	3695	17	45810313	45810444	132	45810359	45810436	78	ENST00000177694.1	TBX21	0.190898	0.185671
DMR_1695	chr17	46018676	46019691	1016	*	1695	1.6621e-18	1436	17	46018676	46019691	1016	46018809	46019184	376	ENST00000225573.3;ENST00000411573.1;ENST00000544840.1;ENST00000433001.1;ENST00000451140.1;ENST00000534893.1	PNPO	0.0346093	0.041663
DMR_1696	chr17	46178888	46178957	70	*	1696	1.03885e-14	2340	17	46178888	46178957	70	46178915	46178931	17	ENST00000393408.3;ENST00000225603.4	CBX1	0.0426141	0.0454896
DMR_1697	chr17	46233206	46234452	1247	*	1697	1.49819e-23	614	17	46233206	46234452	1247	46233714	46233945	232	ENST00000408812.1	SKAP1;MIR1203	0.386426	0.305257
DMR_1698	chr17	46622473	46626062	3590	*	1698	8.01232e-08	3690	17	46622473	46626062	3590	46622491	46625332	2842	ENST00000508688.1;ENST00000435312.1;ENST00000330070.4;ENST00000326226.3;ENST00000502764.2	HOXB2	0.46888	0.451231
DMR_1699	chr17	46648663	46651956	3294	*	1699	1.69266e-32	160	17	46648663	46651956	3294	46650310	46651945	1636	ENST00000485909.2;ENST00000489475.1;ENST00000311626.4;ENST00000465846.2;ENST00000460160.1;ENST00000472863.1;ENST00000476342.1;ENST00000498678.1;ENST00000490677.1;ENST00000465120.3;ENST00000552000.2	HOXB3	0.778696	0.721028
DMR_1700	chr17	46660576	46665667	5092	*	1700	4.53932e-11	3241	17	46660576	46665667	5092	46660940	46664647	3708	ENST00000548801.1;ENST00000489475.1;ENST00000465846.2;ENST00000460160.1;ENST00000472863.1;ENST00000476342.1;ENST00000498678.1;ENST00000552000.2		0.23718	0.22618
DMR_1701	chr17	46705543	46709132	3590	*	1701	2.98634e-18	1494	17	46705543	46709132	3590	46705577	46707781	2205	ENST00000480386.1;ENST00000462131.1;ENST00000567101.1;ENST00000494244.2		0.851753	0.85667
DMR_1702	chr17	46831443	46831802	360	*	1702	9.91961e-28	320	17	46831443	46831802	360	46831490	46831742	253			0.213756	0.198176
DMR_1703	chr17	46871200	46872770	1571	*	1703	1.66777e-16	1893	17	46871200	46872770	1571	46871582	46872263	682	ENST00000433608.2	TTLL6	0.886898	0.868827
DMR_1704	chr17	46894644	46894710	67	*	1704	1.97419e-16	1903	17	46894644	46894710	67	46894671	46894684	14	ENST00000470462.2;ENST00000393382.3;ENST00000418322.1	TTLL6	0.0438259	0.0711783
DMR_1705	chr17	47210205	47210382	178	*	1705	5.4315e-14	2551	17	47210205	47210382	178	47210270	47210368	99	ENST00000504681.1;ENST00000300404.2	B4GALNT2	0.0968875	0.125619
DMR_1706	chr17	48257124	48260884	3761	*	1706	8.1201e-23	688	17	48257124	48260884	3761	48258561	48259448	888	ENST00000504307.1		0.819923	0.78224
DMR_1707	chr17	48345369	48348958	3590	*	1707	3.93034e-25	472	17	48345369	48348958	3590	48347164	48348565	1402	ENST00000300433.3	TMEM92	0.81418	0.707552
DMR_1708	chr17	48606651	48610936	4286	*	1708	3.47707e-06	3796	17	48606651	48610936	4286	48608677	48610255	1579	ENST00000436259.2;ENST00000268933.3;ENST00000515028.1;ENST00000323776.5;ENST00000541226.1;ENST00000442715.2	MYCBPAP;EPN3	0.30301	0.307783
DMR_1709	chr17	48626353	48626658	306	*	1709	1.38147e-19	1217	17	48626353	48626658	306	48626353	48626642	290	ENST00000544362.1;ENST00000511937.1;ENST00000006658.6	SPATA20	0.87632	0.847149
DMR_1710	chr17	48637695	48637769	75	*	1710	1.20874e-22	702	17	48637695	48637769	75	48637722	48637743	22	ENST00000505793.1;ENST00000360761.4;ENST00000354983.4;ENST00000508920.1;ENST00000505495.1;ENST00000442258.2;ENST00000416767.4;ENST00000502264.1	CACNA1G	0.0909643	0.137302
DMR_1711	chr17	48712178	48712259	82	*	1711	7.03165e-22	814	17	48712178	48712259	82	48712194	48712219	26	ENST00000427699.1;ENST00000515707.1	ABCC3	0.0884031	0.123232
DMR_1712	chr17	48912516	48912699	184	*	1712	2.46072e-20	1061	17	48912516	48912699	184	48912543	48912621	79	ENST00000311378.4;ENST00000426127.1	WFIKKN2	0.804397	0.728892
DMR_1713	chr17	51899917	51900146	230	*	1713	2.30877e-21	888	17	51899917	51900146	230	51900032	51900115	84	ENST00000268919.4;ENST00000416491.2	KIF2B	0.897369	0.874655
DMR_1714	chr17	56355279	56355444	166	*	1714	2.50733e-13	2754	17	56355279	56355444	166	56355331	56355431	101		MPO	0.428016	0.414064
DMR_1715	chr17	57784794	57784875	82	*	1715	7.61392e-15	2305	17	57784794	57784875	82	57784794	57784854	61	ENST00000393038.2;ENST00000470557.1;ENST00000537567.1;ENST00000539763.1;ENST00000536180.1;ENST00000545362.1;ENST00000262291.3;ENST00000537860.1	TMEM49;PTRH2	0.0610569	0.0673164
DMR_1716	chr17	57915157	57916280	1124	*	1716	1.88875e-24	535	17	57915157	57916280	1124	57915665	57915773	109	ENST00000262291.3	TMEM49	0.524447	0.409541
DMR_1717	chr17	57918122	57919189	1068	*	1717	4.77285e-18	1538	17	57918122	57919189	1068	57918262	57918682	421	ENST00000362134.1	MIR21	0.769008	0.716507
DMR_1718	chr17	59519647	59522858	3212	*	1718	3.98528e-29	257	17	59519647	59522858	3212	59521084	59521422	339			0.81326	0.831901
DMR_1719	chr17	59563220	59566390	3171	*	1719	9.3255e-19	1375	17	59563220	59566390	3171	59564657	59564954	298			0.897207	0.864933
DMR_1720	chr17	60746515	60748555	2041	*	1720	3.15077e-15	2200	17	60746515	60748555	2041	60747393	60747678	286		MRC2	0.866826	0.832421
DMR_1721	chr17	61498306	61499755	1450	*	1721	5.59542e-12	3078	17	61498306	61499755	1450	61498344	61499248	905		TANC2	0.915728	0.897444
DMR_1722	chr17	61516842	61521758	4917	*	1722	4.44849e-07	3749	17	61516842	61521758	4917	61518244	61521552	3309	ENST00000392975.1;ENST00000392976.1;ENST00000448884.2;ENST00000360793.2	CYB561	0.868507	0.853146
DMR_1723	chr17	61572601	61576886	4286	*	1723	6.08418e-10	3446	17	61572601	61576886	4286	61572645	61574744	2100	ENST00000490216.1;ENST00000290866.3;ENST00000421982.2;ENST00000290863.5;ENST00000413513.2	ACE	0.908262	0.893925
DMR_1724	chr17	61905100	61905405	306	*	1724	2.32655e-10	3366	17	61905100	61905405	306	61905144	61905253	110	ENST00000427159.1;ENST00000375812.4	FTSJ3;PSMC5	0.0392478	0.0476959
DMR_1725	chr17	62065135	62068651	3517	*	1725	4.88291e-30	217	17	62065135	62068651	3517	62066572	62067215	644			0.915961	0.902369
DMR_1726	chr17	62083779	62084784	1006	*	1726	2.62763e-70	5	17	62083779	62084784	1006	62084205	62084359	155	ENST00000449662.1;ENST00000418105.1	ICAM2	0.529475	0.429255
DMR_1727	chr17	62493533	62493664	132	*	1727	1.03032e-29	233	17	62493533	62493664	132	62493555	62493664	110	ENST00000539111.1	POLG2	0.0732062	0.0437343
DMR_1728	chr17	64671621	64672848	1228	*	1728	6.6175e-22	811	17	64671621	64672848	1228	64672129	64672341	213	ENST00000457168.1	PRKCA	0.893035	0.878382
DMR_1729	chr17	65025149	65029434	4286	*	1729	1.54727e-19	1225	17	65025149	65029434	4286	65026598	65029280	2683	ENST00000375684.1;ENST00000262138.2	CACNG4	0.902554	0.905496
DMR_1730	chr17	65849820	65851318	1499	*	1730	1.96942e-13	2726	17	65849820	65851318	1499	65850328	65850811	484	ENST00000424123.2	BPTF	0.959244	0.961634
DMR_1731	chr17	65990312	65993901	3590	*	1731	3.66431e-18	1516	17	65990312	65993901	3590	65990429	65992107	1679	ENST00000536693.1;ENST00000334461.6;ENST00000467104.1	C17orf58	0.289531	0.321407
DMR_1732	chr17	66286967	66287096	130	*	1732	5.68308e-21	966	17	66286967	66287096	130	66286993	66287071	79	ENST00000327268.3;ENST00000452479.1	ARSG;SLC16A6	0.0451448	0.0132751
DMR_1733	chr17	66289775	66293068	3294	*	1733	4.50258e-26	415	17	66289775	66293068	3294	66289980	66291422	1443	ENST00000452479.1	ARSG	0.856131	0.821652
DMR_1734	chr17	71419138	71420668	1531	*	1734	1.72035e-07	3728	17	71419138	71420668	1531	71419646	71420161	516	ENST00000409227.1	SDK2	0.917289	0.907523
DMR_1735	chr17	72243943	72244976	1034	*	1735	5.85897e-09	3572	17	72243943	72244976	1034	72243979	72244939	961	ENST00000441391.2;ENST00000526858.1	TTYH2	0.898738	0.888976
DMR_1736	chr17	72356154	72356319	166	*	1736	1.41066e-16	1877	17	72356154	72356319	166	72356163	72356254	92		BTBD17	0.913896	0.900193
DMR_1737	chr17	72428204	72428449	246	*	1737	3.14052e-12	3021	17	72428204	72428449	246	72428287	72428390	104	ENST00000392627.1;ENST00000262616.2;ENST00000392629.2	GPRC5C	0.0616071	0.0739491
DMR_1738	chr17	72435854	72437258	1405	*	1738	2.73596e-18	1480	17	72435854	72437258	1405	72436362	72436751	390	ENST00000392628.1	GPRC5C	0.612416	0.614894
DMR_1739	chr17	72857049	72857102	54	*	1739	5.51171e-17	1787	17	72857049	72857102	54	72857053	72857095	43	ENST00000293190.5;ENST00000347612.3	GRIN2C	0.0961044	0.128182
DMR_1740	chr17	73055284	73056694	1411	*	1740	3.13375e-13	2777	17	73055284	73056694	1411	73055792	73056187	396		KCTD2	0.584216	0.556233
DMR_1741	chr17	73312308	73318477	6170	*	1741	6.77222e-20	1156	17	73312308	73318477	6170	73314451	73316961	2511	ENST00000392563.1;ENST00000462266.1	GRB2	0.922395	0.926179
DMR_1742	chr17	73501026	73501191	166	*	1742	3.4335e-15	2208	17	73501026	73501191	166	73501058	73501181	124		CASKIN2	0.849131	0.844124
DMR_1743	chr17	73505509	73506737	1229	*	1743	1.60975e-08	3627	17	73505509	73506737	1229	73506017	73506230	214	ENST00000433559.1	CASKIN2	0.91452	0.901737
DMR_1744	chr17	73629212	73633431	4220	*	1744	5.21188e-21	960	17	73629212	73633431	4220	73629245	73632612	3368	ENST00000375215.3;ENST00000443199.2	RECQL5;LOC643008	0.581425	0.58262
DMR_1745	chr17	73641540	73645825	4286	*	1745	3.21106e-10	3391	17	73641540	73645825	4286	73641809	73643683	1875	ENST00000556126.1	LOC100130933;RECQL5	0.517929	0.501643
DMR_1746	chr17	73718587	73722299	3713	*	1746	6.63911e-30	221	17	73718587	73722299	3713	73719693	73720840	1148	ENST00000339591.3;ENST00000449880.1	ITGB4	0.832224	0.795055
DMR_1747	chr17	73727804	73728109	306	*	1747	2.26807e-19	1260	17	73727804	73728109	306	73727879	73728061	183	ENST00000450894.2	ITGB4	0.907162	0.88536
DMR_1748	chr17	73753035	73755067	2033	*	1748	6.33218e-23	671	17	73753035	73755067	2033	73753076	73754560	1485	ENST00000450894.2;ENST00000339591.3;ENST00000225614.1;ENST00000437911.1	ITGB4;GALK1	0.935338	0.921902
DMR_1749	chr17	73776943	73780532	3590	*	1749	6.87745e-19	1346	17	73776943	73780532	3590	73778738	73780495	1758	ENST00000293218.3	UNK	0.497589	0.437091
DMR_1750	chr17	73821626	73825911	4286	*	1750	3.15349e-18	1496	17	73821626	73825911	4286	73823769	73825227	1459	ENST00000207549.3	UNC13D	0.693508	0.64249
DMR_1751	chr17	73839874	73844159	4286	*	1751	2.87381e-16	1935	17	73839874	73844159	4286	73840659	73842017	1359	ENST00000207549.3;ENST00000254806.3	UNC13D;WBP2	0.145919	0.130197
DMR_1752	chr17	73994513	73998798	4286	*	1752	3.89414e-14	2513	17	73994513	73998798	4286	73996245	73997820	1576	ENST00000448471.1;ENST00000425876.1;ENST00000567351.1;ENST00000569284.1;ENST00000416485.1;ENST00000397640.1	CDK3;C17orf106	0.863198	0.869976
DMR_1753	chr17	74380783	74380900	118	*	1753	1.76455e-21	870	17	74380783	74380900	118	74380824	74380860	37	ENST00000545180.1;ENST00000392496.2;ENST00000543830.1;ENST00000323374.3	SPHK1	0.0260992	0.02763
DMR_1754	chr17	74382978	74383283	306	*	1754	3.23929e-14	2489	17	74382978	74383283	306	74382996	74383274	279		SPHK1	0.921254	0.908701
DMR_1755	chr17	74384674	74388959	4286	*	1755	2.1981e-10	3358	17	74384674	74388959	4286	74385781	74387581	1801	ENST00000319380.6	UBE2O	0.931683	0.927455
DMR_1756	chr17	74394935	74396197	1263	*	1756	9.69478e-16	2067	17	74394935	74396197	1263	74395443	74395690	248		UBE2O	0.91381	0.903017
DMR_1757	chr17	74475211	74475376	166	*	1757	1.56984e-09	3490	17	74475211	74475376	166	74475240	74475355	116	ENST00000389760.4	RHBDF2	0.933146	0.92116
DMR_1758	chr17	74517884	74522133	4250	*	1758	6.50472e-16	2019	17	74517884	74522133	4250	74519321	74520697	1377			0.314608	0.290045
DMR_1759	chr17	74668015	74668431	417	*	1759	4.03896e-22	775	17	74668015	74668431	417	74668089	74668252	164	ENST00000565271.1		0.028655	0.0253568
DMR_1760	chr17	74733420	74733473	54	*	1760	1.22908e-15	2093	17	74733420	74733473	54	74733425	74733470	46	ENST00000355954.3;ENST00000384825.1;ENST00000508921.2;ENST00000392485.1;ENST00000358156.5;ENST00000452355.2	MIR636;SFRS2;MFSD11	0.0215314	0.0226576
DMR_1761	chr17	74867792	74869602	1811	*	1761	2.42773e-14	2443	17	74867792	74869602	1811	74868220	74869001	782	ENST00000428789.2;ENST00000374998.3	MGAT5B	0.44354	0.445508
DMR_1762	chr17	75084596	75084675	80	*	1762	2.58881e-20	1070	17	75084596	75084675	80	75084623	75084649	27	ENST00000392476.2;ENST00000515981.1;ENST00000434411.1;ENST00000568363.1	SCARNA16;C17orf86	0.034652	0.0567844
DMR_1763	chr17	75180453	75181880	1428	*	1763	8.75906e-20	1185	17	75180453	75181880	1428	75180760	75181836	1077	ENST00000431431.1	SEC14L1	0.87349	0.874488
DMR_1764	chr17	75196252	75197447	1196	*	1764	1.2518e-15	2098	17	75196252	75197447	1196	75196760	75196940	181	ENST00000392476.2	SEC14L1	0.883285	0.859476
DMR_1765	chr17	75235733	75240742	5010	*	1765	4.27813e-08	3675	17	75235733	75240742	5010	75237170	75238948	1779			0.904549	0.889361
DMR_1766	chr17	75281162	75284446	3285	*	1766	1.19938e-18	1393	17	75281162	75284446	3285	75282040	75284193	2154	ENST00000397613.4;ENST00000449803.2	2023-09-09	0.697432	0.687707
DMR_1767	chr17	75446396	75446813	418	*	1767	2.96214e-18	1490	17	75446396	75446813	418	75446431	75446661	231	ENST00000431235.1;ENST00000397613.4	2023-09-09	0.642999	0.607458
DMR_1768	chr17	75470059	75471815	1757	*	1768	1.83132e-12	2959	17	75470059	75471815	1757	75470567	75471491	925	ENST00000427180.1;ENST00000431235.1;ENST00000397613.4	2023-09-09	0.410853	0.39021
DMR_1769	chr17	75473069	75474577	1509	*	1769	7.16793e-16	2027	17	75473069	75474577	1509	75473577	75474070	494	ENST00000431235.1;ENST00000397613.4	2023-09-09	0.744203	0.709098
DMR_1770	chr17	75520387	75524243	3857	*	1770	5.91124e-15	2278	17	75520387	75524243	3857	75522182	75524155	1974			0.863084	0.834482
DMR_1771	chr17	75552162	75555582	3421	*	1771	7.73138e-10	3456	17	75552162	75555582	3421	75553599	75554146	548			0.881901	0.865754
DMR_1772	chr17	75789099	75789526	428	*	1772	3.47162e-47	28	17	75789099	75789526	428	75789279	75789439	161			0.702343	0.520992
DMR_1773	chr17	76102162	76102700	539	*	1773	1.85655e-10	3347	17	76102162	76102700	539	76102354	76102509	156	ENST00000335749.4	TNRC6C	0.925373	0.938133
DMR_1774	chr17	76128378	76128835	458	*	1774	2.47829e-07	3738	17	76128378	76128835	458	76128481	76128683	203	ENST00000322914.2	TMC8;TMC6	0.0353974	0.0407491
DMR_1775	chr17	76142248	76143263	1016	*	1775	9.39327e-13	2876	17	76142248	76143263	1016	76142363	76142756	394	ENST00000340363.4	C17orf99	0.85542	0.831525
DMR_1776	chr17	76168656	76172941	4286	*	1776	9.02817e-17	1832	17	76168656	76172941	4286	76169212	76171845	2634	ENST00000301634.6;ENST00000405273.1	TK1	0.85741	0.855364
DMR_1777	chr17	76481845	76482963	1119	*	1777	1.15914e-21	842	17	76481845	76482963	1119	76482353	76482456	104		DNAH17	0.912337	0.881596
DMR_1778	chr17	76505981	76507362	1382	*	1778	3.34036e-20	1096	17	76505981	76507362	1382	76506489	76506855	367		DNAH17	0.900318	0.879921
DMR_1779	chr17	76564464	76565987	1524	*	1779	2.61344e-14	2457	17	76564464	76565987	1524	76564972	76565673	702	ENST00000389840.5	DNAH17	0.770561	0.723719
DMR_1780	chr17	76639653	76643385	3733	*	1780	7.04114e-20	1163	17	76639653	76643385	3733	76641090	76641949	860			0.862455	0.833957
DMR_1781	chr17	76669309	76674298	4990	*	1781	1.6293e-11	3168	17	76669309	76674298	4990	76671452	76673640	2189	ENST00000446868.2;ENST00000539525.1;ENST00000537048.1	CYTH1	0.936106	0.929617
DMR_1782	chr17	76675795	76677180	1386	*	1782	1.24497e-09	3478	17	76675795	76677180	1386	76676243	76677111	869	ENST00000446868.2	CYTH1	0.943591	0.938487
DMR_1783	chr17	76793628	76796155	2528	*	1783	7.01014e-09	3586	17	76793628	76796155	2528	76794506	76795278	773		USP36	0.87093	0.848607
DMR_1784	chr17	76836734	76836875	142	*	1784	6.83853e-14	2587	17	76836734	76836875	142	76836740	76836835	96	ENST00000312010.6;ENST00000542802.1	USP36	0.0242993	0.0198024
DMR_1785	chr17	76847235	76850824	3590	*	1785	3.51379e-38	76	17	76847235	76850824	3590	76849030	76850277	1248	ENST00000262768.6	TIMP2	0.702623	0.662437
DMR_1786	chr17	76875532	76876746	1215	*	1786	1.06906e-26	378	17	76875532	76876746	1215	76875678	76876239	562	ENST00000536189.1	TIMP2	0.569262	0.25937
DMR_1787	chr17	76965486	76969771	4286	*	1787	1.40939e-20	1012	17	76965486	76969771	4286	76967629	76968750	1122	ENST00000262776.2;ENST00000536190.1	LGALS3BP	0.575936	0.543699
DMR_1788	chr17	76975931	76976471	541	*	1788	1.62984e-29	237	17	76975931	76976471	541	76975944	76976357	414	ENST00000536190.1;ENST00000262776.2	LGALS3BP	0.659067	0.586695
DMR_1789	chr17	76984794	76989424	4631	*	1789	7.63159e-16	2039	17	76984794	76989424	4631	76986589	76988329	1741	ENST00000302345.2	CANT1	0.955229	0.950938
DMR_1790	chr17	77037490	77038789	1300	*	1790	2.44248e-23	635	17	77037490	77038789	1300	77037916	77038364	449	ENST00000392445.1;ENST00000339142.1;ENST00000311661.3;ENST00000392444.2	C1QTNF1	0.949425	0.931866
DMR_1791	chr17	77080321	77086760	6440	*	1791	1.24209e-30	199	17	77080321	77086760	6440	77081142	77086532	5391	ENST00000300682.9;ENST00000415831.1	ENGASE;HRNBP3	0.898165	0.876911
DMR_1792	chr17	77100049	77100214	166	*	1792	3.20132e-14	2488	17	77100049	77100214	166	77100082	77100187	106		HRNBP3	0.347796	0.244536
DMR_1793	chr17	77216151	77217378	1228	*	1793	1.22509e-13	2661	17	77216151	77217378	1228	77216389	77217025	637	ENST00000415831.1;ENST00000453134.2	HRNBP3	0.0940307	0.104356
DMR_1794	chr17	77290386	77291582	1197	*	1794	2.97329e-12	3005	17	77290386	77291582	1197	77290812	77291157	346	ENST00000415831.1;ENST00000453134.2	HRNBP3	0.571913	0.581928
DMR_1795	chr17	77747404	77750993	3590	*	1795	7.98588e-20	1175	17	77747404	77750993	3590	77747796	77750983	3188	ENST00000310942.4;ENST00000269399.5	CBX2	0.727295	0.739465
DMR_1796	chr17	77760368	77761897	1530	*	1796	2.04813e-21	880	17	77760368	77761897	1530	77760556	77761664	1109	ENST00000310942.4	CBX2	0.84069	0.814063
DMR_1797	chr17	77894159	77898161	4003	*	1797	6.48466e-19	1343	17	77894159	77898161	4003	77895596	77896725	1130	ENST00000574526.1;ENST00000572353.1;ENST00000576738.1		0.742298	0.686674
DMR_1798	chr17	78150819	78154112	3294	*	1798	7.52745e-28	317	17	78150819	78154112	3294	78150934	78153772	2839	ENST00000573882.1;ENST00000344227.2;ENST00000570421.1	CARD14	0.92748	0.913371
DMR_1799	chr17	78160232	78162449	2218	*	1799	8.2588e-20	1178	17	78160232	78162449	2218	78161110	78161706	597	ENST00000392434.2;ENST00000309710.1;ENST00000573754.1	CARD14	0.824928	0.794457
DMR_1800	chr17	78316953	78318708	1756	*	1800	2.77823e-09	3529	17	78316953	78318708	1756	78317113	78317831	719	ENST00000508628.2	RNF213	0.946518	0.953165
DMR_1801	chr17	78482363	78485652	3290	*	1801	5.32379e-10	3434	17	78482363	78485652	3290	78483800	78484216	417			0.791618	0.779952
DMR_1802	chr17	78643784	78645273	1490	*	1802	3.83592e-10	3403	17	78643784	78645273	1490	78644246	78644766	521	ENST00000537330.1	RPTOR	0.94925	0.942058
DMR_1803	chr17	78734760	78736103	1344	*	1803	1.2771e-19	1212	17	78734760	78736103	1344	78735268	78735596	329	ENST00000575542.1	RPTOR	0.142033	0.207727
DMR_1804	chr17	78811607	78812622	1016	*	1804	5.48948e-09	3570	17	78811607	78812622	1016	78811681	78812487	807	ENST00000575542.1	RPTOR	0.916226	0.902154
DMR_1805	chr17	78820015	78823407	3393	*	1805	2.09469e-19	1249	17	78820015	78823407	3393	78820391	78822923	2533	ENST00000537330.1;ENST00000575542.1	RPTOR	0.892224	0.882448
DMR_1806	chr17	78881616	78883631	2016	*	1806	3.44404e-08	3667	17	78881616	78883631	2016	78881721	78882754	1034	ENST00000575542.1;ENST00000306801.3	RPTOR	0.941509	0.937314
DMR_1807	chr17	78924294	78926968	2675	*	1807	4.14977e-11	3233	17	78924294	78926968	2675	78925172	78926185	1014	ENST00000575542.1	RPTOR	0.918817	0.904094
DMR_1808	chr17	78965708	78965873	166	*	1808	2.09103e-13	2737	17	78965708	78965873	166	78965708	78965824	117	ENST00000325167.5	CHMP6	0.0496414	0.057783
DMR_1809	chr17	78997910	79002979	5070	*	1809	6.46123e-16	2018	17	78997910	79002979	5070	78999347	79001543	2197	ENST00000576859.1		0.887296	0.858412
DMR_1810	chr17	79005891	79006318	428	*	1810	1.59796e-38	71	17	79005891	79006318	428	79006044	79006166	123	ENST00000542745.1;ENST00000577066.1;ENST00000573167.1	FLJ90757	0.486934	0.579102
DMR_1811	chr17	79030868	79032219	1352	*	1811	7.40191e-14	2596	17	79030868	79032219	1352	79031091	79031712	622	ENST00000392411.3;ENST00000573894.1	BAIAP2	0.830869	0.810268
DMR_1812	chr17	79040657	79043844	3188	*	1812	3.54101e-20	1102	17	79040657	79043844	3188	79041480	79043453	1974	ENST00000392411.3;ENST00000573894.1	BAIAP2	0.88036	0.866702
DMR_1813	chr17	79057795	79059258	1464	*	1813	1.63472e-14	2398	17	79057795	79059258	1464	79057830	79058859	1030	ENST00000392411.3;ENST00000573894.1	BAIAP2	0.871749	0.856534
DMR_1814	chr17	79072253	79074741	2489	*	1814	2.57515e-20	1069	17	79072253	79074741	2489	79072495	79073864	1370	ENST00000392411.3	BAIAP2	0.899957	0.870514
DMR_1815	chr17	79077329	79077494	166	*	1815	3.94146e-28	300	17	79077329	79077494	166	79077330	79077463	134		BAIAP2	0.926851	0.891336
DMR_1816	chr17	79097894	79100819	2926	*	1816	3.79017e-19	1300	17	79097894	79100819	2926	79098060	79100682	2623	ENST00000572339.1;ENST00000385003.1;ENST00000390137.1;ENST00000326724.4	AATK;MIR657;MIR338	0.903304	0.894211
DMR_1817	chr17	79128040	79129955	1916	*	1817	1.28025e-10	3319	17	79128040	79129955	1916	79128918	79129078	161		AATK	0.414513	0.380969
DMR_1818	chr17	79154739	79155754	1016	*	1818	1.13054e-21	839	17	79154739	79155754	1016	79155156	79155695	540	ENST00000414089.1;ENST00000571031.1	LOC388428	0.899308	0.869149
DMR_1819	chr17	79214143	79218740	4598	*	1819	2.67397e-26	402	17	79214143	79218740	4598	79215047	79216946	1900	ENST00000431388.2	C17orf89	0.874873	0.835205
DMR_1820	chr17	79222627	79226912	4286	*	1820	2.10697e-19	1250	17	79222627	79226912	4286	79224065	79225974	1910	ENST00000374759.3	SLC38A10	0.833512	0.862889
DMR_1821	chr17	79230810	79233206	2397	*	1821	1.11158e-18	1387	17	79230810	79233206	2397	79231688	79232608	921		SLC38A10	0.929319	0.914859
DMR_1822	chr17	79256868	79257246	379	*	1822	3.81496e-25	468	17	79256868	79257246	379	79256898	79257217	320	ENST00000546352.1;ENST00000374759.3	SLC38A10	0.945384	0.93942
DMR_1823	chr17	79297009	79298043	1035	*	1823	3.12727e-21	910	17	79297009	79298043	1035	79297435	79297618	184	ENST00000332900.1	TMEM105	0.421745	0.353519
DMR_1824	chr17	79304568	79304797	230	*	1824	3.85635e-08	3671	17	79304568	79304797	230	79304594	79304683	90	ENST00000571868.1;ENST00000332900.1	TMEM105	0.908948	0.89365
DMR_1825	chr17	79369158	79369406	249	*	1825	1.51563e-16	1885	17	79369158	79369406	249	79369246	79369319	74			0.0262147	0.0185835
DMR_1826	chr17	79393449	79393614	166	*	1826	6.781e-20	1158	17	79393449	79393614	166	79393463	79393583	121		BAHCC1	0.456711	0.378246
DMR_1827	chr17	79400323	79401483	1161	*	1827	2.02902e-27	336	17	79400323	79401483	1161	79400831	79400976	146		BAHCC1	0.816194	0.773443
DMR_1828	chr17	79419586	79419986	401	*	1828	3.65278e-22	764	17	79419586	79419986	401	79419739	79419834	96	ENST00000307745.7	BAHCC1	0.825305	0.863517
DMR_1829	chr17	79474391	79477980	3590	*	1829	1.74836e-13	2702	17	79474391	79477980	3590	79476186	79477974	1789	ENST00000331925.2;ENST00000447294.2;ENST00000573283.1;ENST00000575842.1;ENST00000571327.1;ENST00000575087.1	ACTG1	0.254747	0.281357
DMR_1830	chr17	79513766	79515855	2090	*	1830	1.77102e-22	721	17	79513766	79515855	2090	79514274	79514978	705	ENST00000425898.2	C17orf70	0.943892	0.930631
DMR_1831	chr17	79633719	79633862	144	*	1831	4.53091e-31	182	17	79633719	79633862	144	79633742	79633857	116	ENST00000329214.8;ENST00000374741.3;ENST00000571503.1	C17orf90;CCDC137	0.0471638	0.0588619
DMR_1832	chr17	79651055	79651220	166	*	1832	2.76508e-20	1075	17	79651055	79651220	166	79651063	79651138	76	ENST00000574938.1;ENST00000573392.1;ENST00000576135.1;ENST00000397498.4;ENST00000329138.4;ENST00000442335.2	ARL16;HGS	0.0210614	0.0195158
DMR_1833	chr17	79657931	79661121	3191	*	1833	4.09855e-17	1751	17	79657931	79661121	3191	79658458	79660671	2214	ENST00000329138.4	HGS	0.939294	0.936348
DMR_1834	chr17	79795243	79799498	4256	*	1834	1.87912e-27	333	17	79795243	79799498	4256	79797038	79799411	2374			0.639203	0.608676
DMR_1835	chr17	79869669	79870052	384	*	1835	4.26018e-20	1116	17	79869669	79870052	384	79869748	79869997	250	ENST00000331285.3;ENST00000570391.1;ENST00000570388.1;ENST00000538721.2;ENST00000571105.1;ENST00000538936.2;ENST00000328666.6;ENST00000576004.1	PCYT2;SIRT7	0.587136	0.624896
DMR_1836	chr17	79922747	79926336	3590	*	1836	6.07616e-16	2013	17	79922747	79926336	3590	79924020	79926024	2005			0.517315	0.529042
DMR_1837	chr17	79954293	79956048	1756	*	1837	4.49997e-20	1120	17	79954293	79956048	1756	79954440	79955171	732		ASPSCR1	0.832198	0.810859
DMR_1838	chr17	80018648	80020504	1857	*	1838	5.05879e-22	794	17	80018648	80020504	1857	80019526	80019627	102		DUS1L	0.853687	0.818712
DMR_1839	chr17	80112152	80113618	1467	*	1839	5.93236e-15	2279	17	80112152	80113618	1467	80112660	80113111	452	ENST00000327026.3	CCDC57	0.930183	0.912033
DMR_1840	chr17	80196103	80199692	3590	*	1840	5.76829e-14	2559	17	80196103	80199692	3590	80196719	80199608	2890	ENST00000392341.1	SLC16A3	0.506052	0.483655
DMR_1841	chr17	80253067	80257482	4416	*	1841	3.48424e-11	3219	17	80253067	80257482	4416	80254862	80256046	1185			0.0449837	0.0501063
DMR_1842	chr17	80267386	80271070	3685	*	1842	1.47161e-09	3485	17	80267386	80271070	3685	80268823	80269634	812			0.915964	0.903416
DMR_1843	chr17	80273898	80275653	1756	*	1843	6.13176e-15	2286	17	80273898	80275653	1756	80273969	80275542	1574	ENST00000312648.2	CD7	0.455633	0.444677
DMR_1844	chr17	80330458	80330817	360	*	1844	8.62726e-22	824	17	80330458	80330817	360	80330638	80330743	106	ENST00000313135.2	UTS2R	0.449601	0.359351
DMR_1845	chr17	80334509	80343111	8603	*	1845	3.36545e-12	3030	17	80334509	80343111	8603	80336304	80342459	6156	ENST00000566971.1		0.765786	0.729185
DMR_1846	chr17	80349656	80350331	676	*	1846	3.95318e-09	3547	17	80349656	80350331	676	80349836	80350324	489	ENST00000313056.4;ENST00000329197.4	C17orf101	0.948183	0.938735
DMR_1847	chr17	80372340	80372686	347	*	1847	3.22835e-21	913	17	80372340	80372686	347	80372493	80372534	42		C17orf101	0.0823542	0.144177
DMR_1848	chr17	80375822	80376348	527	*	1848	9.57315e-20	1188	17	80375822	80376348	527	80375975	80376196	222	ENST00000337014.5;ENST00000327949.8	C17orf101;HEXDC	0.0675017	0.0877079
DMR_1849	chr17	80560696	80562225	1530	*	1849	2.12261e-17	1686	17	80560696	80562225	1530	80560980	80561461	482	ENST00000576912.1;ENST00000335255.5	FOXK2	0.924073	0.934522
DMR_1850	chr17	80659178	80664094	4917	*	1850	2.64991e-31	178	17	80659178	80664094	4917	80660973	80662658	1686			0.902596	0.878771
DMR_1851	chr17	80666816	80670738	3923	*	1851	5.53845e-18	1556	17	80666816	80670738	3923	80668611	80669878	1268			0.778459	0.757356
DMR_1852	chr17	80674479	80674530	52	*	1852	2.25652e-15	2161	17	80674479	80674530	52	80674481	80674520	40	ENST00000269373.6;ENST00000535965.1;ENST00000574471.1	FN3KRP	0.0655378	0.0759004
DMR_1853	chr17	80752989	80754492	1504	*	1853	1.85216e-28	284	17	80752989	80754492	1504	80753237	80754105	869	ENST00000397466.2;ENST00000576836.1	TBCD	0.940017	0.925406
DMR_1854	chr17	80762882	80763269	388	*	1854	2.7441e-22	744	17	80762882	80763269	388	80763035	80763117	83	ENST00000397466.2	TBCD	0.92466	0.901898
DMR_1855	chr17	80797440	80798806	1367	*	1855	8.47777e-10	3461	17	80797440	80798806	1367	80797881	80798706	826	ENST00000572763.1;ENST00000269394.3;ENST00000572562.1;ENST00000543850.1;ENST00000269368.8	TBCD;ZNF750	0.961712	0.956312
DMR_1856	chr17	80831733	80834515	2783	*	1856	3.0619e-24	552	17	80831733	80834515	2783	80832328	80834228	1901	ENST00000269368.8	TBCD	0.674342	0.654257
DMR_1857	chr17	80838735	80839882	1148	*	1857	2.61786e-16	1929	17	80838735	80839882	1148	80839243	80839375	133	ENST00000269368.8	TBCD	0.95868	0.946281
DMR_1858	chr17	80846629	80848169	1541	*	1858	4.72994e-10	3425	17	80846629	80848169	1541	80847137	80847662	526	ENST00000269368.8;ENST00000355528.4	TBCD	0.936348	0.92483
DMR_1859	chr17	80877337	80878352	1016	*	1859	8.19713e-19	1362	17	80877337	80878352	1016	80877520	80878150	631	ENST00000269368.8	TBCD	0.936713	0.918961
DMR_1860	chr17	80915247	80917002	1756	*	1860	1.62555e-11	3167	17	80915247	80917002	1756	80915263	80916271	1009		B3GNTL1	0.952338	0.940763
DMR_1861	chr17	80923446	80923751	306	*	1861	2.18113e-17	1688	17	80923446	80923751	306	80923572	80923727	156	ENST00000571954.1	B3GNTL1	0.948078	0.942085
DMR_1862	chr17	80969362	80969699	338	*	1862	3.58654e-17	1735	17	80969362	80969699	338	80969515	80969547	33	ENST00000571954.1;ENST00000576599.1	B3GNTL1	0.690547	0.739086
DMR_1863	chr17	80971458	80973250	1793	*	1863	5.7827e-15	2274	17	80971458	80973250	1793	80971527	80972373	847	ENST00000571954.1;ENST00000576599.1	B3GNTL1	0.902538	0.914312
DMR_1864	chr17	80985868	80987826	1959	*	1864	1.99985e-10	3351	17	80985868	80987826	1959	80986552	80987573	1022	ENST00000571954.1;ENST00000576599.1	B3GNTL1	0.912946	0.912228
DMR_1865	chr17	81018429	81022018	3590	*	1865	8.90169e-11	3289	17	81018429	81022018	3590	81018500	81021770	3271			0.78656	0.788567
DMR_1866	chr17	81026254	81030756	4503	*	1866	3.6207e-38	77	17	81026254	81030756	4503	81028049	81028962	914			0.805157	0.785908
DMR_1867	chr17	81043515	81043820	306	*	1867	1.10237e-28	277	17	81043515	81043820	306	81043545	81043782	238		METRNL	0.915601	0.874242
DMR_1868	chr18	904851	904925	75	*	1868	6.79877e-25	492	18	904851	904925	75	904851	904920	70	ENST00000269200.4	ADCYAP1	0.0776026	0.102747
DMR_1869	chr18	3261985	3262061	77	*	1869	4.86807e-14	2538	18	3261985	3262061	77	3262012	3262035	24	ENST00000400175.4;ENST00000237500.4	MYL12B	0.0228258	0.0191152
DMR_1870	chr18	3451465	3451670	206	*	1870	1.36669e-12	2918	18	3451465	3451670	206	3451475	3451606	132	ENST00000405385.2;ENST00000551541.1;ENST00000345133.5;ENST00000330513.5;ENST00000401449.1	TGIF1	0.0352452	0.045425
DMR_1871	chr18	3453306	3456599	3294	*	1871	8.28694e-11	3285	18	3453306	3456599	3294	3453726	3454953	1228	ENST00000405385.2;ENST00000551541.1;ENST00000345133.5;ENST00000400167.2;ENST00000401449.1;ENST00000472042.1	TGIF1	0.0498858	0.0557036
DMR_1872	chr18	3593207	3594905	1699	*	1872	5.06294e-15	2259	18	3593207	3594905	1699	3593461	3594398	938	ENST00000575606.1;ENST00000576606.1;ENST00000317114.1;ENST00000574411.1;ENST00000573355.1	FLJ35776;DLGAP1	0.0348536	0.0252666
DMR_1873	chr18	6414956	6415297	342	*	1873	1.80834e-19	1237	18	6414956	6415297	342	6414958	6415252	295	ENST00000317931.7	L3MBTL4	0.0847568	0.137966
DMR_1874	chr18	19476625	19476984	360	*	1874	1.17047e-13	2650	18	19476625	19476984	360	19476805	19476959	155			0.688246	0.621561
DMR_1875	chr18	19752209	19752566	358	*	1875	1.76118e-30	203	18	19752209	19752566	358	19752292	19752414	123		GATA6	0.586498	0.653831
DMR_1876	chr18	20735029	20736441	1413	*	1876	1.24729e-19	1208	18	20735029	20736441	1413	20735119	20735934	816	ENST00000420687.1;ENST00000400473.2	CABLES1	0.926522	0.917205
DMR_1877	chr18	21029191	21032780	3590	*	1877	7.54142e-31	187	18	21029191	21032780	3590	21030986	21032779	1794	ENST00000339486.3	RIOK3	0.521004	0.498003
DMR_1878	chr18	24445087	24445414	328	*	1878	3.46501e-15	2212	18	24445087	24445414	328	24445134	24445318	185	ENST00000568797.1	AQP4;C18orf16	0.896576	0.867911
DMR_1879	chr18	29171469	29172484	1016	*	1879	6.26103e-22	804	18	29171469	29172484	1016	29171545	29171977	433	ENST00000237014.3;ENST00000541025.1	TTR	0.879209	0.84057
DMR_1880	chr18	30051293	30051439	147	*	1880	1.47337e-20	1017	18	30051293	30051439	147	30051308	30051374	67	ENST00000269209.6;ENST00000399218.3	FAM59A	0.0533079	0.080453
DMR_1881	chr18	31158323	31159338	1016	*	1881	1.46475e-15	2115	18	31158323	31159338	1016	31158497	31158831	335	ENST00000269197.4	ASXL3	0.0537046	0.106977
DMR_1882	chr18	32870135	32870226	92	*	1882	3.95161e-10	3409	18	32870135	32870226	92	32870176	32870200	25	ENST00000399070.3;ENST00000333206.4	ZNF271;ZNF397OS	0.03266	0.0270726
DMR_1883	chr18	42530184	42531639	1456	*	1883	2.56209e-05	3814	18	42530184	42531639	1456	42530692	42531132	441		SETBP1	0.939525	0.934692
DMR_1884	chr18	44098520	44099847	1328	*	1884	2.34236e-17	1697	18	44098520	44099847	1328	44098826	44099340	515	ENST00000398705.2;ENST00000398686.4	LOXHD1	0.743307	0.726273
DMR_1885	chr18	49865872	49866195	324	*	1885	1.07755e-18	1385	18	49865872	49866195	324	49865971	49866097	127	ENST00000442544.1	DCC	0.37461	0.49252
DMR_1886	chr18	49868083	49868388	306	*	1886	1.33983e-19	1215	18	49868083	49868388	306	49868101	49868378	278		DCC	0.198987	0.156543
DMR_1887	chr18	53447472	53447683	212	*	1887	2.78672e-31	179	18	53447472	53447683	212	53447560	53447596	37			0.0874244	0.180915
DMR_1888	chr18	55102852	55102988	137	*	1888	1.01232e-12	2887	18	55102852	55102988	137	55102913	55102925	13	ENST00000262095.2;ENST00000491143.1	ONECUT2	0.178292	0.214283
DMR_1889	chr18	55713792	55715547	1756	*	1889	1.72322e-17	1662	18	55713792	55715547	1756	55714052	55714670	619	ENST00000456986.1;ENST00000256832.7	NEDD4L	0.858546	0.85003
DMR_1890	chr18	61143811	61144764	954	*	1890	1.63129e-12	2937	18	61143811	61144764	954	61143926	61144339	414	ENST00000382771.4	SERPINB5	0.91768	0.905516
DMR_1891	chr18	61616292	61617287	996	*	1891	5.44029e-14	2552	18	61616292	61617287	996	61616390	61616862	473	ENST00000408945.3;ENST00000481726.1	HMSD	0.270239	0.274441
DMR_1892	chr18	63417539	63417798	260	*	1892	3.70379e-32	164	18	63417539	63417798	260	63417605	63417783	179	ENST00000536984.1;ENST00000397968.1;ENST00000323011.3	CDH7	0.0718319	0.138076
DMR_1893	chr18	70211893	70212039	147	*	1893	8.12422e-24	587	18	70211893	70212039	147	70211916	70211974	59	ENST00000269503.4	CBLN2	0.238666	0.332509
DMR_1894	chr18	72201637	72201863	227	*	1894	1.5414e-24	528	18	72201637	72201863	227	72201655	72201785	131	ENST00000358821.3	CNDP1	0.916673	0.899027
DMR_1895	chr18	74844726	74844807	82	*	1895	4.21951e-21	939	18	74844726	74844807	82	74844767	74844787	21	ENST00000397863.1;ENST00000487778.1;ENST00000355994.2;ENST00000397860.3	MBP	0.0898706	0.109646
DMR_1896	chr18	76123659	76123919	261	*	1896	1.65024e-21	864	18	76123659	76123919	261	76123747	76123832	86			0.877952	0.846032
DMR_1897	chr19	291200	291346	147	*	1897	3.27503e-07	3745	19	291200	291346	147	291239	291315	77	ENST00000434325.1;ENST00000327790.1;ENST00000269812.1	PPAP2C	0.124692	0.184828
DMR_1898	chr19	475112	475180	69	*	1898	6.37136e-35	117	19	475112	475180	69	475139	475154	16	ENST00000315489.2	ODF3L2	0.774078	0.681061
DMR_1899	chr19	827662	828677	1016	*	1899	2.95586e-08	3661	19	827662	828677	1016	827715	828170	456	ENST00000233997.1	AZU1	0.430828	0.401934
DMR_1900	chr19	840204	841959	1756	*	1900	5.77861e-08	3681	19	840204	841959	1756	840737	841082	346	ENST00000234347.3	PRTN3	0.305983	0.27643
DMR_1901	chr19	1132029	1133044	1016	*	1901	0.000348261	3825	19	1132029	1133044	1016	1132294	1132966	673	ENST00000250872.3;ENST00000438103.1	SBNO2	0.0602522	0.0750158
DMR_1902	chr19	1356139	1356444	306	*	1902	1.18447e-17	1623	19	1356139	1356444	306	1356150	1356444	295	ENST00000415183.2;ENST00000311401.5;ENST00000344663.3;ENST00000356765.5	MUM1	0.727669	0.709191
DMR_1903	chr19	1467842	1468061	220	*	1903	3.42175e-21	922	19	1467842	1468061	220	1467925	1467979	55		APC2	0.0736785	0.126887
DMR_1904	chr19	1490405	1490458	54	*	1904	8.26893e-22	823	19	1490405	1490458	54	1490414	1490443	30	ENST00000233596.2;ENST00000395479.3;ENST00000441747.2;ENST00000300954.5	REEP6;PCSK4	0.0270701	0.0334007
DMR_1905	chr19	1725608	1725783	176	*	1905	1.03481e-19	1194	19	1725608	1725783	176	1725614	1725758	145			0.0935924	0.115409
DMR_1906	chr19	1816215	1816487	273	*	1906	1.01048e-05	3809	19	1816215	1816487	273	1816254	1816405	152	ENST00000411312.1;ENST00000413153.2	MIR1909;REXO1	0.95084	0.941819
DMR_1907	chr19	2041822	2042042	221	*	1907	2.78672e-31	179	19	2041822	2042042	221	2041905	2041960	56		MKNK2	0.2421	0.378725
DMR_1908	chr19	2389532	2390547	1016	*	1908	9.39781e-12	3121	19	2389532	2390547	1016	2389655	2390040	386	ENST00000395264.2;ENST00000332578.2	TMPRSS9	0.869933	0.843273
DMR_1909	chr19	2867245	2868260	1016	*	1909	1.13315e-23	603	19	2867245	2868260	1016	2867294	2867753	460	ENST00000307635.2	ZNF556	0.857095	0.80694
DMR_1910	chr19	3029515	3029820	306	*	1910	9.14956e-16	2057	19	3029515	3029820	306	3029597	3029785	189	ENST00000443826.2;ENST00000450017.2;ENST00000455444.2;ENST00000262953.5	TLE2	0.238426	0.27938
DMR_1911	chr19	3522391	3523397	1007	*	1911	4.83322e-38	79	19	3522391	3523397	1007	3522506	3523009	504	ENST00000441788.1;ENST00000313639.7;ENST00000516599.1	FZR1	0.935254	0.918355
DMR_1912	chr19	3536195	3541239	5045	*	1912	3.88846e-10	3405	19	3536195	3541239	5045	3537694	3539158	1465	ENST00000329493.4;ENST00000389395.2;ENST00000398558.3	C19orf71;C19orf28	0.700375	0.671743
DMR_1913	chr19	3600442	3600747	306	*	1913	1.31484e-17	1634	19	3600442	3600747	306	3600539	3600595	57		TBXA2R	0.884497	0.858412
DMR_1914	chr19	3700590	3700721	132	*	1914	8.07594e-15	2315	19	3700590	3700721	132	3700613	3700656	44	ENST00000335312.2;ENST00000539785.1;ENST00000537021.1	PIP5K1C	0.0357409	0.0229544
DMR_1915	chr19	3961400	3961917	518	*	1915	4.90802e-23	660	19	3961400	3961917	518	3961437	3961765	329	ENST00000385000.1	DAPK3;MIR637	0.867162	0.842112
DMR_1916	chr19	4153592	4153755	164	*	1916	4.44984e-19	1314	19	4153592	4153755	164	4153603	4153713	111	ENST00000078445.1;ENST00000252587.3	CREB3L3	0.186191	0.180729
DMR_1917	chr19	4516990	4518005	1016	*	1917	6.4388e-13	2843	19	4516990	4518005	1016	4517498	4517804	307	ENST00000301286.3	PLIN4	0.782173	0.788077
DMR_1918	chr19	4768638	4770195	1558	*	1918	1.86529e-13	2717	19	4768638	4770195	1558	4769001	4769688	688	ENST00000540211.1;ENST00000317292.3;ENST00000384898.1	C19orf30;MIR7-3	0.190429	0.231053
DMR_1919	chr19	6712168	6714104	1937	*	1919	9.58273e-19	1377	19	6712168	6714104	1937	6712321	6713459	1139	ENST00000245907.4	C3	0.89608	0.886779
DMR_1920	chr19	7854320	7854564	245	*	1920	2.73391e-21	898	19	7854320	7854564	245	7854403	7854482	80		CLEC4GP1	0.0793107	0.122819
DMR_1921	chr19	9420451	9420810	360	*	1921	2.9737e-19	1279	19	9420451	9420810	360	9420501	9420631	131			0.0231511	0.0235998
DMR_1922	chr19	10362558	10362817	260	*	1922	2.00967e-08	3635	19	10362558	10362817	260	10362621	10362775	155	ENST00000253099.5	MRPL4	0.0213899	0.0200966
DMR_1923	chr19	10661827	10666112	4286	*	1923	2.4424e-12	2985	19	10661827	10666112	4286	10662582	10665928	3347	ENST00000540862.1;ENST00000408483.1;ENST00000459546.1;ENST00000309469.3;ENST00000312962.6;ENST00000541101.1	ATG4D;MIR1238;KRI1	0.778121	0.792238
DMR_1924	chr19	10691612	10691917	306	*	1924	1.27278e-11	3146	19	10691612	10691917	306	10691765	10691895	131		AP1M2	0.0343362	0.033111
DMR_1925	chr19	10792107	10793637	1531	*	1925	5.07111e-12	3069	19	10792107	10793637	1531	10792615	10793259	645		ILF3	0.848187	0.827073
DMR_1926	chr19	11347931	11349259	1329	*	1926	3.58943e-08	3670	19	11347931	11349259	1329	11348439	11348863	425	ENST00000319867.7;ENST00000294618.6;ENST00000252453.7	LOC55908;DOCK6	0.876825	0.861494
DMR_1927	chr19	11564250	11564730	481	*	1927	9.14266e-14	2618	19	11564250	11564730	481	11564442	11564539	98	ENST00000359227.1	ELAVL3	0.773174	0.732754
DMR_1928	chr19	11689747	11689945	199	*	1928	1.02218e-26	376	19	11689747	11689945	199	11689813	11689880	68	ENST00000433365.1;ENST00000218758.4	ACP5	0.0669424	0.123519
DMR_1929	chr19	12759010	12759238	229	*	1929	8.93218e-29	273	19	12759010	12759238	229	12759034	12759156	123		MAN2B1	0.403504	0.569593
DMR_1930	chr19	12833485	12833744	260	*	1930	9.09595e-13	2875	19	12833485	12833744	260	12833490	12833615	126	ENST00000425528.1;ENST00000536114.1;ENST00000356861.4;ENST00000450764.1	TNPO2	0.0272711	0.0211727
DMR_1931	chr19	12917077	12917208	132	*	1931	9.1333e-12	3120	19	12917077	12917208	132	12917086	12917200	115	ENST00000221486.3	RNASEH2A	0.382486	0.392505
DMR_1932	chr19	12946164	12946291	128	*	1932	2.37808e-16	1918	19	12946164	12946291	128	12946228	12946274	47	ENST00000322912.4;ENST00000393233.2	RTBDN	0.112816	0.158048
DMR_1933	chr19	13249040	13249205	166	*	1933	1.96953e-23	626	19	13249040	13249205	166	13249050	13249201	152		NACC1	0.792756	0.757657
DMR_1934	chr19	13733495	13736456	2962	*	1934	6.18924e-14	2571	19	13733495	13736456	2962	13734932	13735020	89			0.305347	0.255856
DMR_1935	chr19	13915668	13916029	362	*	1935	4.99643e-17	1772	19	13915668	13916029	362	13915689	13915877	189	ENST00000440752.2	ZSWIM4	0.818386	0.754908
DMR_1936	chr19	14016652	14016825	174	*	1936	9.32652e-24	591	19	14016652	14016825	174	14016717	14016822	106	ENST00000397486.2;ENST00000346736.1	C19orf57;CC2D1A	0.194472	0.125007
DMR_1937	chr19	14224114	14226524	2411	*	1937	1.22781e-11	3142	19	14224114	14226524	2411	14224992	14225959	968	ENST00000350356.2	PRKACA	0.629824	0.606219
DMR_1938	chr19	14260395	14260842	448	*	1938	1.60388e-17	1654	19	14260395	14260842	448	14260587	14260651	65	ENST00000340736.5	LPHN1	0.119759	0.0747161
DMR_1939	chr19	14551989	14552154	166	*	1939	1.39661e-22	712	19	14551989	14552154	166	14552013	14552135	123		PKN1	0.914726	0.895776
DMR_1940	chr19	15284998	15285190	193	*	1940	1.27517e-23	606	19	15284998	15285190	193	15285081	15285108	28	ENST00000539383.1	NOTCH3	0.947397	0.935129
DMR_1941	chr19	15374775	15375957	1183	*	1941	1.65683e-08	3629	19	15374775	15375957	1183	15375283	15375450	168		BRD4	0.902606	0.88099
DMR_1942	chr19	15550589	15550894	306	*	1942	1.46593e-17	1646	19	15550589	15550894	306	15550742	15550869	128		WIZ	0.920524	0.901062
DMR_1943	chr19	15558429	15561929	3501	*	1943	1.41796e-11	3158	19	15558429	15561929	3501	15558827	15561037	2211	ENST00000410485.1;ENST00000263381.5	WIZ;MIR1470	0.325945	0.334367
DMR_1944	chr19	15575497	15575726	230	*	1944	5.85428e-11	3260	19	15575497	15575726	230	15575533	15575685	153	ENST00000343625.5	RASAL3	0.0450306	0.0512972
DMR_1945	chr19	17136696	17137813	1118	*	1945	5.62556e-14	2556	19	17136696	17137813	1118	17137204	17137714	511	ENST00000291440.2	CPAMD8	0.0744519	0.0800545
DMR_1946	chr19	18077597	18077856	260	*	1946	1.13671e-16	1859	19	18077597	18077856	260	18077727	18077834	108	ENST00000222249.8;ENST00000536713.1	KCNN1	0.0431706	0.0546237
DMR_1947	chr19	18284888	18285193	306	*	1947	2.02079e-19	1243	19	18284888	18285193	306	18284937	18285041	105		IFI30	0.0654099	0.0680122
DMR_1948	chr19	18708537	18710398	1862	*	1948	7.61938e-29	270	19	18708537	18710398	1862	18709415	18709521	107	ENST00000392386.2	CRLF1	0.848501	0.832343
DMR_1949	chr19	19431555	19431619	65	*	1949	4.77796e-10	3427	19	19431555	19431619	65	19431572	19431604	33	ENST00000262815.8;ENST00000247001.3;ENST00000392313.3	KIAA0892;SF4	0.0325566	0.0391555
DMR_1950	chr19	21540831	21541158	328	*	1950	2.46318e-16	1921	19	21540831	21541158	328	21540946	21541044	99	ENST00000311015.3;ENST00000380870.4	ZNF738	0.842977	0.808123
DMR_1951	chr19	21657349	21657708	360	*	1951	9.36491e-16	2064	19	21657349	21657708	360	21657529	21657650	122			0.0978447	0.152912
DMR_1952	chr19	21933233	21933620	388	*	1952	9.27119e-16	2061	19	21933233	21933620	388	21933386	21933538	153		LOC641367;ZNF100	0.911093	0.896887
DMR_1953	chr19	32251099	32254145	3047	*	1953	1.24801e-19	1209	19	32251099	32254145	3047	32252536	32252709	174			0.740789	0.623267
DMR_1954	chr19	34174837	34175437	601	*	1954	1.3913e-21	850	19	34174837	34175437	601	34174967	34175374	408	ENST00000262622.3;ENST00000434302.1;ENST00000438847.1	CHST8	0.287473	0.298154
DMR_1955	chr19	35225383	35225435	53	*	1955	6.75666e-17	1813	19	35225383	35225435	53	35225401	35225418	18	ENST00000492450.1;ENST00000392232.3;ENST00000425140.2	ZNF181	0.0644025	0.0723957
DMR_1956	chr19	35606451	35607302	852	*	1956	2.41351e-12	2982	19	35606451	35607302	852	35606534	35607221	688	ENST00000346446.5;ENST00000406988.1;ENST00000454903.2;ENST00000535103.1;ENST00000435734.1	FXYD3	0.886535	0.861224
DMR_1957	chr19	35781645	35784938	3294	*	1957	1.09724e-26	380	19	35781645	35784938	3294	35782015	35784828	2814	ENST00000262624.4;ENST00000361922.4;ENST00000392213.2;ENST00000537831.1	MAG	0.774536	0.734594
DMR_1958	chr19	35819755	35820606	852	*	1958	4.39268e-12	3052	19	35819755	35820606	852	35819775	35820181	407	ENST00000085219.4;ENST00000270311.6;ENST00000419549.2	CD22	0.227462	0.262773
DMR_1959	chr19	36000893	36002125	1233	*	1959	3.18478e-09	3537	19	36000893	36002125	1233	36001142	36001995	854	ENST00000402589.2;ENST00000462721.1;ENST00000414866.2;ENST00000458071.1	DMKN	0.160693	0.17114
DMR_1960	chr19	36137947	36141240	3294	*	1960	2.9722e-20	1081	19	36137947	36141240	3294	36138893	36139594	702	ENST00000246554.2;ENST00000392201.1	COX6B1	0.0484352	0.0430613
DMR_1961	chr19	36246321	36246964	644	*	1961	4.96609e-40	64	19	36246321	36246964	644	36246395	36246906	512	ENST00000004982.3	HSPB6	0.47588	0.596086
DMR_1962	chr19	36706015	36706175	161	*	1962	4.36184e-17	1760	19	36706015	36706175	161	36706053	36706111	59	ENST00000456324.1;ENST00000304116.5;ENST00000392173.1	ZNF146;ZNF565	0.0291749	0.0240715
DMR_1963	chr19	39367134	39371495	4362	*	1963	1.50424e-09	3489	19	39367134	39371495	4362	39368345	39369353	1009	ENST00000340740.3;ENST00000249396.7;ENST00000358931.5	RINL;SIRT2	0.324947	0.307933
DMR_1964	chr19	40324721	40324802	82	*	1964	5.04019e-14	2541	19	40324721	40324802	82	40324746	40324793	48	ENST00000348817.3	DYRK1B	0.0483375	0.0459921
DMR_1965	chr19	41769799	41770097	299	*	1965	3.15566e-06	3795	19	41769799	41770097	299	41769929	41770024	96	ENST00000352456.2;ENST00000270069.6;ENST00000378215.3;ENST00000263367.3;ENST00000392006.2	HNRNPUL1	0.028259	0.0306971
DMR_1966	chr19	41797773	41798893	1121	*	1966	1.58371e-13	2688	19	41797773	41798893	1121	41798281	41798386	106		HNRNPUL1	0.94747	0.94235
DMR_1967	chr19	41869623	41870354	732	*	1967	8.25231e-20	1177	19	41869623	41870354	732	41869688	41870343	656	ENST00000413014.2;ENST00000243578.2;ENST00000539627.1	B9D2;TMEM91	0.0256237	0.0258198
DMR_1968	chr19	42348559	42348690	132	*	1968	1.28156e-06	3781	19	42348559	42348690	132	42348563	42348686	124	ENST00000330743.3;ENST00000269945.2	LYPD4;DMRTC2	0.886036	0.893864
DMR_1969	chr19	42413177	42416766	3590	*	1969	1.33186e-11	3150	19	42413177	42416766	3590	42414972	42416708	1737			0.607995	0.567667
DMR_1970	chr19	42575591	42579180	3590	*	1970	1.62067e-10	3336	19	42575591	42579180	3590	42577386	42579074	1689	ENST00000359044.3;ENST00000535775.1	ZNF574	0.897112	0.895354
DMR_1971	chr19	42930703	42934988	4286	*	1971	3.62846e-13	2788	19	42930703	42934988	4286	42931316	42932846	1531	ENST00000244289.3;ENST00000457234.1;ENST00000341918.3	LIPE;CXCL17	0.906595	0.895946
DMR_1972	chr19	44218690	44221983	3294	*	1972	2.71146e-10	3380	19	44218690	44221983	3294	44218746	44221454	2709	ENST00000244314.5	IRGC	0.815143	0.785322
DMR_1973	chr19	44487994	44488845	852	*	1973	7.48353e-10	3454	19	44487994	44488845	852	44488121	44488612	492	ENST00000425747.2;ENST00000270014.1;ENST00000407951.2	ZNF155	0.0423153	0.0597976
DMR_1974	chr19	44668901	44669779	879	*	1974	9.73831e-10	3468	19	44668901	44669779	879	44668989	44669354	366	ENST00000300823.5;ENST00000413984.1;ENST00000454662.1	ZNF226	0.0271148	0.0242471
DMR_1975	chr19	45407706	45411086	3381	*	1975	1.1598e-20	1000	19	45407706	45411086	3381	45407868	45409955	2088	ENST00000252486.3	APOE	0.289217	0.293974
DMR_1976	chr19	45446537	45450822	4286	*	1976	2.60208e-21	895	19	45446537	45450822	4286	45448413	45450501	2089	ENST00000252490.4;ENST00000419266.2;ENST00000436871.1	APOC2;APOC4	0.808047	0.741355
DMR_1977	chr19	45664228	45668513	4286	*	1977	1.0258e-13	2634	19	45664228	45668513	4286	45664251	45666371	2121	ENST00000317951.4;ENST00000006275.3	NKPD1;TRAPPC6A	0.794498	0.755355
DMR_1978	chr19	45996219	45996650	432	*	1978	4.09483e-07	3748	19	45996219	45996650	432	45996372	45996644	273	ENST00000401705.1;ENST00000430715.1;ENST00000245923.3	RTN2	0.108177	0.129635
DMR_1979	chr19	46094786	46094951	166	*	1979	2.12333e-19	1252	19	46094786	46094951	166	46094809	46094912	104	ENST00000544371.1	GPR4	0.871709	0.822112
DMR_1980	chr19	46170225	46173518	3294	*	1980	3.7286e-27	352	19	46170225	46173518	3294	46170946	46172501	1556	ENST00000263281.2;ENST00000304207.8	GIPR	0.169428	0.182024
DMR_1981	chr19	46284556	46286311	1756	*	1981	7.50949e-17	1821	19	46284556	46286311	1756	46284986	46286198	1213	ENST00000343373.3;ENST00000377750.3;ENST00000354227.5;ENST00000342805.5;ENST00000291270.3	DMPK	0.671859	0.617381
DMR_1982	chr19	46521311	46523452	2142	*	1982	6.06251e-06	3803	19	46521311	46523452	2142	46521386	46522575	1190	ENST00000390225.1	CCDC61;MIR769;PGLYRP1	0.928432	0.912181
DMR_1983	chr19	46928112	46931701	3590	*	1983	1.91089e-13	2722	19	46928112	46931701	3590	46929907	46930245	339			0.0582694	0.122926
DMR_1984	chr19	47286392	47289909	3518	*	1984	1.76273e-14	2406	19	47286392	47289909	3518	47287778	47289611	1834	ENST00000412532.1;ENST00000434726.1	SLC1A5	0.225733	0.206135
DMR_1985	chr19	47507325	47507534	210	*	1985	2.9881e-16	1943	19	47507325	47507534	210	47507399	47507461	63	ENST00000404338.2	GRLF1	0.271645	0.408677
DMR_1986	chr19	47759750	47759851	102	*	1986	2.26114e-26	400	19	47759750	47759851	102	47759791	47759811	21	ENST00000221922.5;ENST00000504556.2	CCDC9	0.0812127	0.0955176
DMR_1987	chr19	48947486	48947704	219	*	1987	2.87767e-19	1276	19	48947486	48947704	219	48947560	48947631	72	ENST00000263269.2;ENST00000253237.4	GRIN2D;GRWD1	0.360896	0.272608
DMR_1988	chr19	49108410	49110838	2429	*	1988	7.50747e-11	3280	19	49108410	49110838	2429	49109288	49110651	1364	ENST00000321762.1	FAM83E;SPACA4	0.86849	0.839039
DMR_1989	chr19	49122211	49122398	188	*	1989	1.34437e-17	1640	19	49122211	49122398	188	49122294	49122382	89	ENST00000340932.3;ENST00000426514.2;ENST00000547897.1	RPL18;SPHK2	0.0441457	0.0460491
DMR_1990	chr19	49259241	49260996	1756	*	1990	5.3219e-11	3252	19	49259241	49260996	1756	49259265	49260285	1021	ENST00000310160.3;ENST00000222157.3	FGF21;FUT1	0.843602	0.821766
DMR_1991	chr19	49646074	49646261	188	*	1991	1.32911e-37	83	19	49646074	49646261	188	49646093	49646246	154	ENST00000421230.2;ENST00000334186.3	PPFIA3	0.117207	0.0431768
DMR_1992	chr19	50553616	50553773	158	*	1992	4.1768e-22	779	19	50553616	50553773	158	50553682	50553708	27	ENST00000527209.1	FLJ26850	0.168092	0.237327
DMR_1993	chr19	50879327	50879502	176	*	1993	9.65386e-08	3702	19	50879327	50879502	176	50879393	50879487	95	ENST00000253727.4;ENST00000411902.2;ENST00000376942.4;ENST00000542413.1	NR1H2	0.0523213	0.0610774
DMR_1994	chr19	51071230	51071357	128	*	1994	4.94126e-08	3678	19	51071230	51071357	128	51071294	51071316	23	ENST00000389201.3	LRRC4B	0.114182	0.142577
DMR_1995	chr19	51325804	51327559	1756	*	1995	6.93383e-09	3583	19	51325804	51327559	1756	51326682	51327477	796	ENST00000448701.2;ENST00000301420.1	KLK1	0.702715	0.645914
DMR_1996	chr19	51486475	51487419	945	*	1996	2.30233e-22	732	19	51486475	51487419	945	51486901	51487360	460	ENST00000336317.4;ENST00000391807.1;ENST00000304045.1	KLK7	0.337214	0.368088
DMR_1997	chr19	51529202	51530424	1223	*	1997	2.62507e-23	641	19	51529202	51530424	1223	51529628	51529999	372	ENST00000453757.2;ENST00000319720.6	KLK11	0.757909	0.720434
DMR_1998	chr19	51536950	51538705	1756	*	1998	7.7104e-13	2860	19	51536950	51538705	1756	51537828	51538653	826	ENST00000250352.11;ENST00000319590.4;ENST00000525263.1;ENST00000529888.1	KLK12	0.540057	0.457658
DMR_1999	chr19	52192496	52195369	2874	*	1999	2.11345e-13	2738	19	52192496	52195369	2874	52193776	52195291	1516	ENST00000384819.1;ENST00000362102.1;ENST00000385273.1;ENST00000573266.1	MIR125A;MIR99B;NCRNA00085;MIRLET7E	0.346042	0.340223
[truncated: 1,832 more rows]
